# Supplementary material for: Hepatic transcriptomic responses in gravid and non-gravid rats exposed to HFPO-DA: Analyses to inform the role of maternal effects in neonatal toxicity
Source: PLoS One. 2026 Apr 1;21(4):e0345643. doi: 10.1371/journal.pone.0345643 (PMC13042825; doi:10.1371/journal.pone.0345643)
Supplement: S1 File — (XLSX) [file pone.0345643.s003.xlsx]

## Sheet: S1A Data
S1A Data. Sequencing depth and number of probes sequenced across all samples.
Sample Number	Study Type	Exposure Duration	HFPO-DA Dose Level (mg/kg-d)	Sequencing Depth	Number of Probes Sequenced
25	Subchronic	90 days	0	8520326	12745
27	Subchronic	90 days	0	8193261	12518
7	Developmental	15 days	1000	7908185	15018
6	Developmental	15 days	100	7608084	11725
10	Developmental	15 days	1000	7577799	11305
19	Developmental	15 days	100	7407191	12072
15	Developmental	15 days	1000	7369641	13562
14	Developmental	15 days	100	7240167	13859
30	Subchronic	90 days	0	7229337	12702
8	Developmental	15 days	10	7139294	12934
16	Developmental	15 days	1000	7025497	11159
21	Subchronic	90 days	0	7021793	12407
11	Developmental	15 days	10	6983569	13532
38	Subchronic	90 days	0	6936413	12607
4	Developmental	15 days	100	6884236	11542
12	Developmental	15 days	0	6827956	10872
33	Subchronic	90 days	1000	6817328	12075
22	Subchronic	90 days	1000	6774371	14315
34	Subchronic	90 days	1000	6729366	12998
13	Developmental	15 days	0	6540100	10555
26	Subchronic	90 days	1000	6448939	12065
2	Developmental	15 days	10	6372781	12517
20	Developmental	15 days	0	6205390	13445
17	Developmental	15 days	100	5871830	10801
18	Developmental	15 days	10	5708241	10702
1	Developmental	15 days	10	5611343	11270
3	Developmental	15 days	0	5528121	14313
9	Developmental	15 days	0	5520692	14214
5	Developmental	15 days	1000	5097891	9419
40	Subchronic	90 days	1000	4467105	10419
36	Subchronic	90 days	100	3106038	10573
31	Subchronic	90 days	10	2953961	9070
24	Subchronic	90 days	10	2882414	8940
28	Subchronic	90 days	100	2848773	8155
29	Subchronic	90 days	10	2827004	8768
35	Subchronic	90 days	100	2433989	8140
23	Subchronic	90 days	100	1818523	6223
32	Subchronic	90 days	100	1720823	6440
37	Subchronic	90 days	10	1448109	5359
39	Subchronic	90 days	10	652978	3973

## Sheet: S1B Data
S1B Data
Sequencing quality criteria following removal of samples from subchronic (90-day) 10 and 100 mg/kg-d dose groups.
Quality Criterion	Mean	2*Standard Deviation (lower bounds)
Sequencing Depth	6.71887e+06	4.88701e+06
Number of Probes Sequenced	12322.2	9603.5
Identification of samples that failed sequencing quality criteria. Samples with a sequencing depth or number of probes sequenced less than two standard deviations below the mean (i.e., lower bound) were excluded from the analyses. See table above for the mean and standard deviation of each sequencing quality criterion.
				Sequencing Depth		Number of Probes Sequenced
Sample Number	Study Type	Exposure Duration	HFPO-DA Dose Level (mg/kg-d)	Total	Above lower bound?	Total	Above lower bound?
1	Developmental	15 days	10	5611343	TRUE	11270	TRUE
2	Developmental	15 days	10	6372781	TRUE	12517	TRUE
3	Developmental	15 days	0	5528121	TRUE	14313	TRUE
4	Developmental	15 days	100	6884236	TRUE	11542	TRUE
5	Developmental	15 days	1000	5097891	TRUE	9419	FALSE
6	Developmental	15 days	100	7608084	TRUE	11725	TRUE
7	Developmental	15 days	1000	7908185	TRUE	15018	TRUE
8	Developmental	15 days	10	7139294	TRUE	12934	TRUE
9	Developmental	15 days	0	5520692	TRUE	14214	TRUE
10	Developmental	15 days	1000	7577799	TRUE	11305	TRUE
11	Developmental	15 days	10	6983569	TRUE	13532	TRUE
12	Developmental	15 days	0	6827956	TRUE	10872	TRUE
13	Developmental	15 days	0	6540100	TRUE	10555	TRUE
14	Developmental	15 days	100	7240167	TRUE	13859	TRUE
15	Developmental	15 days	1000	7369641	TRUE	13562	TRUE
16	Developmental	15 days	1000	7025497	TRUE	11159	TRUE
17	Developmental	15 days	100	5871830	TRUE	10801	TRUE
18	Developmental	15 days	10	5708241	TRUE	10702	TRUE
19	Developmental	15 days	100	7407191	TRUE	12072	TRUE
20	Developmental	15 days	0	6205390	TRUE	13445	TRUE
21	Subchronic	90 days	0	7021793	TRUE	12407	TRUE
22	Subchronic	90 days	1000	6774371	TRUE	14315	TRUE
25	Subchronic	90 days	0	8520326	TRUE	12745	TRUE
26	Subchronic	90 days	1000	6448939	TRUE	12065	TRUE
27	Subchronic	90 days	0	8193261	TRUE	12518	TRUE
30	Subchronic	90 days	0	7229337	TRUE	12702	TRUE
33	Subchronic	90 days	1000	6817328	TRUE	12075	TRUE
34	Subchronic	90 days	1000	6729366	TRUE	12998	TRUE
38	Subchronic	90 days	0	6936413	TRUE	12607	TRUE
40	Subchronic	90 days	1000	4467105	FALSE	10419	TRUE
