# Supplementary material for: Hepatic transcriptomic responses in gravid and non-gravid rats exposed to HFPO-DA: Analyses to inform the role of maternal effects in neonatal toxicity
Source: PLoS One. 2026 Apr 1;21(4):e0345643. doi: 10.1371/journal.pone.0345643 (PMC13042825; doi:10.1371/journal.pone.0345643)
Supplement: S2 File — (CSV) [file pone.0345643.s004.csv]

S2 Data. Differentially expressed genes from DESeq2 for female rats from the subchronic and developmental toxicity studies.
Expt	gene_source	baseMean	log2FoldChange	lfcSE	stat	pvalue	padj
Developmental 10 mg/kg-d	LOC100361920_34129	5.526926494	-1.418822123	1.249465453	-1.1355433	0.25614775	1
Developmental 10 mg/kg-d	Timd2_34130	1154.171497	-0.369721249	0.168664773	-2.19204783	0.028376053	1
Developmental 10 mg/kg-d	Ptrh1_34131	25.54368519	0.811359251	0.631253239	1.285314992	0.198682234	1
Developmental 10 mg/kg-d	AABR07051716.1_34132	3.729656514	-6.206091471	3.521686582	-1.762249799	0.078027102	1
Developmental 10 mg/kg-d	Zfp174_34133	3.283569836	0.086355998	1.603285311	0.053861903	0.957045189	1
Developmental 10 mg/kg-d	AABR07034736.1_34134	0.744227995	-0.451814637	4.229514569	-0.10682423	0.914928425	1
Developmental 10 mg/kg-d	Prr3_34135	173.0619209	-0.196910266	0.226969491	-0.867562707	0.38563377	1
Developmental 10 mg/kg-d	Pde2a_34136	3.192978281	1.475433091	1.858960963	0.793686968	0.427377689	1
Developmental 10 mg/kg-d	Spag11a_34137	0.072611726	-0.814872384	4.99757981	-0.163053401	0.870476389	1
Developmental 10 mg/kg-d	Tanc2_34138	5.966019168	-1.372790948	1.271748132	-1.079451908	0.280386321	1
Developmental 10 mg/kg-d	Rgs17_34139	0.615955463	0	4.441839438	0	1	1
Developmental 10 mg/kg-d	Ctnna2_34140	0.509994319	-1.391947955	4.258455178	-0.326866879	0.743768573	1
Developmental 10 mg/kg-d	AABR07060971.1_34141	0	NA	NA	NA	NA	NA
Developmental 10 mg/kg-d	Arhgap45_34142	2.277730823	1.272908039	1.814136231	0.701660668	0.482890807	1
Developmental 10 mg/kg-d	Tln2_34143	100.2513928	0.027031468	0.256543093	0.105368137	0.916083698	1
Developmental 10 mg/kg-d	Olr668_34144	0	NA	NA	NA	NA	NA
Developmental 10 mg/kg-d	AABR07020879.1_34145	0	NA	NA	NA	NA	NA
Developmental 10 mg/kg-d	AABR07049228.1_34146	0.136745357	1.690412923	4.974437515	0.339819913	0.733992151	1
Developmental 10 mg/kg-d	Tradd_34147	37.43373361	0.407679147	0.454262029	0.897453719	0.369476859	1
Developmental 10 mg/kg-d	Fam160a1_34148	28.87856476	0.277518112	0.513020081	0.540949802	0.588542183	1
Developmental 10 mg/kg-d	AABR07049579.2_34149	5.754828199	1.048367603	1.034456463	1.013447777	0.310846328	1
Developmental 10 mg/kg-d	Pkia_34150	6.900314898	0.399247789	1.116385915	0.357625247	0.720623782	1
Developmental 10 mg/kg-d	Adgrl3_34151	32.49632453	0.350841184	0.4970152	0.705896287	0.480252637	1
Developmental 10 mg/kg-d	Mpped2_34152	1.049155164	-1.391949722	3.949220711	-0.352461871	0.724491908	1
Developmental 10 mg/kg-d	Zswim5_34153	5.389842315	0.560825806	1.45541819	0.385336538	0.699988094	1
Developmental 10 mg/kg-d	Olr89_34154	0.320298335	-1.391943194	4.99757981	-0.278523455	0.780610563	1
Developmental 10 mg/kg-d	Ntsr2_34155	0.176830437	2.057474017	4.960846467	0.414742531	0.678330394	1
Developmental 10 mg/kg-d	Ralgapa1_34156	198.5231922	0.162414724	0.187222625	0.867495177	0.385670753	1
Developmental 10 mg/kg-d	LOC682419_34157	0.107428468	-0.814872384	4.99757981	-0.163053401	0.870476389	1
Developmental 10 mg/kg-d	Aox2_34158	0.212898199	0	4.99757981	0	1	1
Developmental 10 mg/kg-d	AABR07072821.1_34159	1.296929071	-1.52116873	3.096773537	-0.49121084	0.623277333	1
Developmental 10 mg/kg-d	Rcan2_34160	28.59769927	0.145351749	0.601815609	0.241522066	0.809150517	1
Developmental 10 mg/kg-d	AABR07053879.1_34161	3.766140172	0.191427731	2.198111204	0.087087373	0.930602062	1
Developmental 10 mg/kg-d	AABR07030603.1_34162	2.283899466	-0.045436864	2.053212679	-0.022129643	0.982344541	1
Developmental 10 mg/kg-d	Dnajc21_34163	121.987155	0.505607844	0.307534204	1.644070275	0.100161687	1
Developmental 10 mg/kg-d	Slc15a5_34164	3.358760875	1.534843354	1.861294943	0.8246105	0.409592758	1
Developmental 10 mg/kg-d	Awat1_34165	0.609737843	-3.134488014	4.944568219	-0.633925527	0.526129425	1
Developmental 10 mg/kg-d	Trappc5_34166	2.934666826	-5.251241755	2.525416451	-2.079356755	0.037584572	1
Developmental 10 mg/kg-d	Arl8a_34167	141.0933892	1.007010119	0.20279247	4.965717509	6.84E-07	0.013953029
Developmental 10 mg/kg-d	Bcl11b_34168	0	NA	NA	NA	NA	NA
Developmental 10 mg/kg-d	Slc25a28_34169	0.142870994	-1.391943194	4.99757981	-0.278523455	0.780610563	1
Developmental 10 mg/kg-d	Cavin4_34170	0.062381212	0	4.99757981	0	1	1
Developmental 10 mg/kg-d	Kazn_34171	18.69246764	0.326801121	0.496176364	0.658639032	0.510127592	1
Developmental 10 mg/kg-d	Msrb1_34172	699.5258765	-0.136327859	0.18171656	-0.75022254	0.453120686	1
Developmental 10 mg/kg-d	LOC314140_34173	94.18648604	-0.117044551	0.240207115	-0.487265131	0.626070455	1
Developmental 10 mg/kg-d	AABR07012291.1_34174	0.236105877	0	4.99757981	0	1	1
Developmental 10 mg/kg-d	Tsx_34175	3.628779126	-3.955513594	2.055951121	-1.923933674	0.054362898	1
Developmental 10 mg/kg-d	Atpaf2_34176	66.30297421	0.272643001	0.331116613	0.823404776	0.410277848	1
Developmental 10 mg/kg-d	Trem2_34177	1.195083873	2.02309965	3.113488635	0.649785462	0.515830811	1
Developmental 10 mg/kg-d	Zfp13_34178	1.047360929	3.413938857	4.240234729	0.805129686	0.420744847	1
Developmental 10 mg/kg-d	Olr186_34179	0.110579685	-0.814872384	4.99757981	-0.163053401	0.870476389	1
Developmental 10 mg/kg-d	Nhlh2_34180	0.165684479	-2.202794808	4.972505712	-0.442994928	0.657769404	1
Developmental 10 mg/kg-d	Nlgn1_34181	0	NA	NA	NA	NA	NA
Developmental 10 mg/kg-d	Itm2b_34182	655.1500767	-0.054111315	0.183899909	-0.294243294	0.768572	1
Developmental 10 mg/kg-d	Piwil1_34183	0.15595303	0	4.99757981	0	1	1
Developmental 10 mg/kg-d	Rad50_34184	246.3686677	-0.156071412	0.19915542	-0.783666407	0.433235879	1
Developmental 10 mg/kg-d	Glb1l3_34185	0.073912474	0	4.99757981	0	1	1
Developmental 10 mg/kg-d	AABR07052465.1_34186	0.047776999	-0.814872384	4.99757981	-0.163053401	0.870476389	1
Developmental 10 mg/kg-d	Dner_34187	0.391697923	2.311204568	4.953261346	0.466602589	0.640784234	1
Developmental 10 mg/kg-d	Scn3a_34188	0.628333891	-3.5703049	4.936510047	-0.723244735	0.469529539	1
Developmental 10 mg/kg-d	AABR07060165.1_34189	18.65486275	-0.35135384	0.537645102	-0.653505144	0.513430674	1
Developmental 10 mg/kg-d	Rit2_34190	0.176204878	2.052557466	4.961006869	0.413738082	0.679065934	1
Developmental 10 mg/kg-d	Olr837_34191	0.46102361	-2.407947944	4.947937797	-0.486656875	0.626501511	1
Developmental 10 mg/kg-d	Poldip3_34192	32.76996983	0.632342959	0.450673675	1.403106048	0.160585218	1
Developmental 10 mg/kg-d	Tal1_34193	16.21095167	-0.234486189	0.590242189	-0.397271143	0.691167525	1
Developmental 10 mg/kg-d	Csap1_34194	1.548730143	-4.167229408	2.957378055	-1.409095939	0.158806801	1
Developmental 10 mg/kg-d	LOC100364116_34195	16.35185014	0.049891344	0.615750201	0.081025299	0.935421833	1
Developmental 10 mg/kg-d	Plxnb1_34196	491.9754873	-0.238588424	0.246134322	-0.969342357	0.332374402	1
Developmental 10 mg/kg-d	Nme5_34197	2.159437663	0.610020493	2.199569245	0.277336344	0.781521855	1
Developmental 10 mg/kg-d	Csnk1g1_34198	90.07253924	-0.100737141	0.258049191	-0.390379604	0.696255868	1
Developmental 10 mg/kg-d	Cdk10_34199	4.901906452	1.331050527	1.259302924	1.056974062	0.290523425	1
Developmental 10 mg/kg-d	Defa10_34200	0.875168266	-2.984497352	4.031753787	-0.740247919	0.459149576	1
Developmental 10 mg/kg-d	Olr1640_34201	0	NA	NA	NA	NA	NA
Developmental 10 mg/kg-d	AABR07030125.1_34202	0.748514112	3.443549657	4.925757663	0.699090352	0.484495568	1
Developmental 10 mg/kg-d	Hipk2_34203	204.1801041	-0.104718195	0.215323138	-0.486330435	0.626732904	1
Developmental 10 mg/kg-d	Dnajc3_34204	104.7320524	-0.041528097	0.400632894	-0.103656234	0.91744216	1
Developmental 10 mg/kg-d	Mpl_34205	0	NA	NA	NA	NA	NA
Developmental 10 mg/kg-d	Col26a1_34206	0.410695591	-0.993079204	4.92611474	-0.201594818	0.840233497	1
Developmental 10 mg/kg-d	Zscan4f_34207	0	NA	NA	NA	NA	NA
Developmental 10 mg/kg-d	Slc25a40_34208	40.76707157	0.080909167	0.419658081	0.192797829	0.847117304	1
Developmental 10 mg/kg-d	Mrpl37_34209	157.6139973	-0.136186042	0.222087912	-0.613207811	0.539738941	1
Developmental 10 mg/kg-d	Chd4_34210	672.4420821	-0.223488583	0.140375848	-1.592072889	0.111368328	1
Developmental 10 mg/kg-d	Aldh8a1_34211	4463.653847	-0.046100201	0.163454033	-0.282037709	0.777914596	1
Developmental 10 mg/kg-d	Dusp12_34212	72.74874817	-0.105702211	0.306117455	-0.345299522	0.729869206	1
Developmental 10 mg/kg-d	LOC108348075_34213	0	NA	NA	NA	NA	NA
Developmental 10 mg/kg-d	Bri3_34214	39.49051393	-0.645831661	0.474681543	-1.360557768	0.173653485	1
Developmental 10 mg/kg-d	Coa4_34215	1.996255756	-0.084395589	2.656518086	-0.031769251	0.974656069	1
Developmental 10 mg/kg-d	Guf1_34216	72.09089545	0.51152367	0.299640772	1.707123055	0.087799183	1
Developmental 10 mg/kg-d	Zfp280b_34217	219.8750363	0.278075516	0.22458641	1.238167154	0.215654088	1
Developmental 10 mg/kg-d	Casc3_34218	38.56156643	-0.134919086	0.525970865	-0.256514373	0.797553684	1
Developmental 10 mg/kg-d	AABR07072262.1_34219	3.823107832	4.1613842	4.924627448	0.845015028	0.398102449	1
Developmental 10 mg/kg-d	Tbc1d4_34220	4.476487846	0.427566889	1.186222161	0.360444192	0.718514984	1
Developmental 10 mg/kg-d	Olr1222_34221	0.307677053	2.854904982	4.940844793	0.577817175	0.563387558	1
Developmental 10 mg/kg-d	Lrrc8d_34222	138.1181187	-0.12518487	0.225427812	-0.55532132	0.578674899	1
Developmental 10 mg/kg-d	Cox7b2_34223	0.901724496	-1.431816562	3.398573895	-0.421299229	0.673536593	1
Developmental 10 mg/kg-d	LOC100912515_34320	0.184752116	-2.352637719	4.966726724	-0.473679719	0.635728318	1
Developmental 10 mg/kg-d	LOC100364002_34321	0.088175349	0	4.99757981	0	1	1
Developmental 10 mg/kg-d	Mkks_34322	0.723333322	-1.817499142	4.215417102	-0.431155233	0.666355502	1
Developmental 10 mg/kg-d	Isy1_34323	209.2361494	0.116294769	0.185375162	0.627348172	0.530431033	1
Developmental 10 mg/kg-d	Vcan_34324	2.34342609	1.215571272	2.281419137	0.532813656	0.59416258	1
Developmental 10 mg/kg-d	Tcp11x2_34325	2.006188052	0	4.99757981	0	NA	NA
Developmental 10 mg/kg-d	Rab13_34326	127.1579288	0.436477095	0.227540832	1.918236346	0.05508105	1
Developmental 10 mg/kg-d	Fzd5_34327	62.40818211	0.444550402	0.47098551	0.943872778	0.345234664	1
Developmental 10 mg/kg-d	Dhrs13_34328	9.438579232	-1.45943322	0.880288018	-1.657904221	0.0973368	1
Developmental 10 mg/kg-d	Plpp2_34329	0.548522976	0	4.99757981	0	1	1
Developmental 10 mg/kg-d	Nol4_34330	0	NA	NA	NA	NA	NA
Developmental 10 mg/kg-d	LOC103694865_34331	3475.014591	-0.344491016	0.136944087	-2.515559633	0.011884357	1
Developmental 10 mg/kg-d	Sh2d4a_34332	360.8732127	0.117509058	0.248822786	0.472260036	0.636741192	1
Developmental 10 mg/kg-d	AABR07067387.1_34333	0	NA	NA	NA	NA	NA
Developmental 10 mg/kg-d	Ptk7_34334	2.042615115	-1.71631067	2.332497363	-0.735825342	0.461836997	1
Developmental 10 mg/kg-d	Olr1286_34335	0.342517979	-2.197451892	4.972722918	-0.441901133	0.658560751	1
Developmental 10 mg/kg-d	Olr1006_34336	0.967879641	0.425550978	3.339111648	0.127444369	0.898588701	1
Developmental 10 mg/kg-d	G3bp2_34337	1972.498596	-0.323039469	0.165500436	-1.951894968	0.050950676	1
Developmental 10 mg/kg-d	Epha2_34338	187.0386075	0.154213925	0.27518551	0.560399873	0.575206718	1
Developmental 10 mg/kg-d	Mob1b_34339	444.4466342	0.058639581	0.160719222	0.364857298	0.715217931	1
Developmental 10 mg/kg-d	Zfp771_34340	0	NA	NA	NA	NA	NA
Developmental 10 mg/kg-d	Slitrk3_34341	0.251302468	0	4.99757981	0	1	1
Developmental 10 mg/kg-d	Ctnna1_34342	646.6484543	-0.068172746	0.132975792	-0.51267035	0.608181934	1
Developmental 10 mg/kg-d	Kansl3_34343	132.960404	-0.091679406	0.324207579	-0.28277996	0.777345517	1
Developmental 10 mg/kg-d	Cwf19l1_34344	114.9709122	-0.148684453	0.269496264	-0.551712481	0.581145357	1
Developmental 10 mg/kg-d	Xkrx_34345	1.48578038	1.393989979	2.364001699	0.589673848	0.555409331	1
Developmental 10 mg/kg-d	AABR07068214.1_34346	10.24248312	0.621495665	1.091926248	0.569173665	0.569238291	1
Developmental 10 mg/kg-d	Arih1_34347	92.31335415	0.082771274	0.293364424	0.282144894	0.777832411	1
Developmental 10 mg/kg-d	Car7_34348	4.525438202	1.811571641	1.768695578	1.02424163	0.30572116	1
Developmental 10 mg/kg-d	LOC286960_34349	0	NA	NA	NA	NA	NA
Developmental 10 mg/kg-d	Usp36_34350	5.140167142	-0.762350088	1.448963509	-0.526134774	0.598794569	1
Developmental 10 mg/kg-d	Hoxb13_34351	0	NA	NA	NA	NA	NA
Developmental 10 mg/kg-d	Prelid2_34352	457.6892101	0.164760267	0.2574829	0.639888192	0.522245291	1
Developmental 10 mg/kg-d	Olr558_34353	0.716457449	-3.133567883	4.574989109	-0.684934501	0.493385254	1
Developmental 10 mg/kg-d	LOC100360557_34354	0	NA	NA	NA	NA	NA
Developmental 10 mg/kg-d	LOC103694893_34355	0.077382411	0	4.99757981	0	1	1
Developmental 10 mg/kg-d	Chrnd_34356	0	NA	NA	NA	NA	NA
Developmental 10 mg/kg-d	Egr4_34357	0.38242558	3.164285439	4.935597353	0.641114988	0.521447977	1
Developmental 10 mg/kg-d	Slc5a8_34358	1.003914933	0	4.030298224	0	1	1
Developmental 10 mg/kg-d	Tjp2_34359	19.73182624	-0.706655277	0.804907276	-0.877933768	0.379979663	1
Developmental 10 mg/kg-d	AABR07012317.1_34360	0.245862306	-1.391943194	4.99757981	-0.278523455	0.780610563	1
Developmental 10 mg/kg-d	Vom1r47_34361	0.05322455	0	4.99757981	0	1	1
Developmental 10 mg/kg-d	Pcdhga2_34362	1.712711753	-3.842556174	2.351754183	-1.633910636	0.102277616	1
Developmental 10 mg/kg-d	Il17a_34363	0	NA	NA	NA	NA	NA
Developmental 10 mg/kg-d	Sh2b1_34364	166.3052998	0.218086173	0.296952833	0.734413513	0.462696754	1
Developmental 10 mg/kg-d	Jazf1_34365	3.844561607	-1.229844068	1.101211865	-1.116809678	0.26407571	1
Developmental 10 mg/kg-d	Pram1_34366	17.29539614	0.561768222	0.540207398	1.039912123	0.29838073	1
Developmental 10 mg/kg-d	Dnajc18_34367	24.47143655	-0.585669441	0.659832245	-0.887603546	0.374754045	1
Developmental 10 mg/kg-d	Vom1r67_34368	0.111680388	-1.391943194	4.99757981	-0.278523455	0.780610563	1
Developmental 10 mg/kg-d	Vps52_34369	198.2908756	-0.29864257	0.201692658	-1.480681413	0.138691489	1
Developmental 10 mg/kg-d	Zcrb1_34370	19.54933201	-0.866537744	0.620318005	-1.396925025	0.162436118	1
Developmental 10 mg/kg-d	Klrc2_34371	10.17603278	0.558122061	1.130285209	0.493788697	0.621455417	1
Developmental 10 mg/kg-d	Six6_34372	0.79431926	-2.555091533	4.147405799	-0.616069817	0.537848442	1
Developmental 10 mg/kg-d	Pard3b_34373	36.40841681	-0.27038234	0.422503724	-0.63995256	0.522203442	1
Developmental 10 mg/kg-d	Pinlyp_34374	0.223360777	-2.615779287	4.957909244	-0.527597251	0.597778902	1
Developmental 10 mg/kg-d	Serinc3_34375	161.4268443	-0.154217456	0.345629498	-0.446192982	0.655457852	1
Developmental 10 mg/kg-d	Olr1675_34376	0.176830437	2.057474017	4.960846467	0.414742531	0.678330394	1
Developmental 10 mg/kg-d	Syn2_34377	0.672735303	0	4.382628914	0	1	1
Developmental 10 mg/kg-d	Ncmap_34378	1.784251423	3.516389886	2.382473043	1.475941101	0.139959705	1
Developmental 10 mg/kg-d	Ccdc62_34379	13.01920964	1.641337296	0.964540596	1.701677776	0.088815789	1
Developmental 10 mg/kg-d	AC243728.1_34380	0.570813416	2.010431066	4.962403609	0.405132517	0.685380105	1
Developmental 10 mg/kg-d	Tmem56_34381	251.0695736	0.204451221	0.266234837	0.767935645	0.442525419	1
Developmental 10 mg/kg-d	Fto_34382	73.11007263	0.078427855	0.336603329	0.232997859	0.815763068	1
Developmental 10 mg/kg-d	Madd_34383	24.07657993	0.774961415	0.640845295	1.209280026	0.226555282	1
Developmental 10 mg/kg-d	Nek4_34384	204.0216277	-0.060527339	0.271603324	-0.222851982	0.823650709	1
Developmental 10 mg/kg-d	Cdk11b_34385	31.25549826	0.443151687	0.429192988	1.032523128	0.301827119	1
Developmental 10 mg/kg-d	mrpl9_34386	142.0720849	0.36640415	0.240299371	1.524781976	0.127313487	1
Developmental 10 mg/kg-d	Tent2_34387	16.66805654	0.719244036	0.607475353	1.183988836	0.236417482	1
Developmental 10 mg/kg-d	Rapsn_34388	1.01645162	1.208551028	3.801577912	0.317907736	0.750554924	1
Developmental 10 mg/kg-d	Smarcal1_34389	53.90814751	0.285479796	0.343952003	0.829998936	0.406539385	1
Developmental 10 mg/kg-d	Ccdc122_34390	0.077382411	0	4.99757981	0	1	1
Developmental 10 mg/kg-d	LRRTM1_34391	0.159673649	0	4.99757981	0	1	1
Developmental 10 mg/kg-d	Cacna1h_34392	0.957842265	0.183773627	3.008553311	0.06108372	0.951292535	1
Developmental 10 mg/kg-d	Ascc1_34393	172.7513339	-0.395169663	0.217815321	-1.814241816	0.069640505	1
Developmental 10 mg/kg-d	Itgav_34394	72.76651921	0.787310717	0.327770208	2.402020371	0.0163048	1
Developmental 10 mg/kg-d	Ankrd34c_34395	0.738789192	-0.429734784	4.905366396	-0.087605033	0.930190602	1
Developmental 10 mg/kg-d	Olr1525_34396	0.171439863	0	4.99757981	0	1	1
Developmental 10 mg/kg-d	Gramd1c_34397	60.79803625	0.151648865	0.338957071	0.44739844	0.654587402	1
Developmental 10 mg/kg-d	Cubn_34398	1.513292265	1.126816576	2.867209159	0.393001178	0.694318611	1
Developmental 10 mg/kg-d	Hoxd13_34399	0	NA	NA	NA	NA	NA
Developmental 10 mg/kg-d	Cxcr2_34400	1.918577161	1.655881255	2.567122415	0.645034006	0.518905149	1
Developmental 10 mg/kg-d	LOC100302465_34401	0.027369746	0	4.99757981	0	1	1
Developmental 10 mg/kg-d	Med21_34402	27.90282471	-0.27091741	0.611135628	-0.443301614	0.657547589	1
Developmental 10 mg/kg-d	Slc16a13_34403	19.33549214	0.091057657	0.51088878	0.178233817	0.858539353	1
Developmental 10 mg/kg-d	Ccdc39_34404	0.402034242	-1.391943194	4.99757981	-0.278523455	0.780610563	1
Developmental 10 mg/kg-d	Ttyh1_34405	0.930939527	-2.171090868	2.945011933	-0.737209532	0.460994938	1
Developmental 10 mg/kg-d	Lmod3_34406	0.025062155	0	4.99757981	0	1	1
Developmental 10 mg/kg-d	Krtap7-1_34407	0.133701636	-0.814872384	4.99757981	-0.163053401	0.870476389	1
Developmental 10 mg/kg-d	Lynx1_34408	86.5657484	0.219819313	0.424195409	0.518202953	0.604316675	1
Developmental 10 mg/kg-d	Med25_34409	71.88358721	0.3733203	0.274634926	1.359332935	0.174041112	1
Developmental 10 mg/kg-d	AABR07037356.1_34410	8.637263058	-1.483282448	1.417953161	-1.046072951	0.295527353	1
Developmental 10 mg/kg-d	Fabp9_34411	0.159673649	0	4.99757981	0	1	1
Developmental 10 mg/kg-d	Ms4a12_34412	0.111680388	-1.391943194	4.99757981	-0.278523455	0.780610563	1
Developmental 10 mg/kg-d	Spire2_34413	0	NA	NA	NA	NA	NA
Developmental 10 mg/kg-d	Ccdc127_34414	34.08096943	0.486548663	0.439868415	1.106123208	0.268673195	1
Developmental 10 mg/kg-d	Tmprss9_34415	0.179501763	0	4.99757981	0	1	1
Developmental 10 mg/kg-d	Mgat4b_34416	1183.842001	-0.262057279	0.184653858	-1.419181174	0.155846203	1
Developmental 10 mg/kg-d	Zic5_34417	0	NA	NA	NA	NA	NA
Developmental 10 mg/kg-d	Car12_34418	11.68605269	0.766241951	1.316567308	0.581999831	0.560566795	1
Developmental 10 mg/kg-d	AABR07043701.1_34419	0.600986447	-2.058166994	4.916827895	-0.418596509	0.675511041	1
Developmental 10 mg/kg-d	Tmem59l_34420	0.319542168	0.339269236	4.99757981	0.067886707	0.945875821	1
Developmental 10 mg/kg-d	AC242927.1_34421	0	NA	NA	NA	NA	NA
Developmental 10 mg/kg-d	Gtf2h3_34422	313.4603838	-0.354314715	0.236119571	-1.500573263	0.133465971	1
Developmental 10 mg/kg-d	Cnpy2_34423	2075.860159	-0.290279546	0.189958048	-1.528124497	0.12648163	1
Developmental 10 mg/kg-d	Mfsd4b_34424	51.75799138	-0.228899972	0.385210731	-0.594220133	0.552364889	1
Developmental 10 mg/kg-d	Lgi2_34425	0.298890912	0	4.99757981	0	1	1
Developmental 10 mg/kg-d	A2ml1_34426	98.51651476	-2.882122032	1.138432537	-2.531658169	0.01135246	1
Developmental 10 mg/kg-d	Prune2_34427	86.25224605	0.037849795	0.402791291	0.093968753	0.925133978	1
Developmental 10 mg/kg-d	Bend6_34428	0.507794508	0	4.99757981	0	1	1
Developmental 10 mg/kg-d	Uck1_34429	65.48455422	0.350083484	0.362644986	0.965361436	0.33436381	1
Developmental 10 mg/kg-d	Ddah1_34430	1.116267934	-0.997768633	2.532688608	-0.3939563	0.693613303	1
Developmental 10 mg/kg-d	LOC103692041_34431	0.191107995	-2.399573732	4.965035184	-0.483294406	0.628886711	1
Developmental 10 mg/kg-d	Cdhr2_34432	7.693888875	0.050502932	0.923027845	0.054714418	0.956365982	1
Developmental 10 mg/kg-d	Kndc1_34433	0.919267654	0.076039726	3.651690118	0.02082316	0.983386723	1
Developmental 10 mg/kg-d	Apbb1_34434	0	NA	NA	NA	NA	NA
Developmental 10 mg/kg-d	AC119015.3_34435	0.093571818	0	4.99757981	0	1	1
Developmental 10 mg/kg-d	RGD1359290_34436	0	NA	NA	NA	NA	NA
Developmental 10 mg/kg-d	Shf_34437	750.6695277	-0.0695258	0.220797281	-0.314885217	0.752848806	1
Developmental 10 mg/kg-d	Nckap5l_34438	1.071561312	2.590213888	3.399948968	0.761839049	0.446156071	1
Developmental 10 mg/kg-d	Pomp_34439	72.46538486	0.221311674	0.33347321	0.66365653	0.506910168	1
Developmental 10 mg/kg-d	Eif6_34440	923.3083061	-0.172953311	0.126235786	-1.370081465	0.170661473	1
Developmental 10 mg/kg-d	Spint1_34441	1.209414638	-1.86399817	2.613606993	-0.713189923	0.475728241	1
Developmental 10 mg/kg-d	Kidins220_34442	145.884473	0.314933346	0.239642905	1.314177635	0.188786433	1
Developmental 10 mg/kg-d	AABR07016950.1_34443	14.09458676	-0.804879972	1.799299589	-0.447329604	0.654637096	1
Developmental 10 mg/kg-d	Zc3h8_34444	44.67773601	0.066532849	0.428639907	0.155218512	0.876649055	1
Developmental 10 mg/kg-d	RGD1307554_34445	0.027369746	0	4.99757981	0	1	1
Developmental 10 mg/kg-d	Atg16l1_34446	48.09713768	0.756809918	0.438734922	1.724982172	0.084530685	1
Developmental 10 mg/kg-d	Uncx_34447	0.363528836	0	4.99757981	0	1	1
Developmental 10 mg/kg-d	AABR07031963.1_34448	0.356422151	-2.615770589	4.95790951	-0.527595468	0.597780139	1
Developmental 10 mg/kg-d	Map2k4_34449	97.97943075	0.150935392	0.285596421	0.528491888	0.597157976	1
Developmental 10 mg/kg-d	Gpr152_34450	0	NA	NA	NA	NA	NA
Developmental 10 mg/kg-d	Taf4_34451	37.84733656	0.334047986	0.527043435	0.633814908	0.526201623	1
Developmental 10 mg/kg-d	Prss44_34452	0.810625654	-0.894412064	4.383469214	-0.204042054	0.838320636	1
Developmental 10 mg/kg-d	Siah1_34453	260.3762105	-0.14732666	0.224108013	-0.65739131	0.510929338	1
Developmental 10 mg/kg-d	LOC100363333_34454	0.111680388	-1.391943194	4.99757981	-0.278523455	0.780610563	1
Developmental 10 mg/kg-d	Odf3l1_34455	0.640008782	-3.067793278	4.369147801	-0.702149119	0.482586173	1
Developmental 10 mg/kg-d	AABR07007905.2_34456	889.0845619	-0.467306533	0.95497194	-0.489340591	0.624600588	1
Developmental 10 mg/kg-d	LOC103692170_34457	4.549127063	1.311852258	1.301199314	1.00818702	0.313364688	1
Developmental 10 mg/kg-d	LOC100912488_34458	0.086943441	-1.391943194	4.99757981	-0.278523455	0.780610563	1
Developmental 10 mg/kg-d	LOC103689978_34459	6.205213919	-0.349982204	1.43672511	-0.243597193	0.807542802	1
Developmental 10 mg/kg-d	Snx20_34460	10.51539795	-0.154708259	0.908315541	-0.170324356	0.864755058	1
Developmental 10 mg/kg-d	Gpr108_34461	279.4566197	-0.25425504	0.242350213	-1.04912241	0.294121783	1
Developmental 10 mg/kg-d	C1qtnf1_34462	1.229090582	0.326819752	3.074672173	0.106294178	0.915348951	1
Developmental 10 mg/kg-d	Mapk1ip1_34463	118.8084442	0.028818533	0.28514957	0.101064622	0.919499162	1
Developmental 10 mg/kg-d	Defb9_34464	0	NA	NA	NA	NA	NA
Developmental 10 mg/kg-d	Tex101_34465	0.655443801	3.941662371	4.926441451	0.800103363	0.423650913	1
Developmental 10 mg/kg-d	Armc7_34466	14.82366746	0.398139106	0.624613444	0.637416806	0.523853385	1
Developmental 10 mg/kg-d	Gfm1_34467	362.7740291	-0.04376515	0.366477932	-0.119420968	0.90494185	1
Developmental 10 mg/kg-d	Psmb2_34468	1070.241445	-0.074746132	0.120805675	-0.6187303	0.536094046	1
Developmental 10 mg/kg-d	Zfp511_34469	27.37340806	0.573375898	0.45831113	1.251062566	0.210911652	1
Developmental 10 mg/kg-d	Ufsp1_34470	147.8744233	0.188313207	0.247652776	0.760392071	0.447020261	1
Developmental 10 mg/kg-d	Oca2_34471	2.423739904	2.566095767	2.321181318	1.105512847	0.268937431	1
Developmental 10 mg/kg-d	AABR07061158.1_34472	0.24022635	-2.19745403	4.972722831	-0.441901571	0.658560434	1
Developmental 10 mg/kg-d	Zfp282_34473	26.12143088	0.510004106	0.487485173	1.046194089	0.295471431	1
Developmental 10 mg/kg-d	Npm3_34474	279.4582811	-0.173132898	0.231865189	-0.746696382	0.455246854	1
Developmental 10 mg/kg-d	Map9_34475	85.41740889	0.324773541	0.29543745	1.099297129	0.271638484	1
Developmental 10 mg/kg-d	Adamtsl3_34476	24.87298849	0.935601492	0.516043175	1.813029484	0.069827274	1
Developmental 10 mg/kg-d	Gpr25_34477	0.244741763	-1.391943194	4.99757981	-0.278523455	0.780610563	1
Developmental 10 mg/kg-d	Neto2_34478	2.873814349	-3.263287208	1.674039092	-1.949349465	0.051253705	1
Developmental 10 mg/kg-d	Sf3b4_34479	428.248801	-0.095853145	0.169055397	-0.566992518	0.570719265	1
Developmental 10 mg/kg-d	Cad_34480	6.140799579	-0.158165057	1.18322408	-0.133672953	0.893661193	1
Developmental 10 mg/kg-d	LOC103693999_34481	28.38922648	-0.272233903	0.527537737	-0.516046311	0.605822065	1
Developmental 10 mg/kg-d	RGD1560925_34482	0.596120029	-2.615765424	4.956687409	-0.527724508	0.59769056	1
Developmental 10 mg/kg-d	Abca13_34483	2.028898472	-0.281183663	4.3835768	-0.064144801	0.948854929	1
Developmental 10 mg/kg-d	Ctsj_34484	0.284565313	1.732140089	4.972715179	0.348328836	0.72759324	1
Developmental 10 mg/kg-d	Siah3_34485	1.850549078	-2.95968512	2.444139047	-1.210931565	0.225921634	1
Developmental 10 mg/kg-d	Eml1_34486	10.71150184	0.34900619	0.885161177	0.394285469	0.69337029	1
Developmental 10 mg/kg-d	Eif2ak3_34487	7.263719058	0.511816638	1.144661168	0.447133748	0.654778493	1
Developmental 10 mg/kg-d	AABR07036167.1_34488	2.956812793	-0.702539438	2.437697231	-0.288197988	0.773195189	1
Developmental 10 mg/kg-d	Ywhaz_34489	753.3945343	0.094308977	0.162348682	0.580903867	0.561305246	1
Developmental 10 mg/kg-d	Nt5c_34490	107.2309674	-0.411462781	0.286339909	-1.436973219	0.150725603	1
Developmental 10 mg/kg-d	Dnmbp_34491	206.9537856	0.105361563	0.233392457	0.451435167	0.651675942	1
Developmental 10 mg/kg-d	Elavl2_34492	0.167520583	-2.19745403	4.972722831	-0.441901571	0.658560434	1
Developmental 10 mg/kg-d	Timm13_34493	1690.193482	-0.039223356	0.110170983	-0.356022564	0.721823667	1
Developmental 10 mg/kg-d	Abt1_34494	14.29079535	-0.28449177	0.885188992	-0.321390994	0.747914107	1
Developmental 10 mg/kg-d	Cnpy4_34495	13.65702378	0.802874675	0.835080108	0.961434319	0.336333836	1
Developmental 10 mg/kg-d	Fip1l1_34496	413.4482041	-0.0499088	0.14885237	-0.335290597	0.737405886	1
Developmental 10 mg/kg-d	AC120291.3_34497	0.099884936	-0.237801574	4.99757981	-0.047583347	0.962048304	1
Developmental 10 mg/kg-d	Ccdc167_34498	27.2720273	-0.46391648	0.621137163	-0.746882505	0.455134488	1
Developmental 10 mg/kg-d	Pbx3_34499	1.110003787	0.551207814	2.994355515	0.184082288	0.853948901	1
Developmental 10 mg/kg-d	Il17rb_34500	54.93950219	0.193991475	0.547740039	0.354167052	0.723213694	1
Developmental 10 mg/kg-d	Yipf2_34501	108.9710778	0.100974187	0.210061494	0.480688701	0.630737763	1
Developmental 10 mg/kg-d	Rcor1_34502	91.1051196	0.3903484	0.310134669	1.258641611	0.20815981	1
Developmental 10 mg/kg-d	Myo18a_34503	680.9056863	0.318287629	0.121774093	2.613754885	0.008955326	1
Developmental 10 mg/kg-d	Mlh3_34504	25.99836519	-0.53784375	0.685851423	-0.784198636	0.432923566	1
Developmental 10 mg/kg-d	RGD1561870_34505	0	NA	NA	NA	NA	NA
Developmental 10 mg/kg-d	Tigd3_34506	0.152980531	0	4.99757981	0	1	1
Developmental 10 mg/kg-d	Spns1_34507	0.192406328	0	4.99757981	0	1	1
Developmental 10 mg/kg-d	Dppa3l1_34508	0.956322317	0.044511955	4.282469354	0.010393993	0.991706943	1
Developmental 10 mg/kg-d	Phax_34509	133.4408726	0.316572227	0.229283049	1.380704888	0.167369718	1
Developmental 10 mg/kg-d	Bcl10_34510	164.4484177	0.139778725	0.245601261	0.569128692	0.569268808	1
Developmental 10 mg/kg-d	Padi6_34511	0.288213518	0	4.99757981	0	1	1
Developmental 10 mg/kg-d	Xpnpep3_34512	13.41580769	-0.735324407	0.801228684	-0.917745985	0.358751867	1
Developmental 10 mg/kg-d	AC107446.1_34513	0.191984798	0	4.99757981	0	1	1
Developmental 10 mg/kg-d	AABR07029613.1_34514	966.8981478	0.012935358	0.148204683	0.087280359	0.930448666	1
Developmental 10 mg/kg-d	Gmeb1_34515	0.322965671	0	4.99757981	0	1	1
Developmental 10 mg/kg-d	AC113773.2_34516	0	NA	NA	NA	NA	NA
Developmental 10 mg/kg-d	Inpp5d_34517	30.61588555	-0.481408834	0.572383272	-0.84106028	0.400314166	1
Developmental 10 mg/kg-d	Apool_34518	33.37319257	-0.723748735	0.473073214	-1.529887371	0.12604461	1
Developmental 10 mg/kg-d	Nedd8_34519	325.4268787	-0.077480589	0.203397407	-0.380932039	0.703253678	1
Developmental 10 mg/kg-d	Nudt21_34520	1221.273152	0.042742316	0.138647327	0.308280848	0.757868638	1
Developmental 10 mg/kg-d	Tapt1_34521	176.3128191	0.341468966	0.267335267	1.277306096	0.201494202	1
Developmental 10 mg/kg-d	Cyp7b1_34522	4.726261267	1.199520221	1.075889407	1.114910336	0.264888847	1
Developmental 10 mg/kg-d	Mas1_34523	0.262021574	0	4.99757981	0	1	1
Developmental 10 mg/kg-d	Olr1364_34524	0.341416303	-2.511370733	4.961218682	-0.50620037	0.612715995	1
Developmental 10 mg/kg-d	Tmem126b_34525	79.66629709	0.618233266	0.320672174	1.927929258	0.053863926	1
Developmental 10 mg/kg-d	Tlr1_34526	24.07171753	0.186912997	0.444363662	0.420630698	0.674024774	1
Developmental 10 mg/kg-d	AABR07013116.1_34527	1.530515347	0.22363711	2.787423335	0.080230766	0.936053721	1
Developmental 10 mg/kg-d	Echdc1_34528	66.91633675	-0.361440979	0.394296826	-0.916672302	0.359314385	1
Developmental 10 mg/kg-d	Siglec5_34529	4.187720275	-1.262206551	1.431103963	-0.881981032	0.377787065	1
Developmental 10 mg/kg-d	Vac14_34530	912.1034216	-0.087409381	0.147334425	-0.593271946	0.552999171	1
Developmental 10 mg/kg-d	Ccdc124_34531	1128.959775	-0.122311038	0.139193081	-0.878714929	0.379555862	1
Developmental 10 mg/kg-d	Gltp_34532	24.83250916	0.818586678	0.51349832	1.594137012	0.110905351	1
Developmental 10 mg/kg-d	Mc3r_34533	0.145411534	0	4.99757981	0	1	1
Developmental 10 mg/kg-d	AC107088.1_34534	0.130794973	-0.814872384	4.99757981	-0.163053401	0.870476389	1
Developmental 10 mg/kg-d	LOC680200_34535	52.31501189	0.251735152	0.504391029	0.499087291	0.61771789	1
Developmental 10 mg/kg-d	Memo1_34536	124.1618548	-0.527051726	0.300268196	-1.755269902	0.079213152	1
Developmental 10 mg/kg-d	Arf4_34537	8.52973784	-1.448373591	2.071995784	-0.699023425	0.484537391	1
Developmental 10 mg/kg-d	Olfm3_34538	0.15595303	0	4.99757981	0	1	1
Developmental 10 mg/kg-d	Nup107_34539	20.28215988	0.388382154	0.772642737	0.502667191	0.61519828	1
Developmental 10 mg/kg-d	Fscb_34540	0	NA	NA	NA	NA	NA
Developmental 10 mg/kg-d	Slc35b4_34541	114.1996322	-0.134670944	0.305108332	-0.441387303	0.658932633	1
Developmental 10 mg/kg-d	N6amt1_34542	46.04223861	0.597719982	0.476884384	1.253385521	0.210065438	1
Developmental 10 mg/kg-d	Npy4r_34543	0.649223945	-0.917477657	4.895136049	-0.187426386	0.851326336	1
Developmental 10 mg/kg-d	Gnai3_34544	309.5953275	0.226087065	0.17699203	1.277385571	0.201466156	1
Developmental 10 mg/kg-d	Katna1_34545	218.7725006	0.108648111	0.19517106	0.556681465	0.577745083	1
Developmental 10 mg/kg-d	Zfp414_34546	4.185599348	-1.798249055	1.607938118	-1.118357128	0.263414497	1
Developmental 10 mg/kg-d	AABR07008940.1_34547	0.055840194	-0.814872384	4.99757981	-0.163053401	0.870476389	1
Developmental 10 mg/kg-d	Uqcrh_34548	803.4630766	0.096679938	0.139031349	0.695382292	0.486815755	1
Developmental 10 mg/kg-d	Ap3b2_34549	0.082842239	-1.391943194	4.99757981	-0.278523455	0.780610563	1
Developmental 10 mg/kg-d	Pdcd1lg2_34550	0.325358128	-2.202796208	4.972505655	-0.442995214	0.657769196	1
Developmental 10 mg/kg-d	Vps4b_34551	561.7909947	-0.300862634	0.196966512	-1.527481154	0.12664141	1
Developmental 10 mg/kg-d	Olr287_34552	0.165684479	-2.202794808	4.972505712	-0.442994928	0.657769404	1
Developmental 10 mg/kg-d	Ppp1r1a_34553	46.02332305	-0.490581568	1.8104675	-0.270969552	0.78641445	1
Developmental 10 mg/kg-d	Cadm2_34554	0.873544632	0.853373041	3.687066005	0.231450438	0.816964885	1
Developmental 10 mg/kg-d	Lmtk2_34555	1.625161586	-4.681425346	4.924211168	-0.950695489	0.341758979	1
Developmental 10 mg/kg-d	Ptch1_34556	222.6280288	-0.197618292	0.22547146	-0.876466989	0.380776214	1
Developmental 10 mg/kg-d	Trim55_34557	0	NA	NA	NA	NA	NA
Developmental 10 mg/kg-d	Olr1738_34558	0.203873466	-2.19745403	4.972722831	-0.441901571	0.658560434	1
Developmental 10 mg/kg-d	Nacc1_34559	72.1225569	-0.491338679	0.32078127	-1.531693792	0.125598015	1
Developmental 10 mg/kg-d	Ccdc136_34560	0.482220625	0.339270378	4.271034726	0.079435172	0.936686494	1
Developmental 10 mg/kg-d	Slc35c1_34561	6.917529565	-1.362654837	1.105408596	-1.232715977	0.217681749	1
Developmental 10 mg/kg-d	Tlcd2_34562	1.595849975	-1.965639744	2.972569032	-0.661259578	0.50844586	1
Developmental 10 mg/kg-d	Taf1b_34563	8.114250698	-0.749746308	1.198708545	-0.62546172	0.531668065	1
Developmental 10 mg/kg-d	Pitpnm1_34564	22.65135259	0.50612833	0.676906761	0.747707601	0.454636546	1
Developmental 10 mg/kg-d	Kcnj4_34565	0.047776999	-0.814872384	4.99757981	-0.163053401	0.870476389	1
Developmental 10 mg/kg-d	Npff_34566	8.339524405	-0.186605804	0.936981813	-0.199156271	0.842140505	1
Developmental 10 mg/kg-d	Cpe_34567	5.260119785	0.468753876	1.167075097	0.401648426	0.687942785	1
Developmental 10 mg/kg-d	Prr27_34568	0	NA	NA	NA	NA	NA
Developmental 10 mg/kg-d	Epb41l1_34569	12.33447198	2.135423055	0.909253324	2.348545777	0.018846882	1
Developmental 10 mg/kg-d	Pitpna_34570	1201.656336	-0.232985888	0.165817093	-1.405077623	0.159998197	1
Developmental 10 mg/kg-d	Ddx23_34571	827.6861144	-0.111986206	0.142170136	-0.787691488	0.430877186	1
Developmental 10 mg/kg-d	AABR07017768.2_34572	0	NA	NA	NA	NA	NA
Developmental 10 mg/kg-d	Crygc_34573	0.197423192	-0.814872384	4.99757981	-0.163053401	0.870476389	1
Developmental 10 mg/kg-d	AABR07049223.1_34574	4.069370498	0.488425591	1.313075396	0.371970713	0.709914655	1
Developmental 10 mg/kg-d	Asb3_34575	37.52412931	0.841446338	0.448538905	1.875971802	0.060659152	1
Developmental 10 mg/kg-d	AABR07019341.2_34576	0.269580852	-2.202794808	4.972505712	-0.442994928	0.657769404	1
Developmental 10 mg/kg-d	LOC103690255_34577	0	NA	NA	NA	NA	NA
Developmental 10 mg/kg-d	H3f3b_34578	7535.758122	-0.219571678	0.163460941	-1.343266942	0.179185552	1
Developmental 10 mg/kg-d	AABR07034445.1_34579	80.08385627	0.04196865	0.314301734	0.133529809	0.893774391	1
Developmental 10 mg/kg-d	Slc44a4_34580	4.259172789	-3.137763191	1.698783243	-1.847065071	0.06473771	1
Developmental 10 mg/kg-d	Pank3_34581	981.8597102	-0.021751726	0.269702907	-0.08065069	0.935719753	1
Developmental 10 mg/kg-d	AABR07031445.1_34582	180.3761413	-0.388488759	0.280155622	-1.386689143	0.165536573	1
Developmental 10 mg/kg-d	Olr1291_34583	0.440415903	-2.399573706	4.965035185	-0.483294401	0.628886715	1
Developmental 10 mg/kg-d	Vom2r16_34584	3.226517609	1.260380597	1.704790061	0.73931719	0.459714414	1
Developmental 10 mg/kg-d	Cst13_34585	0.293870785	0	4.99757981	0	1	1
Developmental 10 mg/kg-d	AABR07063704.1_34586	36.19052474	0.286639229	0.523985409	0.547036661	0.584353545	1
Developmental 10 mg/kg-d	Foxr2_34587	0.425548302	-2.19745403	4.972722831	-0.441901571	0.658560434	1
Developmental 10 mg/kg-d	Flad1_34588	416.0340865	-0.24459445	0.195572252	-1.25066029	0.211058444	1
Developmental 10 mg/kg-d	Hk3_34589	19.25482915	0.462829646	0.791259166	0.584928006	0.558596127	1
Developmental 10 mg/kg-d	St6galnac1_34590	0.056633199	0	4.99757981	0	1	1
Developmental 10 mg/kg-d	Fyco1_34591	552.550997	0.03151951	0.142515369	0.221165694	0.82496342	1
Developmental 10 mg/kg-d	AABR07058412.1_34592	0	NA	NA	NA	NA	NA
Developmental 10 mg/kg-d	Fli1_34593	39.21365118	1.044426083	0.534222815	1.955038335	0.050578546	1
Developmental 10 mg/kg-d	Mmab_34594	124.3454685	0.158335397	0.22524154	0.702958242	0.482081773	1
Developmental 10 mg/kg-d	LOC100911797_34595	0	NA	NA	NA	NA	NA
Developmental 10 mg/kg-d	AABR07035357.2_34596	0.227008348	-2.399573732	4.965035184	-0.483294406	0.628886711	1
Developmental 10 mg/kg-d	Olr62_34597	0.095553998	-1.391943194	4.99757981	-0.278523455	0.780610563	1
Developmental 10 mg/kg-d	Fam241a_34598	45.84427731	-0.019263561	0.446173695	-0.043175026	0.965562013	1
Developmental 10 mg/kg-d	Fam186b_34599	0.1064491	0	4.99757981	0	1	1
Developmental 10 mg/kg-d	Mars_34600	110.8049877	-0.242091194	0.441074111	-0.548867384	0.583096463	1
Developmental 10 mg/kg-d	Obsl1_34601	0.367554612	0	4.99757981	0	1	1
Developmental 10 mg/kg-d	Iffo2_34602	31.60715736	0.328116427	0.519823391	0.631207508	0.527904853	1
Developmental 10 mg/kg-d	Zfp574_34603	574.1094709	-0.198750276	0.206763369	-0.961245107	0.336428941	1
Developmental 10 mg/kg-d	Nagk_34604	14.14987068	0.211649688	0.930372141	0.22748928	0.820043304	1
Developmental 10 mg/kg-d	Smok2a_34605	1.217753386	1.656706412	3.13265993	0.528849747	0.596909685	1
Developmental 10 mg/kg-d	LOC103690005_34606	63.53994389	-0.0665723	0.359670564	-0.185092435	0.853156535	1
Developmental 10 mg/kg-d	Scrt2_34607	0.995948378	2.362629447	3.859390156	0.612176886	0.540420733	1
Developmental 10 mg/kg-d	Rilp_34608	1.454409271	2.715705781	2.025767601	1.340581111	0.180056494	1
Developmental 10 mg/kg-d	Ezh1_34609	272.1507664	0.129591698	0.22475488	0.576591252	0.56421561	1
Developmental 10 mg/kg-d	Epm2a_34610	8.371516682	0.168985685	0.91640095	0.184401473	0.853698514	1
Developmental 10 mg/kg-d	Zswim7_34611	7.619471487	0.147517061	1.047518013	0.140825321	0.888007939	1
Developmental 10 mg/kg-d	Olr537_34612	0.622955749	-0.50669141	4.319026509	-0.117316115	0.906609556	1
Developmental 10 mg/kg-d	AABR07033579.2_34613	0.134158205	-1.902457757	4.985510367	-0.381597393	0.702760019	1
Developmental 10 mg/kg-d	LOC100359656_34614	0.102559018	1.330617638	4.988034266	0.266761928	0.789652469	1
Developmental 10 mg/kg-d	AABR07035791.1_34615	0	NA	NA	NA	NA	NA
Developmental 10 mg/kg-d	Lrrc52_34616	1.042922292	2.731150027	3.600496503	0.758548168	0.448122888	1
Developmental 10 mg/kg-d	Car5b_34617	1.630488077	-4.894691747	3.185120161	-1.53673692	0.124357746	1
Developmental 10 mg/kg-d	Olr711_34618	0.68877334	-3.427442695	4.93888993	-0.693970253	0.487700864	1
Developmental 10 mg/kg-d	Irx1_34619	9.965892945	0.207872954	1.088221789	0.191020761	0.848509328	1
Developmental 10 mg/kg-d	Prrc1_34620	242.47208	-0.126241464	0.220771547	-0.571819448	0.5674443	1
Developmental 10 mg/kg-d	Gpr84_34621	0	NA	NA	NA	NA	NA
Developmental 10 mg/kg-d	Pcid2_34622	33.14823017	0.754021394	0.596453399	1.264174862	0.206167271	1
Developmental 10 mg/kg-d	Zdhhc23_34623	5.561007044	-1.539280915	1.535325594	-1.00257621	0.316065379	1
Developmental 10 mg/kg-d	Bspry_34624	3.583330982	-1.391956169	2.516446279	-0.553143606	0.580165079	1
Developmental 10 mg/kg-d	AC119762.3_34625	5.208561132	-0.922138588	1.110613583	-0.830296515	0.406371158	1
Developmental 10 mg/kg-d	Pex7_34626	224.7457174	-0.120656781	0.228444124	-0.528167582	0.597383027	1
Developmental 10 mg/kg-d	AABR07040266.1_34627	0.077794066	0	4.99757981	0	1	1
Developmental 10 mg/kg-d	Ltn1_34628	76.40480532	0.087658663	0.307154665	0.285389328	0.775345883	1
Developmental 10 mg/kg-d	Eif2ak1_34629	424.1904358	0.124651135	0.127389711	0.978502374	0.327825918	1
Developmental 10 mg/kg-d	Cckar_34630	0.429992989	-3.570304928	4.936510047	-0.723244741	0.469529536	1
Developmental 10 mg/kg-d	Vps26c_34631	212.7735599	0.208816122	0.226230576	0.923023426	0.355994997	1
Developmental 10 mg/kg-d	Rtel1_34632	109.0431422	0.249236372	0.287167774	0.867912052	0.38544248	1
Developmental 10 mg/kg-d	Ccr1l1_34633	0.472643053	-2.812207321	4.727230349	-0.594895343	0.55191343	1
Developmental 10 mg/kg-d	Ddost_34634	1660.356033	-0.535345144	0.200290406	-2.672844663	0.007521107	0.9699266
Developmental 10 mg/kg-d	Olr689_34635	0	NA	NA	NA	NA	NA
Developmental 10 mg/kg-d	AABR07062170.1_34636	0	NA	NA	NA	NA	NA
Developmental 10 mg/kg-d	Aspa_34637	12.30607715	0.255500734	1.193304632	0.21411191	0.830459788	1
Developmental 10 mg/kg-d	Aplnr_34638	1.190257892	1.629895695	2.764978834	0.589478543	0.555540302	1
Developmental 10 mg/kg-d	Fabp7_34639	8058.289744	0.300268106	0.398427716	0.753632576	0.451069878	1
Developmental 10 mg/kg-d	Osbp2_34640	3.490199857	0.967073712	1.992932481	0.485251619	0.62749787	1
Developmental 10 mg/kg-d	Zfp105_34641	51.2628857	-0.066667611	0.35424658	-0.188195496	0.850723403	1
Developmental 10 mg/kg-d	Maoa_34642	584.24992	-0.315051343	0.167509298	-1.880799132	0.059999248	1
Developmental 10 mg/kg-d	Gpn2_34643	27.81274753	0.596471458	0.613904944	0.971602304	0.331248436	1
Developmental 10 mg/kg-d	Edc3_34644	34.15665918	-0.105142485	0.397011367	-0.264834949	0.791136613	1
Developmental 10 mg/kg-d	Med19_34645	23.36908907	0.28778462	0.537766973	0.535147443	0.592547906	1
Developmental 10 mg/kg-d	Vom1r53_34646	0.808360794	-1.024047401	4.415960338	-0.231896875	0.816618112	1
Developmental 10 mg/kg-d	Gsta5_34647	731.4697069	0.134604407	0.275262297	0.489004156	0.624838755	1
Developmental 10 mg/kg-d	Dnm3_34648	1.023257089	1.166788711	4.666924185	0.250012356	0.802577793	1
Developmental 10 mg/kg-d	Zup1_34649	79.80854086	0.418459404	0.307208857	1.362133269	0.173155831	1
Developmental 10 mg/kg-d	Zfp777_34650	63.52793281	-0.431578312	0.505122544	-0.854403187	0.392881631	1
Developmental 10 mg/kg-d	Ffar3_34651	1.076554531	1.170238496	3.051385149	0.383510582	0.701341225	1
Developmental 10 mg/kg-d	Olr1320_34652	0.208031908	0	4.99757981	0	1	1
Developmental 10 mg/kg-d	Col7a1_34653	3.05354391	1.690919544	2.050043535	0.824821286	0.40947306	1
Developmental 10 mg/kg-d	Mrps18a_34654	214.4039912	-0.08223967	0.248420324	-0.331050488	0.74060635	1
Developmental 10 mg/kg-d	Tspyl2_34655	366.8974762	-0.193050999	0.330091027	-0.584841707	0.558654158	1
Developmental 10 mg/kg-d	Lin7c_34656	1089.433346	-0.07858394	0.131272545	-0.598631956	0.549418341	1
Developmental 10 mg/kg-d	AABR07034648.1_34657	40.09142951	0.796122868	1.026420092	0.775630635	0.437967107	1
Developmental 10 mg/kg-d	Cox4i1_34658	9310.615041	-0.084926851	0.082473934	-1.029741722	0.303131265	1
Developmental 10 mg/kg-d	LOC500584_34659	27.5023984	-0.029278357	0.490357119	-0.059708232	0.952388015	1
Developmental 10 mg/kg-d	Coq7_34660	116.3225833	-0.081500419	0.216843533	-0.375848971	0.707029179	1
Developmental 10 mg/kg-d	Fubp1_34661	800.1400364	-0.072947212	0.196207055	-0.371786898	0.710051519	1
Developmental 10 mg/kg-d	Cul4a_34662	15.75177799	0.063567628	0.470474408	0.135113892	0.892521827	1
Developmental 10 mg/kg-d	Banf2_34663	0.191107995	-2.399573732	4.965035184	-0.483294406	0.628886711	1
Developmental 10 mg/kg-d	Tekt4_34664	0.241470919	2.272163235	4.954344278	0.458620376	0.646506802	1
Developmental 10 mg/kg-d	Ttbk2_34665	21.2489094	-0.021823194	0.616667354	-0.035388925	0.971769616	1
Developmental 10 mg/kg-d	Adamdec1_34666	31.20215605	0.012771034	0.656202292	0.019462038	0.98447252	1
Developmental 10 mg/kg-d	Doc2a_34667	0.140963902	1.732140089	4.972715179	0.348328836	0.72759324	1
Developmental 10 mg/kg-d	Pde9a_34668	0.772847521	-1.816214337	4.539615076	-0.400081132	0.689096761	1
Developmental 10 mg/kg-d	Zkscan5_34669	142.5953247	0.162424349	0.274620002	0.591451271	0.554218096	1
Developmental 10 mg/kg-d	Large1_34670	177.1537289	0.274569612	0.25451585	1.0787918	0.280680551	1
Developmental 10 mg/kg-d	Olr602_34671	0.266294459	-2.399573732	4.965035184	-0.483294406	0.628886711	1
Developmental 10 mg/kg-d	Rfc1_34672	421.3592423	-0.322417238	0.173658401	-1.856617569	0.063365583	1
Developmental 10 mg/kg-d	Fras1_34673	0.307573612	-1.391943194	4.99757981	-0.278523455	0.780610563	1
Developmental 10 mg/kg-d	Dazl_34674	0	NA	NA	NA	NA	NA
Developmental 10 mg/kg-d	Mtss1_34675	54.7019443	-0.220512869	0.469881316	-0.469294822	0.638858916	1
Developmental 10 mg/kg-d	Hist3h2bb_34676	0	NA	NA	NA	NA	NA
Developmental 10 mg/kg-d	Nelfa_34677	4.240168863	0.439369248	1.702611744	0.258056042	0.796363656	1
Developmental 10 mg/kg-d	Deptor_34678	45.37622955	-0.060160831	0.354006913	-0.169942532	0.865055332	1
Developmental 10 mg/kg-d	Slc39a13_34679	2.478135782	2.555258767	2.484725856	1.028386597	0.303768011	1
Developmental 10 mg/kg-d	Tmem145_34680	0.111680388	-1.391943194	4.99757981	-0.278523455	0.780610563	1
Developmental 10 mg/kg-d	Csdc2_34681	0.10510308	0	4.99757981	0	1	1
Developmental 10 mg/kg-d	Yeats4_34682	256.7350083	0.060652492	0.203838315	0.297551971	0.766045136	1
Developmental 10 mg/kg-d	Nat8f3_34683	0.567793986	1.478604699	4.075281771	0.362822691	0.71673734	1
Developmental 10 mg/kg-d	Rpn2_34684	296.9976038	-0.788507056	0.77137674	-1.022207457	0.306682722	1
Developmental 10 mg/kg-d	Nab2_34685	71.80865009	-0.375991885	0.318612344	-1.180092022	0.237963617	1
Developmental 10 mg/kg-d	Ube2d4_34686	0.497871286	-1.237764308	4.988950498	-0.24810114	0.804056153	1
Developmental 10 mg/kg-d	Espnl_34687	1.120415316	3.325293023	3.767401121	0.882649051	0.377425918	1
Developmental 10 mg/kg-d	Rnf151_34688	5.105520045	0.282656179	1.547517525	0.182651359	0.855071583	1
Developmental 10 mg/kg-d	Foxo4_34689	9.551011615	-0.055239758	0.992111668	-0.055678972	0.955597551	1
Developmental 10 mg/kg-d	Epop_34690	6.4204803	-1.021483083	1.149927865	-0.888301878	0.37437839	1
Developmental 10 mg/kg-d	Klhdc3_34691	33.71956611	0.278778113	0.343878358	0.810688159	0.417544775	1
Developmental 10 mg/kg-d	AABR07053500.2_34692	0.13145435	-1.391943194	4.99757981	-0.278523455	0.780610563	1
Developmental 10 mg/kg-d	RGD1560927_34693	0	NA	NA	NA	NA	NA
Developmental 10 mg/kg-d	Pcdh15_34694	0.273204996	0	4.99757981	0	1	1
Developmental 10 mg/kg-d	Pramel7_34695	0.202308648	0	4.99757981	0	1	1
Developmental 10 mg/kg-d	Cdk14_34696	9.010955487	0.667875784	0.980570826	0.681109172	0.495802414	1
Developmental 10 mg/kg-d	AABR07039377.1_34697	46.23815853	-0.42593184	0.384746058	-1.107046666	0.268273753	1
Developmental 10 mg/kg-d	RGD1560775_34698	0.42488145	1.578208902	4.978954348	0.316975974	0.751261833	1
Developmental 10 mg/kg-d	Trpm1_34699	0.422531968	-3.541858833	4.936965414	-0.717416173	0.473117343	1
Developmental 10 mg/kg-d	Smlr1_34700	624.0213832	0.0903521	0.202506744	0.44616835	0.655475644	1
Developmental 10 mg/kg-d	Arhgap22_34701	12.66300582	0.8197535	0.820936746	0.998558664	0.318008533	1
Developmental 10 mg/kg-d	Tfe3_34702	183.0719037	0.159307994	0.187862443	0.848003419	0.396436067	1
Developmental 10 mg/kg-d	Ube2r2_34703	807.7936148	0.03248534	0.190590347	0.170445883	0.864659491	1
Developmental 10 mg/kg-d	Fam219a_34704	25.21054671	1.167092585	0.470662233	2.479681823	0.013149967	1
Developmental 10 mg/kg-d	Slc28a3_34705	0	NA	NA	NA	NA	NA
Developmental 10 mg/kg-d	Wdr5b_34706	6.442949673	1.05674109	1.126408396	0.938150934	0.348166849	1
Developmental 10 mg/kg-d	RGD1309028_34707	0.237810366	0	4.99757981	0	1	1
Developmental 10 mg/kg-d	Ciita_34708	24.00345017	0.19441275	0.515559738	0.377090636	0.70610625	1
Developmental 10 mg/kg-d	Usp8_34709	35.44238587	0.022908741	0.495566788	0.046227353	0.963129041	1
Developmental 10 mg/kg-d	Tcam1_34710	0.66192804	2.884984016	4.275585286	0.674757682	0.499829731	1
Developmental 10 mg/kg-d	Hist3h2ba_34711	0	NA	NA	NA	NA	NA
Developmental 10 mg/kg-d	Slc30a10_34712	834.13728	-0.267542779	0.177542972	-1.506918445	0.131831563	1
Developmental 10 mg/kg-d	Olr795_34713	0	NA	NA	NA	NA	NA
Developmental 10 mg/kg-d	AC099384.2_34714	0.361009443	-0.814872384	4.99757981	-0.163053401	0.870476389	1
Developmental 10 mg/kg-d	Ebf1_34715	0.498034653	-2.399573732	4.965035184	-0.483294406	0.628886711	1
Developmental 10 mg/kg-d	AABR07006860.1_34716	23.82126036	0.08450351	0.477943017	0.176806664	0.859660255	1
Developmental 10 mg/kg-d	Siae_34717	31.00461573	0.106227461	0.683684627	0.155374944	0.876525736	1
Developmental 10 mg/kg-d	Phtf1_34718	73.22487389	0.637436292	0.351311415	1.814447992	0.069608783	1
Developmental 10 mg/kg-d	Slc35a4_34719	0.972597705	-4.749128917	4.923724469	-0.964539943	0.334775293	1
Developmental 10 mg/kg-d	Pank4_34720	3.595486885	-2.007423476	1.659807082	-1.209431806	0.226496996	1
Developmental 10 mg/kg-d	Smim1_34721	71.44455725	0.521380895	0.336649308	1.548735979	0.121445201	1
Developmental 10 mg/kg-d	LOC686748_34722	0.08277888	0	4.99757981	0	1	1
Developmental 10 mg/kg-d	LOC100909884_34723	0	NA	NA	NA	NA	NA
Developmental 10 mg/kg-d	Adssl1_34724	45.43759556	0.439106742	0.380012763	1.155505248	0.247883585	1
Developmental 10 mg/kg-d	Tigd5_34725	9.39130526	-0.930659989	1.086486058	-0.85657794	0.391678182	1
Developmental 10 mg/kg-d	LOC499886_34726	0.170931696	2.010431156	4.962403606	0.405132536	0.685380092	1
Developmental 10 mg/kg-d	Gapdhs_34727	0	NA	NA	NA	NA	NA
Developmental 10 mg/kg-d	Rogdi_34728	9.13515553	0.471875798	1.021165977	0.462095104	0.644013121	1
Developmental 10 mg/kg-d	Glb1l2_34729	0.584018784	-1.391949276	4.029527185	-0.345437371	0.729765587	1
Developmental 10 mg/kg-d	Chfr_34730	96.2853209	-0.459474689	0.296694014	-1.54864833	0.121466281	1
Developmental 10 mg/kg-d	AABR07049790.1_34731	3.800650033	0.171802931	1.528798395	0.112377754	0.910523893	1
Developmental 10 mg/kg-d	Rnf146_34732	102.3851768	-0.268947103	0.291452804	-0.922780975	0.356121357	1
Developmental 10 mg/kg-d	Olr671_34733	0.05322455	0	4.99757981	0	1	1
Developmental 10 mg/kg-d	Zfp458_34734	12.07283566	1.723130284	1.000156283	1.72286103	0.084913659	1
Developmental 10 mg/kg-d	Olr178_34735	0.205639925	-0.814872384	4.99757981	-0.163053401	0.870476389	1
Developmental 10 mg/kg-d	Nol12_34736	189.7263444	0.162703213	0.215390865	0.755385855	0.450017498	1
Developmental 10 mg/kg-d	Dgcr6_34737	388.3062028	-0.022856356	0.22963374	-0.099533961	0.920714324	1
Developmental 10 mg/kg-d	Sptbn4_34738	4.326491378	-0.298026613	1.41124589	-0.211179792	0.832746979	1
Developmental 10 mg/kg-d	Usp39_34739	76.30162868	-0.252638646	0.307797063	-0.820796157	0.411762388	1
Developmental 10 mg/kg-d	Mob3c_34740	16.27696684	0.560908904	0.709604057	0.79045335	0.429263056	1
Developmental 10 mg/kg-d	Olr36_34741	0.707200128	-2.197451872	4.972722919	-0.441901129	0.658560754	1
Developmental 10 mg/kg-d	Mpc2_34742	2399.908299	-0.029557062	0.171710982	-0.172132625	0.863333264	1
Developmental 10 mg/kg-d	Rpl26_34743	0.81116163	1.320286952	4.568904516	0.288972323	0.772602557	1
Developmental 10 mg/kg-d	Aars2_34744	19.2526348	-0.935395146	0.724621046	-1.290874935	0.196747048	1
Developmental 10 mg/kg-d	Nkx2-4_34745	0.174482494	-0.814872384	4.99757981	-0.163053401	0.870476389	1
Developmental 10 mg/kg-d	Ppef1_34746	1.329620214	2.141185004	3.33418909	0.642190633	0.520749414	1
Developmental 10 mg/kg-d	Ethe1_34747	1128.547857	-0.090388766	0.366880105	-0.246371402	0.805394742	1
Developmental 10 mg/kg-d	AABR07034940.2_34748	28.42465805	-1.077580397	1.404142757	-0.767429374	0.442826269	1
Developmental 10 mg/kg-d	Fbxo42_34749	7.684730982	-0.297127246	0.96467284	-0.308008304	0.758076013	1
Developmental 10 mg/kg-d	AABR07065078.1_34750	32.15496548	0.123487182	0.524852903	0.235279603	0.813991726	1
Developmental 10 mg/kg-d	Nbeal1_34751	86.58986435	0.493029825	0.236221763	2.087148191	0.036874741	1
Developmental 10 mg/kg-d	Wdr62_34752	0	NA	NA	NA	NA	NA
Developmental 10 mg/kg-d	LOC102552166_34753	2.291220008	2.224155132	1.573297929	1.413689735	0.157453021	1
Developmental 10 mg/kg-d	Jam2_34754	23.53578466	0.358410529	0.703344602	0.509580266	0.610345552	1
Developmental 10 mg/kg-d	Enox2_34755	3.477008991	1.511412541	1.632742517	0.925689461	0.354607386	1
Developmental 10 mg/kg-d	AABR07017825.7_34756	0.407455752	-0.814872384	4.99757981	-0.163053401	0.870476389	1
Developmental 10 mg/kg-d	Rab13_34757	18.97149059	1.306452954	0.71202237	1.834848185	0.066528187	1
Developmental 10 mg/kg-d	Smim5_34758	0.519283162	-3.766052089	4.933607513	-0.763346512	0.44525677	1
Developmental 10 mg/kg-d	Drc7_34759	0	NA	NA	NA	NA	NA
Developmental 10 mg/kg-d	Olr1029_34760	0.254470185	0	4.99757981	0	1	1
Developmental 10 mg/kg-d	LOC680254_34761	0.459845853	1.160420698	4.953169557	0.234278412	0.814768844	1
Developmental 10 mg/kg-d	Olr120_34762	0.070732175	0.916340045	4.99757981	0.183356761	0.854518101	1
Developmental 10 mg/kg-d	Olr1002_34763	0.150372929	0	4.99757981	0	1	1
Developmental 10 mg/kg-d	Oog3_34764	0.026612275	0	4.99757981	0	1	1
Developmental 10 mg/kg-d	Abracl_34765	226.769346	0.028804598	0.2091457	0.13772503	0.890457737	1
Developmental 10 mg/kg-d	LOC100911576_34766	418.6672362	-0.133880372	0.131595663	-1.017361582	0.308981451	1
Developmental 10 mg/kg-d	Zscan25_34767	70.95306823	0.364363485	0.335340008	1.0865494	0.277235998	1
Developmental 10 mg/kg-d	Dleu7_34768	0.153101508	-2.072727669	4.978025603	-0.416375454	0.677135287	1
Developmental 10 mg/kg-d	AABR07002496.1_34769	0.536832759	-2.785286915	4.953016812	-0.562341502	0.573883367	1
Developmental 10 mg/kg-d	Supt6h_34770	397.7913612	0.085757669	0.218581507	0.392337258	0.694809038	1
Developmental 10 mg/kg-d	Krt80_34771	0.166425527	0	4.99757981	0	1	1
Developmental 10 mg/kg-d	Unc80_34772	9.449095912	-0.439130805	1.07903191	-0.406967395	0.684031936	1
Developmental 10 mg/kg-d	Fcer2_34773	0.740399962	0.916341589	4.648256581	0.19713662	0.843720627	1
Developmental 10 mg/kg-d	Rap1b_34774	623.3038582	0.084468186	0.128858349	0.655511942	0.5121382	1
Developmental 10 mg/kg-d	Pcdhb10_34775	0.955848673	-4.123598621	3.49074681	-1.181294103	0.237485909	1
Developmental 10 mg/kg-d	Dock7_34776	89.25925052	-0.168877586	0.236525418	-0.713993394	0.475231264	1
Developmental 10 mg/kg-d	Sp6_34777	0.422271905	-2.629691728	4.957485896	-0.530448655	0.595800899	1
Developmental 10 mg/kg-d	Krt7_34778	0.031190606	0	4.99757981	0	1	1
Developmental 10 mg/kg-d	AABR07028665.1_34779	0	NA	NA	NA	NA	NA
Developmental 10 mg/kg-d	Ankrd13d_34780	3.180361193	2.155397741	1.603146014	1.344479993	0.178793222	1
Developmental 10 mg/kg-d	LOC500124_34781	0	NA	NA	NA	NA	NA
Developmental 10 mg/kg-d	Olfr1442_34782	0.136745357	1.690412923	4.974437515	0.339819913	0.733992151	1
Developmental 10 mg/kg-d	LOC100910207_34783	16.85512898	0.825530199	0.627962462	1.314617113	0.188638616	1
Developmental 10 mg/kg-d	Brk1_34784	152.8334252	-0.545546499	0.424613213	-1.284808107	0.198859349	1
Developmental 10 mg/kg-d	AABR07028446.1_34785	0.191107995	-2.399573732	4.965035184	-0.483294406	0.628886711	1
Developmental 10 mg/kg-d	N4bp2l1_34786	67.73056085	0.008836779	0.39704968	0.022256104	0.982243664	1
Developmental 10 mg/kg-d	Stab1_34787	45.51277184	0.590500454	0.373035675	1.582959737	0.113430642	1
Developmental 10 mg/kg-d	Dock8_34788	213.6339628	0.043481076	0.239384716	0.181636809	0.85586776	1
Developmental 10 mg/kg-d	Tmem170a_34789	113.5147484	0.375305324	0.330729659	1.134779764	0.256467607	1
Developmental 10 mg/kg-d	Rnf148_34790	13.67885285	1.303186284	0.739792646	1.761556149	0.078144318	1
Developmental 10 mg/kg-d	Ssr4_34791	4596.637045	-0.414844775	0.169249296	-2.451087149	0.014242547	1
Developmental 10 mg/kg-d	Mpdu1_34792	289.5748906	-0.200407196	0.228488992	-0.877097817	0.380433511	1
Developmental 10 mg/kg-d	AABR07068650.1_34793	0.298545519	1.433360346	4.962403606	0.288843968	0.772700784	1
Developmental 10 mg/kg-d	Olr865_34794	0.695446584	-3.859929158	4.932348611	-0.782574279	0.433877151	1
Developmental 10 mg/kg-d	AABR07034362.2_34795	0.15632381	1.853933344	4.967960011	0.373177993	0.709015974	1
Developmental 10 mg/kg-d	Lztr1_34796	42.67123001	-0.083949507	0.512709153	-0.163737095	0.869938114	1
Developmental 10 mg/kg-d	Fam170a_34797	0.656613349	-2.812343986	4.792448139	-0.586828257	0.557319057	1
Developmental 10 mg/kg-d	Akap7_34798	8.794726888	1.652815979	0.901673587	1.833053561	0.066794606	1
Developmental 10 mg/kg-d	AABR07024718.1_34799	0.035900353	0	4.99757981	0	1	1
Developmental 10 mg/kg-d	AABR07026004.1_34896	0	NA	NA	NA	NA	NA
Developmental 10 mg/kg-d	Lect2_34897	11075.31759	-0.305291232	0.193700073	-1.576102821	0.115002109	1
Developmental 10 mg/kg-d	Ankrd33_34898	0.175390822	-1.391943194	4.99757981	-0.278523455	0.780610563	1
Developmental 10 mg/kg-d	Prmt6_34899	11.82233668	0.402801791	0.765895719	0.5259225	0.598942055	1
Developmental 10 mg/kg-d	Syt8_34900	0	NA	NA	NA	NA	NA
Developmental 10 mg/kg-d	Krtap3-3_34901	0.026612275	0	4.99757981	0	1	1
Developmental 10 mg/kg-d	Jtb_34902	980.8994192	-0.092545244	0.150185956	-0.616204379	0.537759639	1
Developmental 10 mg/kg-d	Vps29_34903	170.1515344	0.026286226	0.24672862	0.106539022	0.915154696	1
Developmental 10 mg/kg-d	AABR07052443.1_34904	0	NA	NA	NA	NA	NA
Developmental 10 mg/kg-d	AABR07007642.1_34905	1.333342825	-3.014389075	3.079793403	-0.978763404	0.327696896	1
Developmental 10 mg/kg-d	Pphln1_34906	78.62974944	-0.241720743	0.330253749	-0.731924298	0.464214775	1
Developmental 10 mg/kg-d	A1cf_34907	756.3352157	0.066321793	0.148932166	0.44531544	0.656091811	1
Developmental 10 mg/kg-d	Galnt12_34908	8.055411735	0.287419674	1.010675756	0.284383664	0.776116377	1
Developmental 10 mg/kg-d	Pcdhb9_34909	0.431009835	0	4.99757981	0	1	1
Developmental 10 mg/kg-d	Ctu1_34910	0	NA	NA	NA	NA	NA
Developmental 10 mg/kg-d	AABR07006688.1_34911	0.573862782	2.536208444	4.947555589	0.512618484	0.608218221	1
Developmental 10 mg/kg-d	Foxf1_34912	22.82151129	-0.201422796	0.632759189	-0.31832457	0.750238749	1
Developmental 10 mg/kg-d	Tbx10_34913	1.744795982	-1.794424336	2.877314637	-0.623645504	0.53286042	1
Developmental 10 mg/kg-d	AC115420.1_34914	2445.565068	-0.43563737	0.409192228	-1.064627673	0.287044452	1
Developmental 10 mg/kg-d	Vstm4_34915	0	NA	NA	NA	NA	NA
Developmental 10 mg/kg-d	Alox15b_34916	0.485512862	1.988530472	4.963145823	0.400659288	0.688670989	1
Developmental 10 mg/kg-d	LOC100909856_34917	29.52968743	0.236608627	0.381150869	0.620774204	0.534748198	1
Developmental 10 mg/kg-d	Vwa5b2_34918	0.901814218	0.231290839	4.207045962	0.054977017	0.956156773	1
Developmental 10 mg/kg-d	Taar1_34919	0	NA	NA	NA	NA	NA
Developmental 10 mg/kg-d	Nos1_34920	0.410596044	0	4.99757981	0	1	1
Developmental 10 mg/kg-d	Dscaml1_34921	1.367838881	-0.491856567	3.500914541	-0.140493737	0.888269901	1
Developmental 10 mg/kg-d	LOC498152_34922	0.511434621	-0.814872384	4.99757981	-0.163053401	0.870476389	1
Developmental 10 mg/kg-d	Cbx4_34923	155.9051275	-0.094318661	0.237628673	-0.396916161	0.691429286	1
Developmental 10 mg/kg-d	AABR07017825.4_34924	0.442228781	0	4.99757981	0	1	1
Developmental 10 mg/kg-d	AABR07035091.1_34925	0.22201086	1.737010634	4.972517323	0.349322189	0.726847442	1
Developmental 10 mg/kg-d	Smim8_34926	101.5881896	-0.215413943	0.324658078	-0.663510191	0.507003855	1
Developmental 10 mg/kg-d	Cdk5rap1_34927	174.5012654	0.011479871	0.201575579	0.056950705	0.954584463	1
Developmental 10 mg/kg-d	Atp5if1_34928	21.36203556	1.05168967	0.625593164	1.681107995	0.09274194	1
Developmental 10 mg/kg-d	AABR07043347.1_34929	92.77661893	-1.648013972	1.563295217	-1.054192422	0.291794829	1
Developmental 10 mg/kg-d	AABR07011057.2_34930	30.18180917	0.726717201	0.750273813	0.968602646	0.332743483	1
Developmental 10 mg/kg-d	Trnau1ap_34931	222.9044435	0.006504465	0.276961142	0.023485117	0.98126331	1
Developmental 10 mg/kg-d	Klf15_34932	172.2297271	-0.165934088	0.233546372	-0.710497391	0.477395748	1
Developmental 10 mg/kg-d	Hnrnph2_34933	192.4317581	-0.089109869	0.228321104	-0.390283104	0.696327215	1
Developmental 10 mg/kg-d	Olr1250_34934	0.605189633	-1.391943194	4.99757981	-0.278523455	0.780610563	1
Developmental 10 mg/kg-d	Ubtf_34935	3.31585483	-0.144982038	1.778357842	-0.081525796	0.935023811	1
Developmental 10 mg/kg-d	Sbsn_34936	1.803952068	1.983981449	2.135965553	0.928845246	0.352969292	1
Developmental 10 mg/kg-d	Wnt16_34937	0.268316409	-2.892383852	4.950206874	-0.584295551	0.559021485	1
Developmental 10 mg/kg-d	Dnai1_34938	0.767407676	0.893338152	4.58320617	0.19491555	0.84545906	1
Developmental 10 mg/kg-d	Mme_34939	13.67368585	-1.262405932	0.869322379	-1.452172361	0.146453686	1
Developmental 10 mg/kg-d	Gng12_34940	272.8269058	0.016263771	0.199206943	0.08164259	0.934930932	1
Developmental 10 mg/kg-d	RGD1562667_34941	0.873391402	-0.298035526	3.75819722	-0.07930279	0.936791787	1
Developmental 10 mg/kg-d	LOC690020_34942	0.05012431	0	4.99757981	0	1	1
Developmental 10 mg/kg-d	AABR07028354.1_34943	0.1740616	-1.391943194	4.99757981	-0.278523455	0.780610563	1
Developmental 10 mg/kg-d	Samhd1_34944	310.1894376	-0.077417091	0.282237025	-0.274298139	0.783855514	1
Developmental 10 mg/kg-d	Dpt_34945	12230.2911	-0.182092309	0.239932989	-0.758929855	0.447894519	1
Developmental 10 mg/kg-d	AABR07044065.1_34946	0.420370429	0	4.99757981	0	1	1
Developmental 10 mg/kg-d	Ppp1r16b_34947	7.849108986	0.539745092	0.970989775	0.555871036	0.57829902	1
Developmental 10 mg/kg-d	Radil_34948	0.459304525	-3.663197128	4.935083739	-0.74227659	0.457919773	1
Developmental 10 mg/kg-d	Exd2_34949	9.433258643	0.428485201	0.985849942	0.434635316	0.663827156	1
Developmental 10 mg/kg-d	Cdc42se1_34950	254.6276394	-0.080238172	0.185951489	-0.431500563	0.666104444	1
Developmental 10 mg/kg-d	Fbxo46_34951	119.3728647	-0.371399624	0.228591634	-1.624729727	0.10422016	1
Developmental 10 mg/kg-d	mrpl24_34952	441.557106	-0.058118183	0.193604697	-0.300189944	0.764032275	1
Developmental 10 mg/kg-d	Serpine3_34953	0.528351115	0.538066803	4.580843174	0.11746021	0.906495373	1
Developmental 10 mg/kg-d	Htr5b_34954	0.180542246	1.578208902	4.978954348	0.316975974	0.751261833	1
Developmental 10 mg/kg-d	Pura_34955	25.00240542	0.392786349	0.585719478	0.670604895	0.502472263	1
Developmental 10 mg/kg-d	Diaph3_34956	1.406706468	-2.608863514	2.421979703	-1.077161593	0.28140808	1
Developmental 10 mg/kg-d	Rbms3_34957	0.349043205	-2.985018754	4.947937797	-0.603285425	0.546318828	1
Developmental 10 mg/kg-d	AC098064.1_34958	0.965981407	1.579002964	3.3741127	0.467975762	0.639801923	1
Developmental 10 mg/kg-d	LOC103689927_34959	23.14885382	-0.973879214	0.602910474	-1.61529656	0.106246488	1
Developmental 10 mg/kg-d	Olr202_34960	1.406001104	-4.720305594	3.246678818	-1.453887452	0.145977512	1
Developmental 10 mg/kg-d	Zfp954_34961	23.82904238	0.770702631	0.616873907	1.249368181	0.211530441	1
Developmental 10 mg/kg-d	Klk7_34962	0.297313355	0	4.99757981	0	1	1
Developmental 10 mg/kg-d	Ice2_34963	2.621637917	0.211740006	2.268701967	0.093330904	0.925640681	1
Developmental 10 mg/kg-d	Fbxo6_34964	147.4542518	-0.068397665	0.305213752	-0.224097585	0.822681372	1
Developmental 10 mg/kg-d	Nutm2f_34965	0	NA	NA	NA	NA	NA
Developmental 10 mg/kg-d	Pink1_34966	871.7694779	0.002212819	0.123327065	0.01794269	0.985684573	1
Developmental 10 mg/kg-d	Prelid3a_34967	3.039273548	-0.778085423	2.041707169	-0.381095504	0.703132383	1
Developmental 10 mg/kg-d	Myd88_34968	379.4897321	-0.175370864	0.19449711	-0.901663083	0.367235869	1
Developmental 10 mg/kg-d	Ptchd3_34969	0.309222559	0	4.99757981	0	1	1
Developmental 10 mg/kg-d	Zfp707l1_34970	6.346249106	0.374710043	1.121965817	0.333976345	0.738397409	1
Developmental 10 mg/kg-d	LOC100910719_34971	0.962522062	-0.939971735	3.48421195	-0.269780297	0.787329282	1
Developmental 10 mg/kg-d	Cyp4a8_34972	1.271126181	3.593716379	3.034820891	1.184160946	0.236349358	1
Developmental 10 mg/kg-d	RGD1560492_34973	4.373194523	-0.974877272	1.382676688	-0.705065241	0.480769637	1
Developmental 10 mg/kg-d	Olr1l_34974	0.464090145	1.895270509	4.93741649	0.383858747	0.701083143	1
Developmental 10 mg/kg-d	Scaf1_34975	28.6191636	-0.008939754	0.456532482	-0.019581857	0.984376937	1
Developmental 10 mg/kg-d	RGD1559508_34976	0.727969877	0	4.99757981	0	1	1
Developmental 10 mg/kg-d	AC123138.1_34977	0.435603582	0	4.99757981	0	1	1
Developmental 10 mg/kg-d	AC121415.1_34978	5.382982818	0.714583845	1.133663465	0.630331546	0.528477687	1
Developmental 10 mg/kg-d	Olr555_34979	0	NA	NA	NA	NA	NA
Developmental 10 mg/kg-d	LOC681006_34980	0	NA	NA	NA	NA	NA
Developmental 10 mg/kg-d	LOC688282_34981	0.307677053	2.854904982	4.940844793	0.577817175	0.563387558	1
Developmental 10 mg/kg-d	Rnf17_34982	0.062381212	0	4.99757981	0	1	1
Developmental 10 mg/kg-d	RGD1309651_34983	43.40362559	-0.092534301	0.691909216	-0.133737634	0.893610045	1
Developmental 10 mg/kg-d	Tpst2_34984	270.9746444	-0.028850203	0.215537085	-0.133852616	0.89351912	1
Developmental 10 mg/kg-d	Gpat2_34985	17.92143949	1.21023823	0.79222122	1.527651873	0.126598995	1
Developmental 10 mg/kg-d	Slc12a1_34986	0	NA	NA	NA	NA	NA
Developmental 10 mg/kg-d	Vgll2_34987	0.187143636	0	4.99757981	0	1	1
Developmental 10 mg/kg-d	LOC102556337_34988	44.78585506	-0.429871334	0.393735053	-1.091778166	0.274930618	1
Developmental 10 mg/kg-d	RGD1563354_34989	4.052555676	1.881588014	1.63957921	1.147604216	0.251131989	1
Developmental 10 mg/kg-d	Ndufc1_34990	4291.392858	0.000752624	0.153593351	0.004900106	0.996090296	1
Developmental 10 mg/kg-d	Olr1689_34991	0.177986974	0	4.99757981	0	1	1
Developmental 10 mg/kg-d	AABR07070416.3_35088	0	NA	NA	NA	NA	NA
Developmental 10 mg/kg-d	Zfp711_35089	5.334784617	0.820961957	1.928519194	0.425695508	0.670329736	1
Developmental 10 mg/kg-d	Plpp7_35090	26.79093761	-0.693539382	0.543354852	-1.2764023	0.201813344	1
Developmental 10 mg/kg-d	AABR07027339.1_35091	0.314262692	0.26417352	4.946793555	0.053402981	0.95741083	1
Developmental 10 mg/kg-d	Ndufaf2_35092	46.94640407	0.177702373	0.459595397	0.386649593	0.699015638	1
Developmental 10 mg/kg-d	Vom2r50_35093	1.323546832	-0.699534005	2.833382605	-0.246890061	0.804993308	1
Developmental 10 mg/kg-d	Med30_35094	12.33110843	-0.090096403	0.779210719	-0.11562521	0.907949583	1
Developmental 10 mg/kg-d	AABR07001905.2_35095	102.572753	-0.122214315	0.282802454	-0.432154366	0.665629224	1
Developmental 10 mg/kg-d	Msh4_35096	0	NA	NA	NA	NA	NA
Developmental 10 mg/kg-d	Nyap2_35097	0.305743844	1.365195664	4.986673889	0.273768787	0.784262312	1
Developmental 10 mg/kg-d	Crisp2_35098	0.532112201	-2.422760108	4.964219431	-0.488044524	0.625518305	1
Developmental 10 mg/kg-d	Cacnb1_35099	1.209463429	1.898269579	3.605309257	0.526520596	0.598526546	1
Developmental 10 mg/kg-d	RGD1311744_35100	0.180053067	-0.237801574	4.99757981	-0.047583347	0.962048304	1
Developmental 10 mg/kg-d	Jkamp_35101	119.399555	-0.362613645	0.250576754	-1.447116063	0.14786442	1
Developmental 10 mg/kg-d	Smptb_35102	0.521312299	0.536271304	4.974437515	0.107805416	0.914150047	1
Developmental 10 mg/kg-d	Zbtb18_35103	257.8217385	-0.474098384	0.290034622	-1.634626864	0.102127293	1
Developmental 10 mg/kg-d	Tcea3_35104	30.5037371	-0.026881857	0.575513203	-0.046709366	0.962744865	1
Developmental 10 mg/kg-d	Bmpr1a_35105	126.5852934	0.064126215	0.22163577	0.289331523	0.772327692	1
Developmental 10 mg/kg-d	Gfy_35106	0	NA	NA	NA	NA	NA
Developmental 10 mg/kg-d	Pqbp1_35107	132.6858205	-0.274758676	0.274538587	-1.00080167	0.316922702	1
Developmental 10 mg/kg-d	Lgi1_35108	1.589423972	-2.071091372	2.66070527	-0.778399395	0.436333595	1
Developmental 10 mg/kg-d	AABR07048463.1_35109	0.111680388	-1.391943194	4.99757981	-0.278523455	0.780610563	1
Developmental 10 mg/kg-d	Olr302_35110	1.287639493	-3.786366834	3.481841895	-1.087460875	0.276833181	1
Developmental 10 mg/kg-d	Kif1b_35111	3.059114481	-0.844549888	2.018740656	-0.418354822	0.675687713	1
Developmental 10 mg/kg-d	Olr349_35112	0	NA	NA	NA	NA	NA
Developmental 10 mg/kg-d	Cops7b_35113	51.32825679	0.55086644	0.414460912	1.329115542	0.183809853	1
Developmental 10 mg/kg-d	Lnx2_35114	38.33700644	-0.886493746	0.426864352	-2.076757506	0.037823946	1
Developmental 10 mg/kg-d	Olr1751_35115	0.538654413	0	4.99757981	0	1	1
Developmental 10 mg/kg-d	Scgn_35116	0.307912777	0	4.99757981	0	1	1
Developmental 10 mg/kg-d	Pcdh9_35117	0.309608582	-1.98405921	4.982079976	-0.398239133	0.690453922	1
Developmental 10 mg/kg-d	Mrps11_35118	156.0754576	-0.176523762	0.235711714	-0.748896859	0.453919374	1
Developmental 10 mg/kg-d	LOC100912356_35119	0.068372678	0.916340045	4.99757981	0.183356761	0.854518101	1
Developmental 10 mg/kg-d	Zfp84_35120	43.79822782	0.190018129	0.471172855	0.403287513	0.686736727	1
Developmental 10 mg/kg-d	Pdp1_35121	12.63427921	0.292189509	0.656760963	0.444894757	0.656395812	1
Developmental 10 mg/kg-d	RGD1307916_35122	0.154642945	-1.391943194	4.99757981	-0.278523455	0.780610563	1
Developmental 10 mg/kg-d	Wdr49_35123	0.300102989	2.685541663	4.944227658	0.543167073	0.587014775	1
Developmental 10 mg/kg-d	Pifo_35124	0.239304374	2.493608328	4.948569282	0.503904904	0.614328204	1
Developmental 10 mg/kg-d	Flt4_35125	809.0893083	-0.051861938	0.144851213	-0.358035926	0.720316428	1
Developmental 10 mg/kg-d	Hydin_35126	0.102559018	1.330617638	4.988034266	0.266761928	0.789652469	1
Developmental 10 mg/kg-d	Wdyhv1_35127	100.7345219	0.18275415	0.237678008	0.768914851	0.44194386	1
Developmental 10 mg/kg-d	Tmem106a_35128	47.11906874	-0.401194829	0.397457394	-1.00940336	0.312781228	1
Developmental 10 mg/kg-d	Mid2_35129	48.55936971	-0.294967239	0.445697213	-0.661810822	0.50809247	1
Developmental 10 mg/kg-d	AABR07065772.4_35130	0.30426594	-0.269239533	4.949464313	-0.054397712	0.956618302	1
Developmental 10 mg/kg-d	Ggct_35131	278.2453134	-0.046956649	0.271877948	-0.172712237	0.862877624	1
Developmental 10 mg/kg-d	Mmp21_35132	0.352409756	3.049412129	4.93741649	0.617612902	0.536830537	1
Developmental 10 mg/kg-d	Mixl1_35133	0.907164262	-2.196155545	4.754446269	-0.461916156	0.644141448	1
Developmental 10 mg/kg-d	Olr709_35134	0	NA	NA	NA	NA	NA
Developmental 10 mg/kg-d	Olr1595_35135	2.229144375	-2.214153889	2.025944167	-1.092899758	0.274437815	1
Developmental 10 mg/kg-d	AABR07002418.1_35136	0	NA	NA	NA	NA	NA
Developmental 10 mg/kg-d	Kif26b_35137	1.720123254	-3.402341807	3.009094815	-1.130686142	0.258187216	1
Developmental 10 mg/kg-d	Tmem63b_35138	964.9033618	-0.293150257	0.20902241	-1.402482423	0.160771236	1
Developmental 10 mg/kg-d	Ppm1h_35139	247.64365	0.329405961	0.16136659	2.041351694	0.041215882	1
Developmental 10 mg/kg-d	Cerkl_35140	0.263280391	0	4.99757981	0	1	1
Developmental 10 mg/kg-d	Capn15_35141	108.928129	0.207619087	0.230275997	0.901609759	0.367264205	1
Developmental 10 mg/kg-d	Ddx51_35142	47.37631979	-0.005019673	0.508466572	-0.009872179	0.992123268	1
Developmental 10 mg/kg-d	Themis2_35143	20.94172123	0.800240315	0.700033596	1.143145586	0.25297815	1
Developmental 10 mg/kg-d	Kif7_35144	3.924989402	0.858014668	1.54560933	0.555130363	0.578805496	1
Developmental 10 mg/kg-d	NEWGENE_1308171_35145	13.04985534	-0.56902158	1.19684443	-0.475434873	0.634477043	1
Developmental 10 mg/kg-d	Erp44_35146	7.284252906	-0.824480606	0.962489843	-0.856612267	0.391659204	1
Developmental 10 mg/kg-d	Lrrc29_35147	1.008278429	1.338913387	3.362903481	0.39814208	0.690525457	1
Developmental 10 mg/kg-d	Alx1_35148	0.996597298	-3.325440623	3.868063303	-0.859717218	0.389944941	1
Developmental 10 mg/kg-d	Wdr55_35149	128.1196551	0.311778603	0.219815067	1.418367754	0.156083425	1
Developmental 10 mg/kg-d	AABR07002783.1_35150	0.436556263	3.087275035	4.936800911	0.625359436	0.531735179	1
Developmental 10 mg/kg-d	RGD735065_35151	1028.424817	-0.315467518	0.153065489	-2.060997024	0.039303324	1
Developmental 10 mg/kg-d	Mphosph10_35152	120.1112258	-0.094817949	0.295278569	-0.321113549	0.748124343	1
Developmental 10 mg/kg-d	Stfa3_35153	1.123515183	-0.179122363	2.848116937	-0.062891506	0.949852899	1
Developmental 10 mg/kg-d	Olr94_35154	0.451844928	-1.391943194	4.99757981	-0.278523455	0.780610563	1
Developmental 10 mg/kg-d	Olr98_35155	0.95628039	-1.134589381	3.858583324	-0.294042991	0.768725053	1
Developmental 10 mg/kg-d	Lrrc25_35156	57.21697415	0.282166747	0.33238876	0.848905802	0.39593371	1
Developmental 10 mg/kg-d	Wdr83_35157	8.663816547	-0.335289321	0.877504809	-0.382093998	0.702391643	1
Developmental 10 mg/kg-d	Gba_35158	42.8405558	0.646056621	0.376819769	1.714497685	0.086437362	1
Developmental 10 mg/kg-d	Kctd20_35159	44.52871559	0.620123547	0.42440742	1.46115152	0.143973864	1
Developmental 10 mg/kg-d	Pmpcb_35160	260.6533026	0.124299719	0.197205809	0.630304552	0.528495345	1
Developmental 10 mg/kg-d	Olr702_35161	0.335041165	-3.204081414	4.943113771	-0.64819091	0.51686148	1
Developmental 10 mg/kg-d	Ggta1_35162	1.187922502	-2.05163311	2.911510422	-0.704662808	0.481020102	1
Developmental 10 mg/kg-d	Specc1l_35163	350.5996417	-0.198007539	0.173303672	-1.142546703	0.253226845	1
Developmental 10 mg/kg-d	Epyc_35164	0.543260489	-1.391945501	4.654155559	-0.299075844	0.764882177	1
Developmental 10 mg/kg-d	Jrk_35165	7.745468579	0.017187723	1.315915967	0.013061414	0.989578796	1
Developmental 10 mg/kg-d	Cox5b_35166	146.6614702	-0.185572326	0.491102272	-0.377869003	0.705527911	1
Developmental 10 mg/kg-d	AC142181.2_35167	0	NA	NA	NA	NA	NA
Developmental 10 mg/kg-d	LOC108348136_35168	19.30681927	0.503253374	0.701296852	0.717603925	0.473001537	1
Developmental 10 mg/kg-d	Diablo_35169	67.73241189	0.394745231	0.309877857	1.273873632	0.202708205	1
Developmental 10 mg/kg-d	Mst1r_35170	3.65379081	1.545053644	2.020292654	0.764767244	0.444410157	1
Developmental 10 mg/kg-d	Gprasp2_35171	5.447794719	0.366192305	1.380807071	0.265201644	0.790854128	1
Developmental 10 mg/kg-d	Nek1_35172	45.06253661	0.104859356	0.343262746	0.305478404	0.760001815	1
Developmental 10 mg/kg-d	Tp53rk_35173	4.451060375	-3.868603544	1.729646672	-2.236643823	0.025309628	1
Developmental 10 mg/kg-d	Icos_35174	11.55830868	-0.639213526	0.733061896	-0.871977564	0.383220618	1
Developmental 10 mg/kg-d	Exo5_35175	80.04074986	-0.560937515	0.322879783	-1.737295258	0.082335068	1
Developmental 10 mg/kg-d	Atp8b2_35176	9.521112335	1.988168212	1.05780026	1.87953084	0.060172047	1
Developmental 10 mg/kg-d	Mamstr_35177	0.700402398	0.043096806	3.845906377	0.011205891	0.99105918	1
Developmental 10 mg/kg-d	Tmem108_35178	2.338347361	-1.425342271	2.65241952	-0.537374371	0.591009043	1
Developmental 10 mg/kg-d	Pigu_35179	124.4037812	-0.146061006	0.274788017	-0.531540667	0.595044168	1
Developmental 10 mg/kg-d	Smarca5_35180	336.708122	-0.197908852	0.209248148	-0.945809338	0.344245842	1
Developmental 10 mg/kg-d	Etnk1_35181	429.207905	0.024605232	0.154124428	0.159645243	0.873160537	1
Developmental 10 mg/kg-d	Prm3_35182	0.818040983	-1.016775788	4.474208368	-0.227252668	0.820227276	1
Developmental 10 mg/kg-d	AABR07017825.1_35183	0.055840194	-0.814872384	4.99757981	-0.163053401	0.870476389	1
Developmental 10 mg/kg-d	F11_35184	1491.033803	0.019185018	0.181580638	0.105655636	0.91585558	1
Developmental 10 mg/kg-d	Cacna2d4_35185	1.144902997	-3.086743931	3.466217162	-0.890522373	0.373185461	1
Developmental 10 mg/kg-d	Actr1b_35186	237.8714202	0.127756241	0.207756848	0.614931553	0.538599924	1
Developmental 10 mg/kg-d	Hjurp_35187	0.428934676	-2.547799052	4.809667962	-0.52972452	0.596302945	1
Developmental 10 mg/kg-d	Adamts1_35188	224.4886698	-0.126912465	0.271649903	-0.467191277	0.640363034	1
Developmental 10 mg/kg-d	RGD1307621_35189	7.153111958	-0.68562952	1.326024886	-0.517056299	0.605116859	1
Developmental 10 mg/kg-d	Zfp821_35190	13.0251646	0.288594002	0.80133933	0.360139571	0.718742762	1
Developmental 10 mg/kg-d	Zfp830_35191	541.8043887	-0.118460881	0.147474853	-0.803261561	0.421823571	1
Developmental 10 mg/kg-d	Ldah_35192	11.31937197	-0.481361998	0.952049129	-0.505606258	0.613133087	1
Developmental 10 mg/kg-d	RGD1306474_35193	0.161944496	0.916340045	4.99757981	0.183356761	0.854518101	1
Developmental 10 mg/kg-d	Fgd4_35194	802.7651848	0.140245571	0.126501289	1.108649341	0.267581484	1
Developmental 10 mg/kg-d	Ska2_35195	4.948269718	0.794047377	1.322673817	0.600334993	0.548283002	1
Developmental 10 mg/kg-d	Duoxa1_35196	6.130646738	0.197682793	1.20485085	0.164072419	0.869674134	1
Developmental 10 mg/kg-d	AABR07060145.1_35197	1023.825187	-0.067743973	0.244400994	-0.277183707	0.781639049	1
Developmental 10 mg/kg-d	Phf1_35198	5.945250874	1.090842767	1.083467991	1.006806639	0.314027703	1
Developmental 10 mg/kg-d	Mlycd_35199	242.0543319	-0.009990638	0.253700212	-0.0393797	0.968587664	1
Developmental 10 mg/kg-d	Arse_35200	30.65992921	-0.471015839	0.479149846	-0.983024086	0.325595585	1
Developmental 10 mg/kg-d	Nexmif_35201	0.646518349	-3.616400052	4.781351307	-0.756355227	0.449436244	1
Developmental 10 mg/kg-d	Tekt1_35202	0.867494377	-3.240392597	4.30546223	-0.752623626	0.451676116	1
Developmental 10 mg/kg-d	AABR07063459.1_35203	0.111680388	-1.391943194	4.99757981	-0.278523455	0.780610563	1
Developmental 10 mg/kg-d	Kank1_35204	104.76938	0.250948913	0.3370219	0.74460714	0.45650925	1
Developmental 10 mg/kg-d	P2rx7_35205	149.5625135	1.274129593	0.393666816	3.23656844	0.001209762	0.590707143
Developmental 10 mg/kg-d	Las1l_35206	56.9927143	-0.294506764	0.479252859	-0.614512272	0.538876866	1
Developmental 10 mg/kg-d	Dnaja1_35207	12891.28015	-0.328847552	0.144278309	-2.279258439	0.022651707	1
Developmental 10 mg/kg-d	Gpr4_35208	2.342579739	0.17920595	2.140869521	0.083707086	0.933289323	1
Developmental 10 mg/kg-d	Rtn4_35209	389.1042472	-0.161283825	0.280304924	-0.575387057	0.565029555	1
Developmental 10 mg/kg-d	LOC680442_35210	0.418823051	-2.197451873	4.972722919	-0.441901129	0.658560754	1
Developmental 10 mg/kg-d	Rbm7_35211	420.3014365	0.167798874	0.152388344	1.101126697	0.270841519	1
Developmental 10 mg/kg-d	Med13_35212	671.4017511	0.02612127	0.129978838	0.200965563	0.840725501	1
Developmental 10 mg/kg-d	S100g_35213	1.119822897	-3.329043202	3.162009239	-1.052825261	0.292421085	1
Developmental 10 mg/kg-d	Fam115c_35214	10.85579793	1.00055823	0.915743116	1.092618893	0.274561164	1
Developmental 10 mg/kg-d	RGD1308117_35215	6.799204658	-0.054925557	0.993288818	-0.055296663	0.955902121	1
Developmental 10 mg/kg-d	Tbc1d22b_35216	6.608644183	0.172220858	1.250211457	0.137753383	0.890435328	1
Developmental 10 mg/kg-d	Ppip5k2_35217	145.7512843	-0.218602497	0.23798367	-0.918560913	0.358325285	1
Developmental 10 mg/kg-d	Evx1_35218	0.433214621	-1.391943194	4.99757981	-0.278523455	0.780610563	1
Developmental 10 mg/kg-d	Serinc4_35219	0.251440747	0	4.99757981	0	1	1
Developmental 10 mg/kg-d	Tnfrsf4_35220	7.546624187	0.326650923	1.445232101	0.226019698	0.8211861	1
Developmental 10 mg/kg-d	tGap1_35221	0.0283166	0	4.99757981	0	1	1
Developmental 10 mg/kg-d	Rnf19a_35222	392.6791583	0.040797146	0.148035329	0.275590608	0.782862524	1
Developmental 10 mg/kg-d	Cyp2c22_35223	5956.093557	0.064046019	0.205412376	0.311792405	0.755198296	1
Developmental 10 mg/kg-d	Klf8_35224	0.140669588	0	4.99757981	0	1	1
Developmental 10 mg/kg-d	AABR07061005.1_35225	0.143330996	-1.984059289	4.982079972	-0.398239149	0.690453911	1
Developmental 10 mg/kg-d	Pole4_35226	283.096238	-0.005820683	0.217982066	-0.026702579	0.978696956	1
Developmental 10 mg/kg-d	Chst10_35227	1.281524551	0.99517272	3.218886175	0.309166794	0.757194652	1
Developmental 10 mg/kg-d	Fam212a_35228	0.1064491	0	4.99757981	0	1	1
Developmental 10 mg/kg-d	Chst11_35229	9.12973584	-1.830497197	1.054555155	-1.73580034	0.082599144	1
Developmental 10 mg/kg-d	C2cd4a_35230	0.625708682	-0.987967144	4.014746458	-0.246084567	0.805616769	1
Developmental 10 mg/kg-d	RGD1311517_35231	1.245072188	0.813653119	3.325945897	0.24463811	0.806736653	1
Developmental 10 mg/kg-d	Tmem54_35232	0.535197939	1.160420547	4.953169561	0.234278381	0.814768868	1
Developmental 10 mg/kg-d	Ppp1r36_35233	0.731602525	-1.391950173	3.866191396	-0.360031367	0.718823677	1
Developmental 10 mg/kg-d	Wdr11_35234	122.113308	-0.08598219	0.246541716	-0.34875311	0.727274669	1
Developmental 10 mg/kg-d	Setd1b_35235	158.4182478	0.219116516	0.221483654	0.98931236	0.322510338	1
Developmental 10 mg/kg-d	Olr1095_35236	0.314533106	2.010431156	4.962403606	0.405132536	0.685380092	1
Developmental 10 mg/kg-d	Ccl19_35237	1.326829677	-1.391949497	3.989904193	-0.3488679	0.727188485	1
Developmental 10 mg/kg-d	Ints13_35238	181.9162297	0.053296373	0.247868204	0.215018997	0.829752507	1
Developmental 10 mg/kg-d	Ppbp_35239	1.653975645	-0.450779884	4.614710813	-0.097683236	0.922183828	1
Developmental 10 mg/kg-d	Robo3_35240	0	NA	NA	NA	NA	NA
Developmental 10 mg/kg-d	Gins3_35241	8.608936266	-1.397237708	0.960691621	-1.454408133	0.145833186	1
Developmental 10 mg/kg-d	Vta1_35242	130.1483391	-0.338326839	0.260543898	-1.298540634	0.194101623	1
Developmental 10 mg/kg-d	Kcnk10_35243	0.15793521	-1.391943194	4.99757981	-0.278523455	0.780610563	1
Developmental 10 mg/kg-d	AABR07066677.1_35244	0.621928733	-1.406459205	4.439583009	-0.316799844	0.751395483	1
Developmental 10 mg/kg-d	Tmem71_35245	2.864027393	-0.708897426	1.847757004	-0.383652951	0.701235689	1
Developmental 10 mg/kg-d	Cenpo_35246	26.11834679	0.816722375	0.512865366	1.592469346	0.111279285	1
Developmental 10 mg/kg-d	Tec_35247	578.7964794	-0.026515143	0.164662167	-0.161027539	0.872071711	1
Developmental 10 mg/kg-d	Lurap1l_35248	376.2882852	0.251399745	0.257360633	0.976838386	0.328649169	1
Developmental 10 mg/kg-d	Chd6_35249	180.1534595	-0.035626578	0.173612406	-0.205207557	0.837409966	1
Developmental 10 mg/kg-d	Nsl1_35250	3.52722001	1.064763092	1.600982477	0.665068549	0.50600665	1
Developmental 10 mg/kg-d	Irf2bp1_35251	19.03220705	0.304108052	0.557424001	0.545559665	0.585368656	1
Developmental 10 mg/kg-d	LOC103690996_35252	599.673377	-0.058259831	0.347774754	-0.167521736	0.866959546	1
Developmental 10 mg/kg-d	Sox7_35253	47.88549504	-0.976291539	0.419725113	-2.326026031	0.020017162	1
Developmental 10 mg/kg-d	AABR07051445.1_35254	0.53816902	-3.400298947	4.939369208	-0.688407528	0.491196184	1
Developmental 10 mg/kg-d	Cdkn2a_35255	0	NA	NA	NA	NA	NA
Developmental 10 mg/kg-d	Nup210_35256	30.33801518	0.03700427	0.627385015	0.058981755	0.95296664	1
Developmental 10 mg/kg-d	LOC100911839_35257	0.557337478	-1.473823706	4.934806948	-0.298658837	0.765200367	1
Developmental 10 mg/kg-d	Rhox3_35258	0	NA	NA	NA	NA	NA
Developmental 10 mg/kg-d	Magix_35259	212.1356414	-0.313920722	0.255592089	-1.228209853	0.219368201	1
Developmental 10 mg/kg-d	Oxr1_35260	445.2712848	0.057974859	0.194933517	0.297408368	0.766154756	1
Developmental 10 mg/kg-d	Lrrc45_35261	0.155588133	0	4.99757981	0	1	1
Developmental 10 mg/kg-d	Fam162a_35262	141.8281335	-0.277588247	0.317407138	-0.874549479	0.381819087	1
Developmental 10 mg/kg-d	Cfap221_35263	0.04142112	-0.814872384	4.99757981	-0.163053401	0.870476389	1
Developmental 10 mg/kg-d	Tsr2_35264	125.0559945	-0.079411258	0.24756683	-0.320766955	0.748387003	1
Developmental 10 mg/kg-d	Sft2d1_35265	4.696439701	-0.295717169	1.142371059	-0.258862623	0.795741238	1
Developmental 10 mg/kg-d	LOC100911402_35266	22.31796214	-0.138824928	0.710226414	-0.195465736	0.845028359	1
Developmental 10 mg/kg-d	Chrna5_35267	0.226912878	0	4.99757981	0	1	1
Developmental 10 mg/kg-d	Nr0b2_35268	118.1019842	-0.838702249	0.440756408	-1.902870232	0.05705748	1
Developmental 10 mg/kg-d	Mrm3_35269	155.7770937	0.12091399	0.196462036	0.615457279	0.538252774	1
Developmental 10 mg/kg-d	AABR07022447.1_35270	0	NA	NA	NA	NA	NA
Developmental 10 mg/kg-d	Pfdn2_35271	1312.401336	-0.05642606	0.157886991	-0.357382578	0.720805418	1
Developmental 10 mg/kg-d	Kcnk15_35272	0.89292725	-1.391949759	3.942400071	-0.353071665	0.724034714	1
Developmental 10 mg/kg-d	Kiz_35273	28.21668964	-0.493902972	0.508992115	-0.970354859	0.331869641	1
Developmental 10 mg/kg-d	AABR07010717.1_35274	0	NA	NA	NA	NA	NA
Developmental 10 mg/kg-d	LOC100911456_35275	45.51438881	0.468048278	0.39481685	1.185482023	0.235826918	1
Developmental 10 mg/kg-d	Olr371_35276	0	NA	NA	NA	NA	NA
Developmental 10 mg/kg-d	Rpl29_35277	2770.955393	0.063357325	0.120676197	0.525019237	0.599569818	1
Developmental 10 mg/kg-d	Fam118b_35278	10.32830182	-0.395338813	0.860283888	-0.459544598	0.645843134	1
Developmental 10 mg/kg-d	Nudt14_35279	60.05139896	-0.246879517	0.383486523	-0.643776253	0.519720535	1
Developmental 10 mg/kg-d	Tfpi_35280	110.4674314	-0.288691346	0.27170131	-1.062532037	0.287994222	1
Developmental 10 mg/kg-d	Tap2_35281	0.181764418	0	4.99757981	0	1	1
Developmental 10 mg/kg-d	Sgcd_35282	2.9827284	2.151585976	1.903385928	1.130399224	0.258308041	1
Developmental 10 mg/kg-d	Pitx1_35283	0	NA	NA	NA	NA	NA
Developmental 10 mg/kg-d	Calcb_35284	0	NA	NA	NA	NA	NA
Developmental 10 mg/kg-d	Adprhl2_35285	197.5397703	0.045324214	0.204439007	0.221700423	0.8245471	1
Developmental 10 mg/kg-d	Cda_35286	0.932740399	0.69550408	3.659672435	0.190045446	0.849273519	1
Developmental 10 mg/kg-d	Morf4l2_35287	595.7013868	0.000611817	0.207227119	0.0029524	0.997644329	1
Developmental 10 mg/kg-d	AABR07018323.1_35288	18.08598517	0.2987776	0.800610276	0.373187316	0.709009036	1
Developmental 10 mg/kg-d	RGD1309049_35289	0	NA	NA	NA	NA	NA
Developmental 10 mg/kg-d	Vps33b_35290	114.0051547	0.275493051	0.277272246	0.993583221	0.320425816	1
Developmental 10 mg/kg-d	Pdpn_35291	0.271150642	-0.814872384	4.99757981	-0.163053401	0.870476389	1
Developmental 10 mg/kg-d	AABR07043598.1_35292	0	NA	NA	NA	NA	NA
Developmental 10 mg/kg-d	AABR07049455.1_35293	0.436775803	-2.812659187	4.952278843	-0.567952508	0.570067217	1
Developmental 10 mg/kg-d	Tmem198b_35294	9.32059106	0.589940796	0.792524801	0.744381495	0.456645711	1
Developmental 10 mg/kg-d	S100a4_35295	46.17192969	0.131046655	0.476556504	0.274986604	0.78332653	1
Developmental 10 mg/kg-d	Dnajb14_35296	3.189596007	-0.624438749	2.060171453	-0.303100379	0.761813365	1
Developmental 10 mg/kg-d	Gtsf1_35297	0.623675874	0.575038954	4.423235768	0.130004138	0.896563153	1
Developmental 10 mg/kg-d	Alg2_35298	277.5558648	-0.422037682	0.298454953	-1.41407498	0.157339889	1
Developmental 10 mg/kg-d	Spryd7_35299	171.9658526	0.260293925	0.241386127	1.078330095	0.280886471	1
Developmental 10 mg/kg-d	Smu1_35300	663.9278989	0.090412124	0.137913646	0.655570546	0.512100482	1
Developmental 10 mg/kg-d	Vom2r37_35301	0.239304374	2.493608328	4.948569282	0.503904904	0.614328204	1
Developmental 10 mg/kg-d	Naca_35302	362.4997931	0.049096816	0.218599839	0.224596761	0.822292985	1
Developmental 10 mg/kg-d	Mpzl2_35303	14.16681478	0.06741942	0.841154683	0.080151037	0.936117132	1
Developmental 10 mg/kg-d	Mtmr1_35304	28.71934339	-0.366324708	0.832598232	-0.439977763	0.659953213	1
Developmental 10 mg/kg-d	AABR07062298.1_35305	0.466831551	3.45035428	4.931646624	0.699635344	0.484155064	1
Developmental 10 mg/kg-d	AABR07017870.1_35306	0	NA	NA	NA	NA	NA
Developmental 10 mg/kg-d	Dcaf1_35307	51.24742062	-0.102244406	0.424339323	-0.240949637	0.80959415	1
Developmental 10 mg/kg-d	Ttll13_35308	0.518370617	1.574146001	4.943336303	0.318437975	0.750152737	1
Developmental 10 mg/kg-d	Olr666_35309	0.181764418	0	4.99757981	0	1	1
Developmental 10 mg/kg-d	Rnf24_35310	2.073769332	-0.910758718	2.420638928	-0.376247241	0.706733098	1
Developmental 10 mg/kg-d	Trit1_35311	346.2422484	0.080233387	0.160119026	0.501085904	0.616310667	1
Developmental 10 mg/kg-d	Sap130_35312	36.51332849	0.268297414	0.433854042	0.618404782	0.536308547	1
Developmental 10 mg/kg-d	Taar8a_35313	2.938961124	-1.241027777	2.15106406	-0.576936689	0.563982225	1
Developmental 10 mg/kg-d	Zfp82_35314	0	NA	NA	NA	NA	NA
Developmental 10 mg/kg-d	AC241562.1_35315	0	NA	NA	NA	NA	NA
Developmental 10 mg/kg-d	Ptgr1_35316	165.4120742	0.260910953	0.330497955	0.78944801	0.429850205	1
Developmental 10 mg/kg-d	Rundc3a_35317	0.198216197	0	4.99757981	0	1	1
Developmental 10 mg/kg-d	Olr1482_35319	2.073922946	0.710888848	2.765710384	0.25703662	0.797150504	1
Developmental 10 mg/kg-d	Rarg_35320	42.17338685	0.577530024	0.389530712	1.482630266	0.138172671	1
Developmental 10 mg/kg-d	Cyp2ab1_35321	0.504492738	1.73214139	4.972715126	0.348329101	0.727593041	1
Developmental 10 mg/kg-d	Brpf3_35322	18.24982265	1.072880274	0.61700858	1.738841741	0.082062604	1
Developmental 10 mg/kg-d	Ndufaf3_35323	39.8048911	-0.489869804	0.435532024	-1.124761846	0.260689966	1
Developmental 10 mg/kg-d	Acacb_35324	177.3227509	-0.231013919	0.363313058	-0.635853609	0.524871842	1
Developmental 10 mg/kg-d	Wnt7b_35325	0	NA	NA	NA	NA	NA
Developmental 10 mg/kg-d	Sh3bgrl2_35326	391.1994763	-0.201418693	0.174294509	-1.155622708	0.247835516	1
Developmental 10 mg/kg-d	Tctex1d1_35327	0	NA	NA	NA	NA	NA
Developmental 10 mg/kg-d	Fcrla_35328	0.545696808	-1.391943194	4.99757981	-0.278523455	0.780610563	1
Developmental 10 mg/kg-d	Enah_35329	6.809529452	1.252326768	1.150254086	1.088739247	0.276268889	1
Developmental 10 mg/kg-d	Krtcap3_35330	1.332268828	1.233389618	2.723850779	0.452811008	0.650684836	1
Developmental 10 mg/kg-d	Ldhb_35331	141.8623745	0.130579672	0.316177177	0.41299525	0.679610094	1
Developmental 10 mg/kg-d	Atp2a3_35332	11.81167671	0.280931335	0.811437904	0.346214213	0.729181734	1
Developmental 10 mg/kg-d	Pklr_35333	151.1792175	-0.172635707	0.33732404	-0.511780029	0.608804969	1
Developmental 10 mg/kg-d	Larp1b_35334	463.5630531	0.271927844	0.224353126	1.212052838	0.225492155	1
Developmental 10 mg/kg-d	LOC686660_35335	0.59388904	3.191644618	4.93518492	0.646712265	0.517818184	1
Developmental 10 mg/kg-d	Psma7_35336	1701.185208	-0.038249788	0.10332624	-0.370184649	0.711244914	1
Developmental 10 mg/kg-d	LOC100910725_35337	0.565134902	-2.985018772	4.947937796	-0.603285428	0.546318825	1
Developmental 10 mg/kg-d	Ovol3_35338	0.837411701	-0.474939671	4.50728033	-0.105371673	0.916080892	1
Developmental 10 mg/kg-d	Potem_35339	3.835352374	-2.45007017	2.282465076	-1.073431613	0.283077507	1
Developmental 10 mg/kg-d	Mbtps2_35340	5.820052924	-0.776625947	1.413588143	-0.549400439	0.582730673	1
Developmental 10 mg/kg-d	Rab33b_35341	77.8033869	-0.201791784	0.315528106	-0.639536638	0.522473887	1
Developmental 10 mg/kg-d	Pla2g4d_35342	1.077927057	1.381298245	3.384324039	0.408145978	0.683166506	1
Developmental 10 mg/kg-d	Myh6_35343	0	NA	NA	NA	NA	NA
Developmental 10 mg/kg-d	Lgr5_35344	3.321553782	4.470379448	2.221809052	2.012044845	0.04421521	1
Developmental 10 mg/kg-d	LOC103694863_35345	10.02370053	0.432489819	0.952805606	0.453911917	0.649892226	1
Developmental 10 mg/kg-d	Frmd8_35346	58.67071974	0.223158567	0.318631403	0.700365892	0.483698831	1
Developmental 10 mg/kg-d	Trim9_35347	0.095553998	-1.391943194	4.99757981	-0.278523455	0.780610563	1
Developmental 10 mg/kg-d	Gcc1_35348	31.80364959	-0.786598969	0.570490291	-1.378812193	0.167952666	1
Developmental 10 mg/kg-d	AABR07061801.2_35349	0.587742459	0	4.99757981	0	1	1
Developmental 10 mg/kg-d	Pcdha6_35350	2.005547315	0.086531994	2.539900465	0.034069049	0.972822089	1
Developmental 10 mg/kg-d	Rdh10_35351	1604.226757	-0.300817454	0.17630544	-1.706229	0.087965451	1
Developmental 10 mg/kg-d	Rpp21_35352	21.67178963	1.458174062	0.567464466	2.569630612	0.010180701	1
Developmental 10 mg/kg-d	Pik3r2_35353	76.86656462	0.264577729	0.344007688	0.769104119	0.441831503	1
Developmental 10 mg/kg-d	LOC361346_35354	26.08558492	0.4043682	0.492613976	0.820862215	0.411724756	1
Developmental 10 mg/kg-d	AABR07009834.1_35355	0.621060363	-0.541825994	4.766935968	-0.113663367	0.909504653	1
Developmental 10 mg/kg-d	Tepsin_35356	3.319581408	-0.408350019	1.507462334	-0.270885719	0.786478929	1
Developmental 10 mg/kg-d	Cnksr1_35357	1.495768344	-0.122839189	3.064369136	-0.04008629	0.968024332	1
Developmental 10 mg/kg-d	LOC103694884_35358	0.264974358	-0.814872384	4.99757981	-0.163053401	0.870476389	1
Developmental 10 mg/kg-d	Nop10_35359	19.04257011	0.315891764	0.634454245	0.497895264	0.618557865	1
Developmental 10 mg/kg-d	LOC500702_35360	0.454835131	-2.615770589	4.95790951	-0.527595468	0.597780139	1
Developmental 10 mg/kg-d	RGD1307100_35361	269.7113848	-0.240703145	0.194833749	-1.235428394	0.216671111	1
Developmental 10 mg/kg-d	AABR07058519.1_35362	12.84888966	0.587570256	1.048057591	0.560627833	0.575051273	1
Developmental 10 mg/kg-d	Gipc1_35363	29.84552046	0.30122796	0.441750209	0.681896587	0.495304344	1
Developmental 10 mg/kg-d	Pex2_35364	194.4164041	-0.039240118	0.201040518	-0.19518512	0.845248027	1
Developmental 10 mg/kg-d	Olr529_35365	0.743976816	1.331514836	4.691055886	0.283841179	0.776532095	1
Developmental 10 mg/kg-d	Abcf2_35366	407.2746866	-0.130399395	0.168533224	-0.773731091	0.43908983	1
Developmental 10 mg/kg-d	Fnbp4_35367	90.13853973	0.322495602	0.286279975	1.126504226	0.259952153	1
Developmental 10 mg/kg-d	LOC103694902_35368	67.98742005	0.513864927	0.357694434	1.436603085	0.150830806	1
Developmental 10 mg/kg-d	Vom2r9_35369	0.420180644	-2.19745403	4.972722831	-0.441901571	0.658560434	1
Developmental 10 mg/kg-d	AABR07020994.1_35370	0	NA	NA	NA	NA	NA
Developmental 10 mg/kg-d	Ganc_35371	111.0413419	0.263608764	0.30327982	0.869193223	0.384741454	1
Developmental 10 mg/kg-d	Dhx30_35372	82.16399658	-0.214774636	0.306935477	-0.699738712	0.484090496	1
Developmental 10 mg/kg-d	Lekr1_35373	1.235517443	0.536205804	3.490356149	0.153624954	0.87790546	1
Developmental 10 mg/kg-d	Csrp1_35374	89.08600939	-0.023325702	0.4513592	-0.0516788	0.95878463	1
Developmental 10 mg/kg-d	Nanos1_35375	2.599248216	-1.429694529	2.249584076	-0.635537273	0.525078065	1
Developmental 10 mg/kg-d	Olr443_35472	0.68250549	-1.139767796	4.889466828	-0.233106765	0.815678502	1
Developmental 10 mg/kg-d	Olr1330_35473	0.171205671	0	4.99757981	0	1	1
Developmental 10 mg/kg-d	Mettl25_35474	27.84804866	0.349458627	0.504596244	0.692550987	0.488591378	1
Developmental 10 mg/kg-d	Fbrsl1_35475	4.837581787	2.039731477	1.322965722	1.541787095	0.123125339	1
Developmental 10 mg/kg-d	Npy5r_35476	0.103617193	-1.391943194	4.99757981	-0.278523455	0.780610563	1
Developmental 10 mg/kg-d	MGC108823_35477	92.10670458	0.592402964	0.494553024	1.197855306	0.230973352	1
Developmental 10 mg/kg-d	Tmem253_35478	0.14360141	0	4.99757981	0	1	1
Developmental 10 mg/kg-d	Zfp54_35479	2.769110923	-0.966479545	1.874527722	-0.515585624	0.606143853	1
Developmental 10 mg/kg-d	Strada_35480	31.46332133	0.236533894	0.392840905	0.602111163	0.547100145	1
Developmental 10 mg/kg-d	AC139873.3_35481	0.055840194	-0.814872384	4.99757981	-0.163053401	0.870476389	1
Developmental 10 mg/kg-d	AABR07001100.1_35482	24.31398103	-0.08861049	0.550599536	-0.160934553	0.872144948	1
Developmental 10 mg/kg-d	Fam171a2_35483	1.398053537	-0.557858313	2.700995067	-0.206538072	0.836370629	1
Developmental 10 mg/kg-d	Eid2_35484	1.891776003	1.948299626	2.172626089	0.896748702	0.369853026	1
Developmental 10 mg/kg-d	Rpl12_35485	171.1722989	0.129578094	0.267835803	0.483796761	0.628530114	1
Developmental 10 mg/kg-d	Ifitm10_35486	0.359381062	-1.391943194	4.99757981	-0.278523455	0.780610563	1
Developmental 10 mg/kg-d	LOC102557137_35487	0.358954279	1.853933344	4.967960011	0.373177993	0.709015974	1
Developmental 10 mg/kg-d	Paip2b_35488	220.6914857	0.09609405	0.196418159	0.489232005	0.624677453	1
Developmental 10 mg/kg-d	Edil3_35489	9.026274887	-0.889843555	1.635307109	-0.544144614	0.586341962	1
Developmental 10 mg/kg-d	Kdelc1_35490	78.21571921	-0.168818984	0.303806082	-0.555680068	0.578429585	1
Developmental 10 mg/kg-d	Cyp2d1_35491	3556.108886	0.175298252	0.261005641	0.671626294	0.501821635	1
Developmental 10 mg/kg-d	Eif2ak1_35492	380.9154608	-0.049110891	0.231008449	-0.212593485	0.831644054	1
Developmental 10 mg/kg-d	Olr868_35493	0.676577458	2.138500506	3.80651798	0.56179966	0.574252524	1
Developmental 10 mg/kg-d	Asb4_35494	0.1064491	0	4.99757981	0	1	1
Developmental 10 mg/kg-d	Zfp62_35495	53.43681158	0.102868411	0.338656773	0.303754181	0.761315176	1
Developmental 10 mg/kg-d	Nuak1_35496	76.46714702	-0.092167109	0.343064856	-0.268657974	0.788192895	1
Developmental 10 mg/kg-d	LOC102552527_35497	2.662396225	-3.528647118	1.800126345	-1.960221919	0.049969858	1
Developmental 10 mg/kg-d	Zfp260_35498	24.005587	-0.329076074	0.556516123	-0.591314537	0.554309691	1
Developmental 10 mg/kg-d	Prl8a2_35499	0.259570223	-1.391943194	4.99757981	-0.278523455	0.780610563	1
Developmental 10 mg/kg-d	AABR07026539.1_35500	0.934549626	-3.316378995	3.9628648	-0.836864027	0.402669003	1
Developmental 10 mg/kg-d	Gtf2f2_35501	184.0354308	-0.105841094	0.220306567	-0.480426415	0.630924216	1
Developmental 10 mg/kg-d	Ssx2ip_35502	4.787158858	0.704769481	1.48063205	0.475992317	0.634079851	1
Developmental 10 mg/kg-d	Cars_35503	312.2301502	-0.228502721	0.22730392	-1.005273998	0.314764932	1
Developmental 10 mg/kg-d	Spsb3_35504	38.24069702	0.339148636	0.4517728	0.750706188	0.452829498	1
Developmental 10 mg/kg-d	Ptpn3_35505	320.0638214	0.252098857	0.199894827	1.26115748	0.207252115	1
Developmental 10 mg/kg-d	Larp7_35506	116.0077971	-0.096474063	0.283059941	-0.340825559	0.733234908	1
Developmental 10 mg/kg-d	AABR07049299.1_35507	0.055840194	-0.814872384	4.99757981	-0.163053401	0.870476389	1
Developmental 10 mg/kg-d	RGD1311946_35508	15.06636242	-1.058664958	0.987098847	-1.072501463	0.283494857	1
Developmental 10 mg/kg-d	AABR07067042.3_35509	1.102550822	0.649289083	4.442109898	0.146166821	0.883789697	1
Developmental 10 mg/kg-d	Als2cl_35510	36.19803463	-0.599658028	0.443397813	-1.352415392	0.176242468	1
Developmental 10 mg/kg-d	Olr104_35511	0.159673649	0	4.99757981	0	1	1
Developmental 10 mg/kg-d	Pou1f1_35512	1.296774594	1.699817791	3.292909047	0.516205509	0.605710883	1
Developmental 10 mg/kg-d	Tmem41b_35513	93.31166914	-0.305615647	0.335548537	-0.910794157	0.362403842	1
Developmental 10 mg/kg-d	AABR07014087.1_35514	0	NA	NA	NA	NA	NA
Developmental 10 mg/kg-d	AABR07049960.1_35515	1.89514125	0.427088225	2.281600158	0.187188024	0.851513214	1
Developmental 10 mg/kg-d	Olr1318_35516	0	NA	NA	NA	NA	NA
Developmental 10 mg/kg-d	Esyt2_35517	92.49700612	0.070143472	0.256821725	0.273121257	0.784760007	1
Developmental 10 mg/kg-d	Tmem184b_35518	7.941099786	1.036119311	0.918751662	1.12774687	0.259426837	1
Developmental 10 mg/kg-d	LOC103690297_35519	0.7439328	0.134835381	4.159176385	0.03241877	0.974138094	1
Developmental 10 mg/kg-d	Plcb2_35520	52.32506206	-0.074805311	0.404381732	-0.184986871	0.853239333	1
Developmental 10 mg/kg-d	LOC102554842_35521	0.561845877	0.58628143	4.135157622	0.141779705	0.887254015	1
Developmental 10 mg/kg-d	AC241950.1_35522	4.618386497	-0.85160963	2.040118607	-0.417431431	0.676362869	1
Developmental 10 mg/kg-d	Mdh1b_35523	0.934241017	-3.253445772	3.936990564	-0.826378859	0.408589212	1
Developmental 10 mg/kg-d	RT1-CE4_35524	63.71085652	0.445740302	0.323411458	1.378245241	0.168127583	1
Developmental 10 mg/kg-d	Ankrd17_35525	338.6557791	0.035109529	0.150101788	0.2339048	0.815058887	1
Developmental 10 mg/kg-d	AC094348.3_35526	15.07294125	1.160681041	0.870770897	1.33293504	0.182553122	1
Developmental 10 mg/kg-d	Oga_35527	147.5756267	0.229881643	0.231336974	0.993709047	0.320364537	1
Developmental 10 mg/kg-d	LOC688828_35528	0	NA	NA	NA	NA	NA
Developmental 10 mg/kg-d	Tdrd15_35529	123.5451472	0.342636671	0.401161088	0.854112428	0.393042699	1
Developmental 10 mg/kg-d	Ppfibp1_35530	582.7566045	-0.035441418	0.172434135	-0.205535974	0.837153394	1
Developmental 10 mg/kg-d	Actr3b_35531	2.189582433	2.719259592	2.075807479	1.309976778	0.190203692	1
Developmental 10 mg/kg-d	Pfdn6_35532	433.4487276	-0.08391299	0.210949864	-0.397786417	0.690787631	1
Developmental 10 mg/kg-d	Harbi1_35533	6.744484108	0.105924927	1.203629086	0.088004626	0.929872999	1
Developmental 10 mg/kg-d	LOC316124_35534	0.612243086	3.45035428	4.931646624	0.699635344	0.484155064	1
Developmental 10 mg/kg-d	Gk_35535	4758.635034	0.005174325	0.184970609	0.027973768	0.977683073	1
Developmental 10 mg/kg-d	AABR07002044.1_35536	0.189125816	-1.391943194	4.99757981	-0.278523455	0.780610563	1
Developmental 10 mg/kg-d	AABR07049128.1_35537	0	NA	NA	NA	NA	NA
Developmental 10 mg/kg-d	Cmtm4_35538	26.13761966	0.286747222	0.611488257	0.468933325	0.639117295	1
Developmental 10 mg/kg-d	Olr1456_35539	1.497560851	0.117869977	3.002320162	0.039259629	0.968683393	1
Developmental 10 mg/kg-d	RGD735065_35540	92.09235687	0.297672197	0.262229539	1.135158907	0.256308744	1
Developmental 10 mg/kg-d	Dbnl_35541	179.094331	0.09025633	0.199844355	0.451633121	0.651533305	1
Developmental 10 mg/kg-d	Lypd3_35542	3.528279252	-2.34692554	2.013532488	-1.165576197	0.243785836	1
Developmental 10 mg/kg-d	Pln_35543	0	NA	NA	NA	NA	NA
Developmental 10 mg/kg-d	Tldc2_35544	0.685186689	0	4.116479491	0	1	1
Developmental 10 mg/kg-d	Npy1r_35545	0.510529661	-1.391943194	4.99757981	-0.278523455	0.780610563	1
Developmental 10 mg/kg-d	Cnnm2_35546	67.63622593	0.323487004	0.310470204	1.041926085	0.297445949	1
Developmental 10 mg/kg-d	Col12a1_35547	1.753733577	2.018589879	3.015745045	0.66935031	0.503272041	1
Developmental 10 mg/kg-d	AABR07037489.1_35548	0.576705632	0.987017819	4.927563214	0.20030546	0.841241692	1
Developmental 10 mg/kg-d	Nlgn3_35549	1.566762148	-3.853764768	2.219975552	-1.735949193	0.082572818	1
Developmental 10 mg/kg-d	Smad9_35550	0.448229823	0.699781625	4.967960389	0.140858938	0.887981381	1
Developmental 10 mg/kg-d	RGD1563200_35551	0.111680388	-1.391943194	4.99757981	-0.278523455	0.780610563	1
Developmental 10 mg/kg-d	Ms4a4c_35552	0.650416349	3.087275468	4.936800904	0.625359525	0.53173512	1
Developmental 10 mg/kg-d	Kctd10_35553	25.16213673	0.338081374	0.657353731	0.514306617	0.607037636	1
Developmental 10 mg/kg-d	Hypm_35554	1.132914476	1.824652449	3.808529366	0.479096332	0.631870099	1
Developmental 10 mg/kg-d	AABR07043456.1_35555	12.44194207	-1.406918854	1.904467148	-0.738746717	0.460060812	1
Developmental 10 mg/kg-d	Uba1_35556	167.558614	0.446603058	0.200329158	2.229346259	0.025790875	1
Developmental 10 mg/kg-d	Kcnk9_35557	0	NA	NA	NA	NA	NA
Developmental 10 mg/kg-d	Asxl1_35558	137.3967496	0.198710113	0.214393727	0.926846677	0.354006146	1
Developmental 10 mg/kg-d	Gtf3c3_35559	95.23789319	0.055907368	0.328863737	0.17000162	0.865008863	1
Developmental 10 mg/kg-d	Ncr3_35560	0.431227476	-0.814872384	4.99757981	-0.163053401	0.870476389	1
Developmental 10 mg/kg-d	Olr56_35561	0.062381212	0	4.99757981	0	1	1
Developmental 10 mg/kg-d	Pla2g4f_35562	3.108015249	-0.032980079	1.803219801	-0.01828955	0.985407864	1
Developmental 10 mg/kg-d	Slc7a8_35563	0.359905732	0	4.99757981	0	1	1
Developmental 10 mg/kg-d	Grk2_35564	33.80499352	0.239761382	0.416489332	0.575672323	0.564836686	1
Developmental 10 mg/kg-d	AABR07032888.1_35565	11.22994595	0.17322258	0.73361919	0.236120568	0.813339114	1
Developmental 10 mg/kg-d	Matr3_35566	476.281461	-0.088322383	0.250843226	-0.352101926	0.724761824	1
Developmental 10 mg/kg-d	Zfp84_35567	6.183130311	1.070097259	1.267315893	0.84438084	0.398456625	1
Developmental 10 mg/kg-d	RGD1559999_35568	0.026612275	0	4.99757981	0	1	1
Developmental 10 mg/kg-d	Stk16_35569	80.48392171	-0.086913947	0.292927928	-0.296707616	0.766689742	1
Developmental 10 mg/kg-d	Taar7h_35570	0	NA	NA	NA	NA	NA
Developmental 10 mg/kg-d	C1ql2_35571	0.078967605	-0.814872384	4.99757981	-0.163053401	0.870476389	1
Developmental 10 mg/kg-d	Sac3d1_35572	5.223270686	-0.183366345	1.34329423	-0.136504975	0.891422092	1
Developmental 10 mg/kg-d	Krt32_35573	0.111575852	0	4.99757981	0	1	1
Developmental 10 mg/kg-d	Tas2r126_35574	0.54927519	-0.814872384	4.99757981	-0.163053401	0.870476389	1
Developmental 10 mg/kg-d	En2_35575	0.223360777	-2.615779287	4.957909244	-0.527597251	0.597778902	1
Developmental 10 mg/kg-d	Amigo1_35576	101.6808711	0.119516368	0.283062299	0.422226373	0.672859793	1
Developmental 10 mg/kg-d	AABR07030544.1_35577	0.128970685	0	4.99757981	0	1	1
Developmental 10 mg/kg-d	Bbs7_35578	28.84181425	0.122918036	0.407116805	0.301923268	0.762710558	1
Developmental 10 mg/kg-d	Dnase1_35579	1.178572681	2.060389295	3.338980238	0.617071425	0.537187615	1
Developmental 10 mg/kg-d	AABR07039303.7_35580	0	NA	NA	NA	NA	NA
Developmental 10 mg/kg-d	Klf11_35581	1.87487516	3.198295438	2.195452651	1.456781788	0.145176625	1
Developmental 10 mg/kg-d	Olr767_35582	0	NA	NA	NA	NA	NA
Developmental 10 mg/kg-d	Ankrd53_35583	0.082842239	-1.391943194	4.99757981	-0.278523455	0.780610563	1
Developmental 10 mg/kg-d	Aqp4_35584	0.648909105	-1.391949119	4.057376758	-0.343066272	0.731548604	1
Developmental 10 mg/kg-d	Ythdc1_35585	22.06927544	0.169268266	0.949758985	0.178222337	0.858548368	1
Developmental 10 mg/kg-d	AABR07064392.1_35586	11.1081582	-0.943779787	1.182033709	-0.798437287	0.424616773	1
Developmental 10 mg/kg-d	Twf1_35587	160.4506944	-0.109508008	0.227041596	-0.482325748	0.629574559	1
Developmental 10 mg/kg-d	Lrrn4cl_35588	0.986802233	0.2514872	2.997426252	0.083901047	0.933135107	1
Developmental 10 mg/kg-d	AABR07065139.2_35589	0.16830235	0.339269236	4.99757981	0.067886707	0.945875821	1
Developmental 10 mg/kg-d	LOC691286_35590	0	NA	NA	NA	NA	NA
Developmental 10 mg/kg-d	Gemin8_35591	3.22533226	-0.825886304	1.394898383	-0.592076322	0.553799482	1
Developmental 10 mg/kg-d	Rnf207_35592	0.920194825	-0.322117219	3.13900267	-0.102617695	0.918266398	1
Developmental 10 mg/kg-d	AABR07056633.1_35593	0.509892988	0	4.99757981	0	1	1
Developmental 10 mg/kg-d	Sulf1_35594	3.478105862	1.2953238	1.689513234	0.766684613	0.443269054	1
Developmental 10 mg/kg-d	Tppp_35595	1.19075801	-2.538324901	2.710831832	-0.936363839	0.34908589	1
Developmental 10 mg/kg-d	Copb1_35596	889.0036933	-0.258738784	0.17681281	-1.463348631	0.143372007	1
Developmental 10 mg/kg-d	Ngfr_35597	3.924332179	0.856758742	2.129154495	0.402393881	0.687394172	1
Developmental 10 mg/kg-d	Kcnmb1_35598	0.254274047	0	4.99757981	0	1	1
Developmental 10 mg/kg-d	NEWGENE_1310011_35599	0.191107995	-2.399573732	4.965035184	-0.483294406	0.628886711	1
Developmental 10 mg/kg-d	Cacna1d_35600	126.5727036	-0.109715956	0.363625355	-0.301728013	0.762859412	1
Developmental 10 mg/kg-d	Doc2g_35601	5.254203758	-0.746403854	1.449175865	-0.515054019	0.606515273	1
Developmental 10 mg/kg-d	Spata32_35602	0.070481951	0.916340045	4.99757981	0.183356761	0.854518101	1
Developmental 10 mg/kg-d	Zfp869_35603	160.931641	0.468086487	0.246304967	1.900434625	0.057376107	1
Developmental 10 mg/kg-d	Trh_35604	0.639199876	-3.33682019	4.7988353	-0.695339594	0.486842507	1
Developmental 10 mg/kg-d	Med9_35605	4.38049973	1.461059791	1.421204441	1.028043362	0.303929431	1
Developmental 10 mg/kg-d	Cpb1_35606	22.51878208	-1.32211719	0.862578112	-1.532750682	0.125337296	1
Developmental 10 mg/kg-d	Col24a1_35607	3.029377466	-1.391956852	2.313185966	-0.601748789	0.547341369	1
Developmental 10 mg/kg-d	AABR07065812.1_35608	0.240368186	0	4.99757981	0	1	1
Developmental 10 mg/kg-d	Tbc1d19_35609	0.095553998	-1.391943194	4.99757981	-0.278523455	0.780610563	1
Developmental 10 mg/kg-d	Inca1_35610	0.53396739	-0.471356663	4.941740378	-0.095382725	0.924010837	1
Developmental 10 mg/kg-d	Gprin2_35611	0.687499652	3.049412129	4.93741649	0.617612902	0.536830537	1
Developmental 10 mg/kg-d	Ccndbp1_35612	90.51803353	-0.041333782	0.27185964	-0.152040891	0.879154684	1
Developmental 10 mg/kg-d	Cox10_35613	6.315179772	-0.207278221	1.330541844	-0.15578482	0.876202637	1
Developmental 10 mg/kg-d	LOC102550456_35614	1.238993376	0.101521625	3.137399006	0.032358532	0.974186132	1
Developmental 10 mg/kg-d	Olr1386_35615	0.167520583	-2.19745403	4.972722831	-0.441901571	0.658560434	1
Developmental 10 mg/kg-d	Wdr93_35616	1.092740372	1.171989507	3.309691755	0.354108356	0.72325768	1
Developmental 10 mg/kg-d	Slc24a4_35617	0.233312908	2.010431066	4.962403609	0.405132517	0.685380105	1
Developmental 10 mg/kg-d	Olr44_35618	0.273490714	2.685541663	4.944227658	0.543167073	0.587014775	1
Developmental 10 mg/kg-d	Vcl_35619	101.1809233	-0.155925633	0.237686979	-0.656012516	0.511816071	1
Developmental 10 mg/kg-d	AC103012.1_35620	0.093571818	0	4.99757981	0	1	1
Developmental 10 mg/kg-d	Vom1r36_35621	0.047776999	-0.814872384	4.99757981	-0.163053401	0.870476389	1
Developmental 10 mg/kg-d	Mlnr_35622	0	NA	NA	NA	NA	NA
Developmental 10 mg/kg-d	Thap3_35623	23.86956102	0.068298148	0.534416616	0.127799447	0.898307687	1
Developmental 10 mg/kg-d	Fam160a2_35624	97.5880245	0.226908766	0.315436341	0.719348841	0.47192601	1
Developmental 10 mg/kg-d	Ufd1_35625	30.74958452	0.194142405	0.655376129	0.296230509	0.767054051	1
Developmental 10 mg/kg-d	LOC100365062_35626	307.6074218	-0.039380081	0.176511421	-0.223102172	0.823455988	1
Developmental 10 mg/kg-d	Angptl8_35627	534.9579889	-0.729824282	0.296810684	-2.458888178	0.013936802	1
Developmental 10 mg/kg-d	Pkd1_35628	13.42604659	0.922164956	0.678224652	1.359674783	0.173932862	1
Developmental 10 mg/kg-d	Ncs1_35629	0.29467503	0	4.99757981	0	1	1
Developmental 10 mg/kg-d	Tnfsf9_35630	0.420649412	-2.721790761	4.954783098	-0.549325915	0.582781806	1
Developmental 10 mg/kg-d	AABR07060588.2_35631	82.75735268	-0.62681447	0.736663169	-0.850883411	0.394834121	1
Developmental 10 mg/kg-d	Taf1a_35632	23.37460063	-0.78937583	0.657306721	-1.200924629	0.229780439	1
Developmental 10 mg/kg-d	Perp_35633	112.9949405	0.555611495	0.371312455	1.496344891	0.134563803	1
Developmental 10 mg/kg-d	AABR07036505.1_35634	0.311906563	-1.391943194	4.99757981	-0.278523455	0.780610563	1
Developmental 10 mg/kg-d	Emc10_35635	70.73417348	-0.352497507	0.308356174	-1.143150476	0.25297612	1
Developmental 10 mg/kg-d	Olr1467_35636	0.082842239	-1.391943194	4.99757981	-0.278523455	0.780610563	1
Developmental 10 mg/kg-d	Susd1_35637	9.625102139	-0.936427528	1.001395592	-0.935122478	0.349725184	1
Developmental 10 mg/kg-d	Dpep3_35638	0.919627181	2.157333168	3.719175381	0.580056853	0.561876279	1
Developmental 10 mg/kg-d	RT1-N3_35639	0.73642081	0	4.32765839	0	1	1
Developmental 10 mg/kg-d	Fam107b_35640	53.71925706	0.593021489	0.436549872	1.358427815	0.174327973	1
Developmental 10 mg/kg-d	Prdm6_35641	1.371988207	1.834479757	3.459509477	0.530271638	0.595923608	1
Developmental 10 mg/kg-d	Mat2b_35642	253.6071626	0.146126229	0.20596519	0.709470513	0.478032544	1
Developmental 10 mg/kg-d	Mettl9_35643	808.2058944	-0.031980765	0.170468791	-0.18760481	0.851186455	1
Developmental 10 mg/kg-d	Csrnp2_35644	0.528598919	-0.814872384	4.99757981	-0.163053401	0.870476389	1
Developmental 10 mg/kg-d	AABR07033979.1_35645	0.596021357	0	4.923258076	0	1	1
Developmental 10 mg/kg-d	Ccdc81_35646	0	NA	NA	NA	NA	NA
Developmental 10 mg/kg-d	Ifna4_35647	0.212898199	0	4.99757981	0	1	1
Developmental 10 mg/kg-d	Olr1602_35648	0.047776999	-0.814872384	4.99757981	-0.163053401	0.870476389	1
Developmental 10 mg/kg-d	Camk2a_35649	0.984581459	-0.237803203	3.358581821	-0.070804648	0.943553233	1
Developmental 10 mg/kg-d	Rassf3_35650	661.3202856	-0.006884363	0.202321339	-0.034026875	0.97285572	1
Developmental 10 mg/kg-d	Cys1_35651	1.21892486	0.87387789	2.802884917	0.311778013	0.755209235	1
Developmental 10 mg/kg-d	Cpg1_35652	0	NA	NA	NA	NA	NA
Developmental 10 mg/kg-d	Olr1463_35653	0.187143636	0	4.99757981	0	1	1
Developmental 10 mg/kg-d	Ing5_35654	65.62580176	0.160143558	0.384757033	0.416219964	0.677249052	1
Developmental 10 mg/kg-d	Hipk4_35655	3.524528511	2.311960901	1.93810869	1.192895379	0.232910349	1
Developmental 10 mg/kg-d	Olr424_35656	0.229541417	-0.814872384	4.99757981	-0.163053401	0.870476389	1
Developmental 10 mg/kg-d	Six6os1_35657	0.177431329	0.916340045	4.99757981	0.183356761	0.854518101	1
Developmental 10 mg/kg-d	Samd7_35658	0.171986332	2.018948575	4.962117943	0.406872347	0.684101747	1
Developmental 10 mg/kg-d	Foxi3_35659	0.037611484	0	4.99757981	0	1	1
Developmental 10 mg/kg-d	LOC108352650_35660	658.1080644	0.093049622	0.47471867	0.196010032	0.844602314	1
Developmental 10 mg/kg-d	Rad9b_35661	14.93099144	-0.342800044	0.86420342	-0.39666592	0.691613835	1
Developmental 10 mg/kg-d	Lysmd2_35662	9.720960815	-0.606375845	1.180271089	-0.513759805	0.607419933	1
Developmental 10 mg/kg-d	Atat1_35663	2.14760292	1.741614679	2.142964539	0.812712785	0.416382749	1
Developmental 10 mg/kg-d	Cfb_35664	5722.128545	-0.536622671	0.238330669	-2.251588824	0.024348268	1
Developmental 10 mg/kg-d	Gal3st3_35665	0	NA	NA	NA	NA	NA
Developmental 10 mg/kg-d	Sucla2_35666	210.3919911	-0.034011822	0.21200423	-0.160429919	0.872542423	1
Developmental 10 mg/kg-d	F8_35667	218.9602449	0.354882254	0.194460634	1.82495679	0.06800755	1
Developmental 10 mg/kg-d	Ythdc2_35668	105.6303259	-0.140418511	0.281196809	-0.499360257	0.617525612	1
Developmental 10 mg/kg-d	AABR07040789.1_35669	2.018811082	-0.58993697	2.226561921	-0.264954217	0.791044731	1
Developmental 10 mg/kg-d	AABR07057190.1_35670	1.988491257	0.026891381	2.03178252	0.013235364	0.989440016	1
Developmental 10 mg/kg-d	Trim15_35671	0.081541149	0	4.99757981	0	1	1
Developmental 10 mg/kg-d	Sftpc_35672	0.620783154	-3.94377327	4.931291182	-0.799744555	0.423858813	1
Developmental 10 mg/kg-d	Epo_35673	0	NA	NA	NA	NA	NA
Developmental 10 mg/kg-d	Igsf5_35674	201.6908097	0.09475148	0.196832182	0.481382051	0.630244991	1
Developmental 10 mg/kg-d	Siah2_35675	12.60702213	1.463071386	0.788566001	1.85535692	0.063545275	1
Developmental 10 mg/kg-d	Atp5mc1_35676	175.703539	0.258270699	0.262149662	0.985203247	0.324524246	1
Developmental 10 mg/kg-d	Pfdn5_35677	161.3204145	0.338572588	0.216715896	1.562287743	0.118220218	1
Developmental 10 mg/kg-d	Dnttip1_35678	384.8025328	-0.031193135	0.149211716	-0.209052851	0.834406981	1
Developmental 10 mg/kg-d	Slc16a1_35679	2014.26046	-0.287000321	0.203136311	-1.412845986	0.157701014	1
Developmental 10 mg/kg-d	Ikzf3_35680	1.203153355	-0.962136856	3.273792348	-0.293890618	0.768841488	1
Developmental 10 mg/kg-d	Wasl_35681	1653.807544	0.057247935	0.161042082	0.355484319	0.722226791	1
Developmental 10 mg/kg-d	LOC24906_35682	1.945928098	-0.69691981	2.168316239	-0.321410594	0.747899256	1
Developmental 10 mg/kg-d	Piwil4_35683	0.39367326	-3.006953402	4.947421352	-0.607781951	0.543332102	1
Developmental 10 mg/kg-d	Stau1_35684	243.0203903	-0.081228411	0.156780942	-0.51810131	0.604387586	1
Developmental 10 mg/kg-d	Rhoj_35685	30.1935548	0.924028886	0.466957746	1.978827622	0.047835417	1
Developmental 10 mg/kg-d	Ybx2_35686	0.145866728	-0.814872384	4.99757981	-0.163053401	0.870476389	1
Developmental 10 mg/kg-d	Gramd1a_35687	28.10411183	0.067282557	0.549754641	0.122386519	0.902592914	1
Developmental 10 mg/kg-d	AABR07058406.1_35688	0	NA	NA	NA	NA	NA
Developmental 10 mg/kg-d	AABR07015559.1_35689	5.08386933	0.657439174	1.694194798	0.388054063	0.697976026	1
Developmental 10 mg/kg-d	Cdc42ep2_35690	5.031122088	-0.685012824	1.116742788	-0.613402505	0.53961023	1
Developmental 10 mg/kg-d	Rangap1_35691	81.77353754	-0.053112961	0.453823021	-0.117034524	0.906832696	1
Developmental 10 mg/kg-d	AABR07026654.1_35692	0.082842239	-1.391943194	4.99757981	-0.278523455	0.780610563	1
Developmental 10 mg/kg-d	AABR07062512.1_35693	98.46448731	0.313654207	0.344019969	0.911732561	0.361909519	1
Developmental 10 mg/kg-d	AABR07022739.1_35694	0	NA	NA	NA	NA	NA
Developmental 10 mg/kg-d	Snx9_35695	15.17884676	0.171973386	0.646420745	0.266039398	0.790208867	1
Developmental 10 mg/kg-d	Hspb11_35696	39.25214689	0.809886727	0.487731927	1.66051612	0.096810668	1
Developmental 10 mg/kg-d	LOC360933_35697	0.212898199	0	4.99757981	0	1	1
Developmental 10 mg/kg-d	Tnfrsf14_35698	5.127362849	1.39085752	1.475896796	0.942381285	0.345997465	1
Developmental 10 mg/kg-d	Nckap1_35699	23.90696162	-0.064445218	0.550361292	-0.117096204	0.906783818	1
Developmental 10 mg/kg-d	Kcnj2_35700	2.042114306	-1.886093471	2.235688443	-0.843629835	0.398876287	1
Developmental 10 mg/kg-d	AABR07031089.1_35701	26.61999047	-0.466905671	0.692582329	-0.674151868	0.500214767	1
Developmental 10 mg/kg-d	Fam167a_35702	3.474557769	-0.332038424	1.757648955	-0.188910546	0.850162928	1
Developmental 10 mg/kg-d	Ntn1_35703	40.50551887	0.468155419	0.438396723	1.067880745	0.285574309	1
Developmental 10 mg/kg-d	AABR07072260.1_35704	2.572525076	-0.28609196	1.886047261	-0.151688648	0.879432511	1
Developmental 10 mg/kg-d	Haus1_35705	36.25637116	0.111600829	0.407033413	0.274181002	0.783945527	1
Developmental 10 mg/kg-d	Rfxank_35706	98.63557293	-0.517858474	0.30335986	-1.707076455	0.087807843	1
Developmental 10 mg/kg-d	AABR07004975.1_35707	0.204612648	-1.391943194	4.99757981	-0.278523455	0.780610563	1
Developmental 10 mg/kg-d	Iqca1l_35708	0	NA	NA	NA	NA	NA
Developmental 10 mg/kg-d	Wdr63_35709	0.069215349	-0.814872384	4.99757981	-0.163053401	0.870476389	1
Developmental 10 mg/kg-d	A2m_35710	2074.329933	-0.208753021	0.460118568	-0.453693973	0.650049105	1
Developmental 10 mg/kg-d	Nfyc_35711	100.9403511	0.067440832	0.324912924	0.207565864	0.83556796	1
Developmental 10 mg/kg-d	Reep4_35712	7.183357414	-1.72981917	0.954721121	-1.811858071	0.070008129	1
Developmental 10 mg/kg-d	Ppp1r9b_35713	89.61371629	0.274658332	0.227037697	1.209747704	0.226375719	1
Developmental 10 mg/kg-d	Gucy2c_35714	2.057859531	-1.326226044	2.742114247	-0.483650907	0.62863364	1
Developmental 10 mg/kg-d	Klf9_35715	158.4206178	0.132486047	0.280801768	0.471813438	0.637059959	1
Developmental 10 mg/kg-d	LOC102546864_35716	2.766390612	-1.201869577	1.820431636	-0.660211322	0.509118228	1
Developmental 10 mg/kg-d	Rhog_35717	320.417963	-0.257689091	0.200548353	-1.284922501	0.198819367	1
Developmental 10 mg/kg-d	Fry_35718	11.17126707	0.909472411	0.833890627	1.090637527	0.27543241	1
Developmental 10 mg/kg-d	Bud31_35719	131.1193727	-0.118899802	0.278270177	-0.42728187	0.669174036	1
Developmental 10 mg/kg-d	Vkorc1_35720	205.6775447	-0.367176149	0.320498608	-1.145640387	0.251943979	1
Developmental 10 mg/kg-d	Mfrp_35721	0	NA	NA	NA	NA	NA
Developmental 10 mg/kg-d	Rgs5_35722	33.01178786	0.348434988	0.526478218	0.661822229	0.508085158	1
Developmental 10 mg/kg-d	Atad2b_35723	223.5176168	0.181854523	0.207557113	0.876166183	0.380939697	1
Developmental 10 mg/kg-d	Scn11a_35724	0.062381212	0	4.99757981	0	1	1
Developmental 10 mg/kg-d	Zic4_35725	0.533605233	2.902769768	4.939958075	0.587610203	0.556793961	1
Developmental 10 mg/kg-d	Fdxacb1_35726	4.284889156	-2.264966073	1.616801324	-1.400893257	0.161245995	1
Developmental 10 mg/kg-d	LOC103690173_35727	14.22803196	0.739515267	0.862115694	0.857791213	0.391007763	1
Developmental 10 mg/kg-d	Kcnj1_35728	0.281927805	2.72828762	4.943336303	0.551912201	0.581008508	1
Developmental 10 mg/kg-d	Ahctf1_35729	1.095824972	0.874779704	2.898690609	0.301784434	0.762816398	1
Developmental 10 mg/kg-d	Poc1b_35730	76.776623	-0.32777159	0.307986444	-1.064240313	0.287219849	1
Developmental 10 mg/kg-d	Nfe2_35731	0	NA	NA	NA	NA	NA
Developmental 10 mg/kg-d	Tmsb10_35732	1036.053589	0.196453704	0.298506005	0.658123121	0.51045902	1
Developmental 10 mg/kg-d	Slc26a9_35733	0.109058651	0	4.99757981	0	1	1
Developmental 10 mg/kg-d	Syne4_35734	9.885195224	1.485597741	0.81083259	1.832188	0.066923416	1
Developmental 10 mg/kg-d	AC132720.2_35735	0.062381212	0	4.99757981	0	1	1
Developmental 10 mg/kg-d	Mtx1_35736	127.2592624	-0.251717453	0.202994989	-1.240018064	0.214968713	1
Developmental 10 mg/kg-d	Rasgef1c_35737	0.281927805	2.72828762	4.943336303	0.551912201	0.581008508	1
Developmental 10 mg/kg-d	Degs1_35738	153.973075	-0.264437497	0.2788817	-0.948206701	0.343024237	1
Developmental 10 mg/kg-d	Ranbp3_35739	12.57065869	0.699025023	0.979813789	0.713426399	0.475581942	1
Developmental 10 mg/kg-d	Nat9_35740	146.5749688	0.354040409	0.247226298	1.432049955	0.152129525	1
Developmental 10 mg/kg-d	LOC689173_35741	1.589435314	0.569820956	4.77866828	0.119242626	0.905083137	1
Developmental 10 mg/kg-d	Olr1383_35742	0.794074697	1.232764162	3.70015918	0.33316517	0.739009608	1
Developmental 10 mg/kg-d	LOC102554315_35743	21.6060309	0.739616192	0.694862621	1.064406358	0.287144655	1
Developmental 10 mg/kg-d	Svep1_35744	3.95925428	-1.212233544	1.788860689	-0.677656763	0.497989347	1
Developmental 10 mg/kg-d	Rbp1_35745	1220.378868	0.148708374	0.236722369	0.628197387	0.529874642	1
Developmental 10 mg/kg-d	Mc5r_35746	0	NA	NA	NA	NA	NA
Developmental 10 mg/kg-d	AC131537.1_35747	0	NA	NA	NA	NA	NA
Developmental 10 mg/kg-d	Sec23ip_35748	14.73561964	-0.214027243	0.797935697	-0.268226179	0.788525225	1
Developmental 10 mg/kg-d	Letm1_35749	238.7211483	0.045330583	0.236342961	0.191800014	0.84789886	1
Developmental 10 mg/kg-d	Mtrf1l_35750	14.23420595	-0.10512263	0.74314534	-0.141456353	0.887509438	1
Developmental 10 mg/kg-d	Myo9b_35751	124.7990901	0.364218698	0.263926956	1.379998102	0.167587229	1
Developmental 10 mg/kg-d	AABR07032317.1_35752	3.078444355	-0.896815455	2.159257098	-0.415335189	0.677896544	1
Developmental 10 mg/kg-d	AABR07051565.1_35753	0.055840194	-0.814872384	4.99757981	-0.163053401	0.870476389	1
Developmental 10 mg/kg-d	Dmac1_35754	64.05003332	0.094240077	0.408923365	0.230459018	0.817735105	1
Developmental 10 mg/kg-d	AABR07041778.1_35755	220.5207982	0.387686739	0.28162967	1.376583439	0.168641074	1
Developmental 10 mg/kg-d	Dido1_35756	92.40726676	0.533438618	0.281540244	1.894715333	0.058130125	1
Developmental 10 mg/kg-d	Iqcg_35757	0	NA	NA	NA	NA	NA
Developmental 10 mg/kg-d	Mark2_35758	53.81047293	0.29585638	0.336111335	0.880233272	0.378732952	1
Developmental 10 mg/kg-d	Kcnt1_35759	13.96981953	0.0580117	0.794521471	0.073014641	0.941794467	1
Developmental 10 mg/kg-d	Tbkbp1_35760	13.48506061	0.688772625	0.929388629	0.741102918	0.458631041	1
Developmental 10 mg/kg-d	Cpxm2_35761	2.107154497	-0.316045156	2.2818607	-0.138503264	0.88984269	1
Developmental 10 mg/kg-d	Ddx54_35762	153.6625656	-0.122248036	0.246359616	-0.496217839	0.619740726	1
Developmental 10 mg/kg-d	Syt9_35763	2.390170587	0.300622472	2.290494165	0.131247866	0.895579232	1
Developmental 10 mg/kg-d	Elk4_35764	25.71867372	-0.00770863	0.468540067	-0.016452446	0.98687344	1
Developmental 10 mg/kg-d	Olr690_35765	0	NA	NA	NA	NA	NA
Developmental 10 mg/kg-d	AABR07055789.1_35766	0.320532461	0.916340045	4.99757981	0.183356761	0.854518101	1
Developmental 10 mg/kg-d	Nsun3_35767	5.296432254	0.819596254	1.294869496	0.632956647	0.526761954	1
Developmental 10 mg/kg-d	Rp9_35768	117.9899531	-0.030765268	0.229878381	-0.133832801	0.893534789	1
Developmental 10 mg/kg-d	Oaz2_35769	42.6186153	0.521205878	0.423542194	1.230587852	0.218477051	1
Developmental 10 mg/kg-d	Tead3_35770	1.433871298	2.910026017	2.880300586	1.010320253	0.312341881	1
Developmental 10 mg/kg-d	Tmcc2_35771	108.0638272	-0.147553777	0.26380379	-0.559331528	0.575935482	1
Developmental 10 mg/kg-d	Tceal7_35772	0	NA	NA	NA	NA	NA
Developmental 10 mg/kg-d	LOC691311_35773	0.079836825	0	4.99757981	0	1	1
Developmental 10 mg/kg-d	Micall2_35774	80.2471237	0.724492257	0.429404601	1.687201894	0.091564537	1
Developmental 10 mg/kg-d	Trmt13_35775	22.7366545	0.172842377	0.513165142	0.336816285	0.736255396	1
Developmental 10 mg/kg-d	AABR07029054.1_35776	1.571740595	-1.73749434	2.209887677	-0.786236494	0.43172895	1
Developmental 10 mg/kg-d	Igf2bp3_35777	55.58820553	1.02190314	0.616281266	1.658176544	0.097281838	1
Developmental 10 mg/kg-d	Taf9_35778	96.47497823	-0.401074342	0.268014802	-1.496463401	0.134532938	1
Developmental 10 mg/kg-d	Theg_35779	0.186285924	0	4.99757981	0	1	1
Developmental 10 mg/kg-d	Gcm2_35780	0.118221406	-0.814872384	4.99757981	-0.163053401	0.870476389	1
Developmental 10 mg/kg-d	LOC100911689_35781	0	NA	NA	NA	NA	NA
Developmental 10 mg/kg-d	Sstr3_35782	2.570023784	-0.136017508	1.878877127	-0.072392977	0.942289174	1
Developmental 10 mg/kg-d	Tmem211_35783	0	NA	NA	NA	NA	NA
Developmental 10 mg/kg-d	Gnpda2_35784	0.740432142	-2.617509947	4.097499994	-0.638806577	0.522948769	1
Developmental 10 mg/kg-d	Rtbdn_35785	0	NA	NA	NA	NA	NA
Developmental 10 mg/kg-d	Ptp4a2_35786	578.2048	-0.134358096	0.149336682	-0.899699218	0.368280339	1
Developmental 10 mg/kg-d	Mtr_35787	11.81763742	0.523108123	0.844149604	0.619686511	0.535464198	1
Developmental 10 mg/kg-d	AABR07017825.2_35788	0.279200971	-2.939700239	4.94902981	-0.593995258	0.552515285	1
Developmental 10 mg/kg-d	Ccdc185_35789	0.087410889	0.339269236	4.99757981	0.067886707	0.945875821	1
Developmental 10 mg/kg-d	AABR07029006.1_35790	0.793614519	0	4.52371932	0	1	1
Developmental 10 mg/kg-d	Calb1_35791	0.616549907	-0.415496537	4.933074714	-0.084226686	0.932876201	1
Developmental 10 mg/kg-d	Apold1_35792	4.30285306	2.460675449	1.746215504	1.409147636	0.158791518	1
Developmental 10 mg/kg-d	Stx2_35793	223.9612475	0.252633283	0.198973042	1.269685988	0.204196506	1
Developmental 10 mg/kg-d	Ppcdc_35794	4.391467749	2.858537468	1.654345503	1.727896297	0.084006818	1
Developmental 10 mg/kg-d	Trerf1_35795	0.940447113	0.342495791	2.986337896	0.114687555	0.908692779	1
Developmental 10 mg/kg-d	Ttc9b_35796	0	NA	NA	NA	NA	NA
Developmental 10 mg/kg-d	Ly75_35797	0.581125821	-0.433542526	4.892461331	-0.0886144	0.929388363	1
Developmental 10 mg/kg-d	Flywch1_35798	213.2614608	0.07806593	0.190223166	0.410391286	0.681518937	1
Developmental 10 mg/kg-d	Bcl2_35799	4.691028891	2.903695315	1.336134632	2.173205637	0.029764844	1
Developmental 10 mg/kg-d	Arpc5l_35800	21.63537077	0.228050164	0.847648896	0.269038472	0.787900077	1
Developmental 10 mg/kg-d	Adcy5_35801	5.238906648	-0.181356782	1.662402825	-0.109093163	0.913128598	1
Developmental 10 mg/kg-d	Nr4a3_35802	0.392712281	-0.814872384	4.99757981	-0.163053401	0.870476389	1
Developmental 10 mg/kg-d	AABR07035787.1_35803	85.82372852	-0.125542629	0.38769763	-0.323815827	0.746077473	1
Developmental 10 mg/kg-d	4933403O08Rik_35804	0.127613823	-0.814872384	4.99757981	-0.163053401	0.870476389	1
Developmental 10 mg/kg-d	AC109707.1_35805	3.391181202	1.224825236	1.78121979	0.687632848	0.491684018	1
Developmental 10 mg/kg-d	AABR07028839.1_35806	10.95113682	-0.213606536	0.923512767	-0.23129787	0.817083402	1
Developmental 10 mg/kg-d	Tceanc_35807	1.18749283	-0.81487858	3.1255088	-0.260718696	0.794309447	1
Developmental 10 mg/kg-d	Olr45_35808	5.156308928	0.956607366	1.464488548	0.653202353	0.513625833	1
Developmental 10 mg/kg-d	LOC108348320_35809	0.800561735	1.121553179	4.032872568	0.278102806	0.780933441	1
Developmental 10 mg/kg-d	Uba1y_35810	0	NA	NA	NA	NA	NA
Developmental 10 mg/kg-d	Wdfy1_35811	58.3617425	-0.202108384	0.359997874	-0.561415494	0.574514324	1
Developmental 10 mg/kg-d	Man2a2_35812	18.51821231	-0.137100805	0.665733476	-0.205939479	0.836838187	1
Developmental 10 mg/kg-d	Six5_35813	43.33095146	-0.651270508	0.554496694	-1.174525502	0.240184603	1
Developmental 10 mg/kg-d	AABR07017902.1_35814	68.97505767	0.317069109	0.421192569	0.752788942	0.451576752	1
Developmental 10 mg/kg-d	Kcnv1_35815	0.093571818	0	4.99757981	0	1	1
Developmental 10 mg/kg-d	Cldn8_35816	0.817567098	0	4.99757981	0	1	1
Developmental 10 mg/kg-d	Lrriq1_35817	0	NA	NA	NA	NA	NA
Developmental 10 mg/kg-d	Baz1b_35818	105.0315199	-0.220113842	0.322566168	-0.682383535	0.494996464	1
Developmental 10 mg/kg-d	As3mt_35819	1764.573577	0.054207381	0.132791389	0.408214575	0.683116149	1
Developmental 10 mg/kg-d	RGD1565660_35820	0.444628509	2.272163462	4.954344271	0.458620422	0.646506769	1
Developmental 10 mg/kg-d	Rps19bp1_35821	85.93954105	0.043866568	0.24276957	0.180692203	0.856609179	1
Developmental 10 mg/kg-d	LOC100302465_35822	0.189774472	0.339269236	4.99757981	0.067886707	0.945875821	1
Developmental 10 mg/kg-d	Eef2kmt_35823	22.25291619	-0.278408667	0.632747273	-0.43999979	0.65993726	1
Developmental 10 mg/kg-d	Klhl40_35824	0	NA	NA	NA	NA	NA
Developmental 10 mg/kg-d	Tmem259_35825	211.7210104	-0.112776543	0.21770436	-0.518026111	0.604440052	1
Developmental 10 mg/kg-d	Pgk1_35826	542.6745754	0.211752233	0.179182331	1.181769609	0.23729713	1
Developmental 10 mg/kg-d	Ttc9_35827	0.976096009	-3.444715107	3.083081767	-1.117296059	0.26386776	1
Developmental 10 mg/kg-d	Alg3_35828	36.50050629	-0.031606386	0.464156589	-0.068094231	0.945710623	1
Developmental 10 mg/kg-d	AABR07030793.1_35829	0	NA	NA	NA	NA	NA
Developmental 10 mg/kg-d	Olr79_35830	0.151374699	0	4.99757981	0	1	1
Developmental 10 mg/kg-d	Olr428_35831	0.690648776	1.7637908	4.603060176	0.383177871	0.701587884	1
Developmental 10 mg/kg-d	Cyth4_35832	85.26790441	0.4433267	0.38735761	1.144489456	0.252420708	1
Developmental 10 mg/kg-d	AABR07026270.1_35833	0.27626432	-0.814872384	4.99757981	-0.163053401	0.870476389	1
Developmental 10 mg/kg-d	Vps13c_35834	6.549806174	1.849621694	1.087235837	1.701214798	0.08890266	1
Developmental 10 mg/kg-d	LOC100910557_35835	0.996836932	0.903224099	3.757515111	0.240378035	0.810037205	1
Developmental 10 mg/kg-d	Hist1h2bh_35836	1.589978274	0.664995367	2.954732312	0.225061121	0.821931726	1
Developmental 10 mg/kg-d	Tmem209_35837	255.6244564	-0.317693735	0.245829151	-1.292335485	0.196240988	1
Developmental 10 mg/kg-d	Tulp3_35838	15.65898129	0.237169635	0.833369859	0.284591089	0.775957439	1
Developmental 10 mg/kg-d	Phyhip_35839	0.305017672	2.314562167	4.953169561	0.467289104	0.640293051	1
Developmental 10 mg/kg-d	AABR07006089.1_35840	0.397218627	-2.721791825	4.954783068	-0.549326133	0.582781656	1
Developmental 10 mg/kg-d	AABR07004746.1_35841	339.671799	0.495492054	0.174812909	2.834413406	0.00459099	0.887984031
Developmental 10 mg/kg-d	Kcne4_35842	0.446586485	2.990405949	4.938408415	0.605540429	0.544819971	1
Developmental 10 mg/kg-d	Sgo2_35843	0.712302631	1.188528205	4.09117497	0.290510236	0.771425921	1
Developmental 10 mg/kg-d	AC118165.1_35844	7.045326533	-1.592604424	0.850746055	-1.87200918	0.061205333	1
Developmental 10 mg/kg-d	Sdccag3_35845	111.386202	0.099532281	0.288709689	0.344748668	0.730283327	1
Developmental 10 mg/kg-d	Qrich1_35846	283.6286707	-0.321242062	0.185111243	-1.73540006	0.082669969	1
Developmental 10 mg/kg-d	Ktn1_35847	176.3857207	0.382012476	0.165365265	2.310113172	0.020881889	1
Developmental 10 mg/kg-d	Rnf5_35848	54.06273947	-0.600024541	0.380170599	-1.578303379	0.11449593	1
Developmental 10 mg/kg-d	Moxd2_35849	0	NA	NA	NA	NA	NA
Developmental 10 mg/kg-d	AABR07058745.1_35850	0	NA	NA	NA	NA	NA
Developmental 10 mg/kg-d	Kat7_35851	118.1268328	0.239507409	0.263335706	0.909513612	0.363079076	1
Developmental 10 mg/kg-d	Naa20_35852	5.679148481	1.045496807	1.366984269	0.764819925	0.444378781	1
Developmental 10 mg/kg-d	AABR07014676.1_35853	0.322845526	0.176476019	4.988034266	0.035379873	0.971776834	1
Developmental 10 mg/kg-d	Wfikkn1_35854	4.452639387	-0.164687197	1.473685564	-0.111751924	0.911020108	1
Developmental 10 mg/kg-d	Irf3_35855	272.1428555	0.229975236	0.190218	1.209008799	0.226659465	1
Developmental 10 mg/kg-d	Tulp3_35856	28.99070285	0.384581022	0.509843987	0.754311185	0.450662388	1
Developmental 10 mg/kg-d	Pgr15l_35857	0.464855826	-3.476762462	4.938041709	-0.704077176	0.481384713	1
Developmental 10 mg/kg-d	Gcsam_35858	0.595451194	-2.012661781	3.623879145	-0.55538877	0.578628772	1
Developmental 10 mg/kg-d	Olr623_35859	0.475750424	-3.337074003	4.94052096	-0.675449822	0.499390021	1
Developmental 10 mg/kg-d	Prrt4_35860	0.082842239	-1.391943194	4.99757981	-0.278523455	0.780610563	1
Developmental 10 mg/kg-d	Gdap2_35861	1.021280104	-0.666911593	3.589415613	-0.185799491	0.852602004	1
Developmental 10 mg/kg-d	Dip2c_35862	116.5514889	-0.068142725	0.270909067	-0.251533571	0.80140161	1
Developmental 10 mg/kg-d	Aste1_35863	13.55544603	-0.906058765	0.635197679	-1.426420145	0.153747102	1
Developmental 10 mg/kg-d	Kif19_35864	0.051862711	0	4.99757981	0	1	1
Developmental 10 mg/kg-d	Cage1_35865	5.753188112	-0.007101258	0.993761087	-0.00714584	0.994298493	1
Developmental 10 mg/kg-d	Pglyrp3_35866	0.254470185	0	4.99757981	0	1	1
Developmental 10 mg/kg-d	Mis18bp1_35867	9.03341717	0.764013658	0.892925677	0.85562962	0.392202681	1
Developmental 10 mg/kg-d	Olr562_35868	0.462719524	3.054424416	4.937334074	0.618638393	0.536154604	1
Developmental 10 mg/kg-d	Prorsd1_35869	54.19121635	0.162317556	0.430727532	0.376845091	0.706288729	1
Developmental 10 mg/kg-d	AABR07057237.1_35870	2386.661427	-0.054516679	0.179150649	-0.304306343	0.760894513	1
Developmental 10 mg/kg-d	LOC108348103_35871	0	NA	NA	NA	NA	NA
Developmental 10 mg/kg-d	Cdc25c_35872	7.085415969	0.957701086	1.139660233	0.840339128	0.400718269	1
Developmental 10 mg/kg-d	Izumo4_35873	2.241124489	-2.453100939	2.277527104	-1.07708968	0.281440203	1
Developmental 10 mg/kg-d	Ubp1_35874	136.9677194	0.158349097	0.249790076	0.633928697	0.526127357	1
Developmental 10 mg/kg-d	Eef2_35875	5860.352147	-0.225722164	0.109598786	-2.059531618	0.039443339	1
Developmental 10 mg/kg-d	Rex1bd_35876	18.51382799	-0.040156766	0.6930388	-0.057943027	0.95379401	1
Developmental 10 mg/kg-d	AABR07037161.1_35877	0.212955024	0	4.99757981	0	1	1
Developmental 10 mg/kg-d	Rpl10a_35878	575.0954262	-0.33109351	0.214518517	-1.543426245	0.12272739	1
Developmental 10 mg/kg-d	Rara_35879	63.05706318	0.020004548	0.277562631	0.072072194	0.942544455	1
Developmental 10 mg/kg-d	Atxn7l2_35880	3.330434528	1.042095115	1.544734734	0.674611046	0.499922913	1
Developmental 10 mg/kg-d	Dydc2_35881	0	NA	NA	NA	NA	NA
Developmental 10 mg/kg-d	Rpl36_35882	2628.687936	-0.046900893	0.109907902	-0.426729035	0.6695767	1
Developmental 10 mg/kg-d	Glipr1l1_35883	0.334985465	2.505901594	4.948273705	0.506419358	0.612562288	1
Developmental 10 mg/kg-d	Spryd4_35884	69.6835853	-0.720772806	0.287644041	-2.505780422	0.012218147	1
Developmental 10 mg/kg-d	Tas2r144_35885	0	NA	NA	NA	NA	NA
Developmental 10 mg/kg-d	Odam_35886	0.316379878	2.021455326	4.946125166	0.408694737	0.682763696	1
Developmental 10 mg/kg-d	Recql5_35887	73.06029986	0.087755756	0.377541217	0.232440201	0.816196128	1
Developmental 10 mg/kg-d	Adcy3_35888	12.81804963	-0.810917495	0.872648558	-0.92926011	0.352754303	1
Developmental 10 mg/kg-d	Cds1_35889	8.300380624	0.086524104	1.170596288	0.073914555	0.941078374	1
Developmental 10 mg/kg-d	LOC100910401_35890	0.148451095	0	4.99757981	0	1	1
Developmental 10 mg/kg-d	Blk_35891	32.04959663	0.665828131	0.466327919	1.427810995	0.153346267	1
Developmental 10 mg/kg-d	Olr1643_35892	0.111680388	-1.391943194	4.99757981	-0.278523455	0.780610563	1
Developmental 10 mg/kg-d	Olr1129_35893	0	NA	NA	NA	NA	NA
Developmental 10 mg/kg-d	Tnks_35894	284.8874821	0.205185393	0.217364662	0.943968494	0.345185749	1
Developmental 10 mg/kg-d	Lcn8_35895	0.291244672	0	4.99757981	0	1	1
Developmental 10 mg/kg-d	Man1c1_35896	21.47679372	-0.038949051	0.660003489	-0.059013401	0.952941434	1
Developmental 10 mg/kg-d	Spaca5_35897	0.332776571	0	4.99757981	0	1	1
Developmental 10 mg/kg-d	Anos1_35898	0	NA	NA	NA	NA	NA
Developmental 10 mg/kg-d	RGD1306782_35899	0.182567894	0	4.99757981	0	1	1
Developmental 10 mg/kg-d	Defb44_35900	0.393789684	-0.237801574	4.99757981	-0.047583347	0.962048304	1
Developmental 10 mg/kg-d	Pygo2_35901	128.8188998	-0.082774543	0.252319077	-0.328055034	0.742870052	1
Developmental 10 mg/kg-d	AABR07017635.1_35902	1.645948736	-0.501916986	2.931239941	-0.171230263	0.864042712	1
Developmental 10 mg/kg-d	Fuk_35903	52.04854533	-0.404188602	0.427109861	-0.946334045	0.343978234	1
Developmental 10 mg/kg-d	Unc13c_35904	0	NA	NA	NA	NA	NA
Developmental 10 mg/kg-d	Comtd1_35905	15.99122373	-0.550145535	0.69945582	-0.786533645	0.431554916	1
Developmental 10 mg/kg-d	Slx4ip_35906	8.009983904	0.975059284	1.023309	0.95284932	0.340666421	1
Developmental 10 mg/kg-d	Hoxb6_35907	0.289431056	-1.391943194	4.99757981	-0.278523455	0.780610563	1
Developmental 10 mg/kg-d	Pcdh19_35908	0.249524848	0	4.99757981	0	1	1
Developmental 10 mg/kg-d	Dcun1d3_35909	2.853486234	1.741668551	2.003564579	0.869284958	0.384691288	1
Developmental 10 mg/kg-d	Xkr6_35910	15.79758032	1.369335586	0.704170197	1.944608834	0.051822075	1
Developmental 10 mg/kg-d	Slc13a4_35911	153.77802	-0.009011507	0.39865158	-0.022604971	0.981965379	1
Developmental 10 mg/kg-d	Cntf_35912	38.69682091	0.699601865	0.454654963	1.538753388	0.123864513	1
Developmental 10 mg/kg-d	Slc26a7_35913	0.212898199	0	4.99757981	0	1	1
Developmental 10 mg/kg-d	Pde11a_35914	0.147870219	-0.814872384	4.99757981	-0.163053401	0.870476389	1
Developmental 10 mg/kg-d	Trex1_35915	6.445639927	-0.980329373	1.072512895	-0.914049032	0.360691082	1
Developmental 10 mg/kg-d	AABR07017597.2_35916	0	NA	NA	NA	NA	NA
Developmental 10 mg/kg-d	Otp_35917	0.438103671	0	4.99757981	0	1	1
Developmental 10 mg/kg-d	Ilkap_35918	177.9365765	-0.010015656	0.2106151	-0.047554313	0.962071443	1
Developmental 10 mg/kg-d	LOC100911252_35919	1.267356144	0.571327626	3.094484026	0.184627751	0.853521018	1
Developmental 10 mg/kg-d	Fam107a_35920	0.979357425	3.819034539	3.437729317	1.110917756	0.266603752	1
Developmental 10 mg/kg-d	Nup54_35921	170.4434788	-0.143715257	0.258980763	-0.55492638	0.578945017	1
Developmental 10 mg/kg-d	Mb21d2_35922	14.00411547	1.306784568	0.986226921	1.325034372	0.185159751	1
Developmental 10 mg/kg-d	Olr592_35923	2.366943516	-0.386355679	2.306319585	-0.167520443	0.866960563	1
Developmental 10 mg/kg-d	Phf6_35924	1.393958356	3.912232071	2.733212108	1.431367899	0.152324804	1
Developmental 10 mg/kg-d	Asnsd1_35925	228.1081432	0.263679141	0.191261495	1.378631597	0.168008369	1
Developmental 10 mg/kg-d	Haus5_35926	22.77258659	0.333213427	0.589453821	0.565291827	0.571875287	1
Developmental 10 mg/kg-d	Mrps15_35927	165.8436419	-0.4752024	0.232419543	-2.044588825	0.040895412	1
Developmental 10 mg/kg-d	Utp20_35928	14.80981838	-0.985783786	0.887231773	-1.111078092	0.266534737	1
Developmental 10 mg/kg-d	Rabgef1_35929	7.435714127	-0.814039966	1.125782975	-0.723087827	0.469625927	1
Developmental 10 mg/kg-d	Esrrb_35930	0.469330801	-0.814872384	4.99757981	-0.163053401	0.870476389	1
Developmental 10 mg/kg-d	Btbd11_35931	33.84883976	0.207093106	0.569547435	0.363609935	0.716149307	1
Developmental 10 mg/kg-d	Trim28_35932	90.52962435	-0.388513129	0.29846903	-1.301686574	0.193023551	1
Developmental 10 mg/kg-d	Olr808_35933	0.430804231	0	4.99757981	0	1	1
Developmental 10 mg/kg-d	Wdr4_35934	32.97615832	-0.204572081	0.408548018	-0.500729588	0.616561446	1
Developmental 10 mg/kg-d	AABR07001408.1_35935	0.127445258	0	4.99757981	0	1	1
Developmental 10 mg/kg-d	Plrg1_35936	459.4482025	0.281742739	0.174463819	1.614906405	0.106330965	1
Developmental 10 mg/kg-d	Tmem200b_35937	36.29181647	-0.788128237	0.484550297	-1.626514814	0.103840185	1
Developmental 10 mg/kg-d	LOC108348137_35938	3.973948929	-3.31733613	1.38208562	-2.400239233	0.01638436	1
Developmental 10 mg/kg-d	AABR07066522.1_35939	68.30186734	0.105702858	0.370512845	0.285287971	0.775423528	1
Developmental 10 mg/kg-d	Trmt44_35940	56.29744896	-0.492810796	0.35860246	-1.374253808	0.169362901	1
Developmental 10 mg/kg-d	Rtl6_35941	59.95520551	-0.110400142	0.399488657	-0.276353634	0.782276465	1
Developmental 10 mg/kg-d	AC127605.1_35942	1.355058317	-3.206537536	3.398337545	-0.943560636	0.345394216	1
Developmental 10 mg/kg-d	Miga1_35943	5.773996325	-1.384995963	1.351829944	-1.024534164	0.305583042	1
Developmental 10 mg/kg-d	Il1r2_35944	1.857122283	1.046471062	2.657535548	0.393775001	0.693747163	1
Developmental 10 mg/kg-d	Defb17_35945	0.10251649	-0.814872384	4.99757981	-0.163053401	0.870476389	1
Developmental 10 mg/kg-d	Utp4_35946	37.39192314	0.274054836	0.382065221	0.717298569	0.47318989	1
Developmental 10 mg/kg-d	Mier1_35947	12.86763194	-0.423137612	0.680823281	-0.621508729	0.534264953	1
Developmental 10 mg/kg-d	Cxcr5_35948	6.774727704	0.569685054	1.248467381	0.456307519	0.648168857	1
Developmental 10 mg/kg-d	Parp8_35949	2.030346682	-2.707446589	2.618457951	-1.033985131	0.301143114	1
Developmental 10 mg/kg-d	Atg7_35950	17.22471849	0.085352603	0.554388757	0.153958034	0.877642825	1
Developmental 10 mg/kg-d	Cse1l_35951	3.225981176	-0.34171397	2.079313853	-0.164339775	0.869463672	1
Developmental 10 mg/kg-d	Ly6h_35952	0.126687788	0	4.99757981	0	1	1
Developmental 10 mg/kg-d	Prdm14_35953	0.823603632	0.646478438	3.106908312	0.208077733	0.835168273	1
Developmental 10 mg/kg-d	AABR07054000.1_35954	19.8389117	-0.216658393	0.738215669	-0.293489291	0.769148184	1
Developmental 10 mg/kg-d	RGD1564129_35955	0.644598241	-0.814875069	4.28794473	-0.190038613	0.849278873	1
Developmental 10 mg/kg-d	Ccdc80_35956	265.959237	-0.252754771	0.199410191	-1.267511805	0.204972345	1
Developmental 10 mg/kg-d	Manbal_35957	8.35663427	-0.154414303	1.048303772	-0.147299196	0.882895867	1
Developmental 10 mg/kg-d	Chrdl1_35958	0.082842239	-1.391943194	4.99757981	-0.278523455	0.780610563	1
Developmental 10 mg/kg-d	Angptl3_35959	2792.788426	-0.245267396	0.193329597	-1.268648976	0.204566288	1
Developmental 10 mg/kg-d	Rnf44_35960	486.621215	0.491852889	0.145580376	3.378565852	0.00072865	0.487962366
Developmental 10 mg/kg-d	Etfbkmt_35961	23.75958901	-0.00986851	0.690663181	-0.014288455	0.98859985	1
Developmental 10 mg/kg-d	Usp33_35962	7.726814217	1.09951116	1.537311253	0.715217011	0.474474959	1
Developmental 10 mg/kg-d	AABR07046866.1_35963	0.770992863	1.748561466	3.75803018	0.465286701	0.641726157	1
Developmental 10 mg/kg-d	Olr1351_35964	0.215297582	-2.564439451	4.959506942	-0.517075484	0.605103467	1
Developmental 10 mg/kg-d	LOC100912097_35965	0.239304374	2.493608328	4.948569282	0.503904904	0.614328204	1
Developmental 10 mg/kg-d	Cacna1b_35966	0	NA	NA	NA	NA	NA
Developmental 10 mg/kg-d	Ldlrap1_35967	34.54233831	0.449407644	0.40566049	1.107841791	0.267930148	1
Developmental 10 mg/kg-d	AABR07027466.1_35968	1.642477254	-2.215784858	3.039857494	-0.728910767	0.466056248	1
Developmental 10 mg/kg-d	RGD1305733_35969	2.179587157	-2.568655692	2.196501684	-1.169430331	0.242230295	1
Developmental 10 mg/kg-d	Nxph2_35970	0.095553998	-1.391943194	4.99757981	-0.278523455	0.780610563	1
Developmental 10 mg/kg-d	Tmed9_35971	87.13942814	0.06256986	0.572190032	0.109351537	0.912923671	1
Developmental 10 mg/kg-d	Gnao1_35972	3.375634808	-1.915240642	2.036721843	-0.940354545	0.34703573	1
Developmental 10 mg/kg-d	Cdkn2c_35973	0.63365378	-1.402595687	3.629733392	-0.386418377	0.699186842	1
Developmental 10 mg/kg-d	Tmem240_35974	0.739855125	2.32018827	4.664142304	0.49745229	0.618870139	1
Developmental 10 mg/kg-d	Ntn5_35975	0.181764418	0	4.99757981	0	1	1
Developmental 10 mg/kg-d	Mrps33_35976	130.5068207	0.241878028	0.263891432	0.916581586	0.359361937	1
Developmental 10 mg/kg-d	AABR07030335.1_35977	0.429691297	-2.59034804	4.958693629	-0.522385175	0.601402176	1
Developmental 10 mg/kg-d	Zfp579_35978	0.49313051	0.339269625	4.762323019	0.071240364	0.943206457	1
Developmental 10 mg/kg-d	Sfr1_35979	139.1083568	0.079511235	0.241284508	0.329533115	0.741752768	1
Developmental 10 mg/kg-d	Slc2a9_35980	0.494275806	0	4.664327104	0	1	1
Developmental 10 mg/kg-d	Znf48_35981	11.85973612	1.184121587	0.740944001	1.598125613	0.110015024	1
Developmental 10 mg/kg-d	Islr_35982	32.83247457	-0.18358177	0.431390392	-0.42555832	0.670429717	1
Developmental 10 mg/kg-d	Olr1488_35983	0.740705666	-0.350456929	3.807281003	-0.092049136	0.926659	1
Developmental 10 mg/kg-d	Sympk_35984	134.4694764	0.068562466	0.312276161	0.219557156	0.826216062	1
Developmental 10 mg/kg-d	Vps36_35985	68.34247421	-0.016743444	0.397267017	-0.042146576	0.966381851	1
Developmental 10 mg/kg-d	Tardbp_35986	60.1670297	0.235198524	0.405334606	0.580257694	0.561740852	1
Developmental 10 mg/kg-d	Car2_35987	188.2457992	0.372607403	0.333905251	1.115907587	0.264461694	1
Developmental 10 mg/kg-d	Mzt1_35988	76.86030311	-0.004329625	0.284441411	-0.015221499	0.98785547	1
Developmental 10 mg/kg-d	Lrba_35989	64.94510783	-0.001067925	0.327648448	-0.003259364	0.997399409	1
Developmental 10 mg/kg-d	Agt_35990	21824.0679	-0.420225095	0.194277009	-2.163020198	0.030539626	1
Developmental 10 mg/kg-d	Trbc2_35991	11.84332237	1.596485753	0.945264191	1.688930743	0.091232703	1
Developmental 10 mg/kg-d	Giot1_35992	15.03991477	0.795159305	0.669199102	1.188225302	0.234744658	1
Developmental 10 mg/kg-d	Cdx2_35993	1.082645021	-0.42161083	3.614039909	-0.116659152	0.907130161	1
Developmental 10 mg/kg-d	Tssk6_35994	3.792583446	-0.610625414	2.113895878	-0.288862578	0.772686542	1
Developmental 10 mg/kg-d	Ndufaf7_35995	3.542228835	-0.140721094	2.004986086	-0.070185571	0.944045958	1
Developmental 10 mg/kg-d	Atg4d_35996	86.15998746	-0.002134769	0.371750535	-0.005742477	0.995418191	1
Developmental 10 mg/kg-d	RGD1563378_35997	0.691160579	2.598516103	4.946125392	0.525363976	0.599330191	1
Developmental 10 mg/kg-d	Senp1_35998	6.895219523	0.465564612	1.408965882	0.330430011	0.741075068	1
Developmental 10 mg/kg-d	Zfp462_35999	13.93278233	0.766927663	0.804553034	0.953234443	0.340471299	1
Developmental 10 mg/kg-d	AABR07015057.1_36000	0.15595303	0	4.99757981	0	1	1
Developmental 10 mg/kg-d	Ubc_36001	550.5445005	0.023363131	0.159010363	0.146928351	0.883188574	1
Developmental 10 mg/kg-d	Dhx40_36002	115.6227408	-0.22553501	0.242948256	-0.928325288	0.353238861	1
Developmental 10 mg/kg-d	Stk11ip_36003	18.9864329	1.286388318	0.530312771	2.425716273	0.015278209	1
Developmental 10 mg/kg-d	Vwc2l_36004	0.094984953	0.916340045	4.99757981	0.183356761	0.854518101	1
Developmental 10 mg/kg-d	Mtmr4_36005	267.5670745	0.051510453	0.23124354	0.222754129	0.823726871	1
Developmental 10 mg/kg-d	Btnl7_36006	0	NA	NA	NA	NA	NA
Developmental 10 mg/kg-d	Lurap1_36007	20.29881247	0.048321235	0.476110773	0.101491581	0.919160241	1
Developmental 10 mg/kg-d	Prickle3_36008	0.858493333	-0.776386701	3.376758122	-0.229920733	0.818153366	1
Developmental 10 mg/kg-d	Sin3a_36009	526.3478709	-0.08112333	0.1998741	-0.405872147	0.684836544	1
Developmental 10 mg/kg-d	Fnip2_36010	869.9986258	-0.080752596	0.188535725	-0.428314559	0.66842212	1
Developmental 10 mg/kg-d	Pyy_36011	0	NA	NA	NA	NA	NA
Developmental 10 mg/kg-d	Padi1_36012	0.126744604	-1.391943194	4.99757981	-0.278523455	0.780610563	1
Developmental 10 mg/kg-d	LOC108348098_36013	900.4434237	0.076741396	0.124555722	0.616121	0.537814663	1
Developmental 10 mg/kg-d	Brsk1_36014	6.392047037	0.278666221	1.10003111	0.253325764	0.800016489	1
Developmental 10 mg/kg-d	LOC103692758_36015	7.017133717	-0.277708518	1.100755471	-0.252289019	0.800817676	1
Developmental 10 mg/kg-d	Olr1243_36016	0.76672904	0.897473837	4.021798998	0.223152335	0.823416948	1
Developmental 10 mg/kg-d	Cnih1_36017	543.7026249	0.034463889	0.159739154	0.215751044	0.829181811	1
Developmental 10 mg/kg-d	Vamp4_36018	331.4003939	-0.05356686	0.187365369	-0.285895202	0.774958389	1
Developmental 10 mg/kg-d	Slc27a6_36019	0.814143278	0	4.06715415	0	1	1
Developmental 10 mg/kg-d	Rps29_36020	13794.8713	-0.116852464	0.209279963	-0.558354765	0.576602155	1
Developmental 10 mg/kg-d	Olr810_36021	0.603594588	-3.814901641	4.932942262	-0.773352178	0.439313984	1
Developmental 10 mg/kg-d	Ryr3_36022	0	NA	NA	NA	NA	NA
Developmental 10 mg/kg-d	Rmdn3_36023	1160.921606	0.006976999	0.152652571	0.045705084	0.963545311	1
Developmental 10 mg/kg-d	Rpl3_36024	195.5264979	0.176070984	0.207278058	0.849443429	0.395634596	1
Developmental 10 mg/kg-d	Plekhh2_36025	16.74756289	0.090385319	0.770168521	0.117357846	0.906576487	1
Developmental 10 mg/kg-d	Rbpms_36026	1044.175119	0.03573004	0.224324757	0.159278184	0.873449708	1
Developmental 10 mg/kg-d	Nrgn_36027	2.612551177	0.563238722	2.129093087	0.264543963	0.791360794	1
Developmental 10 mg/kg-d	Fam222a_36028	19.91535234	-1.698052842	0.863195155	-1.967171422	0.049163451	1
Developmental 10 mg/kg-d	Tacr1_36029	2.284355547	2.274892914	2.617485422	0.869113881	0.384784845	1
Developmental 10 mg/kg-d	Olr199_36030	0	NA	NA	NA	NA	NA
Developmental 10 mg/kg-d	Il34_36031	4.443885537	1.600389971	1.586597793	1.008692926	0.313121925	1
Developmental 10 mg/kg-d	LOC100910554_36032	0	NA	NA	NA	NA	NA
Developmental 10 mg/kg-d	Lasp1_36033	1575.476203	-0.089602122	0.133008207	-0.673658598	0.500528389	1
Developmental 10 mg/kg-d	Ndufb6_36034	6.442662034	0.461103029	1.06704144	0.432132261	0.665645289	1
Developmental 10 mg/kg-d	Wdfy2_36035	127.6539023	0.028597669	0.238944527	0.119683298	0.904734032	1
Developmental 10 mg/kg-d	Foxe1_36036	0.180406825	0	4.99757981	0	1	1
Developmental 10 mg/kg-d	Ccdc125_36037	101.9301072	0.14076015	0.259703447	0.542003394	0.587816168	1
Developmental 10 mg/kg-d	Fbxo47_36038	1.081566207	1.373197349	3.122737391	0.43974154	0.660124313	1
Developmental 10 mg/kg-d	Pi4ka_36039	157.1372161	0.086857877	0.272018995	0.31930813	0.749492868	1
Developmental 10 mg/kg-d	Cdc26_36040	0.249852867	1.696634411	4.954300953	0.342456873	0.732007095	1
Developmental 10 mg/kg-d	Nudt2_36041	8.777982651	-0.010109381	0.869921173	-0.011621031	0.990727968	1
Developmental 10 mg/kg-d	Hacd3_36042	264.8436653	-0.18115098	0.206345564	-0.877901014	0.379997439	1
Developmental 10 mg/kg-d	Ang2_36043	1508.19777	-0.004569298	0.242545762	-0.018838912	0.984969612	1
Developmental 10 mg/kg-d	Abhd3_36044	2.339545362	-2.09331896	2.413135437	-0.867468493	0.385685368	1
Developmental 10 mg/kg-d	Mk1_36045	0.415296251	-0.814872384	4.99757981	-0.163053401	0.870476389	1
Developmental 10 mg/kg-d	Hgfac_36046	1484.777241	-0.322084587	0.209364849	-1.538389031	0.123953523	1
Developmental 10 mg/kg-d	Try10_36047	0	NA	NA	NA	NA	NA
Developmental 10 mg/kg-d	Vom2r19_36048	1.308110484	-1.291112665	3.107162759	-0.415527851	0.677755531	1
Developmental 10 mg/kg-d	AABR07040565.1_36049	0.341659641	-0.814872384	4.99757981	-0.163053401	0.870476389	1
Developmental 10 mg/kg-d	Hexim1_36050	138.9818934	-0.185321973	0.217207011	-0.853204379	0.393545975	1
Developmental 10 mg/kg-d	Zfr2_36051	0.599130448	-0.011828908	4.466064343	-0.00264862	0.997886709	1
Developmental 10 mg/kg-d	Kif9_36052	0.229228422	0.339269236	4.99757981	0.067886707	0.945875821	1
Developmental 10 mg/kg-d	AABR07016166.1_36053	0	NA	NA	NA	NA	NA
Developmental 10 mg/kg-d	Otud7b_36054	190.5679931	-0.045385851	0.200708773	-0.226127889	0.821101954	1
Developmental 10 mg/kg-d	Ube2j2_36055	571.4286918	-0.074307381	0.211038066	-0.35210416	0.724760149	1
Developmental 10 mg/kg-d	AABR07061755.1_36056	0.079836825	0	4.99757981	0	1	1
Developmental 10 mg/kg-d	RGD1562433_36057	0.478608749	3.490707804	4.931149459	0.707889273	0.479014022	1
Developmental 10 mg/kg-d	Olr35_36058	8.755345074	0.730048173	1.333884884	0.547309728	0.584165962	1
Developmental 10 mg/kg-d	Fxyd3_36059	2.931838419	0.802178954	1.78752556	0.448765026	0.653601171	1
Developmental 10 mg/kg-d	Mroh8_36060	0.114133116	0	4.99757981	0	1	1
Developmental 10 mg/kg-d	Art4_36061	0.275715228	-1.814835535	4.988950481	-0.363771006	0.716029015	1
Developmental 10 mg/kg-d	LOC100361194_36062	0.479387404	-1.178252092	4.941854318	-0.238423073	0.811552974	1
Developmental 10 mg/kg-d	Il1f10_36063	0.325531404	-1.98405921	4.982079976	-0.398239133	0.690453922	1
Developmental 10 mg/kg-d	LOC100361655_36064	0	NA	NA	NA	NA	NA
Developmental 10 mg/kg-d	Ptpre_36065	5.201570545	-0.359383645	1.625084187	-0.221147709	0.824977423	1
Developmental 10 mg/kg-d	Bud13_36066	3.119315449	1.310301222	1.578055418	0.830326494	0.406354213	1
Developmental 10 mg/kg-d	Actl7b_36067	1.827813517	-1.829313886	2.960256376	-0.617957924	0.536603075	1
Developmental 10 mg/kg-d	Manba_36068	9.496583515	-0.466060544	2.037922256	-0.228693976	0.819106777	1
Developmental 10 mg/kg-d	Prss41_36069	0	NA	NA	NA	NA	NA
Developmental 10 mg/kg-d	AABR07006860.1_36070	184.0338749	0.145016356	0.182640639	0.793998294	0.427196424	1
Developmental 10 mg/kg-d	Oas1b_36071	28.74132734	0.852549589	0.700966285	1.216249065	0.223890058	1
Developmental 10 mg/kg-d	LOC500948_36072	0	NA	NA	NA	NA	NA
Developmental 10 mg/kg-d	Mettl6_36073	32.41335369	0.744025274	0.503085085	1.478925326	0.139160274	1
Developmental 10 mg/kg-d	LOC498414_36074	0.111680388	-1.391943194	4.99757981	-0.278523455	0.780610563	1
Developmental 10 mg/kg-d	Slain2_36075	75.9167594	-0.787604867	0.309924989	-2.541275779	0.011044876	1
Developmental 10 mg/kg-d	LOC288521_36076	0.297966313	-1.391943194	4.99757981	-0.278523455	0.780610563	1
Developmental 10 mg/kg-d	Olr382_36077	0.15595303	0	4.99757981	0	1	1
Developmental 10 mg/kg-d	Slc11a1_36078	20.72313941	0.643859453	0.647501924	0.994374579	0.320040539	1
Developmental 10 mg/kg-d	Ubxn10_36079	0.334438992	-3.207550059	4.943043087	-0.648901902	0.516401785	1
Developmental 10 mg/kg-d	Cog6_36080	126.9429033	-0.095449099	0.259322285	-0.368071331	0.712820047	1
Developmental 10 mg/kg-d	Amigo2_36081	13.0876757	-0.404124719	0.560704467	-0.720744604	0.471066664	1
Developmental 10 mg/kg-d	Polr2m_36082	4.859507183	0.7436818	1.364314085	0.545095743	0.58568767	1
Developmental 10 mg/kg-d	Cdh5_36083	264.8600016	-0.179487127	0.286640668	-0.626174675	0.531200376	1
Developmental 10 mg/kg-d	Trip6_36084	29.88054506	0.475622734	0.541434486	0.878449279	0.379699952	1
Developmental 10 mg/kg-d	Brox_36085	364.3557954	-0.050782448	0.152599001	-0.33278362	0.739297624	1
Developmental 10 mg/kg-d	Crisp3_36086	0.211912977	0.916340045	4.99757981	0.183356761	0.854518101	1
Developmental 10 mg/kg-d	Pde8a_36087	88.77501401	-0.105545917	0.277066625	-0.380940565	0.703247351	1
Developmental 10 mg/kg-d	Ubac2_36088	56.74991126	-0.221363	0.303454975	-0.7294756	0.465710788	1
Developmental 10 mg/kg-d	Wdr64_36089	0	NA	NA	NA	NA	NA
Developmental 10 mg/kg-d	Ube3d_36090	7.630075442	-0.083117794	1.132412648	-0.073398857	0.941488727	1
Developmental 10 mg/kg-d	RGD1304963_36091	0.776628956	-3.903279858	4.510021636	-0.8654681	0.386781917	1
Developmental 10 mg/kg-d	Rab11fip1_36092	78.78663076	-0.176435114	0.36175644	-0.487717962	0.625749627	1
Developmental 10 mg/kg-d	Chd2_36093	375.2567828	0.089456904	0.146549157	0.610422505	0.541581964	1
Developmental 10 mg/kg-d	Dars2_36094	27.26035876	0.487122136	0.582000615	0.836978732	0.402604523	1
Developmental 10 mg/kg-d	Clps_36095	0.207820465	0.753546829	4.988034266	0.151070901	0.879919787	1
Developmental 10 mg/kg-d	Cpeb3_36096	5.999462387	3.063192069	1.21159727	2.52822629	0.011464044	1
Developmental 10 mg/kg-d	Pomgnt2_36097	61.22091647	-0.471781069	0.325825065	-1.447958181	0.147628747	1
Developmental 10 mg/kg-d	Jund_36098	130.4512252	-0.078276441	0.267328043	-0.292810436	0.769667051	1
Developmental 10 mg/kg-d	Ccdc110_36099	12.38145642	-0.39254115	1.103521881	-0.355716689	0.722052746	1
Developmental 10 mg/kg-d	Cd207_36100	0.434806631	-0.063406848	4.913140691	-0.012905563	0.989703136	1
Developmental 10 mg/kg-d	Speg_36101	0.977268258	-4.154905513	4.649261259	-0.893670044	0.371498458	1
Developmental 10 mg/kg-d	Zfyve21_36102	77.14230503	0.553272871	0.344452117	1.606240296	0.108221123	1
Developmental 10 mg/kg-d	Tab1_36103	38.60850234	0.100990841	0.39865171	0.253331011	0.800012434	1
Developmental 10 mg/kg-d	LOC103692570_36104	0	NA	NA	NA	NA	NA
Developmental 10 mg/kg-d	Fmr1_36105	15.02363451	0.527872501	0.816799667	0.646269241	0.518105004	1
Developmental 10 mg/kg-d	Olr1437_36106	4.363793845	0.867100593	1.950467536	0.444560382	0.656637483	1
Developmental 10 mg/kg-d	Tspan11_36107	0.205982622	0	4.99757981	0	1	1
Developmental 10 mg/kg-d	Eif2s3_36108	439.915212	-0.179468564	0.143386311	-1.251643639	0.210699746	1
Developmental 10 mg/kg-d	Defb11_36109	0.153499926	0.788124854	4.986673889	0.158046199	0.874420395	1
Developmental 10 mg/kg-d	Plekhg3_36110	133.7618804	-0.618550733	0.28611641	-2.161884855	0.030627053	1
Developmental 10 mg/kg-d	Sfxn2_36111	55.93238403	-0.344595193	0.279286838	-1.233839713	0.217262638	1
Developmental 10 mg/kg-d	Klk15_36112	0.192585551	1.113342113	4.974437515	0.223812664	0.822903075	1
Developmental 10 mg/kg-d	Lrrc4c_36113	5.378681493	0.686491345	1.230525762	0.557884577	0.576923204	1
Developmental 10 mg/kg-d	Ick_36114	55.455639	-0.001778788	0.429620443	-0.004140372	0.996696471	1
Developmental 10 mg/kg-d	Ccdc159_36115	33.67663287	-0.003261665	0.423577591	-0.007700276	0.993856129	1
Developmental 10 mg/kg-d	Prss8_36116	5.603934858	0.080953372	1.72681057	0.046880285	0.962608641	1
Developmental 10 mg/kg-d	Olr1646_36117	0	NA	NA	NA	NA	NA
Developmental 10 mg/kg-d	Reg4_36118	2.965594128	-3.01365851	1.906782011	-1.580494515	0.113993662	1
Developmental 10 mg/kg-d	Rnf186_36119	3.926068401	2.905186939	2.317847138	1.253398851	0.210060589	1
Developmental 10 mg/kg-d	Tmem121_36120	1.6461855	-0.659027633	2.435160472	-0.270630064	0.786675571	1
Developmental 10 mg/kg-d	Snx1_36121	5.742617781	0.681184895	0.94444556	0.721253743	0.470753411	1
Developmental 10 mg/kg-d	AABR07027450.1_36122	0.167520583	-2.19745403	4.972722831	-0.441901571	0.658560434	1
Developmental 10 mg/kg-d	Hmgxb4_36123	1.021779976	1.645982921	2.745875017	0.599438398	0.548880578	1
Developmental 10 mg/kg-d	AABR07054705.2_36124	0.067090959	0	4.99757981	0	1	1
Developmental 10 mg/kg-d	Prl2a1_36125	0	NA	NA	NA	NA	NA
Developmental 10 mg/kg-d	Armcx2_36126	3.015879563	-0.652080736	1.897222498	-0.343702827	0.731069785	1
Developmental 10 mg/kg-d	Tmem41a_36127	1.485614771	-3.562303827	2.54066623	-1.402114053	0.160881191	1
Developmental 10 mg/kg-d	Ddx49_36128	249.72479	-0.175624851	0.184295461	-0.95295267	0.340614052	1
Developmental 10 mg/kg-d	AC080157.1_36129	0	NA	NA	NA	NA	NA
Developmental 10 mg/kg-d	Kdm5c_36130	414.2569547	-0.148647752	0.193575035	-0.767907661	0.442542046	1
Developmental 10 mg/kg-d	AABR07039694.1_36131	240.7102465	-0.851763189	1.130417744	-0.753494178	0.451153009	1
Developmental 10 mg/kg-d	Unc45b_36132	0.095553998	-1.391943194	4.99757981	-0.278523455	0.780610563	1
Developmental 10 mg/kg-d	Pramel_36133	0	NA	NA	NA	NA	NA
Developmental 10 mg/kg-d	Tnfrsf19_36134	2.240092512	-2.720355252	2.09563815	-1.298103517	0.194251766	1
Developmental 10 mg/kg-d	Cnot6l_36135	90.15860257	-0.420238482	0.295433984	-1.422444623	0.154897217	1
Developmental 10 mg/kg-d	Disp1_36136	109.9180693	-0.618604197	0.293589928	-2.107034803	0.035114563	1
Developmental 10 mg/kg-d	Thoc5_36137	171.1227641	0.115750111	0.215330604	0.537546029	0.590890499	1
Developmental 10 mg/kg-d	Zfp592_36138	336.111038	-0.155738475	0.175503798	-0.887379512	0.37487461	1
Developmental 10 mg/kg-d	LOC108348302_36139	38.24267396	0.412325439	0.376133492	1.096221018	0.272982064	1
Developmental 10 mg/kg-d	Aifm1_36140	148.095379	-0.369021403	0.254917379	-1.447611788	0.147725652	1
Developmental 10 mg/kg-d	AABR07051550.1_36141	3.738658689	-17.60460172	4.954780509	-3.553053802	NA	NA
Developmental 10 mg/kg-d	Ehd4_36142	6.916018244	0.582855226	1.195041224	0.487728134	0.625742421	1
Developmental 10 mg/kg-d	Snrnp40_36143	0.745581067	-3.20123636	4.486957148	-0.71345374	0.475565029	1
Developmental 10 mg/kg-d	Prss16_36144	0.062381212	0	4.99757981	0	1	1
Developmental 10 mg/kg-d	Zbtb7c_36145	0.95560342	2.31741279	4.018406609	0.576699427	0.564142519	1
Developmental 10 mg/kg-d	Olr1362_36146	0	NA	NA	NA	NA	NA
Developmental 10 mg/kg-d	Dip2b_36147	103.8169107	0.334143427	0.220342745	1.516471202	0.129400247	1
Developmental 10 mg/kg-d	AABR07031947.1_36148	0.201103212	0	4.99757981	0	1	1
Developmental 10 mg/kg-d	RGD1305110_36149	5.689955162	0.64818991	1.33516031	0.485477216	0.627337871	1
Developmental 10 mg/kg-d	Slc6a6_36150	21.85979468	0.606762857	0.643351788	0.943127644	0.345615617	1
Developmental 10 mg/kg-d	Pappa1_36151	0.23550636	0	4.99757981	0	1	1
Developmental 10 mg/kg-d	Spag5_36152	0.392910806	-0.055844713	4.958865346	-0.011261591	0.99101474	1
Developmental 10 mg/kg-d	Olr1405_36153	0.036352884	0	4.99757981	0	1	1
Developmental 10 mg/kg-d	Usp21_36154	0.119215186	-0.814872384	4.99757981	-0.163053401	0.870476389	1
Developmental 10 mg/kg-d	Lamtor5_36155	194.8344173	-0.328495416	0.1555667	-2.111604967	0.034720346	1
Developmental 10 mg/kg-d	Olr1565_36156	0.055840194	-0.814872384	4.99757981	-0.163053401	0.870476389	1
Developmental 10 mg/kg-d	Gmnc_36157	0.261601243	0	4.99757981	0	1	1
Developmental 10 mg/kg-d	Myorg_36158	7.804943596	-2.008726504	1.329248139	-1.51117496	0.13074388	1
Developmental 10 mg/kg-d	Zbtb49_36159	34.15089358	-0.155759524	0.712780997	-0.218523676	0.827021113	1
Developmental 10 mg/kg-d	LOC498826_36160	0	NA	NA	NA	NA	NA
Developmental 10 mg/kg-d	Spata22_36161	0.143330996	-1.984059289	4.982079972	-0.398239149	0.690453911	1
Developmental 10 mg/kg-d	Kap_36162	0	NA	NA	NA	NA	NA
Developmental 10 mg/kg-d	Gal3st4_36163	0.250306726	-0.814872384	4.99757981	-0.163053401	0.870476389	1
Developmental 10 mg/kg-d	Adpgk_36164	77.16196171	-0.309428569	0.34925443	-0.885968918	0.375634276	1
Developmental 10 mg/kg-d	Enpp5_36165	48.26054434	-0.056978743	0.376569584	-0.151309997	0.879731184	1
Developmental 10 mg/kg-d	Olr853_36166	0	NA	NA	NA	NA	NA
Developmental 10 mg/kg-d	Zp4_36167	0.133061374	0	4.99757981	0	1	1
Developmental 10 mg/kg-d	AABR07021946.1_36168	0.027369746	0	4.99757981	0	1	1
Developmental 10 mg/kg-d	Lix1l_36169	63.0019863	0.789628412	0.356169638	2.217000909	0.026623029	1
Developmental 10 mg/kg-d	Gpr135_36170	0	NA	NA	NA	NA	NA
Developmental 10 mg/kg-d	Bin2a_36171	0.48194325	-3.061570656	4.946168768	-0.618978203	0.535930718	1
Developmental 10 mg/kg-d	Srpk3_36172	0.243948909	0	4.99757981	0	1	1
Developmental 10 mg/kg-d	LOC100910721_36173	2.656438282	-0.243703426	1.675531968	-0.145448389	0.884356862	1
Developmental 10 mg/kg-d	Matn1_36174	0	NA	NA	NA	NA	NA
Developmental 10 mg/kg-d	Ccdc87_36175	0.062381212	0	4.99757981	0	1	1
Developmental 10 mg/kg-d	Olr1742_36176	0	NA	NA	NA	NA	NA
Developmental 10 mg/kg-d	Hdac4_36177	6.414993445	-2.29003557	1.417236554	-1.615845685	0.106127681	1
Developmental 10 mg/kg-d	Psmd11_36178	8.221911263	0.191016772	0.935594786	0.204166136	0.838223673	1
Developmental 10 mg/kg-d	Zfp420_36179	0.874350655	1.370606492	4.410101372	0.310787979	0.755961809	1
Developmental 10 mg/kg-d	Zfp112_36180	1.196964989	0	4.047578934	0	1	1
Developmental 10 mg/kg-d	Btbd10_36181	84.6598488	-0.086419571	0.330791251	-0.261251078	0.793898891	1
Developmental 10 mg/kg-d	Prss50_36182	0.05322455	0	4.99757981	0	1	1
Developmental 10 mg/kg-d	Olr209_36183	0.082842239	-1.391943194	4.99757981	-0.278523455	0.780610563	1
Developmental 10 mg/kg-d	Tmem205_36184	820.7708795	-0.390189478	0.166377118	-2.345211188	0.019016305	1
Developmental 10 mg/kg-d	Ttc39d_36185	0.051862711	0	4.99757981	0	1	1
Developmental 10 mg/kg-d	Olr1160_36186	0	NA	NA	NA	NA	NA
Developmental 10 mg/kg-d	AABR07060980.1_36187	0.48867924	0	4.99757981	0	1	1
Developmental 10 mg/kg-d	Ripor1_36188	2.048079646	-2.674247498	2.766873786	-0.966523125	0.333782481	1
Developmental 10 mg/kg-d	Mtf2_36189	25.73361296	0.190556949	0.577039819	0.330231889	0.741224753	1
Developmental 10 mg/kg-d	Fdx1l_36190	31.20035696	-0.328948998	0.567666274	-0.579476029	0.562268017	1
Developmental 10 mg/kg-d	Aadacl3_36191	0.414207412	0.576555641	4.922446154	0.117127872	0.906758723	1
Developmental 10 mg/kg-d	Plekhg5_36192	2.841804513	-1.492486469	2.113007569	-0.706332761	0.479981225	1
Developmental 10 mg/kg-d	Ermard_36193	90.57315608	-0.23740892	0.347926093	-0.682354456	0.495014847	1
Developmental 10 mg/kg-d	Ttc5_36194	13.9653961	0.140054294	0.747687117	0.187316714	0.851412319	1
Developmental 10 mg/kg-d	Uqcrq_36195	166.0400128	0.316907871	0.276879485	1.144569707	0.252387447	1
Developmental 10 mg/kg-d	Krt84_36196	0	NA	NA	NA	NA	NA
Developmental 10 mg/kg-d	Mtmr14_36197	311.4424855	0.069685729	0.15110521	0.46117357	0.644674082	1
Developmental 10 mg/kg-d	Alkbh6_36198	0	NA	NA	NA	NA	NA
Developmental 10 mg/kg-d	Rgs18_36199	22.19351574	0.18289433	0.517323582	0.353539518	0.723684008	1
Developmental 10 mg/kg-d	AABR07034833.1_36200	2.299276447	-0.050043111	1.783055155	-0.028065936	0.977609563	1
Developmental 10 mg/kg-d	Galnt18_36201	6.526811273	-1.092032423	1.248365374	-0.874769876	0.381699131	1
Developmental 10 mg/kg-d	Shroom4_36202	4.103908437	2.022005884	1.720342635	1.175350679	0.239854447	1
Developmental 10 mg/kg-d	RGD1565844_36203	0	NA	NA	NA	NA	NA
Developmental 10 mg/kg-d	Pot1_36204	4.927738781	-0.61490458	1.475275204	-0.416806694	0.676819806	1
Developmental 10 mg/kg-d	AABR07017786.1_36205	0.820602898	-0.813212998	3.757630929	-0.216416411	0.828663176	1
Developmental 10 mg/kg-d	LOC689220_36206	0	NA	NA	NA	NA	NA
Developmental 10 mg/kg-d	Sytl3_36207	1.00277703	-1.391952468	3.41335202	-0.407796342	0.683423199	1
Developmental 10 mg/kg-d	Espn_36208	0.509800872	0.537403696	4.715347612	0.113969052	0.909262327	1
Developmental 10 mg/kg-d	Magea9_36209	0.109058651	0	4.99757981	0	1	1
Developmental 10 mg/kg-d	Olr1341_36210	0.175035317	-1.93510477	4.984279376	-0.388241634	0.697837225	1
Developmental 10 mg/kg-d	Tuba8_36211	0.243543422	1.433360346	4.962403606	0.288843968	0.772700784	1
Developmental 10 mg/kg-d	Ift122_36212	37.30528128	-0.135093219	0.437936658	-0.308476618	0.75771969	1
Developmental 10 mg/kg-d	Zmym1_36213	9.099637922	0.732455057	1.015705522	0.721129344	0.470829938	1
Developmental 10 mg/kg-d	Rnaseh1_36214	21.3246286	-0.885914049	0.513481217	-1.725309553	0.084471701	1
Developmental 10 mg/kg-d	Ankrd33b_36215	34.02194492	0.207809921	0.627705483	0.331062779	0.740597066	1
Developmental 10 mg/kg-d	AABR07040892.1_36216	0.127640899	-0.814872384	4.99757981	-0.163053401	0.870476389	1
Developmental 10 mg/kg-d	RGD1561699_36217	1.794633481	-4.140683842	4.772090718	-0.867687579	0.385565387	1
Developmental 10 mg/kg-d	Dusp21_36218	0.176830437	2.057474017	4.960846467	0.414742531	0.678330394	1
Developmental 10 mg/kg-d	Rnf166_36219	49.45833842	0.261628149	0.332309486	0.78730268	0.431104701	1
Developmental 10 mg/kg-d	Timm44_36220	9.874226821	-0.370093516	1.084546176	-0.341242747	0.732920845	1
Developmental 10 mg/kg-d	AABR07025272.1_36221	2.16620591	-0.004799927	2.379692549	-0.002017036	0.998390639	1
Developmental 10 mg/kg-d	AABR07033318.1_36222	1.841355197	-2.594871572	1.843919306	-1.407258747	0.159350677	1
Developmental 10 mg/kg-d	Adad1_36223	0.771688109	1.075309047	4.040771461	0.26611479	0.790150805	1
Developmental 10 mg/kg-d	Phf14_36224	16.59375281	0.017778274	0.651995944	0.02726746	0.97824641	1
Developmental 10 mg/kg-d	LOC100910070_36225	0.449489391	-0.858078398	4.929637647	-0.174065207	0.861814216	1
Developmental 10 mg/kg-d	AABR07051658.1_36226	4.235750107	4.329164103	3.15712767	1.371235045	0.170301697	1
Developmental 10 mg/kg-d	Olr139_36227	0.04142112	-0.814872384	4.99757981	-0.163053401	0.870476389	1
Developmental 10 mg/kg-d	Olr513_36228	0.124263359	-1.814835118	4.988950498	-0.363770921	0.716029079	1
Developmental 10 mg/kg-d	AC096317.1_36229	0.571209437	-2.615770648	4.957909508	-0.52759548	0.597780131	1
Developmental 10 mg/kg-d	Zfp605_36230	3.99699834	-2.115904872	1.427412702	-1.482335746	0.138250981	1
Developmental 10 mg/kg-d	Med30_36231	26.60795879	1.196818685	0.590897861	2.02542396	0.042823849	1
Developmental 10 mg/kg-d	Ppm1l_36232	52.57906481	-0.533597283	0.441722349	-1.207992494	0.227050149	1
Developmental 10 mg/kg-d	Rccd1_36233	2.081833647	0.390506895	2.240849391	0.174267355	0.861655354	1
Developmental 10 mg/kg-d	Dpysl3_36234	17.87252576	0.539011092	0.662166553	0.814011354	0.415638447	1
Developmental 10 mg/kg-d	Ehbp1l1_36235	89.10690347	0.241638951	0.405086065	0.596512623	0.550832824	1
Developmental 10 mg/kg-d	Ncbp3_36236	27.75068305	-0.816978346	0.600021448	-1.361581905	0.173329869	1
Developmental 10 mg/kg-d	Slc16a14_36237	0.110579685	-0.814872384	4.99757981	-0.163053401	0.870476389	1
Developmental 10 mg/kg-d	Dhx57_36238	10.53725658	-0.889154987	0.859190801	-1.034874892	0.300727342	1
Developmental 10 mg/kg-d	Zdhhc25_36239	0	NA	NA	NA	NA	NA
Developmental 10 mg/kg-d	Wfdc6a_36240	0.272426884	0	4.99757981	0	1	1
Developmental 10 mg/kg-d	Cntnap1_36241	5.992508937	0.374008072	1.096687526	0.341034308	0.733077754	1
Developmental 10 mg/kg-d	RT1-Db2_36242	1.626280981	0.934357522	2.536462429	0.368370338	0.712597112	1
Developmental 10 mg/kg-d	Des_36243	0.763176065	0	4.99757981	0	1	1
Developmental 10 mg/kg-d	Olr367_36244	0.451249303	1.159941028	4.972517274	0.233270387	0.815551452	1
Developmental 10 mg/kg-d	Meltf_36245	0	NA	NA	NA	NA	NA
Developmental 10 mg/kg-d	Atp1a2_36246	0.282848542	-2.767887742	4.95349317	-0.558774918	0.576315342	1
Developmental 10 mg/kg-d	Exosc1_36247	7.438074595	-0.313164258	0.97645223	-0.320716415	0.748425307	1
Developmental 10 mg/kg-d	Aldh3a1_36248	0.145411534	0	4.99757981	0	1	1
Developmental 10 mg/kg-d	Mstn_36249	0.05012431	0	4.99757981	0	1	1
Developmental 10 mg/kg-d	Arhgap21_36250	8.580257826	0.280916002	1.138599199	0.246720709	0.805124378	1
Developmental 10 mg/kg-d	Kdm1a_36251	33.82654511	0.23082417	0.521729944	0.442420782	0.658184743	1
Developmental 10 mg/kg-d	Gpm6a_36252	1.00453154	1.369189539	3.741110637	0.365984776	0.714376436	1
Developmental 10 mg/kg-d	Asb18_36253	0.207450844	0	4.99757981	0	1	1
Developmental 10 mg/kg-d	Tspo_36254	38.52798986	0.220792057	0.430392518	0.513001614	0.607950192	1
Developmental 10 mg/kg-d	Hsd17b13_36255	1317.29378	-0.222441933	0.213368073	-1.042526797	0.297167508	1
Developmental 10 mg/kg-d	Pced1a_36256	49.69958182	-0.041004815	0.46806776	-0.087604443	0.930191071	1
Developmental 10 mg/kg-d	Crybb1_36257	0.143437942	0.916340045	4.99757981	0.183356761	0.854518101	1
Developmental 10 mg/kg-d	Olr396_36258	0.319285052	-2.422760108	4.964219431	-0.488044524	0.625518305	1
Developmental 10 mg/kg-d	Mosmo_36259	13.07330226	-0.840125407	0.875305753	-0.959807935	0.337151888	1
Developmental 10 mg/kg-d	Bcam_36260	54.46740734	-0.469722489	0.518867124	-0.905284739	0.365314559	1
Developmental 10 mg/kg-d	Prr9_36261	0.689168142	3.948911923	4.926377102	0.801585392	0.42279283	1
Developmental 10 mg/kg-d	Trpv6_36262	0.181764418	0	4.99757981	0	1	1
Developmental 10 mg/kg-d	Ankrd65_36263	0.161188591	0	4.99757981	0	1	1
Developmental 10 mg/kg-d	Hoxa6_36264	0.428010809	-3.207550059	4.943043087	-0.648901902	0.516401785	1
Developmental 10 mg/kg-d	Slco6b1_36265	0	NA	NA	NA	NA	NA
Developmental 10 mg/kg-d	Cyth3_36266	2.653610056	1.720876186	1.82657952	0.942130451	0.346125856	1
Developmental 10 mg/kg-d	Olr1204_36267	0	NA	NA	NA	NA	NA
Developmental 10 mg/kg-d	Kmt2e_36268	337.87514	0.34702162	0.14908482	2.327679096	0.01992915	1
Developmental 10 mg/kg-d	AABR07018048.2_36269	0.093571818	0	4.99757981	0	1	1
Developmental 10 mg/kg-d	Frzb_36270	1.521235288	2.544836628	2.239070671	1.136559315	0.255722556	1
Developmental 10 mg/kg-d	Olr24_36271	0.349024913	0	4.99757981	0	1	1
Developmental 10 mg/kg-d	Sept11_36272	407.7200457	0.210975216	0.158961283	1.32721133	0.184438786	1
Developmental 10 mg/kg-d	Chpf2_36273	61.42089478	-0.417443124	0.352621041	-1.18382931	0.236480637	1
Developmental 10 mg/kg-d	Ccdc65_36274	0.154661229	0	4.99757981	0	1	1
Developmental 10 mg/kg-d	RGD1564855_36275	46.43052191	-0.28554322	0.424943428	-0.671955844	0.501611807	1
Developmental 10 mg/kg-d	Tas2r110_36276	0.817322722	3.693938882	4.912280869	0.75198039	0.452062852	1
Developmental 10 mg/kg-d	Ppm1e_36277	1.442801614	2.030600363	2.943645764	0.689824974	0.490304261	1
Developmental 10 mg/kg-d	Hlf_36278	97.62054367	0.023329832	0.41139646	0.056708879	0.954777101	1
Developmental 10 mg/kg-d	AABR07065789.1_36279	4.583199802	-0.958754236	3.176101211	-0.30186514	0.762754871	1
Developmental 10 mg/kg-d	Eif4e3_36280	0.989614075	1.434549623	3.698055012	0.387920033	0.698075212	1
Developmental 10 mg/kg-d	AABR07051689.1_36281	1.817951458	-0.003426012	3.094733287	-0.001107046	0.999116705	1
Developmental 10 mg/kg-d	Olr663_36282	0	NA	NA	NA	NA	NA
Developmental 10 mg/kg-d	Mgat4a_36283	1.393326603	0.936978035	2.585474178	0.362400848	0.717052506	1
Developmental 10 mg/kg-d	Fkbp9_36284	46.1574201	-0.349305177	0.335905731	-1.039890495	0.298390779	1
Developmental 10 mg/kg-d	Osgepl1_36285	36.22818422	0.299643103	0.432470102	0.692864321	0.488394702	1
Developmental 10 mg/kg-d	Rad54l2_36286	14.24463047	0.752596437	0.853913472	0.881349764	0.378128539	1
Developmental 10 mg/kg-d	Agr2_36287	0.220922883	-0.814872384	4.99757981	-0.163053401	0.870476389	1
Developmental 10 mg/kg-d	RGD1310507_36288	9825.032974	-0.135090088	0.154113009	-0.876565115	0.380722894	1
Developmental 10 mg/kg-d	Fat4_36289	7.423459204	0.459347383	0.9896831	0.464135826	0.642550436	1
Developmental 10 mg/kg-d	AABR07032338.1_36290	63.95215003	-0.336509677	0.327661776	-1.027003155	0.304418979	1
Developmental 10 mg/kg-d	RGD1563692_36291	0.316794572	0	4.99757981	0	1	1
Developmental 10 mg/kg-d	Wdr12_36292	44.32058223	-0.341181653	0.485186889	-0.703196356	0.48193339	1
Developmental 10 mg/kg-d	Mmp17_36293	15.83211295	-0.130482215	0.841272833	-0.15510095	0.876741734	1
Developmental 10 mg/kg-d	Zfp473_36294	1.471556207	-0.370000231	2.987606569	-0.123845032	0.901437976	1
Developmental 10 mg/kg-d	Slc1a1_36295	0.685720704	-3.400245203	4.769995966	-0.712840268	0.475944605	1
Developmental 10 mg/kg-d	Wdr48_36296	17.67715765	0.657458334	0.661357885	0.99410372	0.320172375	1
Developmental 10 mg/kg-d	St8sia5_36297	0	NA	NA	NA	NA	NA
Developmental 10 mg/kg-d	Samt3_36298	0.331061835	-2.615770648	4.957909508	-0.52759548	0.597780131	1
Developmental 10 mg/kg-d	Gas8_36299	21.20683859	0.602694511	0.537685345	1.120905595	0.262328049	1
Developmental 10 mg/kg-d	Ucp2_36300	179.3359508	-0.149246696	0.205016731	-0.727973249	0.466629962	1
Developmental 10 mg/kg-d	Tpcn1_36301	385.0956988	-0.082485032	0.185434346	-0.444820683	0.656449346	1
Developmental 10 mg/kg-d	Msc_36302	5.447441389	1.371412361	1.43245059	0.957388946	0.338370976	1
Developmental 10 mg/kg-d	Ric8a_36303	243.41599	0.300911115	0.183848991	1.636729759	0.101686948	1
Developmental 10 mg/kg-d	Sugt1_36304	129.9870241	0.295863132	0.347237249	0.852048945	0.394186927	1
Developmental 10 mg/kg-d	Odr4_36305	70.02365278	-0.55556829	0.327253735	-1.697668291	0.089570386	1
Developmental 10 mg/kg-d	Rxrb_36306	8.380200485	1.271224178	1.194500852	1.06423045	0.287224316	1
Developmental 10 mg/kg-d	Arhgef7_36307	5.035159091	0.985880283	1.501729555	0.656496557	0.511504682	1
Developmental 10 mg/kg-d	Osm_36308	0.481055833	-3.734282806	4.934052351	-0.75683891	0.449146378	1
Developmental 10 mg/kg-d	Catsper4_36309	0.445993492	-2.197451892	4.972722918	-0.441901133	0.658560751	1
Developmental 10 mg/kg-d	Rhno1_36310	35.29246868	0.373661732	0.536803313	0.69608686	0.486374435	1
Developmental 10 mg/kg-d	LOC108348081_36311	21.90489092	-0.208372767	0.687144162	-0.303244614	0.761703451	1
Developmental 10 mg/kg-d	Wdr49_36312	0.294725188	-3.023769963	4.947030656	-0.611229275	0.541047805	1
Developmental 10 mg/kg-d	AABR07065814.1_36313	0.102559018	1.330617638	4.988034266	0.266761928	0.789652469	1
Developmental 10 mg/kg-d	Olr299_36314	0	NA	NA	NA	NA	NA
Developmental 10 mg/kg-d	Pcdhgb4_36315	11.56030701	-0.115299415	0.889446271	-0.129630556	0.896858727	1
Developmental 10 mg/kg-d	Pdpr_36316	184.4336617	-0.113715885	0.232464013	-0.489176295	0.62471689	1
Developmental 10 mg/kg-d	Olr839_36317	0	NA	NA	NA	NA	NA
Developmental 10 mg/kg-d	Alg8_36318	31.70926919	-0.341888482	0.404170231	-0.845902186	0.397607313	1
Developmental 10 mg/kg-d	Flot1_36319	25.92133652	-0.227618043	0.548473398	-0.415002887	0.67813979	1
Developmental 10 mg/kg-d	Tnp2_36320	0.025794137	0	4.99757981	0	1	1
Developmental 10 mg/kg-d	AABR07041109.1_36321	187.8307147	0.130006614	0.187675944	0.69271858	0.488486176	1
Developmental 10 mg/kg-d	Mkrn2os_36322	0.884515442	0	4.147401074	0	1	1
Developmental 10 mg/kg-d	Vom2r68_36323	0.529615528	3.635981682	4.92947006	0.737600926	0.460756992	1
Developmental 10 mg/kg-d	Srcap_36324	49.88652308	0.253071891	0.33664409	0.751749099	0.452201958	1
Developmental 10 mg/kg-d	Setd6_36325	9.62134009	0.096219493	1.207956925	0.079654738	0.936511859	1
Developmental 10 mg/kg-d	LOC100911860_36326	190.9225466	-0.156432735	0.235290309	-0.664849885	0.506146512	1
Developmental 10 mg/kg-d	Mbp_36327	3.407342639	1.243776153	1.81226517	0.686310245	0.49251749	1
Developmental 10 mg/kg-d	Acap1_36328	14.93620908	0.850856323	0.720635959	1.180702007	0.237721124	1
Developmental 10 mg/kg-d	Cyp27b1_36329	1.430638994	-4.83326629	3.343548678	-1.44554985	0.148303501	1
Developmental 10 mg/kg-d	Smim11_36330	251.7093022	-0.216946317	0.211790049	-1.02434613	0.305671816	1
Developmental 10 mg/kg-d	Tph2_36331	0.263813762	-2.399573732	4.965035184	-0.483294406	0.628886711	1
Developmental 10 mg/kg-d	Pcdh20_36332	0.288609381	-1.391943194	4.99757981	-0.278523455	0.780610563	1
Developmental 10 mg/kg-d	Vom1r76_36333	1.046641226	3.036500309	3.751740115	0.809357849	0.41830934	1
Developmental 10 mg/kg-d	Epsti1_36334	32.3470993	0.04257694	0.55661397	0.076492762	0.939027072	1
Developmental 10 mg/kg-d	Jarid2_36335	67.04225125	0.117139356	0.264478078	0.442907622	0.657832554	1
Developmental 10 mg/kg-d	Defb29_36336	0	NA	NA	NA	NA	NA
Developmental 10 mg/kg-d	Zmynd19_36337	18.75609395	0.43815831	0.683835075	0.640736818	0.521693689	1
Developmental 10 mg/kg-d	Ap2b1_36338	39.03006674	-0.441596553	0.396304115	-1.114287075	0.26515605	1
Developmental 10 mg/kg-d	Ccdc114_36339	0.929215385	2.932278821	3.557416196	0.824272073	0.409784983	1
Developmental 10 mg/kg-d	Vom1r46_36340	0.432541436	-0.829847559	4.898302131	-0.169415348	0.865469952	1
Developmental 10 mg/kg-d	AABR07005667.1_36341	0.146796368	0	4.99757981	0	1	1
Developmental 10 mg/kg-d	Slc7a3_36342	0.381953087	3.16054133	4.935654402	0.640348994	0.521945735	1
Developmental 10 mg/kg-d	Prkdc_36343	213.155749	0.320107301	0.258707925	1.237330867	0.215964273	1
Developmental 10 mg/kg-d	Nhlrc1_36344	23.55280834	-0.639794006	0.786381221	-0.813592681	0.415878332	1
Developmental 10 mg/kg-d	AABR07055919.2_36345	1.048027344	-1.391951393	3.632414941	-0.38320275	0.701569439	1
Developmental 10 mg/kg-d	AABR07027902.1_36346	0	NA	NA	NA	NA	NA
Developmental 10 mg/kg-d	Fam187b_36347	0.911880499	2.736724041	3.642512301	0.751328703	0.452454859	1
Developmental 10 mg/kg-d	Pde7b_36348	12.71457983	-0.063571899	0.866675684	-0.073351428	0.941526468	1
Developmental 10 mg/kg-d	Ipmk_36349	15.17589074	0.862143335	0.924415372	0.932636303	0.351007783	1
Developmental 10 mg/kg-d	Mrpl1_36350	0	NA	NA	NA	NA	NA
Developmental 10 mg/kg-d	Tmem95_36351	1.468768743	2.744845151	3.116876017	0.880639825	0.378512796	1
Developmental 10 mg/kg-d	Ttc27_36352	24.16309636	0.417113463	0.432372718	0.964708099	0.334691038	1
Developmental 10 mg/kg-d	Hmces_36353	447.7203809	-0.40069207	0.248149936	-1.614717604	0.106371863	1
Developmental 10 mg/kg-d	Cyss_36354	0.105722927	1.365195664	4.986673889	0.273768787	0.784262312	1
Developmental 10 mg/kg-d	Fam120a_36355	4137.687946	-0.181487925	0.134022116	-1.354163998	0.175684062	1
Developmental 10 mg/kg-d	Pigc_36356	253.7277834	-0.34544136	0.193283391	-1.787227336	0.073900753	1
Developmental 10 mg/kg-d	Ap3b1_36357	1.096071538	-3.343431246	2.941986123	-1.136453779	0.255766699	1
Developmental 10 mg/kg-d	Olr757_36358	0.292992275	-1.391943194	4.99757981	-0.278523455	0.780610563	1
Developmental 10 mg/kg-d	Sst_36359	0.390464324	-3.18046851	4.943599471	-0.643350767	0.519996522	1
Developmental 10 mg/kg-d	AABR07067882.1_36360	8.083776157	1.151211611	0.976257452	1.179209038	0.238314948	1
Developmental 10 mg/kg-d	Fam163a_36361	0.447194015	-3.628646178	4.935603605	-0.735198057	0.462218882	1
Developmental 10 mg/kg-d	Defb15_36362	0.095553998	-1.391943194	4.99757981	-0.278523455	0.780610563	1
Developmental 10 mg/kg-d	Tinf2_36363	150.0793428	0.073989253	0.265597164	0.278576968	0.78056949	1
Developmental 10 mg/kg-d	Olr505_36364	0	NA	NA	NA	NA	NA
Developmental 10 mg/kg-d	4933416C03Rik_36365	0	NA	NA	NA	NA	NA
Developmental 10 mg/kg-d	Olr152_36366	0.646982039	-0.814872384	4.99757981	-0.163053401	0.870476389	1
Developmental 10 mg/kg-d	AABR07012329.1_36367	0.363056792	-0.23780198	4.643741136	-0.051209138	0.95915887	1
Developmental 10 mg/kg-d	Sap18_36368	1126.996961	-0.091767538	0.160222966	-0.572748967	0.566814678	1
Developmental 10 mg/kg-d	AABR07070957.1_36369	34.20260422	-0.053348251	0.428723852	-0.124434997	0.900970865	1
Developmental 10 mg/kg-d	Atg2a_36370	292.4594967	0.398924749	0.172255653	2.31588771	0.020564401	1
Developmental 10 mg/kg-d	Lamc3_36371	3.890740256	-1.965050768	2.073168489	-0.947849043	0.343206309	1
Developmental 10 mg/kg-d	AABR07029863.3_36372	20.09750766	-0.969974733	0.606947243	-1.598120337	0.110016198	1
Developmental 10 mg/kg-d	Amer3_36373	0.205118035	2.272163235	4.954344278	0.458620376	0.646506802	1
Developmental 10 mg/kg-d	Olr807_36374	0	NA	NA	NA	NA	NA
Developmental 10 mg/kg-d	Srgap2_36375	318.2950873	0.268110004	0.152918219	1.753290129	0.079552219	1
Developmental 10 mg/kg-d	Impad1_36376	554.4763846	-0.008032724	0.137124078	-0.058579968	0.953286667	1
Developmental 10 mg/kg-d	RGD1560510_36377	0	NA	NA	NA	NA	NA
Developmental 10 mg/kg-d	Nav2_36378	232.8477333	-0.397538037	0.312720567	-1.271224473	0.203648803	1
Developmental 10 mg/kg-d	Olr508_36379	0.04142112	-0.814872384	4.99757981	-0.163053401	0.870476389	1
Developmental 10 mg/kg-d	Arl2_36380	148.6760773	-0.153501256	0.288937969	-0.531260244	0.595238451	1
Developmental 10 mg/kg-d	Rif1_36381	152.6638394	-0.019740739	0.258149041	-0.076470316	0.939044929	1
Developmental 10 mg/kg-d	Bicc1_36382	10.95274214	0.997415027	0.94888845	1.051140445	0.293194091	1
Developmental 10 mg/kg-d	LOC102546648_36383	0	NA	NA	NA	NA	NA
Developmental 10 mg/kg-d	Ppp6r3_36384	130.85181	-0.420519904	0.336754551	-1.248743048	0.21175907	1
Developmental 10 mg/kg-d	Ucp3_36385	38.76112358	3.736184199	2.398691823	1.557592419	0.119329897	1
Developmental 10 mg/kg-d	LOC689730_36386	0.570844753	-0.814874088	4.559884195	-0.178704996	0.858169346	1
Developmental 10 mg/kg-d	LOC102551679_36387	1.475507658	-3.568638858	4.936536472	-0.722903371	0.469739252	1
Developmental 10 mg/kg-d	Cd47_36388	368.6588557	0.007530508	0.187928329	0.040071172	0.968036385	1
Developmental 10 mg/kg-d	Rab39a_36389	0.111680388	-1.391943194	4.99757981	-0.278523455	0.780610563	1
Developmental 10 mg/kg-d	Ncoa6_36390	78.13514612	0.263964139	0.28464716	0.927338039	0.35375105	1
Developmental 10 mg/kg-d	Sypl2_36391	0.024637491	0	4.99757981	0	1	1
Developmental 10 mg/kg-d	AABR07002779.1_36392	0.284720279	1.510766909	4.966182357	0.304210921	0.760967205	1
Developmental 10 mg/kg-d	Zfp24_36393	67.20923983	0.30698146	0.372486901	0.824140281	0.409859854	1
Developmental 10 mg/kg-d	Med16_36394	54.79491184	0.229958516	0.36241682	0.634513918	0.525745487	1
Developmental 10 mg/kg-d	Usp34_36395	303.167591	0.271660886	0.167266442	1.62412067	0.104350057	1
Developmental 10 mg/kg-d	LOC100911951_36396	4.140489067	-3.549151526	2.02724445	-1.750726966	0.079992952	1
Developmental 10 mg/kg-d	AABR07065834.1_36397	1.63161079	0.339271619	3.305667792	0.102633307	0.918254007	1
Developmental 10 mg/kg-d	Fam170b_36398	0	NA	NA	NA	NA	NA
Developmental 10 mg/kg-d	Iah1_36399	901.174091	0.237804122	0.178234528	1.334220282	0.182131674	1
Developmental 10 mg/kg-d	Il2ra_36400	2.439862121	1.055606725	1.848234423	0.571143309	0.567902503	1
Developmental 10 mg/kg-d	Fam193a_36401	15.09571244	-0.442034121	0.82587276	-0.535232717	0.592488945	1
Developmental 10 mg/kg-d	Dusp7_36402	295.42373	-0.010922542	0.243653452	-0.044828186	0.964244259	1
Developmental 10 mg/kg-d	Olr510_36403	0.26095823	1.695092425	4.954344278	0.342142639	0.73224355	1
Developmental 10 mg/kg-d	Csde1_36404	10.6121808	-0.15179673	0.941159864	-0.161286871	0.871867463	1
Developmental 10 mg/kg-d	Megf10_36405	0.371449253	2.536205959	4.947555647	0.512617975	0.608218577	1
Developmental 10 mg/kg-d	AABR07061382.1_36406	0.582820115	0.155470674	4.89553956	0.031757618	0.974665346	1
Developmental 10 mg/kg-d	Tmem70_36407	359.2073465	-0.147950914	0.148548027	-0.99598034	0.319259698	1
Developmental 10 mg/kg-d	Pbrm1_36408	229.4584845	-0.049902671	0.204402534	-0.2441392	0.807123014	1
Developmental 10 mg/kg-d	Aar2_36409	1.200024233	0.339272154	2.788356085	0.121674615	0.903156718	1
Developmental 10 mg/kg-d	Hps1_36410	370.5630676	0.180120449	0.246345783	0.731169198	0.464675812	1
Developmental 10 mg/kg-d	St6galnac3_36411	12.49777763	-0.02447343	0.733229223	-0.033377598	0.973373474	1
Developmental 10 mg/kg-d	AABR07017599.1_36412	0	NA	NA	NA	NA	NA
Developmental 10 mg/kg-d	Tle3_36413	40.91392444	-0.614885617	0.429408768	-1.431935405	0.152162309	1
Developmental 10 mg/kg-d	Slc6a20_36414	0	NA	NA	NA	NA	NA
Developmental 10 mg/kg-d	Marveld2_36415	66.11792662	-1.195711547	0.375155449	-3.187242911	0.001436361	0.620560589
Developmental 10 mg/kg-d	Vstm2b_36416	0.04142112	-0.814872384	4.99757981	-0.163053401	0.870476389	1
Developmental 10 mg/kg-d	Phkg2_36417	84.33135029	-0.029770642	0.310682914	-0.095823234	0.923660964	1
Developmental 10 mg/kg-d	RGD1561143_36418	1.104109841	-3.004065092	2.957445059	-1.015763617	0.309741965	1
Developmental 10 mg/kg-d	Tldc1_36419	19.76825807	-0.030681831	0.540168613	-0.056800471	0.954704139	1
Developmental 10 mg/kg-d	Olr357_36420	1.099274778	-0.916854021	3.074046654	-0.298256378	0.765507495	1
Developmental 10 mg/kg-d	Elovl7_36421	4.355851946	-0.738491674	1.804200645	-0.40931793	0.682306359	1
Developmental 10 mg/kg-d	Fabp6_36422	0	NA	NA	NA	NA	NA
Developmental 10 mg/kg-d	Bmt2_36423	175.913329	0.11040516	0.220957266	0.49966748	0.617309235	1
Developmental 10 mg/kg-d	Angptl7_36424	0.528289024	-3.588577626	4.936222213	-0.726988671	0.467232896	1
Developmental 10 mg/kg-d	Avil_36425	26.12828414	0.337084439	0.588282388	0.572997672	0.56664627	1
Developmental 10 mg/kg-d	Inafm1_36426	0.543590739	-2.498166167	4.566817353	-0.547025636	0.58436112	1
Developmental 10 mg/kg-d	Xkr4_36427	9.431062405	-0.570534157	0.989384586	-0.576655595	0.564172135	1
Developmental 10 mg/kg-d	Sarnp_36428	578.637239	-0.114546697	0.130898904	-0.875077586	0.381531692	1
Developmental 10 mg/kg-d	Olr1641_36429	0.204612648	-1.391943194	4.99757981	-0.278523455	0.780610563	1
Developmental 10 mg/kg-d	Pdzk1ip1_36430	0.279200971	-2.939700239	4.94902981	-0.593995258	0.552515285	1
Developmental 10 mg/kg-d	Tcaf1_36431	16.53689567	-0.191548756	0.728478047	-0.262943759	0.792593928	1
Developmental 10 mg/kg-d	Dnai2_36432	0.456105432	1.365195664	4.986673889	0.273768787	0.784262312	1
Developmental 10 mg/kg-d	Psd_36433	0	NA	NA	NA	NA	NA
Developmental 10 mg/kg-d	Themis_36434	5.091594487	0.996400468	1.138485397	0.875198285	0.381466026	1
Developmental 10 mg/kg-d	Rbm8a_36435	566.8793595	-0.121153159	0.134740179	-0.899161335	0.368566732	1
Developmental 10 mg/kg-d	Cpne1_36436	27.43489886	0.293144209	0.578271322	0.50693195	0.612202567	1
Developmental 10 mg/kg-d	Ube2h_36437	275.8624307	0.180842828	0.18995225	0.952043618	0.341074862	1
Developmental 10 mg/kg-d	Hcar1_36438	1.082407385	-0.16849835	3.12329327	-0.053948936	0.956975848	1
Developmental 10 mg/kg-d	Pym1_36439	122.8327171	-0.140495776	0.215938522	-0.650628587	0.515286272	1
Developmental 10 mg/kg-d	Samd10_36440	0.850358989	0.916346053	3.444384788	0.266040559	0.790207973	1
Developmental 10 mg/kg-d	AABR07052831.1_36441	0.603569451	0.011233871	4.857087127	0.002312882	0.998154589	1
Developmental 10 mg/kg-d	Dll3_36442	0.578019183	-0.683257092	4.87695484	-0.140099122	0.888581674	1
Developmental 10 mg/kg-d	LOC680288_36443	0.245197545	0.211054045	4.986673889	0.042323611	0.966240724	1
Developmental 10 mg/kg-d	Gimd1_36444	1.15487858	-0.9263455	2.710237131	-0.341795	0.732505173	1
Developmental 10 mg/kg-d	Fam174a_36445	53.34540119	-0.431485802	0.53748813	-0.802782012	0.422100741	1
Developmental 10 mg/kg-d	Lcat_36446	77.98646407	-0.343218133	0.307867774	-1.114823186	0.264926198	1
Developmental 10 mg/kg-d	Tk2_36447	95.54841799	0.091978394	0.279209144	0.329424719	0.741834686	1
Developmental 10 mg/kg-d	Bbof1_36448	1.74554512	-3.626474584	2.525546698	-1.435916662	0.151026057	1
Developmental 10 mg/kg-d	Evc2_36449	0.364995992	0	4.99757981	0	1	1
Developmental 10 mg/kg-d	Vpreb1_36450	0.504052978	-1.98405921	4.982079976	-0.398239133	0.690453922	1
Developmental 10 mg/kg-d	Ldhc_36451	1.230144072	-3.328114407	3.026015858	-1.099833763	0.271404559	1
Developmental 10 mg/kg-d	Ano6_36452	2.363613044	-1.403909292	2.100379506	-0.668407442	0.503873547	1
Developmental 10 mg/kg-d	Pstk_36453	8.519960465	-0.719588503	0.904871496	-0.795238336	0.426474875	1
Developmental 10 mg/kg-d	Ripply2_36454	0.093571818	0	4.99757981	0	1	1
Developmental 10 mg/kg-d	Cnrip1_36455	20.89634861	0.595842411	0.623622224	0.955454101	0.339348106	1
Developmental 10 mg/kg-d	Tmem121b_36456	0.422416046	-2.523252533	4.96083	-0.508635154	0.611007983	1
Developmental 10 mg/kg-d	Cavin3_36457	1525.592539	0.151823737	0.18816175	0.806878854	0.419736283	1
Developmental 10 mg/kg-d	Etfa_36458	3974.283366	-0.243416727	0.106582067	-2.283843176	0.022380749	1
Developmental 10 mg/kg-d	Olr200_36459	0	NA	NA	NA	NA	NA
Developmental 10 mg/kg-d	Ovol2_36460	0.233614432	-1.391943194	4.99757981	-0.278523455	0.780610563	1
Developmental 10 mg/kg-d	Rnf152_36461	103.6049502	0.451690929	0.343862129	1.313581496	0.188987079	1
Developmental 10 mg/kg-d	Scyl1_36462	2.307817566	-0.759486271	1.796416866	-0.422778413	0.672456939	1
Developmental 10 mg/kg-d	Tex47_36463	0.570398739	-0.525528721	4.523920387	-0.11616666	0.907520459	1
Developmental 10 mg/kg-d	Tmc1_36464	0.133061374	0	4.99757981	0	1	1
Developmental 10 mg/kg-d	Alpk2_36465	0.102559018	1.330617638	4.988034266	0.266761928	0.789652469	1
Developmental 10 mg/kg-d	Angptl1_36466	13.49303639	0.796814901	0.981406507	0.811911166	0.416842607	1
Developmental 10 mg/kg-d	AABR07061001.2_36467	0.246160428	1.330617638	4.988034266	0.266761928	0.789652469	1
Developmental 10 mg/kg-d	Fer1l6_36468	9.571166968	0.370815424	1.181303851	0.313903509	0.753594325	1
Developmental 10 mg/kg-d	AABR07049783.1_36469	0.526353236	-2.812659183	4.952278843	-0.567952507	0.570067217	1
Developmental 10 mg/kg-d	Dars_36470	109.4860654	-0.082356919	0.282273074	-0.291763283	0.77046762	1
Developmental 10 mg/kg-d	Traf5_36471	17.55924856	-0.346280091	0.783582257	-0.441919259	0.658547633	1
Developmental 10 mg/kg-d	AC128476.2_36472	0.671053797	-1.49227877	4.21208531	-0.35428503	0.723125286	1
Developmental 10 mg/kg-d	Colgalt1_36473	0.247979623	1.578209406	4.978954331	0.316976076	0.751261756	1
Developmental 10 mg/kg-d	Psd3_36474	105.8568685	0.341761918	0.250444437	1.364621718	0.172371975	1
Developmental 10 mg/kg-d	LOC685762_36475	0	NA	NA	NA	NA	NA
Developmental 10 mg/kg-d	Arhgap32_36476	19.67293687	0.608317109	0.593182187	1.025514794	0.305120349	1
Developmental 10 mg/kg-d	Defb5_36477	0	NA	NA	NA	NA	NA
Developmental 10 mg/kg-d	Rasip1_36478	46.95573891	0.088791792	0.36698025	0.241952509	0.808816962	1
Developmental 10 mg/kg-d	Soga3_36479	0.927540129	-2.933371625	3.349098455	-0.875869033	0.381101236	1
Developmental 10 mg/kg-d	Msh3_36480	59.41315897	-0.009313932	0.389147913	-0.02393417	0.980905118	1
Developmental 10 mg/kg-d	LOC108348144_36481	3.197797894	1.013670539	1.781479657	0.569004835	0.569352859	1
Developmental 10 mg/kg-d	Clic3_36482	0.282786785	0	4.99757981	0	1	1
Developmental 10 mg/kg-d	Pla2g4c_36483	0.261773772	0.339269236	4.99757981	0.067886707	0.945875821	1
Developmental 10 mg/kg-d	Olr128_36484	0	NA	NA	NA	NA	NA
Developmental 10 mg/kg-d	Iqck_36485	1.903076269	2.509464236	2.620436015	0.957651407	0.338238568	1
Developmental 10 mg/kg-d	Suco_36486	7.010816012	0.847048772	1.18469949	0.714990408	0.47461497	1
Developmental 10 mg/kg-d	Cry2_36487	11.32353098	-0.204767336	0.73223922	-0.279645408	0.779749566	1
Developmental 10 mg/kg-d	Rrnad1_36488	3.06195137	-0.110319783	1.568086463	-0.070353125	0.9439126	1
Developmental 10 mg/kg-d	Vom1r95_36489	0.099563284	0.916340045	4.99757981	0.183356761	0.854518101	1
Developmental 10 mg/kg-d	LOC108348091_36490	0	NA	NA	NA	NA	NA
Developmental 10 mg/kg-d	RGD1565462_36491	0	NA	NA	NA	NA	NA
Developmental 10 mg/kg-d	Cbln1_36492	0.292735024	0	4.99757981	0	1	1
Developmental 10 mg/kg-d	Ccdc166_36493	0.09841298	0	4.99757981	0	1	1
Developmental 10 mg/kg-d	RGD1564937_36494	0.814607516	-1.982718364	3.879397866	-0.511089203	0.609288596	1
Developmental 10 mg/kg-d	Otud3_36495	52.19895218	-0.096973374	0.403698649	-0.240212284	0.810165691	1
Developmental 10 mg/kg-d	LOC100910235_36496	303.5522014	1.426412054	0.78705128	1.812349576	0.069932199	1
Developmental 10 mg/kg-d	Myo3b_36497	0.140249257	0	4.99757981	0	1	1
Developmental 10 mg/kg-d	Nod2_36498	7.100294744	0.372830407	1.209317456	0.30829821	0.757855428	1
Developmental 10 mg/kg-d	Prag1_36499	0.635253972	0	4.727319443	0	1	1
Developmental 10 mg/kg-d	Olr801_36500	0.196875085	-2.202794808	4.972505712	-0.442994928	0.657769404	1
Developmental 10 mg/kg-d	Gapvd1_36501	39.32186408	0.497666325	0.439514764	1.13230855	0.257504737	1
Developmental 10 mg/kg-d	Arhgef6_36502	30.95184856	0.39925042	0.641761747	0.622116262	0.533865422	1
Developmental 10 mg/kg-d	Zfp560_36503	6.608782705	1.283943682	1.159133458	1.107675456	0.268002003	1
Developmental 10 mg/kg-d	LOC100910138_36504	0.797844001	-4.004093815	4.432199505	-0.903410104	0.36630828	1
Developmental 10 mg/kg-d	Lipe_36505	0.093571818	0	4.99757981	0	1	1
Developmental 10 mg/kg-d	Pdp2_36506	316.5987131	-0.030841544	0.244663677	-0.126056899	0.899686885	1
Developmental 10 mg/kg-d	Gphn_36507	377.22245	-0.045557747	0.172282585	-0.264436171	0.791443843	1
Developmental 10 mg/kg-d	RGD1560585_36508	0.944099222	-3.768439134	3.920554213	-0.961200618	0.336451306	1
Developmental 10 mg/kg-d	Snx18_36509	34.39678568	0.221722909	0.452353284	0.490154305	0.624024713	1
Developmental 10 mg/kg-d	Zfp316_36510	28.91196344	0.062659008	0.446476077	0.140341243	0.88839038	1
Developmental 10 mg/kg-d	AABR07006032.1_36511	0.523933586	-3.139402024	4.944463218	-0.63493283	0.525472224	1
[truncated: 87,014 more rows]
