# Supplementary material for: Hepatic transcriptomic responses in gravid and non-gravid rats exposed to HFPO-DA: Analyses to inform the role of maternal effects in neonatal toxicity
Source: PLoS One. 2026 Apr 1;21(4):e0345643. doi: 10.1371/journal.pone.0345643 (PMC13042825; doi:10.1371/journal.pone.0345643)
Supplement: S3 File — (CSV) [file pone.0345643.s005.csv]

S3 Data. Gene set enrichment results using the hypergeometric test method.
Expt	Pathways	p-value - non-dir	Adjusted p-value - non-dir	Significant (in gene set) - non-dir	Non-significant (in gene set) - non-dir	Significant (not in gene set) - non-dir	Non-significant (not in gene set) - non-dir	p-value - down	Adjusted p-value - down	Significant (in gene set) - down	Non-significant (in gene set) - down	Significant (not in gene set) - down	Non-significant (not in gene set) - down	p-value - up	Adjusted p-value - up	Significant (in gene set) - up	Non-significant (in gene set) - up	Significant (not in gene set) - up	Non-significant (not in gene set) - up	GeneSymbols_all	GeneSymbols_up	GeneSymbols_down
Developmental 10 mg/kg-d	BIOCARTA_41BB_PATHWAY	1	1	0	18	7	13680	1	1	0	18	6	13681	1	1	0	18	1	13686	NA	NA	NA
Developmental 10 mg/kg-d	BIOCARTA_ACE2_PATHWAY	1	1	0	13	7	13685	1	1	0	13	6	13686	1	1	0	13	1	13691	NA	NA	NA
Developmental 10 mg/kg-d	BIOCARTA_ACETAMINOPHEN_PATHWAY	1	1	0	5	7	13693	1	1	0	5	6	13694	1	1	0	5	1	13699	NA	NA	NA
Developmental 10 mg/kg-d	BIOCARTA_ACH_PATHWAY	1	1	0	14	7	13684	1	1	0	14	6	13685	1	1	0	14	1	13690	NA	NA	NA
Developmental 10 mg/kg-d	BIOCARTA_ACTINY_PATHWAY	1	1	0	12	7	13686	1	1	0	12	6	13687	1	1	0	12	1	13692	NA	NA	NA
Developmental 10 mg/kg-d	BIOCARTA_AGPCR_PATHWAY	1	1	0	11	7	13687	1	1	0	11	6	13688	1	1	0	11	1	13693	NA	NA	NA
Developmental 10 mg/kg-d	BIOCARTA_AGR_PATHWAY	1	1	0	33	7	13665	1	1	0	33	6	13666	1	1	0	33	1	13671	NA	NA	NA
Developmental 10 mg/kg-d	BIOCARTA_AHSP_PATHWAY	1	1	0	13	7	13685	1	1	0	13	6	13686	1	1	0	13	1	13691	NA	NA	NA
Developmental 10 mg/kg-d	BIOCARTA_AKAP13_PATHWAY	1	1	0	11	7	13687	1	1	0	11	6	13688	1	1	0	11	1	13693	NA	NA	NA
Developmental 10 mg/kg-d	BIOCARTA_AKAP95_PATHWAY	1	1	0	11	7	13687	1	1	0	11	6	13688	1	1	0	11	1	13693	NA	NA	NA
Developmental 10 mg/kg-d	BIOCARTA_AKAPCENTROSOME_PATHWAY	1	1	0	14	7	13684	1	1	0	14	6	13685	1	1	0	14	1	13690	NA	NA	NA
Developmental 10 mg/kg-d	BIOCARTA_AKT_PATHWAY	1	1	0	22	7	13676	1	1	0	22	6	13677	1	1	0	22	1	13682	NA	NA	NA
Developmental 10 mg/kg-d	BIOCARTA_ALK_PATHWAY	1	1	0	37	7	13661	1	1	0	37	6	13662	1	1	0	37	1	13667	NA	NA	NA
Developmental 10 mg/kg-d	BIOCARTA_ALTERNATIVE_PATHWAY	1	1	0	9	7	13689	1	1	0	9	6	13690	1	1	0	9	1	13695	NA	NA	NA
Developmental 10 mg/kg-d	BIOCARTA_AMAN_PATHWAY	1	1	0	15	7	13683	1	1	0	15	6	13684	1	1	0	15	1	13689	NA	NA	NA
Developmental 10 mg/kg-d	BIOCARTA_AMI_PATHWAY	1	1	0	20	7	13678	1	1	0	20	6	13679	1	1	0	20	1	13684	NA	NA	NA
Developmental 10 mg/kg-d	BIOCARTA_ARAP_PATHWAY	1	1	0	17	7	13681	1	1	0	17	6	13682	1	1	0	17	1	13687	NA	NA	NA
Developmental 10 mg/kg-d	BIOCARTA_ARENRF2_PATHWAY	1	1	0	20	7	13678	1	1	0	20	6	13679	1	1	0	20	1	13684	NA	NA	NA
Developmental 10 mg/kg-d	BIOCARTA_ARF_PATHWAY	1	1	0	17	7	13681	1	1	0	17	6	13682	1	1	0	17	1	13687	NA	NA	NA
Developmental 10 mg/kg-d	BIOCARTA_ASBCELL_PATHWAY	1	1	0	15	7	13683	1	1	0	15	6	13684	1	1	0	15	1	13689	NA	NA	NA
Developmental 10 mg/kg-d	BIOCARTA_AT1R_PATHWAY	1	1	0	27	7	13671	1	1	0	27	6	13672	1	1	0	27	1	13677	NA	NA	NA
Developmental 10 mg/kg-d	BIOCARTA_ATM_PATHWAY	1	1	0	20	7	13678	1	1	0	20	6	13679	1	1	0	20	1	13684	NA	NA	NA
Developmental 10 mg/kg-d	BIOCARTA_ATRBRCA_PATHWAY	1	1	0	22	7	13676	1	1	0	22	6	13677	1	1	0	22	1	13682	NA	NA	NA
Developmental 10 mg/kg-d	BIOCARTA_BAD_PATHWAY	1	1	0	25	7	13673	1	1	0	25	6	13674	1	1	0	25	1	13679	NA	NA	NA
Developmental 10 mg/kg-d	BIOCARTA_BARD1_PATHWAY	1	1	0	8	7	13690	1	1	0	8	6	13691	1	1	0	8	1	13696	NA	NA	NA
Developmental 10 mg/kg-d	BIOCARTA_BARRESTIN_PATHWAY	1	1	0	12	7	13686	1	1	0	12	6	13687	1	1	0	12	1	13692	NA	NA	NA
Developmental 10 mg/kg-d	BIOCARTA_BARRESTIN_SRC_PATHWAY	1	1	0	17	7	13681	1	1	0	17	6	13682	1	1	0	17	1	13687	NA	NA	NA
Developmental 10 mg/kg-d	BIOCARTA_BARR_MAPK_PATHWAY	1	1	0	14	7	13684	1	1	0	14	6	13685	1	1	0	14	1	13690	NA	NA	NA
Developmental 10 mg/kg-d	BIOCARTA_BBCELL_PATHWAY	1	1	0	11	7	13687	1	1	0	11	6	13688	1	1	0	11	1	13693	NA	NA	NA
Developmental 10 mg/kg-d	BIOCARTA_BCELLSURVIVAL_PATHWAY	1	1	0	15	7	13683	1	1	0	15	6	13684	1	1	0	15	1	13689	NA	NA	NA
Developmental 10 mg/kg-d	BIOCARTA_BCR_PATHWAY	1	1	0	33	7	13665	1	1	0	33	6	13666	1	1	0	33	1	13671	NA	NA	NA
Developmental 10 mg/kg-d	BIOCARTA_BIOPEPTIDES_PATHWAY	1	1	0	29	7	13669	1	1	0	29	6	13670	1	1	0	29	1	13675	NA	NA	NA
Developmental 10 mg/kg-d	BIOCARTA_BLYMPHOCYTE_PATHWAY	1	1	0	14	7	13684	1	1	0	14	6	13685	1	1	0	14	1	13690	NA	NA	NA
Developmental 10 mg/kg-d	BIOCARTA_BOTULIN_PATHWAY	1	1	0	5	7	13693	1	1	0	5	6	13694	1	1	0	5	1	13699	NA	NA	NA
Developmental 10 mg/kg-d	BIOCARTA_BTG2_PATHWAY	1	1	0	11	7	13687	1	1	0	11	6	13688	1	1	0	11	1	13693	NA	NA	NA
Developmental 10 mg/kg-d	BIOCARTA_CACAM_PATHWAY	1	1	0	9	7	13689	1	1	0	9	6	13690	1	1	0	9	1	13695	NA	NA	NA
Developmental 10 mg/kg-d	BIOCARTA_CALCINEURIN_PATHWAY	1	1	0	18	7	13680	1	1	0	18	6	13681	1	1	0	18	1	13686	NA	NA	NA
Developmental 10 mg/kg-d	BIOCARTA_CARDIACEGF_PATHWAY	1	1	0	18	7	13680	1	1	0	18	6	13681	1	1	0	18	1	13686	NA	NA	NA
Developmental 10 mg/kg-d	BIOCARTA_CARM1_PATHWAY	1	1	0	12	7	13686	1	1	0	12	6	13687	1	1	0	12	1	13692	NA	NA	NA
Developmental 10 mg/kg-d	BIOCARTA_CARM_ER_PATHWAY	1	1	0	26	7	13672	1	1	0	26	6	13673	1	1	0	26	1	13678	NA	NA	NA
Developmental 10 mg/kg-d	BIOCARTA_CASPASE_PATHWAY	1	1	0	22	7	13676	1	1	0	22	6	13677	1	1	0	22	1	13682	NA	NA	NA
Developmental 10 mg/kg-d	BIOCARTA_CB1R_PATHWAY	1	1	0	7	7	13691	1	1	0	7	6	13692	1	1	0	7	1	13697	NA	NA	NA
Developmental 10 mg/kg-d	BIOCARTA_CBL_PATHWAY	1	1	0	12	7	13686	1	1	0	12	6	13687	1	1	0	12	1	13692	NA	NA	NA
Developmental 10 mg/kg-d	BIOCARTA_CCR3_PATHWAY	1	1	0	19	7	13679	1	1	0	19	6	13680	1	1	0	19	1	13685	NA	NA	NA
Developmental 10 mg/kg-d	BIOCARTA_CCR5_PATHWAY	1	1	0	17	7	13681	1	1	0	17	6	13682	1	1	0	17	1	13687	NA	NA	NA
Developmental 10 mg/kg-d	BIOCARTA_CD40_PATHWAY	1	1	0	15	7	13683	1	1	0	15	6	13684	1	1	0	15	1	13689	NA	NA	NA
Developmental 10 mg/kg-d	BIOCARTA_CDC25_PATHWAY	1	1	0	9	7	13689	1	1	0	9	6	13690	1	1	0	9	1	13695	NA	NA	NA
Developmental 10 mg/kg-d	BIOCARTA_CDC42RAC_PATHWAY	1	1	0	8	7	13690	1	1	0	8	6	13691	1	1	0	8	1	13696	NA	NA	NA
Developmental 10 mg/kg-d	BIOCARTA_CDK5_PATHWAY	1	1	0	13	7	13685	1	1	0	13	6	13686	1	1	0	13	1	13691	NA	NA	NA
Developmental 10 mg/kg-d	BIOCARTA_CDMAC_PATHWAY	1	1	0	16	7	13682	1	1	0	16	6	13683	1	1	0	16	1	13688	NA	NA	NA
Developmental 10 mg/kg-d	BIOCARTA_CELL2CELL_PATHWAY	1	1	0	12	7	13686	1	1	0	12	6	13687	1	1	0	12	1	13692	NA	NA	NA
Developmental 10 mg/kg-d	BIOCARTA_CELLCYCLE_PATHWAY	1	1	0	23	7	13675	1	1	0	23	6	13676	1	1	0	23	1	13681	NA	NA	NA
Developmental 10 mg/kg-d	BIOCARTA_CERAMIDE_PATHWAY	1	1	0	21	7	13677	1	1	0	21	6	13678	1	1	0	21	1	13683	NA	NA	NA
Developmental 10 mg/kg-d	BIOCARTA_CFTR_PATHWAY	1	1	0	11	7	13687	1	1	0	11	6	13688	1	1	0	11	1	13693	NA	NA	NA
Developmental 10 mg/kg-d	BIOCARTA_CHEMICAL_PATHWAY	1	1	0	18	7	13680	1	1	0	18	6	13681	1	1	0	18	1	13686	NA	NA	NA
Developmental 10 mg/kg-d	BIOCARTA_CHREBP_PATHWAY	1	1	0	19	7	13679	1	1	0	19	6	13680	1	1	0	19	1	13685	NA	NA	NA
Developmental 10 mg/kg-d	BIOCARTA_CIRCADIAN_PATHWAY	1	1	0	6	7	13692	1	1	0	6	6	13693	1	1	0	6	1	13698	NA	NA	NA
Developmental 10 mg/kg-d	BIOCARTA_CK1_PATHWAY	1	1	0	16	7	13682	1	1	0	16	6	13683	1	1	0	16	1	13688	NA	NA	NA
Developmental 10 mg/kg-d	BIOCARTA_CLASSIC_PATHWAY	1	1	0	15	7	13683	1	1	0	15	6	13684	1	1	0	15	1	13689	NA	NA	NA
Developmental 10 mg/kg-d	BIOCARTA_COMP_PATHWAY	1	1	0	20	7	13678	1	1	0	20	6	13679	1	1	0	20	1	13684	NA	NA	NA
Developmental 10 mg/kg-d	BIOCARTA_CPSF_PATHWAY	1	1	0	10	7	13688	1	1	0	10	6	13689	1	1	0	10	1	13694	NA	NA	NA
Developmental 10 mg/kg-d	BIOCARTA_CREB_PATHWAY	1	1	0	22	7	13676	1	1	0	22	6	13677	1	1	0	22	1	13682	NA	NA	NA
Developmental 10 mg/kg-d	BIOCARTA_CREM_PATHWAY	1	1	0	6	7	13692	1	1	0	6	6	13693	1	1	0	6	1	13698	NA	NA	NA
Developmental 10 mg/kg-d	BIOCARTA_CSK_PATHWAY	1	1	0	22	7	13676	1	1	0	22	6	13677	1	1	0	22	1	13682	NA	NA	NA
Developmental 10 mg/kg-d	BIOCARTA_CTBP1_PATHWAY	1	1	0	8	7	13690	1	1	0	8	6	13691	1	1	0	8	1	13696	NA	NA	NA
Developmental 10 mg/kg-d	BIOCARTA_CTCF_PATHWAY	1	1	0	24	7	13674	1	1	0	24	6	13675	1	1	0	24	1	13680	NA	NA	NA
Developmental 10 mg/kg-d	BIOCARTA_CTLA4_PATHWAY	1	1	0	22	7	13676	1	1	0	22	6	13677	1	1	0	22	1	13682	NA	NA	NA
Developmental 10 mg/kg-d	BIOCARTA_CTL_PATHWAY	1	1	0	13	7	13685	1	1	0	13	6	13686	1	1	0	13	1	13691	NA	NA	NA
Developmental 10 mg/kg-d	BIOCARTA_CXCR4_PATHWAY	1	1	0	19	7	13679	1	1	0	19	6	13680	1	1	0	19	1	13685	NA	NA	NA
Developmental 10 mg/kg-d	BIOCARTA_CYTOKINE_PATHWAY	1	1	0	19	7	13679	1	1	0	19	6	13680	1	1	0	19	1	13685	NA	NA	NA
Developmental 10 mg/kg-d	BIOCARTA_D4GDI_PATHWAY	1	1	0	12	7	13686	1	1	0	12	6	13687	1	1	0	12	1	13692	NA	NA	NA
Developmental 10 mg/kg-d	BIOCARTA_DC_PATHWAY	1	1	0	17	7	13681	1	1	0	17	6	13682	1	1	0	17	1	13687	NA	NA	NA
Developmental 10 mg/kg-d	BIOCARTA_DEATH_PATHWAY	1	1	0	29	7	13669	1	1	0	29	6	13670	1	1	0	29	1	13675	NA	NA	NA
Developmental 10 mg/kg-d	BIOCARTA_DICER_PATHWAY	1	1	0	5	7	13693	1	1	0	5	6	13694	1	1	0	5	1	13699	NA	NA	NA
Developmental 10 mg/kg-d	BIOCARTA_DNAFRAGMENT_PATHWAY	1	1	0	10	7	13688	1	1	0	10	6	13689	1	1	0	10	1	13694	NA	NA	NA
Developmental 10 mg/kg-d	BIOCARTA_DREAM_PATHWAY	1	1	0	13	7	13685	1	1	0	13	6	13686	1	1	0	13	1	13691	NA	NA	NA
Developmental 10 mg/kg-d	BIOCARTA_DSP_PATHWAY	1	1	0	9	7	13689	1	1	0	9	6	13690	1	1	0	9	1	13695	NA	NA	NA
Developmental 10 mg/kg-d	BIOCARTA_ECM_PATHWAY	1	1	0	19	7	13679	1	1	0	19	6	13680	1	1	0	19	1	13685	NA	NA	NA
Developmental 10 mg/kg-d	BIOCARTA_EDG1_PATHWAY	1	1	0	22	7	13676	1	1	0	22	6	13677	1	1	0	22	1	13682	NA	NA	NA
Developmental 10 mg/kg-d	BIOCARTA_EEA1_PATHWAY	1	1	0	7	7	13691	1	1	0	7	6	13692	1	1	0	7	1	13697	NA	NA	NA
Developmental 10 mg/kg-d	BIOCARTA_EFP_PATHWAY	1	1	0	16	7	13682	1	1	0	16	6	13683	1	1	0	16	1	13688	NA	NA	NA
Developmental 10 mg/kg-d	BIOCARTA_EGFR_SMRTE_PATHWAY	1	1	0	11	7	13687	1	1	0	11	6	13688	1	1	0	11	1	13693	NA	NA	NA
Developmental 10 mg/kg-d	BIOCARTA_EGF_PATHWAY	1	1	0	27	7	13671	1	1	0	27	6	13672	1	1	0	27	1	13677	NA	NA	NA
Developmental 10 mg/kg-d	BIOCARTA_EICOSANOID_PATHWAY	1	1	0	22	7	13676	1	1	0	22	6	13677	1	1	0	22	1	13682	NA	NA	NA
Developmental 10 mg/kg-d	BIOCARTA_EIF2_PATHWAY	1	1	0	10	7	13688	1	1	0	10	6	13689	1	1	0	10	1	13694	NA	NA	NA
Developmental 10 mg/kg-d	BIOCARTA_EIF4_PATHWAY	1	1	0	24	7	13674	1	1	0	24	6	13675	1	1	0	24	1	13680	NA	NA	NA
Developmental 10 mg/kg-d	BIOCARTA_EIF_PATHWAY	1	1	0	16	7	13682	1	1	0	16	6	13683	1	1	0	16	1	13688	NA	NA	NA
Developmental 10 mg/kg-d	BIOCARTA_EOSINOPHILS_PATHWAY	1	1	0	11	7	13687	1	1	0	11	6	13688	1	1	0	11	1	13693	NA	NA	NA
Developmental 10 mg/kg-d	BIOCARTA_EPHA4_PATHWAY	1	1	0	8	7	13690	1	1	0	8	6	13691	1	1	0	8	1	13696	NA	NA	NA
Developmental 10 mg/kg-d	BIOCARTA_EPONFKB_PATHWAY	1	1	0	11	7	13687	1	1	0	11	6	13688	1	1	0	11	1	13693	NA	NA	NA
Developmental 10 mg/kg-d	BIOCARTA_EPO_PATHWAY	1	1	0	19	7	13679	1	1	0	19	6	13680	1	1	0	19	1	13685	NA	NA	NA
Developmental 10 mg/kg-d	BIOCARTA_ERAD_PATHWAY	1	1	0	19	7	13679	1	1	0	19	6	13680	1	1	0	19	1	13685	NA	NA	NA
Developmental 10 mg/kg-d	BIOCARTA_ERBB3_PATHWAY	1	1	0	5	7	13693	1	1	0	5	6	13694	1	1	0	5	1	13699	NA	NA	NA
Developmental 10 mg/kg-d	BIOCARTA_ERBB4_PATHWAY	1	1	0	7	7	13691	1	1	0	7	6	13692	1	1	0	7	1	13697	NA	NA	NA
Developmental 10 mg/kg-d	BIOCARTA_ERK5_PATHWAY	1	1	0	14	7	13684	1	1	0	14	6	13685	1	1	0	14	1	13690	NA	NA	NA
Developmental 10 mg/kg-d	BIOCARTA_ERK_PATHWAY	1	1	0	27	7	13671	1	1	0	27	6	13672	1	1	0	27	1	13677	NA	NA	NA
Developmental 10 mg/kg-d	BIOCARTA_ERYTH_PATHWAY	1	1	0	15	7	13683	1	1	0	15	6	13684	1	1	0	15	1	13689	NA	NA	NA
Developmental 10 mg/kg-d	BIOCARTA_ETC_PATHWAY	1	1	0	10	7	13688	1	1	0	10	6	13689	1	1	0	10	1	13694	NA	NA	NA
Developmental 10 mg/kg-d	BIOCARTA_ETS_PATHWAY	1	1	0	17	7	13681	1	1	0	17	6	13682	1	1	0	17	1	13687	NA	NA	NA
Developmental 10 mg/kg-d	BIOCARTA_EXTRINSIC_PATHWAY	1	1	0	13	7	13685	1	1	0	13	6	13686	1	1	0	13	1	13691	NA	NA	NA
Developmental 10 mg/kg-d	BIOCARTA_FAS_PATHWAY	1	1	0	30	7	13668	1	1	0	30	6	13669	1	1	0	30	1	13674	NA	NA	NA
Developmental 10 mg/kg-d	BIOCARTA_FBW7_PATHWAY	1	1	0	9	7	13689	1	1	0	9	6	13690	1	1	0	9	1	13695	NA	NA	NA
Developmental 10 mg/kg-d	BIOCARTA_FCER1_PATHWAY	1	1	0	39	7	13659	1	1	0	39	6	13660	1	1	0	39	1	13665	NA	NA	NA
Developmental 10 mg/kg-d	BIOCARTA_FEEDER_PATHWAY	1	1	0	9	7	13689	1	1	0	9	6	13690	1	1	0	9	1	13695	NA	NA	NA
Developmental 10 mg/kg-d	BIOCARTA_FIBRINOLYSIS_PATHWAY	1	1	0	12	7	13686	1	1	0	12	6	13687	1	1	0	12	1	13692	NA	NA	NA
Developmental 10 mg/kg-d	BIOCARTA_FLUMAZENIL_PATHWAY	1	1	0	9	7	13689	1	1	0	9	6	13690	1	1	0	9	1	13695	NA	NA	NA
Developmental 10 mg/kg-d	BIOCARTA_FMLP_PATHWAY	1	1	0	34	7	13664	1	1	0	34	6	13665	1	1	0	34	1	13670	NA	NA	NA
Developmental 10 mg/kg-d	BIOCARTA_FOSB_PATHWAY	1	1	0	5	7	13693	1	1	0	5	6	13694	1	1	0	5	1	13699	NA	NA	NA
Developmental 10 mg/kg-d	BIOCARTA_FREE_PATHWAY	1	1	0	10	7	13688	1	1	0	10	6	13689	1	1	0	10	1	13694	NA	NA	NA
Developmental 10 mg/kg-d	BIOCARTA_FXR_PATHWAY	1	1	0	7	7	13691	1	1	0	7	6	13692	1	1	0	7	1	13697	NA	NA	NA
Developmental 10 mg/kg-d	BIOCARTA_G1_PATHWAY	1	1	0	28	7	13670	1	1	0	28	6	13671	1	1	0	28	1	13676	NA	NA	NA
Developmental 10 mg/kg-d	BIOCARTA_G2_PATHWAY	1	1	0	24	7	13674	1	1	0	24	6	13675	1	1	0	24	1	13680	NA	NA	NA
Developmental 10 mg/kg-d	BIOCARTA_GABA_PATHWAY	1	1	0	10	7	13688	1	1	0	10	6	13689	1	1	0	10	1	13694	NA	NA	NA
Developmental 10 mg/kg-d	BIOCARTA_GATA3_PATHWAY	1	1	0	14	7	13684	1	1	0	14	6	13685	1	1	0	14	1	13690	NA	NA	NA
Developmental 10 mg/kg-d	BIOCARTA_GCR_PATHWAY	1	1	0	17	7	13681	1	1	0	17	6	13682	1	1	0	17	1	13687	NA	NA	NA
Developmental 10 mg/kg-d	BIOCARTA_GHRELIN_PATHWAY	1	1	0	13	7	13685	1	1	0	13	6	13686	1	1	0	13	1	13691	NA	NA	NA
Developmental 10 mg/kg-d	BIOCARTA_GH_PATHWAY	1	1	0	27	7	13671	1	1	0	27	6	13672	1	1	0	27	1	13677	NA	NA	NA
Developmental 10 mg/kg-d	BIOCARTA_GLEEVEC_PATHWAY	1	1	0	23	7	13675	1	1	0	23	6	13676	1	1	0	23	1	13681	NA	NA	NA
Developmental 10 mg/kg-d	BIOCARTA_GPCR_PATHWAY	1	1	0	30	7	13668	1	1	0	30	6	13669	1	1	0	30	1	13674	NA	NA	NA
Developmental 10 mg/kg-d	BIOCARTA_GRANULOCYTES_PATHWAY	1	1	0	15	7	13683	1	1	0	15	6	13684	1	1	0	15	1	13689	NA	NA	NA
Developmental 10 mg/kg-d	BIOCARTA_GSK3_PATHWAY	1	1	0	20	7	13678	1	1	0	20	6	13679	1	1	0	20	1	13684	NA	NA	NA
Developmental 10 mg/kg-d	BIOCARTA_HBX_PATHWAY	1	1	0	7	7	13691	1	1	0	7	6	13692	1	1	0	7	1	13697	NA	NA	NA
Developmental 10 mg/kg-d	BIOCARTA_HCMV_PATHWAY	1	1	0	17	7	13681	1	1	0	17	6	13682	1	1	0	17	1	13687	NA	NA	NA
Developmental 10 mg/kg-d	BIOCARTA_HDAC_PATHWAY	1	1	0	25	7	13673	1	1	0	25	6	13674	1	1	0	25	1	13679	NA	NA	NA
Developmental 10 mg/kg-d	BIOCARTA_HER2_PATHWAY	1	1	0	23	7	13675	1	1	0	23	6	13676	1	1	0	23	1	13681	NA	NA	NA
Developmental 10 mg/kg-d	BIOCARTA_HES_PATHWAY	1	1	0	12	7	13686	1	1	0	12	6	13687	1	1	0	12	1	13692	NA	NA	NA
Developmental 10 mg/kg-d	BIOCARTA_HIF_PATHWAY	1	1	0	15	7	13683	1	1	0	15	6	13684	1	1	0	15	1	13689	NA	NA	NA
Developmental 10 mg/kg-d	BIOCARTA_HIVNEF_PATHWAY	1	1	0	56	7	13642	1	1	0	56	6	13643	1	1	0	56	1	13648	NA	NA	NA
Developmental 10 mg/kg-d	BIOCARTA_HSP27_PATHWAY	1	1	0	14	7	13684	1	1	0	14	6	13685	1	1	0	14	1	13690	NA	NA	NA
Developmental 10 mg/kg-d	BIOCARTA_HSWI_SNF_PATHWAY	1	1	0	12	7	13686	1	1	0	12	6	13687	1	1	0	12	1	13692	NA	NA	NA
Developmental 10 mg/kg-d	BIOCARTA_IFNA_PATHWAY	1	1	0	9	7	13689	1	1	0	9	6	13690	1	1	0	9	1	13695	NA	NA	NA
Developmental 10 mg/kg-d	BIOCARTA_IFNG_PATHWAY	1	1	0	6	7	13692	1	1	0	6	6	13693	1	1	0	6	1	13698	NA	NA	NA
Developmental 10 mg/kg-d	BIOCARTA_IGF1MTOR_PATHWAY	1	1	0	19	7	13679	1	1	0	19	6	13680	1	1	0	19	1	13685	NA	NA	NA
Developmental 10 mg/kg-d	BIOCARTA_IGF1R_PATHWAY	1	1	0	23	7	13675	1	1	0	23	6	13676	1	1	0	23	1	13681	NA	NA	NA
Developmental 10 mg/kg-d	BIOCARTA_IGF1_PATHWAY	1	1	0	21	7	13677	1	1	0	21	6	13678	1	1	0	21	1	13683	NA	NA	NA
Developmental 10 mg/kg-d	BIOCARTA_IL10_PATHWAY	1	1	0	13	7	13685	1	1	0	13	6	13686	1	1	0	13	1	13691	NA	NA	NA
Developmental 10 mg/kg-d	BIOCARTA_IL12_PATHWAY	1	1	0	19	7	13679	1	1	0	19	6	13680	1	1	0	19	1	13685	NA	NA	NA
Developmental 10 mg/kg-d	BIOCARTA_IL17_PATHWAY	1	1	0	15	7	13683	1	1	0	15	6	13684	1	1	0	15	1	13689	NA	NA	NA
Developmental 10 mg/kg-d	BIOCARTA_IL1R_PATHWAY	1	1	0	31	7	13667	1	1	0	31	6	13668	1	1	0	31	1	13673	NA	NA	NA
Developmental 10 mg/kg-d	BIOCARTA_IL22BP_PATHWAY	1	1	0	9	7	13689	1	1	0	9	6	13690	1	1	0	9	1	13695	NA	NA	NA
Developmental 10 mg/kg-d	BIOCARTA_IL2RB_PATHWAY	1	1	0	37	7	13661	1	1	0	37	6	13662	1	1	0	37	1	13667	NA	NA	NA
Developmental 10 mg/kg-d	BIOCARTA_IL2_PATHWAY	1	1	0	22	7	13676	1	1	0	22	6	13677	1	1	0	22	1	13682	NA	NA	NA
Developmental 10 mg/kg-d	BIOCARTA_IL3_PATHWAY	1	1	0	15	7	13683	1	1	0	15	6	13684	1	1	0	15	1	13689	NA	NA	NA
Developmental 10 mg/kg-d	BIOCARTA_IL4_PATHWAY	1	1	0	11	7	13687	1	1	0	11	6	13688	1	1	0	11	1	13693	NA	NA	NA
Developmental 10 mg/kg-d	BIOCARTA_IL5_PATHWAY	1	1	0	13	7	13685	1	1	0	13	6	13686	1	1	0	13	1	13691	NA	NA	NA
Developmental 10 mg/kg-d	BIOCARTA_IL6_PATHWAY	1	1	0	21	7	13677	1	1	0	21	6	13678	1	1	0	21	1	13683	NA	NA	NA
Developmental 10 mg/kg-d	BIOCARTA_IL7_PATHWAY	1	1	0	16	7	13682	1	1	0	16	6	13683	1	1	0	16	1	13688	NA	NA	NA
Developmental 10 mg/kg-d	BIOCARTA_INFLAM_PATHWAY	1	1	0	29	7	13669	1	1	0	29	6	13670	1	1	0	29	1	13675	NA	NA	NA
Developmental 10 mg/kg-d	BIOCARTA_INSULIN_PATHWAY	1	1	0	21	7	13677	1	1	0	21	6	13678	1	1	0	21	1	13683	NA	NA	NA
Developmental 10 mg/kg-d	BIOCARTA_INTEGRIN_PATHWAY	1	1	0	34	7	13664	1	1	0	34	6	13665	1	1	0	34	1	13670	NA	NA	NA
Developmental 10 mg/kg-d	BIOCARTA_INTRINSIC_PATHWAY	1	1	0	23	7	13675	1	1	0	23	6	13676	1	1	0	23	1	13681	NA	NA	NA
Developmental 10 mg/kg-d	BIOCARTA_ION_PATHWAY	1	1	0	5	7	13693	1	1	0	5	6	13694	1	1	0	5	1	13699	NA	NA	NA
Developmental 10 mg/kg-d	BIOCARTA_IRES_PATHWAY	1	1	0	7	7	13691	1	1	0	7	6	13692	1	1	0	7	1	13697	NA	NA	NA
Developmental 10 mg/kg-d	BIOCARTA_KERATINOCYTE_PATHWAY	1	1	0	46	7	13652	1	1	0	46	6	13653	1	1	0	46	1	13658	NA	NA	NA
Developmental 10 mg/kg-d	BIOCARTA_KREB_PATHWAY	1	1	0	8	7	13690	1	1	0	8	6	13691	1	1	0	8	1	13696	NA	NA	NA
Developmental 10 mg/kg-d	BIOCARTA_LAIR_PATHWAY	1	1	0	17	7	13681	1	1	0	17	6	13682	1	1	0	17	1	13687	NA	NA	NA
Developmental 10 mg/kg-d	BIOCARTA_LDL_PATHWAY	1	1	0	6	7	13692	1	1	0	6	6	13693	1	1	0	6	1	13698	NA	NA	NA
Developmental 10 mg/kg-d	BIOCARTA_LECTIN_PATHWAY	1	1	0	13	7	13685	1	1	0	13	6	13686	1	1	0	13	1	13691	NA	NA	NA
Developmental 10 mg/kg-d	BIOCARTA_LEPTIN_PATHWAY	1	1	0	11	7	13687	1	1	0	11	6	13688	1	1	0	11	1	13693	NA	NA	NA
Developmental 10 mg/kg-d	BIOCARTA_LIS1_PATHWAY	1	1	0	19	7	13679	1	1	0	19	6	13680	1	1	0	19	1	13685	NA	NA	NA
Developmental 10 mg/kg-d	BIOCARTA_LONGEVITY_PATHWAY	1	1	0	15	7	13683	1	1	0	15	6	13684	1	1	0	15	1	13689	NA	NA	NA
Developmental 10 mg/kg-d	BIOCARTA_LYMPHOCYTE_PATHWAY	1	1	0	9	7	13689	1	1	0	9	6	13690	1	1	0	9	1	13695	NA	NA	NA
Developmental 10 mg/kg-d	BIOCARTA_LYM_PATHWAY	1	1	0	14	7	13684	1	1	0	14	6	13685	1	1	0	14	1	13690	NA	NA	NA
Developmental 10 mg/kg-d	BIOCARTA_MALATEX_PATHWAY	1	1	0	8	7	13690	1	1	0	8	6	13691	1	1	0	8	1	13696	NA	NA	NA
Developmental 10 mg/kg-d	BIOCARTA_MAL_PATHWAY	1	1	0	19	7	13679	1	1	0	19	6	13680	1	1	0	19	1	13685	NA	NA	NA
Developmental 10 mg/kg-d	BIOCARTA_MAPK_PATHWAY	1	1	0	81	7	13617	1	1	0	81	6	13618	1	1	0	81	1	13623	NA	NA	NA
Developmental 10 mg/kg-d	BIOCARTA_MCALPAIN_PATHWAY	1	1	0	19	7	13679	1	1	0	19	6	13680	1	1	0	19	1	13685	NA	NA	NA
Developmental 10 mg/kg-d	BIOCARTA_MCM_PATHWAY	1	1	0	18	7	13680	1	1	0	18	6	13681	1	1	0	18	1	13686	NA	NA	NA
Developmental 10 mg/kg-d	BIOCARTA_MEF2D_PATHWAY	1	1	0	18	7	13680	1	1	0	18	6	13681	1	1	0	18	1	13686	NA	NA	NA
Developmental 10 mg/kg-d	BIOCARTA_MELANOCYTE_PATHWAY	1	1	0	7	7	13691	1	1	0	7	6	13692	1	1	0	7	1	13697	NA	NA	NA
Developmental 10 mg/kg-d	BIOCARTA_MET_PATHWAY	1	1	0	33	7	13665	1	1	0	33	6	13666	1	1	0	33	1	13671	NA	NA	NA
Developmental 10 mg/kg-d	BIOCARTA_MHC_PATHWAY	1	1	0	14	7	13684	1	1	0	14	6	13685	1	1	0	14	1	13690	NA	NA	NA
Developmental 10 mg/kg-d	BIOCARTA_MITOCHONDRIA_PATHWAY	1	1	0	19	7	13679	1	1	0	19	6	13680	1	1	0	19	1	13685	NA	NA	NA
Developmental 10 mg/kg-d	BIOCARTA_MITR_PATHWAY	1	1	0	5	7	13693	1	1	0	5	6	13694	1	1	0	5	1	13699	NA	NA	NA
Developmental 10 mg/kg-d	BIOCARTA_MONOCYTE_PATHWAY	1	1	0	11	7	13687	1	1	0	11	6	13688	1	1	0	11	1	13693	NA	NA	NA
Developmental 10 mg/kg-d	BIOCARTA_MPR_PATHWAY	1	1	0	21	7	13677	1	1	0	21	6	13678	1	1	0	21	1	13683	NA	NA	NA
Developmental 10 mg/kg-d	BIOCARTA_MRP_PATHWAY	1	1	0	6	7	13692	1	1	0	6	6	13693	1	1	0	6	1	13698	NA	NA	NA
Developmental 10 mg/kg-d	BIOCARTA_MSP_PATHWAY	1	1	0	6	7	13692	1	1	0	6	6	13693	1	1	0	6	1	13698	NA	NA	NA
Developmental 10 mg/kg-d	BIOCARTA_MTA3_PATHWAY	1	1	0	18	7	13680	1	1	0	18	6	13681	1	1	0	18	1	13686	NA	NA	NA
Developmental 10 mg/kg-d	BIOCARTA_MTOR_PATHWAY	1	1	0	22	7	13676	1	1	0	22	6	13677	1	1	0	22	1	13682	NA	NA	NA
Developmental 10 mg/kg-d	BIOCARTA_MYOSIN_PATHWAY	1	1	0	11	7	13687	1	1	0	11	6	13688	1	1	0	11	1	13693	NA	NA	NA
Developmental 10 mg/kg-d	BIOCARTA_NDKDYNAMIN_PATHWAY	1	1	0	17	7	13681	1	1	0	17	6	13682	1	1	0	17	1	13687	NA	NA	NA
Developmental 10 mg/kg-d	BIOCARTA_NEUTROPHIL_PATHWAY	1	1	0	8	7	13690	1	1	0	8	6	13691	1	1	0	8	1	13696	NA	NA	NA
Developmental 10 mg/kg-d	BIOCARTA_NFAT_PATHWAY	1	1	0	51	7	13647	1	1	0	51	6	13648	1	1	0	51	1	13653	NA	NA	NA
Developmental 10 mg/kg-d	BIOCARTA_NFKB_PATHWAY	1	1	0	21	7	13677	1	1	0	21	6	13678	1	1	0	21	1	13683	NA	NA	NA
Developmental 10 mg/kg-d	BIOCARTA_NGF_PATHWAY	1	1	0	20	7	13678	1	1	0	20	6	13679	1	1	0	20	1	13684	NA	NA	NA
Developmental 10 mg/kg-d	BIOCARTA_NKCELLS_PATHWAY	1	1	0	20	7	13678	1	1	0	20	6	13679	1	1	0	20	1	13684	NA	NA	NA
Developmental 10 mg/kg-d	BIOCARTA_NKT_PATHWAY	1	1	0	26	7	13672	1	1	0	26	6	13673	1	1	0	26	1	13678	NA	NA	NA
Developmental 10 mg/kg-d	BIOCARTA_NO1_PATHWAY	1	1	0	28	7	13670	1	1	0	28	6	13671	1	1	0	28	1	13676	NA	NA	NA
Developmental 10 mg/kg-d	BIOCARTA_NO2IL12_PATHWAY	1	1	0	15	7	13683	1	1	0	15	6	13684	1	1	0	15	1	13689	NA	NA	NA
Developmental 10 mg/kg-d	BIOCARTA_NOS1_PATHWAY	1	1	0	21	7	13677	1	1	0	21	6	13678	1	1	0	21	1	13683	NA	NA	NA
Developmental 10 mg/kg-d	BIOCARTA_NOTCH_PATHWAY	1	1	0	6	7	13692	1	1	0	6	6	13693	1	1	0	6	1	13698	NA	NA	NA
Developmental 10 mg/kg-d	BIOCARTA_NPC_PATHWAY	1	1	0	11	7	13687	1	1	0	11	6	13688	1	1	0	11	1	13693	NA	NA	NA
Developmental 10 mg/kg-d	BIOCARTA_NPP1_PATHWAY	1	1	0	10	7	13688	1	1	0	10	6	13689	1	1	0	10	1	13694	NA	NA	NA
Developmental 10 mg/kg-d	BIOCARTA_NTHI_PATHWAY	1	1	0	23	7	13675	1	1	0	23	6	13676	1	1	0	23	1	13681	NA	NA	NA
Developmental 10 mg/kg-d	BIOCARTA_NUCLEARRS_PATHWAY	1	1	0	34	7	13664	1	1	0	34	6	13665	1	1	0	34	1	13670	NA	NA	NA
Developmental 10 mg/kg-d	BIOCARTA_P27_PATHWAY	1	1	0	13	7	13685	1	1	0	13	6	13686	1	1	0	13	1	13691	NA	NA	NA
Developmental 10 mg/kg-d	BIOCARTA_P35ALZHEIMERS_PATHWAY	1	1	0	8	7	13690	1	1	0	8	6	13691	1	1	0	8	1	13696	NA	NA	NA
Developmental 10 mg/kg-d	BIOCARTA_P38MAPK_PATHWAY	1	1	0	36	7	13662	1	1	0	36	6	13663	1	1	0	36	1	13668	NA	NA	NA
Developmental 10 mg/kg-d	BIOCARTA_P53HYPOXIA_PATHWAY	1	1	0	21	7	13677	1	1	0	21	6	13678	1	1	0	21	1	13683	NA	NA	NA
Developmental 10 mg/kg-d	BIOCARTA_P53_PATHWAY	1	1	0	16	7	13682	1	1	0	16	6	13683	1	1	0	16	1	13688	NA	NA	NA
Developmental 10 mg/kg-d	BIOCARTA_PAR1_PATHWAY	1	1	0	19	7	13679	1	1	0	19	6	13680	1	1	0	19	1	13685	NA	NA	NA
Developmental 10 mg/kg-d	BIOCARTA_PARKIN_PATHWAY	1	1	0	8	7	13690	1	1	0	8	6	13691	1	1	0	8	1	13696	NA	NA	NA
Developmental 10 mg/kg-d	BIOCARTA_PCAF_PATHWAY	1	1	0	13	7	13685	1	1	0	13	6	13686	1	1	0	13	1	13691	NA	NA	NA
Developmental 10 mg/kg-d	BIOCARTA_PDGF_PATHWAY	1	1	0	28	7	13670	1	1	0	28	6	13671	1	1	0	28	1	13676	NA	NA	NA
Developmental 10 mg/kg-d	BIOCARTA_PDZS_PATHWAY	1	1	0	18	7	13680	1	1	0	18	6	13681	1	1	0	18	1	13686	NA	NA	NA
Developmental 10 mg/kg-d	BIOCARTA_PELP1_PATHWAY	1	1	0	6	7	13692	1	1	0	6	6	13693	1	1	0	6	1	13698	NA	NA	NA
Developmental 10 mg/kg-d	BIOCARTA_PEPI_PATHWAY	1	1	0	8	7	13690	1	1	0	8	6	13691	1	1	0	8	1	13696	NA	NA	NA
Developmental 10 mg/kg-d	BIOCARTA_PGC1A_PATHWAY	1	1	0	15	7	13683	1	1	0	15	6	13684	1	1	0	15	1	13689	NA	NA	NA
Developmental 10 mg/kg-d	BIOCARTA_PITX2_PATHWAY	1	1	0	16	7	13682	1	1	0	16	6	13683	1	1	0	16	1	13688	NA	NA	NA
Developmental 10 mg/kg-d	BIOCARTA_PKC_PATHWAY	1	1	0	7	7	13691	1	1	0	7	6	13692	1	1	0	7	1	13697	NA	NA	NA
Developmental 10 mg/kg-d	BIOCARTA_PLATELETAPP_PATHWAY	1	1	0	14	7	13684	1	1	0	14	6	13685	1	1	0	14	1	13690	NA	NA	NA
Developmental 10 mg/kg-d	BIOCARTA_PLCD_PATHWAY	1	1	0	5	7	13693	1	1	0	5	6	13694	1	1	0	5	1	13699	NA	NA	NA
Developmental 10 mg/kg-d	BIOCARTA_PLCE_PATHWAY	1	1	0	11	7	13687	1	1	0	11	6	13688	1	1	0	11	1	13693	NA	NA	NA
Developmental 10 mg/kg-d	BIOCARTA_PLC_PATHWAY	1	1	0	9	7	13689	1	1	0	9	6	13690	1	1	0	9	1	13695	NA	NA	NA
Developmental 10 mg/kg-d	BIOCARTA_PLK3_PATHWAY	1	1	0	8	7	13690	1	1	0	8	6	13691	1	1	0	8	1	13696	NA	NA	NA
Developmental 10 mg/kg-d	BIOCARTA_PML_PATHWAY	1	1	0	17	7	13681	1	1	0	17	6	13682	1	1	0	17	1	13687	NA	NA	NA
Developmental 10 mg/kg-d	BIOCARTA_PPARA_PATHWAY	1	1	0	52	7	13646	1	1	0	52	6	13647	1	1	0	52	1	13652	NA	NA	NA
Developmental 10 mg/kg-d	BIOCARTA_PPARG_PATHWAY	1	1	0	8	7	13690	1	1	0	8	6	13691	1	1	0	8	1	13696	NA	NA	NA
Developmental 10 mg/kg-d	BIOCARTA_PRC2_PATHWAY	1	1	0	14	7	13684	1	1	0	14	6	13685	1	1	0	14	1	13690	NA	NA	NA
Developmental 10 mg/kg-d	BIOCARTA_PRION_PATHWAY	1	1	0	12	7	13686	1	1	0	12	6	13687	1	1	0	12	1	13692	NA	NA	NA
Developmental 10 mg/kg-d	BIOCARTA_PROTEASOME_PATHWAY	1	1	0	19	7	13679	1	1	0	19	6	13680	1	1	0	19	1	13685	NA	NA	NA
Developmental 10 mg/kg-d	BIOCARTA_PS1_PATHWAY	1	1	0	14	7	13684	1	1	0	14	6	13685	1	1	0	14	1	13690	NA	NA	NA
Developmental 10 mg/kg-d	BIOCARTA_PTC1_PATHWAY	1	1	0	11	7	13687	1	1	0	11	6	13688	1	1	0	11	1	13693	NA	NA	NA
Developmental 10 mg/kg-d	BIOCARTA_PTDINS_PATHWAY	1	1	0	23	7	13675	1	1	0	23	6	13676	1	1	0	23	1	13681	NA	NA	NA
Developmental 10 mg/kg-d	BIOCARTA_PTEN_PATHWAY	1	1	0	18	7	13680	1	1	0	18	6	13681	1	1	0	18	1	13686	NA	NA	NA
Developmental 10 mg/kg-d	BIOCARTA_PYK2_PATHWAY	1	1	0	27	7	13671	1	1	0	27	6	13672	1	1	0	27	1	13677	NA	NA	NA
Developmental 10 mg/kg-d	BIOCARTA_RAB_PATHWAY	1	1	0	13	7	13685	1	1	0	13	6	13686	1	1	0	13	1	13691	NA	NA	NA
Developmental 10 mg/kg-d	BIOCARTA_RAC1_PATHWAY	1	1	0	21	7	13677	1	1	0	21	6	13678	1	1	0	21	1	13683	NA	NA	NA
Developmental 10 mg/kg-d	BIOCARTA_RACCYCD_PATHWAY	1	1	0	26	7	13672	1	1	0	26	6	13673	1	1	0	26	1	13678	NA	NA	NA
Developmental 10 mg/kg-d	BIOCARTA_RACC_PATHWAY	1	1	0	15	7	13683	1	1	0	15	6	13684	1	1	0	15	1	13689	NA	NA	NA
Developmental 10 mg/kg-d	BIOCARTA_RANBP2_PATHWAY	1	1	0	11	7	13687	1	1	0	11	6	13688	1	1	0	11	1	13693	NA	NA	NA
Developmental 10 mg/kg-d	BIOCARTA_RANKL_PATHWAY	1	1	0	14	7	13684	1	1	0	14	6	13685	1	1	0	14	1	13690	NA	NA	NA
Developmental 10 mg/kg-d	BIOCARTA_RANMS_PATHWAY	1	1	0	10	7	13688	1	1	0	10	6	13689	1	1	0	10	1	13694	NA	NA	NA
Developmental 10 mg/kg-d	BIOCARTA_RAN_PATHWAY	1	1	0	5	7	13693	1	1	0	5	6	13694	1	1	0	5	1	13699	NA	NA	NA
Developmental 10 mg/kg-d	BIOCARTA_RARRXR_PATHWAY	1	1	0	7	7	13691	1	1	0	7	6	13692	1	1	0	7	1	13697	NA	NA	NA
Developmental 10 mg/kg-d	BIOCARTA_RAS_PATHWAY	1	1	0	22	7	13676	1	1	0	22	6	13677	1	1	0	22	1	13682	NA	NA	NA
Developmental 10 mg/kg-d	BIOCARTA_RB_PATHWAY	1	1	0	13	7	13685	1	1	0	13	6	13686	1	1	0	13	1	13691	NA	NA	NA
Developmental 10 mg/kg-d	BIOCARTA_RECK_PATHWAY	1	1	0	9	7	13689	1	1	0	9	6	13690	1	1	0	9	1	13695	NA	NA	NA
Developmental 10 mg/kg-d	BIOCARTA_REELIN_PATHWAY	1	1	0	7	7	13691	1	1	0	7	6	13692	1	1	0	7	1	13697	NA	NA	NA
Developmental 10 mg/kg-d	BIOCARTA_RELA_PATHWAY	1	1	0	15	7	13683	1	1	0	15	6	13684	1	1	0	15	1	13689	NA	NA	NA
Developmental 10 mg/kg-d	BIOCARTA_RHODOPSIN_PATHWAY	1	1	0	11	7	13687	1	1	0	11	6	13688	1	1	0	11	1	13693	NA	NA	NA
Developmental 10 mg/kg-d	BIOCARTA_RHO_PATHWAY	1	1	0	21	7	13677	1	1	0	21	6	13678	1	1	0	21	1	13683	NA	NA	NA
Developmental 10 mg/kg-d	BIOCARTA_RNAPOL3_PATHWAY	1	1	0	7	7	13691	1	1	0	7	6	13692	1	1	0	7	1	13697	NA	NA	NA
Developmental 10 mg/kg-d	BIOCARTA_RNA_PATHWAY	1	1	0	10	7	13688	1	1	0	10	6	13689	1	1	0	10	1	13694	NA	NA	NA
Developmental 10 mg/kg-d	BIOCARTA_S1P_PATHWAY	1	1	0	8	7	13690	1	1	0	8	6	13691	1	1	0	8	1	13696	NA	NA	NA
Developmental 10 mg/kg-d	BIOCARTA_SALMONELLA_PATHWAY	1	1	0	5	7	13693	1	1	0	5	6	13694	1	1	0	5	1	13699	NA	NA	NA
Developmental 10 mg/kg-d	BIOCARTA_SAM68_PATHWAY	1	1	0	6	7	13692	1	1	0	6	6	13693	1	1	0	6	1	13698	NA	NA	NA
Developmental 10 mg/kg-d	BIOCARTA_SARS_PATHWAY	1	1	0	7	7	13691	1	1	0	7	6	13692	1	1	0	7	1	13697	NA	NA	NA
Developmental 10 mg/kg-d	BIOCARTA_SET_PATHWAY	1	1	0	10	7	13688	1	1	0	10	6	13689	1	1	0	10	1	13694	NA	NA	NA
Developmental 10 mg/kg-d	BIOCARTA_SHH_PATHWAY	1	1	0	16	7	13682	1	1	0	16	6	13683	1	1	0	16	1	13688	NA	NA	NA
Developmental 10 mg/kg-d	BIOCARTA_SKP2E2F_PATHWAY	1	1	0	10	7	13688	1	1	0	10	6	13689	1	1	0	10	1	13694	NA	NA	NA
Developmental 10 mg/kg-d	BIOCARTA_SLRP_PATHWAY	1	1	0	6	7	13692	1	1	0	6	6	13693	1	1	0	6	1	13698	NA	NA	NA
Developmental 10 mg/kg-d	BIOCARTA_SM_PATHWAY	1	1	0	14	7	13684	1	1	0	14	6	13685	1	1	0	14	1	13690	NA	NA	NA
Developmental 10 mg/kg-d	BIOCARTA_SODD_PATHWAY	1	1	0	10	7	13688	1	1	0	10	6	13689	1	1	0	10	1	13694	NA	NA	NA
Developmental 10 mg/kg-d	BIOCARTA_SPPA_PATHWAY	1	1	0	16	7	13682	1	1	0	16	6	13683	1	1	0	16	1	13688	NA	NA	NA
Developmental 10 mg/kg-d	BIOCARTA_SPRY_PATHWAY	1	1	0	17	7	13681	1	1	0	17	6	13682	1	1	0	17	1	13687	NA	NA	NA
Developmental 10 mg/kg-d	BIOCARTA_SRCRPTP_PATHWAY	1	1	0	11	7	13687	1	1	0	11	6	13688	1	1	0	11	1	13693	NA	NA	NA
Developmental 10 mg/kg-d	BIOCARTA_STAT3_PATHWAY	1	1	0	8	7	13690	1	1	0	8	6	13691	1	1	0	8	1	13696	NA	NA	NA
Developmental 10 mg/kg-d	BIOCARTA_STATHMIN_PATHWAY	1	1	0	20	7	13678	1	1	0	20	6	13679	1	1	0	20	1	13684	NA	NA	NA
Developmental 10 mg/kg-d	BIOCARTA_STEM_PATHWAY	1	1	0	15	7	13683	1	1	0	15	6	13684	1	1	0	15	1	13689	NA	NA	NA
Developmental 10 mg/kg-d	BIOCARTA_STRESS_PATHWAY	1	1	0	24	7	13674	1	1	0	24	6	13675	1	1	0	24	1	13680	NA	NA	NA
Developmental 10 mg/kg-d	BIOCARTA_SUMO_PATHWAY	1	1	0	6	7	13692	1	1	0	6	6	13693	1	1	0	6	1	13698	NA	NA	NA
Developmental 10 mg/kg-d	BIOCARTA_TALL1_PATHWAY	1	1	0	15	7	13683	1	1	0	15	6	13684	1	1	0	15	1	13689	NA	NA	NA
Developmental 10 mg/kg-d	BIOCARTA_TCAPOPTOSIS_PATHWAY	1	1	0	9	7	13689	1	1	0	9	6	13690	1	1	0	9	1	13695	NA	NA	NA
Developmental 10 mg/kg-d	BIOCARTA_TCRA_PATHWAY	1	1	0	14	7	13684	1	1	0	14	6	13685	1	1	0	14	1	13690	NA	NA	NA
Developmental 10 mg/kg-d	BIOCARTA_TCR_PATHWAY	1	1	0	44	7	13654	1	1	0	44	6	13655	1	1	0	44	1	13660	NA	NA	NA
Developmental 10 mg/kg-d	BIOCARTA_TCYTOTOXIC_PATHWAY	1	1	0	12	7	13686	1	1	0	12	6	13687	1	1	0	12	1	13692	NA	NA	NA
Developmental 10 mg/kg-d	BIOCARTA_TEL_PATHWAY	1	1	0	17	7	13681	1	1	0	17	6	13682	1	1	0	17	1	13687	NA	NA	NA
Developmental 10 mg/kg-d	BIOCARTA_TERC_PATHWAY	1	1	0	6	7	13692	1	1	0	6	6	13693	1	1	0	6	1	13698	NA	NA	NA
Developmental 10 mg/kg-d	BIOCARTA_TERT_PATHWAY	1	1	0	8	7	13690	1	1	0	8	6	13691	1	1	0	8	1	13696	NA	NA	NA
Developmental 10 mg/kg-d	BIOCARTA_TFF_PATHWAY	1	1	0	24	7	13674	1	1	0	24	6	13675	1	1	0	24	1	13680	NA	NA	NA
Developmental 10 mg/kg-d	BIOCARTA_TGFB_PATHWAY	1	1	0	19	7	13679	1	1	0	19	6	13680	1	1	0	19	1	13685	NA	NA	NA
Developmental 10 mg/kg-d	BIOCARTA_TH1TH2_PATHWAY	1	1	0	23	7	13675	1	1	0	23	6	13676	1	1	0	23	1	13681	NA	NA	NA
Developmental 10 mg/kg-d	BIOCARTA_THELPER_PATHWAY	1	1	0	12	7	13686	1	1	0	12	6	13687	1	1	0	12	1	13692	NA	NA	NA
Developmental 10 mg/kg-d	BIOCARTA_TID_PATHWAY	1	1	0	19	7	13679	1	1	0	19	6	13680	1	1	0	19	1	13685	NA	NA	NA
Developmental 10 mg/kg-d	BIOCARTA_TNFR1_PATHWAY	1	1	0	29	7	13669	1	1	0	29	6	13670	1	1	0	29	1	13675	NA	NA	NA
Developmental 10 mg/kg-d	BIOCARTA_TNFR2_PATHWAY	1	1	0	17	7	13681	1	1	0	17	6	13682	1	1	0	17	1	13687	NA	NA	NA
Developmental 10 mg/kg-d	BIOCARTA_TOB1_PATHWAY	1	1	0	19	7	13679	1	1	0	19	6	13680	1	1	0	19	1	13685	NA	NA	NA
Developmental 10 mg/kg-d	BIOCARTA_TOLL_PATHWAY	1	1	0	25	7	13673	1	1	0	25	6	13674	1	1	0	25	1	13679	NA	NA	NA
Developmental 10 mg/kg-d	BIOCARTA_TPO_PATHWAY	1	1	0	24	7	13674	1	1	0	24	6	13675	1	1	0	24	1	13680	NA	NA	NA
Developmental 10 mg/kg-d	BIOCARTA_TRKA_PATHWAY	1	1	0	14	7	13684	1	1	0	14	6	13685	1	1	0	14	1	13690	NA	NA	NA
Developmental 10 mg/kg-d	BIOCARTA_TSP1_PATHWAY	1	1	0	7	7	13691	1	1	0	7	6	13692	1	1	0	7	1	13697	NA	NA	NA
Developmental 10 mg/kg-d	BIOCARTA_TUBBY_PATHWAY	1	1	0	5	7	13693	1	1	0	5	6	13694	1	1	0	5	1	13699	NA	NA	NA
Developmental 10 mg/kg-d	BIOCARTA_UCALPAIN_PATHWAY	1	1	0	14	7	13684	1	1	0	14	6	13685	1	1	0	14	1	13690	NA	NA	NA
Developmental 10 mg/kg-d	BIOCARTA_VDR_PATHWAY	1	1	0	24	7	13674	1	1	0	24	6	13675	1	1	0	24	1	13680	NA	NA	NA
Developmental 10 mg/kg-d	BIOCARTA_VEGF_PATHWAY	1	1	0	27	7	13671	1	1	0	27	6	13672	1	1	0	27	1	13677	NA	NA	NA
Developmental 10 mg/kg-d	BIOCARTA_VIP_PATHWAY	1	1	0	26	7	13672	1	1	0	26	6	13673	1	1	0	26	1	13678	NA	NA	NA
Developmental 10 mg/kg-d	BIOCARTA_VITCB_PATHWAY	1	1	0	11	7	13687	1	1	0	11	6	13688	1	1	0	11	1	13693	NA	NA	NA
Developmental 10 mg/kg-d	BIOCARTA_VOBESITY_PATHWAY	1	1	0	8	7	13690	1	1	0	8	6	13691	1	1	0	8	1	13696	NA	NA	NA
Developmental 10 mg/kg-d	BIOCARTA_WNT_LRP6_PATHWAY	1	1	0	6	7	13692	1	1	0	6	6	13693	1	1	0	6	1	13698	NA	NA	NA
Developmental 10 mg/kg-d	BIOCARTA_WNT_PATHWAY	1	1	0	24	7	13674	1	1	0	24	6	13675	1	1	0	24	1	13680	NA	NA	NA
Developmental 10 mg/kg-d	KEGG_ABC_TRANSPORTERS	1	1	0	44	7	13654	1	1	0	44	6	13655	1	1	0	44	1	13660	NA	NA	NA
Developmental 10 mg/kg-d	KEGG_ACUTE_MYELOID_LEUKEMIA	1	1	0	57	7	13641	1	1	0	57	6	13642	1	1	0	57	1	13647	NA	NA	NA
Developmental 10 mg/kg-d	KEGG_ADHERENS_JUNCTION	1	1	0	73	7	13625	1	1	0	73	6	13626	1	1	0	73	1	13631	NA	NA	NA
Developmental 10 mg/kg-d	KEGG_ADIPOCYTOKINE_SIGNALING_PATHWAY	1	1	0	67	7	13631	1	1	0	67	6	13632	1	1	0	67	1	13637	NA	NA	NA
Developmental 10 mg/kg-d	KEGG_ALANINE_ASPARTATE_AND_GLUTAMATE_METABOLISM	1	1	0	32	7	13666	1	1	0	32	6	13667	1	1	0	32	1	13672	NA	NA	NA
Developmental 10 mg/kg-d	KEGG_ALDOSTERONE_REGULATED_SODIUM_REABSORPTION	1	1	0	42	7	13656	1	1	0	42	6	13657	1	1	0	42	1	13662	NA	NA	NA
Developmental 10 mg/kg-d	KEGG_ALLOGRAFT_REJECTION	1	1	0	37	7	13661	1	1	0	37	6	13662	1	1	0	37	1	13667	NA	NA	NA
Developmental 10 mg/kg-d	KEGG_ALPHA_LINOLENIC_ACID_METABOLISM	1	1	0	19	7	13679	1	1	0	19	6	13680	1	1	0	19	1	13685	NA	NA	NA
Developmental 10 mg/kg-d	KEGG_ALZHEIMERS_DISEASE	1	1	0	166	7	13532	1	1	0	166	6	13533	1	1	0	166	1	13538	NA	NA	NA
Developmental 10 mg/kg-d	KEGG_AMINOACYL_TRNA_BIOSYNTHESIS	1	1	0	41	7	13657	1	1	0	41	6	13658	1	1	0	41	1	13663	NA	NA	NA
Developmental 10 mg/kg-d	KEGG_AMINO_SUGAR_AND_NUCLEOTIDE_SUGAR_METABOLISM	1	1	0	44	7	13654	1	1	0	44	6	13655	1	1	0	44	1	13660	NA	NA	NA
Developmental 10 mg/kg-d	KEGG_AMYOTROPHIC_LATERAL_SCLEROSIS_ALS	1	1	0	53	7	13645	1	1	0	53	6	13646	1	1	0	53	1	13651	NA	NA	NA
Developmental 10 mg/kg-d	KEGG_ANTIGEN_PROCESSING_AND_PRESENTATION	1	1	0	88	7	13610	1	1	0	88	6	13611	1	1	0	88	1	13616	NA	NA	NA
Developmental 10 mg/kg-d	KEGG_APOPTOSIS	1	1	0	87	7	13611	1	1	0	87	6	13612	1	1	0	87	1	13617	NA	NA	NA
Developmental 10 mg/kg-d	KEGG_ARACHIDONIC_ACID_METABOLISM	1	1	0	58	7	13640	1	1	0	58	6	13641	1	1	0	58	1	13646	NA	NA	NA
Developmental 10 mg/kg-d	KEGG_ARGININE_AND_PROLINE_METABOLISM	1	1	0	54	7	13644	1	1	0	54	6	13645	1	1	0	54	1	13650	NA	NA	NA
Developmental 10 mg/kg-d	KEGG_ARRHYTHMOGENIC_RIGHT_VENTRICULAR_CARDIOMYOPATHY_ARVC	1	1	0	74	7	13624	1	1	0	74	6	13625	1	1	0	74	1	13630	NA	NA	NA
Developmental 10 mg/kg-d	KEGG_ASCORBATE_AND_ALDARATE_METABOLISM	1	1	0	25	7	13673	1	1	0	25	6	13674	1	1	0	25	1	13679	NA	NA	NA
Developmental 10 mg/kg-d	KEGG_ASTHMA	1	1	0	30	7	13668	1	1	0	30	6	13669	1	1	0	30	1	13674	NA	NA	NA
Developmental 10 mg/kg-d	KEGG_AUTOIMMUNE_THYROID_DISEASE	1	1	0	52	7	13646	1	1	0	52	6	13647	1	1	0	52	1	13652	NA	NA	NA
Developmental 10 mg/kg-d	KEGG_AXON_GUIDANCE	1	1	0	129	7	13569	1	1	0	129	6	13570	1	1	0	129	1	13575	NA	NA	NA
Developmental 10 mg/kg-d	KEGG_BASAL_CELL_CARCINOMA	1	1	0	55	7	13643	1	1	0	55	6	13644	1	1	0	55	1	13649	NA	NA	NA
Developmental 10 mg/kg-d	KEGG_BASAL_TRANSCRIPTION_FACTORS	1	1	0	35	7	13663	1	1	0	35	6	13664	1	1	0	35	1	13669	NA	NA	NA
Developmental 10 mg/kg-d	KEGG_BASE_EXCISION_REPAIR	1	1	0	35	7	13663	1	1	0	35	6	13664	1	1	0	35	1	13669	NA	NA	NA
Developmental 10 mg/kg-d	KEGG_BETA_ALANINE_METABOLISM	1	1	0	22	7	13676	1	1	0	22	6	13677	1	1	0	22	1	13682	NA	NA	NA
Developmental 10 mg/kg-d	KEGG_BIOSYNTHESIS_OF_UNSATURATED_FATTY_ACIDS	1	1	0	22	7	13676	1	1	0	22	6	13677	1	1	0	22	1	13682	NA	NA	NA
Developmental 10 mg/kg-d	KEGG_BLADDER_CANCER	1	1	0	42	7	13656	1	1	0	42	6	13657	1	1	0	42	1	13662	NA	NA	NA
Developmental 10 mg/kg-d	KEGG_BUTANOATE_METABOLISM	1	1	0	34	7	13664	1	1	0	34	6	13665	1	1	0	34	1	13670	NA	NA	NA
Developmental 10 mg/kg-d	KEGG_B_CELL_RECEPTOR_SIGNALING_PATHWAY	1	1	0	75	7	13623	1	1	0	75	6	13624	1	1	0	75	1	13629	NA	NA	NA
Developmental 10 mg/kg-d	KEGG_CALCIUM_SIGNALING_PATHWAY	1	1	0	178	7	13520	1	1	0	178	6	13521	1	1	0	178	1	13526	NA	NA	NA
Developmental 10 mg/kg-d	KEGG_CARDIAC_MUSCLE_CONTRACTION	1	1	0	79	7	13619	1	1	0	79	6	13620	1	1	0	79	1	13625	NA	NA	NA
Developmental 10 mg/kg-d	KEGG_CELL_ADHESION_MOLECULES_CAMS	1	1	0	133	7	13565	1	1	0	133	6	13566	1	1	0	133	1	13571	NA	NA	NA
Developmental 10 mg/kg-d	KEGG_CELL_CYCLE	1	1	0	125	7	13573	1	1	0	125	6	13574	1	1	0	125	1	13579	NA	NA	NA
Developmental 10 mg/kg-d	KEGG_CHEMOKINE_SIGNALING_PATHWAY	1	1	0	188	7	13510	1	1	0	188	6	13511	1	1	0	188	1	13516	NA	NA	NA
Developmental 10 mg/kg-d	KEGG_CHRONIC_MYELOID_LEUKEMIA	1	1	0	73	7	13625	1	1	0	73	6	13626	1	1	0	73	1	13631	NA	NA	NA
Developmental 10 mg/kg-d	KEGG_CIRCADIAN_RHYTHM_MAMMAL	1	1	0	13	7	13685	1	1	0	13	6	13686	1	1	0	13	1	13691	NA	NA	NA
Developmental 10 mg/kg-d	KEGG_CITRATE_CYCLE_TCA_CYCLE	1	1	0	31	7	13667	1	1	0	31	6	13668	1	1	0	31	1	13673	NA	NA	NA
Developmental 10 mg/kg-d	KEGG_COLORECTAL_CANCER	1	1	0	62	7	13636	1	1	0	62	6	13637	1	1	0	62	1	13642	NA	NA	NA
Developmental 10 mg/kg-d	KEGG_COMPLEMENT_AND_COAGULATION_CASCADES	1	1	0	69	7	13629	1	1	0	69	6	13630	1	1	0	69	1	13635	NA	NA	NA
Developmental 10 mg/kg-d	KEGG_CYSTEINE_AND_METHIONINE_METABOLISM	1	1	0	34	7	13664	1	1	0	34	6	13665	1	1	0	34	1	13670	NA	NA	NA
Developmental 10 mg/kg-d	KEGG_CYTOKINE_CYTOKINE_RECEPTOR_INTERACTION	1	1	0	264	7	13434	1	1	0	264	6	13435	1	1	0	264	1	13440	NA	NA	NA
Developmental 10 mg/kg-d	KEGG_CYTOSOLIC_DNA_SENSING_PATHWAY	1	1	0	55	7	13643	1	1	0	55	6	13644	1	1	0	55	1	13649	NA	NA	NA
Developmental 10 mg/kg-d	KEGG_DILATED_CARDIOMYOPATHY	1	1	0	90	7	13608	1	1	0	90	6	13609	1	1	0	90	1	13614	NA	NA	NA
Developmental 10 mg/kg-d	KEGG_DNA_REPLICATION	1	1	0	36	7	13662	1	1	0	36	6	13663	1	1	0	36	1	13668	NA	NA	NA
Developmental 10 mg/kg-d	KEGG_DORSO_VENTRAL_AXIS_FORMATION	1	1	0	24	7	13674	1	1	0	24	6	13675	1	1	0	24	1	13680	NA	NA	NA
Developmental 10 mg/kg-d	KEGG_DRUG_METABOLISM_CYTOCHROME_P450	1	1	0	72	7	13626	1	1	0	72	6	13627	1	1	0	72	1	13632	NA	NA	NA
Developmental 10 mg/kg-d	KEGG_DRUG_METABOLISM_OTHER_ENZYMES	1	1	0	51	7	13647	1	1	0	51	6	13648	1	1	0	51	1	13653	NA	NA	NA
Developmental 10 mg/kg-d	KEGG_ECM_RECEPTOR_INTERACTION	1	1	0	84	7	13614	1	1	0	84	6	13615	1	1	0	84	1	13620	NA	NA	NA
Developmental 10 mg/kg-d	KEGG_ENDOCYTOSIS	1	1	0	181	7	13517	1	1	0	181	6	13518	1	1	0	181	1	13523	NA	NA	NA
Developmental 10 mg/kg-d	KEGG_ENDOMETRIAL_CANCER	1	1	0	52	7	13646	1	1	0	52	6	13647	1	1	0	52	1	13652	NA	NA	NA
Developmental 10 mg/kg-d	KEGG_EPITHELIAL_CELL_SIGNALING_IN_HELICOBACTER_PYLORI_INFECTION	1	1	0	68	7	13630	1	1	0	68	6	13631	1	1	0	68	1	13636	NA	NA	NA
Developmental 10 mg/kg-d	KEGG_ERBB_SIGNALING_PATHWAY	1	1	0	87	7	13611	1	1	0	87	6	13612	1	1	0	87	1	13617	NA	NA	NA
Developmental 10 mg/kg-d	KEGG_ETHER_LIPID_METABOLISM	1	1	0	33	7	13665	1	1	0	33	6	13666	1	1	0	33	1	13671	NA	NA	NA
Developmental 10 mg/kg-d	KEGG_FATTY_ACID_METABOLISM	1	1	0	42	7	13656	1	1	0	42	6	13657	1	1	0	42	1	13662	NA	NA	NA
Developmental 10 mg/kg-d	KEGG_FC_EPSILON_RI_SIGNALING_PATHWAY	1	1	0	79	7	13619	1	1	0	79	6	13620	1	1	0	79	1	13625	NA	NA	NA
Developmental 10 mg/kg-d	KEGG_FC_GAMMA_R_MEDIATED_PHAGOCYTOSIS	1	1	0	96	7	13602	1	1	0	96	6	13603	1	1	0	96	1	13608	NA	NA	NA
Developmental 10 mg/kg-d	KEGG_FOCAL_ADHESION	1	1	0	199	7	13499	1	1	0	199	6	13500	1	1	0	199	1	13505	NA	NA	NA
Developmental 10 mg/kg-d	KEGG_FOLATE_BIOSYNTHESIS	1	1	0	11	7	13687	1	1	0	11	6	13688	1	1	0	11	1	13693	NA	NA	NA
Developmental 10 mg/kg-d	KEGG_FRUCTOSE_AND_MANNOSE_METABOLISM	1	1	0	34	7	13664	1	1	0	34	6	13665	1	1	0	34	1	13670	NA	NA	NA
Developmental 10 mg/kg-d	KEGG_GALACTOSE_METABOLISM	1	1	0	26	7	13672	1	1	0	26	6	13673	1	1	0	26	1	13678	NA	NA	NA
Developmental 10 mg/kg-d	KEGG_GAP_JUNCTION	1	1	0	90	7	13608	1	1	0	90	6	13609	1	1	0	90	1	13614	NA	NA	NA
Developmental 10 mg/kg-d	KEGG_GLIOMA	1	1	0	65	7	13633	1	1	0	65	6	13634	1	1	0	65	1	13639	NA	NA	NA
Developmental 10 mg/kg-d	KEGG_GLUTATHIONE_METABOLISM	1	1	0	50	7	13648	1	1	0	50	6	13649	1	1	0	50	1	13654	NA	NA	NA
Developmental 10 mg/kg-d	KEGG_GLYCEROLIPID_METABOLISM	1	1	0	49	7	13649	1	1	0	49	6	13650	1	1	0	49	1	13655	NA	NA	NA
Developmental 10 mg/kg-d	KEGG_GLYCEROPHOSPHOLIPID_METABOLISM	1	1	0	77	7	13621	1	1	0	77	6	13622	1	1	0	77	1	13627	NA	NA	NA
Developmental 10 mg/kg-d	KEGG_GLYCINE_SERINE_AND_THREONINE_METABOLISM	1	1	0	31	7	13667	1	1	0	31	6	13668	1	1	0	31	1	13673	NA	NA	NA
Developmental 10 mg/kg-d	KEGG_GLYCOLYSIS_GLUCONEOGENESIS	1	1	0	62	7	13636	1	1	0	62	6	13637	1	1	0	62	1	13642	NA	NA	NA
Developmental 10 mg/kg-d	KEGG_GLYCOSAMINOGLYCAN_BIOSYNTHESIS_CHONDROITIN_SULFATE	1	1	0	22	7	13676	1	1	0	22	6	13677	1	1	0	22	1	13682	NA	NA	NA
Developmental 10 mg/kg-d	KEGG_GLYCOSAMINOGLYCAN_BIOSYNTHESIS_HEPARAN_SULFATE	1	1	0	26	7	13672	1	1	0	26	6	13673	1	1	0	26	1	13678	NA	NA	NA
Developmental 10 mg/kg-d	KEGG_GLYCOSAMINOGLYCAN_BIOSYNTHESIS_KERATAN_SULFATE	1	1	0	15	7	13683	1	1	0	15	6	13684	1	1	0	15	1	13689	NA	NA	NA
Developmental 10 mg/kg-d	KEGG_GLYCOSAMINOGLYCAN_DEGRADATION	1	1	0	21	7	13677	1	1	0	21	6	13678	1	1	0	21	1	13683	NA	NA	NA
Developmental 10 mg/kg-d	KEGG_GLYCOSPHINGOLIPID_BIOSYNTHESIS_GANGLIO_SERIES	1	1	0	15	7	13683	1	1	0	15	6	13684	1	1	0	15	1	13689	NA	NA	NA
Developmental 10 mg/kg-d	KEGG_GLYCOSPHINGOLIPID_BIOSYNTHESIS_GLOBO_SERIES	1	1	0	14	7	13684	1	1	0	14	6	13685	1	1	0	14	1	13690	NA	NA	NA
Developmental 10 mg/kg-d	KEGG_GLYCOSPHINGOLIPID_BIOSYNTHESIS_LACTO_AND_NEOLACTO_SERIES	1	1	0	26	7	13672	1	1	0	26	6	13673	1	1	0	26	1	13678	NA	NA	NA
Developmental 10 mg/kg-d	KEGG_GLYCOSYLPHOSPHATIDYLINOSITOL_GPI_ANCHOR_BIOSYNTHESIS	1	1	0	25	7	13673	1	1	0	25	6	13674	1	1	0	25	1	13679	NA	NA	NA
Developmental 10 mg/kg-d	KEGG_GLYOXYLATE_AND_DICARBOXYLATE_METABOLISM	1	1	0	16	7	13682	1	1	0	16	6	13683	1	1	0	16	1	13688	NA	NA	NA
Developmental 10 mg/kg-d	KEGG_GNRH_SIGNALING_PATHWAY	1	1	0	101	7	13597	1	1	0	101	6	13598	1	1	0	101	1	13603	NA	NA	NA
Developmental 10 mg/kg-d	KEGG_GRAFT_VERSUS_HOST_DISEASE	1	1	0	41	7	13657	1	1	0	41	6	13658	1	1	0	41	1	13663	NA	NA	NA
Developmental 10 mg/kg-d	KEGG_HEDGEHOG_SIGNALING_PATHWAY	1	1	0	56	7	13642	1	1	0	56	6	13643	1	1	0	56	1	13648	NA	NA	NA
Developmental 10 mg/kg-d	KEGG_HEMATOPOIETIC_CELL_LINEAGE	1	1	0	87	7	13611	1	1	0	87	6	13612	1	1	0	87	1	13617	NA	NA	NA
Developmental 10 mg/kg-d	KEGG_HISTIDINE_METABOLISM	1	1	0	29	7	13669	1	1	0	29	6	13670	1	1	0	29	1	13675	NA	NA	NA
Developmental 10 mg/kg-d	KEGG_HOMOLOGOUS_RECOMBINATION	1	1	0	28	7	13670	1	1	0	28	6	13671	1	1	0	28	1	13676	NA	NA	NA
Developmental 10 mg/kg-d	KEGG_HUNTINGTONS_DISEASE	1	1	0	182	7	13516	1	1	0	182	6	13517	1	1	0	182	1	13522	NA	NA	NA
Developmental 10 mg/kg-d	KEGG_HYPERTROPHIC_CARDIOMYOPATHY_HCM	1	1	0	83	7	13615	1	1	0	83	6	13616	1	1	0	83	1	13621	NA	NA	NA
Developmental 10 mg/kg-d	KEGG_INOSITOL_PHOSPHATE_METABOLISM	1	1	0	54	7	13644	1	1	0	54	6	13645	1	1	0	54	1	13650	NA	NA	NA
Developmental 10 mg/kg-d	KEGG_INSULIN_SIGNALING_PATHWAY	1	1	0	137	7	13561	1	1	0	137	6	13562	1	1	0	137	1	13567	NA	NA	NA
Developmental 10 mg/kg-d	KEGG_INTESTINAL_IMMUNE_NETWORK_FOR_IGA_PRODUCTION	1	1	0	48	7	13650	1	1	0	48	6	13651	1	1	0	48	1	13656	NA	NA	NA
Developmental 10 mg/kg-d	KEGG_JAK_STAT_SIGNALING_PATHWAY	1	1	0	155	7	13543	1	1	0	155	6	13544	1	1	0	155	1	13549	NA	NA	NA
Developmental 10 mg/kg-d	KEGG_LEISHMANIA_INFECTION	1	1	0	72	7	13626	1	1	0	72	6	13627	1	1	0	72	1	13632	NA	NA	NA
Developmental 10 mg/kg-d	KEGG_LEUKOCYTE_TRANSENDOTHELIAL_MIGRATION	1	1	0	116	7	13582	1	1	0	116	6	13583	1	1	0	116	1	13588	NA	NA	NA
Developmental 10 mg/kg-d	KEGG_LIMONENE_AND_PINENE_DEGRADATION	1	1	0	10	7	13688	1	1	0	10	6	13689	1	1	0	10	1	13694	NA	NA	NA
Developmental 10 mg/kg-d	KEGG_LINOLEIC_ACID_METABOLISM	1	1	0	29	7	13669	1	1	0	29	6	13670	1	1	0	29	1	13675	NA	NA	NA
Developmental 10 mg/kg-d	KEGG_LONG_TERM_DEPRESSION	1	1	0	70	7	13628	1	1	0	70	6	13629	1	1	0	70	1	13634	NA	NA	NA
Developmental 10 mg/kg-d	KEGG_LONG_TERM_POTENTIATION	1	1	0	70	7	13628	1	1	0	70	6	13629	1	1	0	70	1	13634	NA	NA	NA
Developmental 10 mg/kg-d	KEGG_LYSINE_DEGRADATION	1	1	0	44	7	13654	1	1	0	44	6	13655	1	1	0	44	1	13660	NA	NA	NA
Developmental 10 mg/kg-d	KEGG_LYSOSOME	1	1	0	121	7	13577	1	1	0	121	6	13578	1	1	0	121	1	13583	NA	NA	NA
Developmental 10 mg/kg-d	KEGG_MAPK_SIGNALING_PATHWAY	1	1	0	267	7	13431	1	1	0	267	6	13432	1	1	0	267	1	13437	NA	NA	NA
Developmental 10 mg/kg-d	KEGG_MATURITY_ONSET_DIABETES_OF_THE_YOUNG	1	1	0	25	7	13673	1	1	0	25	6	13674	1	1	0	25	1	13679	NA	NA	NA
Developmental 10 mg/kg-d	KEGG_MEDICUS_ENV_FACTOR_ARSENIC_TO_ELECTRON_TRANSFER_IN_COMPLEX_IV	1	1	0	21	7	13677	1	1	0	21	6	13678	1	1	0	21	1	13683	NA	NA	NA
Developmental 10 mg/kg-d	KEGG_MEDICUS_ENV_FACTOR_BENZO_A_PYRENRE_TO_CYP_MEDIATED_METABOLISM	1	1	0	11	7	13687	1	1	0	11	6	13688	1	1	0	11	1	13693	NA	NA	NA
Developmental 10 mg/kg-d	KEGG_MEDICUS_ENV_FACTOR_DCE_TO_DNA_ADDUCTS	1	1	0	19	7	13679	1	1	0	19	6	13680	1	1	0	19	1	13685	NA	NA	NA
Developmental 10 mg/kg-d	KEGG_MEDICUS_ENV_FACTOR_E2_TO_NUCLEAR_INITIATED_ESTROGEN_SIGNALING_PATHWAY	1	1	0	7	7	13691	1	1	0	7	6	13692	1	1	0	7	1	13697	NA	NA	NA
Developmental 10 mg/kg-d	KEGG_MEDICUS_ENV_FACTOR_E2_TO_RAS_ERK_SIGNALING_PATHWAY	1	1	0	16	7	13682	1	1	0	16	6	13683	1	1	0	16	1	13688	NA	NA	NA
Developmental 10 mg/kg-d	KEGG_MEDICUS_ENV_FACTOR_IRON_TO_ANTEROGRADE_AXONAL_TRANSPORT	1	1	0	19	7	13679	1	1	0	19	6	13680	1	1	0	19	1	13685	NA	NA	NA
Developmental 10 mg/kg-d	KEGG_MEDICUS_ENV_FACTOR_METALS_TO_JNK_SIGNALING_PATHWAY	1	1	0	8	7	13690	1	1	0	8	6	13691	1	1	0	8	1	13696	NA	NA	NA
Developmental 10 mg/kg-d	KEGG_MEDICUS_ENV_FACTOR_METALS_TO_KEAP1_NRF2_SIGNALIG_PATHWAY	1	1	0	9	7	13689	1	1	0	9	6	13690	1	1	0	9	1	13695	NA	NA	NA
Developmental 10 mg/kg-d	KEGG_MEDICUS_ENV_FACTOR_METALS_TO_NFKB_SIGNALING_PATHWAY	1	1	0	15	7	13683	1	1	0	15	6	13684	1	1	0	15	1	13689	NA	NA	NA
Developmental 10 mg/kg-d	KEGG_MEDICUS_ENV_FACTOR_METALS_TO_RAS_ERK_SIGNALING_PATHWAY	1	1	0	12	7	13686	1	1	0	12	6	13687	1	1	0	12	1	13692	NA	NA	NA
Developmental 10 mg/kg-d	KEGG_MEDICUS_ENV_FACTOR_NICOTINE_NNK_TO_PI3K_SIGNALING_PATHWAY	1	1	0	11	7	13687	1	1	0	11	6	13688	1	1	0	11	1	13693	NA	NA	NA
Developmental 10 mg/kg-d	KEGG_MEDICUS_ENV_FACTOR_NICOTINE_TO_JAK_STAT_SIGNALING_PATHWAY	1	1	0	5	7	13693	1	1	0	5	6	13694	1	1	0	5	1	13699	NA	NA	NA
Developmental 10 mg/kg-d	KEGG_MEDICUS_ENV_FACTOR_NNK_NNN_TO_CHRNA7_E2F_SIGNALING_PATHWAY	1	1	0	10	7	13688	1	1	0	10	6	13689	1	1	0	10	1	13694	NA	NA	NA
Developmental 10 mg/kg-d	KEGG_MEDICUS_ENV_FACTOR_NNK_NNN_TO_PI3K_SIGNALING_PATHWAY_N01339	1	1	0	11	7	13687	1	1	0	11	6	13688	1	1	0	11	1	13693	NA	NA	NA
Developmental 10 mg/kg-d	KEGG_MEDICUS_ENV_FACTOR_NNK_NNN_TO_PI3K_SIGNALING_PATHWAY_N01350	1	1	0	12	7	13686	1	1	0	12	6	13687	1	1	0	12	1	13692	NA	NA	NA
Developmental 10 mg/kg-d	KEGG_MEDICUS_ENV_FACTOR_NNK_NNN_TO_RAS_ERK_SIGNALING_PATHWAY	1	1	0	19	7	13679	1	1	0	19	6	13680	1	1	0	19	1	13685	NA	NA	NA
Developmental 10 mg/kg-d	KEGG_MEDICUS_ENV_FACTOR_NNK_TO_DNA_ADDUCTS	1	1	0	5	7	13693	1	1	0	5	6	13694	1	1	0	5	1	13699	NA	NA	NA
Developmental 10 mg/kg-d	KEGG_MEDICUS_ENV_FACTOR_PARAQUAT_TO_FAS_JNK_SIGNALING_PATHWAY	1	1	0	5	7	13693	1	1	0	5	6	13694	1	1	0	5	1	13699	NA	NA	NA
Developmental 10 mg/kg-d	KEGG_MEDICUS_ENV_FACTOR_PHIP_TO_DNA_ADDUCTS	1	1	0	5	7	13693	1	1	0	5	6	13694	1	1	0	5	1	13699	NA	NA	NA
Developmental 10 mg/kg-d	KEGG_MEDICUS_ENV_FACTOR_TCDD_TO_AHR_SIGNALING_PATHWAY	1	1	0	23	7	13675	1	1	0	23	6	13676	1	1	0	23	1	13681	NA	NA	NA
Developmental 10 mg/kg-d	KEGG_MEDICUS_ENV_FACTOR_ZN_TO_ANTEROGRADE_AXONAL_TRANSPORT	1	1	0	19	7	13679	1	1	0	19	6	13680	1	1	0	19	1	13685	NA	NA	NA
Developmental 10 mg/kg-d	KEGG_MEDICUS_PATHOGEN_ARSENIC_TO_ELECTRON_TRANSFER_IN_COMPLEX_II	1	1	0	6	7	13692	1	1	0	6	6	13693	1	1	0	6	1	13698	NA	NA	NA
Developmental 10 mg/kg-d	KEGG_MEDICUS_PATHOGEN_EBV_BARF1_TO_INTRINSIC_APOPTOTIC_PATHWAY	1	1	0	7	7	13691	1	1	0	7	6	13692	1	1	0	7	1	13697	NA	NA	NA
Developmental 10 mg/kg-d	KEGG_MEDICUS_PATHOGEN_EBV_EBNA1_TO_P53_MEDIATED_TRANSCRIPTION	1	1	0	10	7	13688	1	1	0	10	6	13689	1	1	0	10	1	13694	NA	NA	NA
Developmental 10 mg/kg-d	KEGG_MEDICUS_PATHOGEN_EBV_EBNA2_TO_RBP_JK_MEDIATED_TRANSCRIPTION	1	1	0	7	7	13691	1	1	0	7	6	13692	1	1	0	7	1	13697	NA	NA	NA
Developmental 10 mg/kg-d	KEGG_MEDICUS_PATHOGEN_EBV_EBNA3C_TO_CELL_CYCLE_G1_S_N00483	1	1	0	9	7	13689	1	1	0	9	6	13690	1	1	0	9	1	13695	NA	NA	NA
Developmental 10 mg/kg-d	KEGG_MEDICUS_PATHOGEN_EBV_EBNA3C_TO_CELL_CYCLE_G1_S_N00484	1	1	0	5	7	13693	1	1	0	5	6	13694	1	1	0	5	1	13699	NA	NA	NA
Developmental 10 mg/kg-d	KEGG_MEDICUS_PATHOGEN_EBV_EBNA3C_TO_P27_CELL_CYCLE_G1_S_N00264	1	1	0	11	7	13687	1	1	0	11	6	13688	1	1	0	11	1	13693	NA	NA	NA
Developmental 10 mg/kg-d	KEGG_MEDICUS_PATHOGEN_EBV_EBNA3C_TO_P27_CELL_CYCLE_G1_S_N00482	1	1	0	9	7	13689	1	1	0	9	6	13690	1	1	0	9	1	13695	NA	NA	NA
Developmental 10 mg/kg-d	KEGG_MEDICUS_PATHOGEN_EBV_EBNA3C_TO_P53_MEDIATED_TRANSCRIPTION	1	1	0	10	7	13688	1	1	0	10	6	13689	1	1	0	10	1	13694	NA	NA	NA
Developmental 10 mg/kg-d	KEGG_MEDICUS_PATHOGEN_EBV_LMP1_TO_NFKB_SIGNALING_PATHWAY	1	1	0	11	7	13687	1	1	0	11	6	13688	1	1	0	11	1	13693	NA	NA	NA
Developmental 10 mg/kg-d	KEGG_MEDICUS_PATHOGEN_EBV_LMP1_TO_PI3K_SIGNALING_PATHWAY	1	1	0	5	7	13693	1	1	0	5	6	13694	1	1	0	5	1	13699	NA	NA	NA
Developmental 10 mg/kg-d	KEGG_MEDICUS_PATHOGEN_EBV_LMP2A_TO_PI3K_SIGNALING_PATHWAY	1	1	0	5	7	13693	1	1	0	5	6	13694	1	1	0	5	1	13699	NA	NA	NA
Developmental 10 mg/kg-d	KEGG_MEDICUS_PATHOGEN_ESCHERICHIA_EAE_TIR_TCCP_TO_ACTIN_SIGNALING_PATHWAY	1	1	0	14	7	13684	1	1	0	14	6	13685	1	1	0	14	1	13690	NA	NA	NA
Developmental 10 mg/kg-d	KEGG_MEDICUS_PATHOGEN_ESCHERICHIA_EAE_TIR_TO_ACTIN_SIGNALING_PATHWAY	1	1	0	17	7	13681	1	1	0	17	6	13682	1	1	0	17	1	13687	NA	NA	NA
Developmental 10 mg/kg-d	KEGG_MEDICUS_PATHOGEN_ESCHERICHIA_ESPG_TO_MICROTUBULE_RHOA_SIGNALING_PATHWAY	1	1	0	17	7	13681	1	1	0	17	6	13682	1	1	0	17	1	13687	NA	NA	NA
Developmental 10 mg/kg-d	KEGG_MEDICUS_PATHOGEN_ESCHERICHIA_ESPJ_TO_IGG_FCGR_RAC_SIGNALING_PATHWAY	1	1	0	5	7	13693	1	1	0	5	6	13694	1	1	0	5	1	13699	NA	NA	NA
Developmental 10 mg/kg-d	KEGG_MEDICUS_PATHOGEN_ESCHERICHIA_ESPT_TO_RAC_SIGNALING_PATHWAY	1	1	0	14	7	13684	1	1	0	14	6	13685	1	1	0	14	1	13690	NA	NA	NA
Developmental 10 mg/kg-d	KEGG_MEDICUS_PATHOGEN_ESCHERICHIA_MAP_TO_CDC42_SIGNALING_PATHWAY	1	1	0	13	7	13685	1	1	0	13	6	13686	1	1	0	13	1	13691	NA	NA	NA
Developmental 10 mg/kg-d	KEGG_MEDICUS_PATHOGEN_ESCHERICHIA_MAP_TO_LPA_GNA12_13_RHOA_SIGNALING_PATHWAY	1	1	0	5	7	13693	1	1	0	5	6	13694	1	1	0	5	1	13699	NA	NA	NA
Developmental 10 mg/kg-d	KEGG_MEDICUS_PATHOGEN_ESCHERICHIA_TIR_TO_TLR2_4_MAPK_SIGNALING_PATHWAY	1	1	0	5	7	13693	1	1	0	5	6	13694	1	1	0	5	1	13699	NA	NA	NA
Developmental 10 mg/kg-d	KEGG_MEDICUS_PATHOGEN_HBV_HBX_TO_CREB_MEDIATED_TRANSCRIPTION	1	1	0	13	7	13685	1	1	0	13	6	13686	1	1	0	13	1	13691	NA	NA	NA
Developmental 10 mg/kg-d	KEGG_MEDICUS_PATHOGEN_HBV_HBX_TO_ERK_SIGNALING_PATHWAY	1	1	0	5	7	13693	1	1	0	5	6	13694	1	1	0	5	1	13699	NA	NA	NA
Developmental 10 mg/kg-d	KEGG_MEDICUS_PATHOGEN_HBV_HBX_TO_RAS_ERK_SIGNALING_PATHWAY	1	1	0	15	7	13683	1	1	0	15	6	13684	1	1	0	15	1	13689	NA	NA	NA
Developmental 10 mg/kg-d	KEGG_MEDICUS_PATHOGEN_HBV_LHBS_TO_PKC_ERK_SIGNALING_PATHWAY	1	1	0	12	7	13686	1	1	0	12	6	13687	1	1	0	12	1	13692	NA	NA	NA
Developmental 10 mg/kg-d	KEGG_MEDICUS_PATHOGEN_HCMV_GB_TO_PDGFR_RAS_ERK_SIGNALING_PATHWAY	1	1	0	15	7	13683	1	1	0	15	6	13684	1	1	0	15	1	13689	NA	NA	NA
Developmental 10 mg/kg-d	KEGG_MEDICUS_PATHOGEN_HCMV_GH_TO_ITGA_B_RHOA_SIGNALING_PATHWAY	1	1	0	7	7	13691	1	1	0	7	6	13692	1	1	0	7	1	13697	NA	NA	NA
Developmental 10 mg/kg-d	KEGG_MEDICUS_PATHOGEN_HCMV_UL33_TO_GNAI_AC_PKA_SIGNALING_PATHWAY	1	1	0	26	7	13672	1	1	0	26	6	13673	1	1	0	26	1	13678	NA	NA	NA
Developmental 10 mg/kg-d	KEGG_MEDICUS_PATHOGEN_HCMV_UL33_TO_GNAQ_PLCB_G_CALCINEURIN_SIGNALING_PATHWAY	1	1	0	6	7	13692	1	1	0	6	6	13693	1	1	0	6	1	13698	NA	NA	NA
Developmental 10 mg/kg-d	KEGG_MEDICUS_PATHOGEN_HCMV_UL33_TO_GNB_G_RHO_SIGNALING_PATHWAY	1	1	0	33	7	13665	1	1	0	33	6	13666	1	1	0	33	1	13671	NA	NA	NA
Developmental 10 mg/kg-d	KEGG_MEDICUS_PATHOGEN_HCMV_US27_TO_CXCR4_GNB_G_PLCB_PKC_SIGNALING_PATHWAY	1	1	0	8	7	13690	1	1	0	8	6	13691	1	1	0	8	1	13696	NA	NA	NA
Developmental 10 mg/kg-d	KEGG_MEDICUS_PATHOGEN_HCMV_US28_TO_GNA12_13_RHO_SIGNALING_PATHWAY	1	1	0	13	7	13685	1	1	0	13	6	13686	1	1	0	13	1	13691	NA	NA	NA
Developmental 10 mg/kg-d	KEGG_MEDICUS_PATHOGEN_HCMV_US28_TO_GNAQ_PLCB_G_CALCINEURIN_SIGNALING_PATHWAY	1	1	0	19	7	13679	1	1	0	19	6	13680	1	1	0	19	1	13685	NA	NA	NA
Developmental 10 mg/kg-d	KEGG_MEDICUS_PATHOGEN_HCMV_US28_TO_GNB_G_PI3K_NFKB_SIGNALING_PATHWAY	1	1	0	31	7	13667	1	1	0	31	6	13668	1	1	0	31	1	13673	NA	NA	NA
Developmental 10 mg/kg-d	KEGG_MEDICUS_PATHOGEN_HCV_CORE_TO_ERK_SIGNALING_PATHWAY	1	1	0	13	7	13685	1	1	0	13	6	13686	1	1	0	13	1	13691	NA	NA	NA
Developmental 10 mg/kg-d	KEGG_MEDICUS_PATHOGEN_HCV_CORE_TO_RXRA_LXRA_MEDIATED_TRANSCRIPTION	1	1	0	6	7	13692	1	1	0	6	6	13693	1	1	0	6	1	13698	NA	NA	NA
Developmental 10 mg/kg-d	KEGG_MEDICUS_PATHOGEN_HCV_CORE_TO_RXRA_PPARA_MEDIATED_TRANSCRIPTION	1	1	0	5	7	13693	1	1	0	5	6	13694	1	1	0	5	1	13699	NA	NA	NA
Developmental 10 mg/kg-d	KEGG_MEDICUS_PATHOGEN_HIV_GP120_TO_CXCR4_GNAI_PI3K_BAD_SIGNALING_PATHWAY	1	1	0	12	7	13686	1	1	0	12	6	13687	1	1	0	12	1	13692	NA	NA	NA
Developmental 10 mg/kg-d	KEGG_MEDICUS_PATHOGEN_HIV_GP120_TO_CXCR4_GNAQ_PLCB_G_CALCINEURIN	1	1	0	17	7	13681	1	1	0	17	6	13682	1	1	0	17	1	13687	NA	NA	NA
Developmental 10 mg/kg-d	KEGG_MEDICUS_PATHOGEN_HIV_GP120_TO_CXCR4_GNB_G_RAC_SIGNALING_PATHWAY	1	1	0	26	7	13672	1	1	0	26	6	13673	1	1	0	26	1	13678	NA	NA	NA
Developmental 10 mg/kg-d	KEGG_MEDICUS_PATHOGEN_HIV_GP120_TO_TNF_NFKB_SIGNALING_PATHWAY	1	1	0	15	7	13683	1	1	0	15	6	13684	1	1	0	15	1	13689	NA	NA	NA
Developmental 10 mg/kg-d	KEGG_MEDICUS_PATHOGEN_HIV_NEF_TO_TNF_NFKB_SIGNALING_PATHWAY	1	1	0	14	7	13684	1	1	0	14	6	13685	1	1	0	14	1	13690	NA	NA	NA
Developmental 10 mg/kg-d	KEGG_MEDICUS_PATHOGEN_HIV_TAT_NEF_TO_CROSSTALK_BETWEEN_EXTRINSIC_AND_INTRINSIC_APOPTOTIC_PATHWAYS	1	1	0	8	7	13690	1	1	0	8	6	13691	1	1	0	8	1	13696	NA	NA	NA
Developmental 10 mg/kg-d	KEGG_MEDICUS_PATHOGEN_HIV_TAT_TO_TLR2_4_NFKB_SIGNALING_PATHWAY	1	1	0	17	7	13681	1	1	0	17	6	13682	1	1	0	17	1	13687	NA	NA	NA
Developmental 10 mg/kg-d	KEGG_MEDICUS_PATHOGEN_HIV_VPR_TAT_TO_TNF_JNK_SIGNALING_PATHWAY	1	1	0	5	7	13693	1	1	0	5	6	13694	1	1	0	5	1	13699	NA	NA	NA
Developmental 10 mg/kg-d	KEGG_MEDICUS_PATHOGEN_HIV_VPR_TO_CDC25_CELL_CYCLE_G2M	1	1	0	11	7	13687	1	1	0	11	6	13688	1	1	0	11	1	13693	NA	NA	NA
Developmental 10 mg/kg-d	KEGG_MEDICUS_PATHOGEN_HIV_VPR_TO_WEE1_CELL_CYCLE_G2M	1	1	0	5	7	13693	1	1	0	5	6	13694	1	1	0	5	1	13699	NA	NA	NA
Developmental 10 mg/kg-d	KEGG_MEDICUS_PATHOGEN_HPV_E5_TO_ANTIGEN_PROCESSING_AND_PRESENTATION_BY_MHC_CLASS_I_MOLECULES	1	1	0	7	7	13691	1	1	0	7	6	13692	1	1	0	7	1	13697	NA	NA	NA
Developmental 10 mg/kg-d	KEGG_MEDICUS_PATHOGEN_HPV_E5_TO_EGFR_RAS_ERK_SIGNALING_PATHWAY	1	1	0	15	7	13683	1	1	0	15	6	13684	1	1	0	15	1	13689	NA	NA	NA
Developmental 10 mg/kg-d	KEGG_MEDICUS_PATHOGEN_HPV_E6_TO_NOTCH_SIGNALING_PATHWAY_N00380	1	1	0	12	7	13686	1	1	0	12	6	13687	1	1	0	12	1	13692	NA	NA	NA
Developmental 10 mg/kg-d	KEGG_MEDICUS_PATHOGEN_HPV_E6_TO_NOTCH_SIGNALING_PATHWAY_N00381	1	1	0	12	7	13686	1	1	0	12	6	13687	1	1	0	12	1	13692	NA	NA	NA
Developmental 10 mg/kg-d	KEGG_MEDICUS_PATHOGEN_HPV_E6_TO_NOTCH_SIGNALING_PATHWAY_N00382	1	1	0	13	7	13685	1	1	0	13	6	13686	1	1	0	13	1	13691	NA	NA	NA
Developmental 10 mg/kg-d	KEGG_MEDICUS_PATHOGEN_HPV_E7_TO_CELL_CYCLE_G1_S	1	1	0	6	7	13692	1	1	0	6	6	13693	1	1	0	6	1	13698	NA	NA	NA
Developmental 10 mg/kg-d	KEGG_MEDICUS_PATHOGEN_HPV_E7_TO_P27_CELL_CYCLE_G1_S	1	1	0	7	7	13691	1	1	0	7	6	13692	1	1	0	7	1	13697	NA	NA	NA
Developmental 10 mg/kg-d	KEGG_MEDICUS_PATHOGEN_HSV_GD_TO_HVEM_NFKB_SIGNALING_PATHWAY	1	1	0	12	7	13686	1	1	0	12	6	13687	1	1	0	12	1	13692	NA	NA	NA
Developmental 10 mg/kg-d	KEGG_MEDICUS_PATHOGEN_HTLV_1_P12_TO_ANTIGEN_PROCESSING_AND_PRESENTATION_BY_MHC_CLASS_I_MOLECULES	1	1	0	7	7	13691	1	1	0	7	6	13692	1	1	0	7	1	13697	NA	NA	NA
Developmental 10 mg/kg-d	KEGG_MEDICUS_PATHOGEN_HTLV_1_P12_TO_JAK_STAT_SIGNALING_PATHWAY	1	1	0	7	7	13691	1	1	0	7	6	13692	1	1	0	7	1	13697	NA	NA	NA
Developmental 10 mg/kg-d	KEGG_MEDICUS_PATHOGEN_HTLV_1_TAX_TO_E47_MEDIATED_TRANSCRIPTION	1	1	0	5	7	13693	1	1	0	5	6	13694	1	1	0	5	1	13699	NA	NA	NA
Developmental 10 mg/kg-d	KEGG_MEDICUS_PATHOGEN_HTLV_1_TAX_TO_NFY_MEDIATED_TRANSCRIPTION	1	1	0	15	7	13683	1	1	0	15	6	13684	1	1	0	15	1	13689	NA	NA	NA
Developmental 10 mg/kg-d	KEGG_MEDICUS_PATHOGEN_HTLV_1_TAX_TO_P21_CELL_CYCLE_G1_S_N00497	1	1	0	9	7	13689	1	1	0	9	6	13690	1	1	0	9	1	13695	NA	NA	NA
Developmental 10 mg/kg-d	KEGG_MEDICUS_PATHOGEN_HTLV_1_TAX_TO_P21_CELL_CYCLE_G1_S_N00498	1	1	0	8	7	13690	1	1	0	8	6	13691	1	1	0	8	1	13696	NA	NA	NA
Developmental 10 mg/kg-d	KEGG_MEDICUS_PATHOGEN_HTLV_1_TAX_TO_SPINDLE_ASSEMBLY_CHECKPOINT_SIGNALING	1	1	0	16	7	13682	1	1	0	16	6	13683	1	1	0	16	1	13688	NA	NA	NA
Developmental 10 mg/kg-d	KEGG_MEDICUS_PATHOGEN_HTLV_1_TAX_TO_SRF_MEDIATED_TRANSCRIPTION	1	1	0	5	7	13693	1	1	0	5	6	13694	1	1	0	5	1	13699	NA	NA	NA
Developmental 10 mg/kg-d	KEGG_MEDICUS_PATHOGEN_HTLV_1_TAX_TO_TNF_JNK_SIGNALING_PATHWAY	1	1	0	5	7	13693	1	1	0	5	6	13694	1	1	0	5	1	13699	NA	NA	NA
Developmental 10 mg/kg-d	KEGG_MEDICUS_PATHOGEN_KSHV_K15_TO_TNF_NFKB_SIGNALING_PATHWAY	1	1	0	8	7	13690	1	1	0	8	6	13691	1	1	0	8	1	13696	NA	NA	NA
Developmental 10 mg/kg-d	KEGG_MEDICUS_PATHOGEN_KSHV_LANA_TO_WNT_SIGNALING_PATHWAY	1	1	0	7	7	13691	1	1	0	7	6	13692	1	1	0	7	1	13697	NA	NA	NA
Developmental 10 mg/kg-d	KEGG_MEDICUS_PATHOGEN_KSHV_MIR1_2_TO_ANTIGEN_PROCESSING_AND_PRESENTATION_BY_MHC_CLASS_I_MOLECULES	1	1	0	6	7	13692	1	1	0	6	6	13693	1	1	0	6	1	13698	NA	NA	NA
Developmental 10 mg/kg-d	KEGG_MEDICUS_PATHOGEN_KSHV_MIR2_TO_CELL_SURFACE_MOLECULE_ENDOCYTOSIS	1	1	0	6	7	13692	1	1	0	6	6	13693	1	1	0	6	1	13698	NA	NA	NA
Developmental 10 mg/kg-d	KEGG_MEDICUS_PATHOGEN_KSHV_VCYCLIN_TO_CELL_CYCLE_G1_S	1	1	0	6	7	13692	1	1	0	6	6	13693	1	1	0	6	1	13698	NA	NA	NA
Developmental 10 mg/kg-d	KEGG_MEDICUS_PATHOGEN_KSHV_VFLIP_TO_NFKB_SIGNALING_PATHWAY	1	1	0	6	7	13692	1	1	0	6	6	13693	1	1	0	6	1	13698	NA	NA	NA
Developmental 10 mg/kg-d	KEGG_MEDICUS_PATHOGEN_KSHV_VFLIP_TO_TNF_NFKB_SIGNALING_PATHWAY	1	1	0	7	7	13691	1	1	0	7	6	13692	1	1	0	7	1	13697	NA	NA	NA
Developmental 10 mg/kg-d	KEGG_MEDICUS_PATHOGEN_KSHV_VGPCR_TO_GNB_G_ERK_SIGNALING_PATHWAY	1	1	0	31	7	13667	1	1	0	31	6	13668	1	1	0	31	1	13673	NA	NA	NA
Developmental 10 mg/kg-d	KEGG_MEDICUS_PATHOGEN_KSHV_VGPCR_TO_GNB_G_PI3K_AKT_SIGNALING_PATHWAY	1	1	0	24	7	13674	1	1	0	24	6	13675	1	1	0	24	1	13680	NA	NA	NA
Developmental 10 mg/kg-d	KEGG_MEDICUS_PATHOGEN_KSHV_VGPCR_TO_GNB_G_PI3K_JNK_SIGNALING_PATHWAY	1	1	0	29	7	13669	1	1	0	29	6	13670	1	1	0	29	1	13675	NA	NA	NA
Developmental 10 mg/kg-d	KEGG_MEDICUS_PATHOGEN_SALMONELLA_AVRA_TO_BETA_CATENIN_SIGNALING_PATHWAY	1	1	0	6	7	13692	1	1	0	6	6	13693	1	1	0	6	1	13698	NA	NA	NA
Developmental 10 mg/kg-d	KEGG_MEDICUS_PATHOGEN_SALMONELLA_SIFA_TO_MICROTUBULE_PLUS_END_DIRECTED_TRANSPORT	1	1	0	25	7	13673	1	1	0	25	6	13674	1	1	0	25	1	13679	NA	NA	NA
Developmental 10 mg/kg-d	KEGG_MEDICUS_PATHOGEN_SALMONELLA_SIFA_TO_TETHERING_OF_LATE_ENDOSOMES_AND_LYSOSOMES	1	1	0	9	7	13689	1	1	0	9	6	13690	1	1	0	9	1	13695	NA	NA	NA
Developmental 10 mg/kg-d	KEGG_MEDICUS_PATHOGEN_SALMONELLA_SOPB_TO_ARNO_ARF_ACTB_G_SIGNALING_PATHWAY	1	1	0	30	7	13668	1	1	0	30	6	13669	1	1	0	30	1	13674	NA	NA	NA
Developmental 10 mg/kg-d	KEGG_MEDICUS_PATHOGEN_SALMONELLA_SOPB_TO_RHOA_SIGNALING_PATHWAY	1	1	0	10	7	13688	1	1	0	10	6	13689	1	1	0	10	1	13694	NA	NA	NA
Developmental 10 mg/kg-d	KEGG_MEDICUS_PATHOGEN_SALMONELLA_SOPB_TO_RHOG_SIGNALING_PATHWAY	1	1	0	5	7	13693	1	1	0	5	6	13694	1	1	0	5	1	13699	NA	NA	NA
Developmental 10 mg/kg-d	KEGG_MEDICUS_PATHOGEN_SALMONELLA_SOPE_E2_TO_NOD_NFKB_SIGNALING_PATHWAY	1	1	0	9	7	13689	1	1	0	9	6	13690	1	1	0	9	1	13695	NA	NA	NA
Developmental 10 mg/kg-d	KEGG_MEDICUS_PATHOGEN_SALMONELLA_SOPE_TO_RAC_SIGNALING_PATHWAY	1	1	0	20	7	13678	1	1	0	20	6	13679	1	1	0	20	1	13684	NA	NA	NA
Developmental 10 mg/kg-d	KEGG_MEDICUS_PATHOGEN_SALMONELLA_SPVD_TO_TNF_NFKB_SIGNALING_PATHWAY	1	1	0	5	7	13693	1	1	0	5	6	13694	1	1	0	5	1	13699	NA	NA	NA
Developmental 10 mg/kg-d	KEGG_MEDICUS_PATHOGEN_SARS_COV_2_S_N_TO_LECTIN_PATHWAY_OF_COAGULATION_CASCADE	1	1	0	6	7	13692	1	1	0	6	6	13693	1	1	0	6	1	13698	NA	NA	NA
Developmental 10 mg/kg-d	KEGG_MEDICUS_PATHOGEN_SARS_COV_2_S_TO_ANGII_AT1R_NOX2_SIGNALING_PATHWAY	1	1	0	14	7	13684	1	1	0	14	6	13685	1	1	0	14	1	13690	NA	NA	NA
Developmental 10 mg/kg-d	KEGG_MEDICUS_PATHOGEN_SARS_COV_2_S_TO_CLASSICAL_PATHWAY_OF_COMPLEMENT_CASCADE	1	1	0	6	7	13692	1	1	0	6	6	13693	1	1	0	6	1	13698	NA	NA	NA
Developmental 10 mg/kg-d	KEGG_MEDICUS_PATHOGEN_SHIGELLA_FIMA_TO_CROSSTALK_BETWEEN_EXTRINSIC_AND_INTRINSIC_APOPTOTIC_PATHWAYS	1	1	0	6	7	13692	1	1	0	6	6	13693	1	1	0	6	1	13698	NA	NA	NA
Developmental 10 mg/kg-d	KEGG_MEDICUS_PATHOGEN_SHIGELLA_IPAA_TO_ITGA_B_RHOGEF_RHOA_SIGNALING_PATHWAY	1	1	0	11	7	13687	1	1	0	11	6	13688	1	1	0	11	1	13693	NA	NA	NA
Developmental 10 mg/kg-d	KEGG_MEDICUS_PATHOGEN_SHIGELLA_IPAB_C_D_TO_ITGA_B_TALIN_VINCULIN_SIGNALING_PATHWAY	1	1	0	9	7	13689	1	1	0	9	6	13690	1	1	0	9	1	13695	NA	NA	NA
Developmental 10 mg/kg-d	KEGG_MEDICUS_PATHOGEN_SHIGELLA_IPAC_TO_ACTIN_SIGNALING_PATHWAY	1	1	0	13	7	13685	1	1	0	13	6	13686	1	1	0	13	1	13691	NA	NA	NA
Developmental 10 mg/kg-d	KEGG_MEDICUS_PATHOGEN_SHIGELLA_IPAH7.8_TO_NLRP3_INFLAMMASOME_SIGNALING_PATHWAY	1	1	0	5	7	13693	1	1	0	5	6	13694	1	1	0	5	1	13699	NA	NA	NA
Developmental 10 mg/kg-d	KEGG_MEDICUS_PATHOGEN_SHIGELLA_IPGB1_TO_ITGA_B_RHOG_RAC_SIGNALING_PATHWAY	1	1	0	5	7	13693	1	1	0	5	6	13694	1	1	0	5	1	13699	NA	NA	NA
Developmental 10 mg/kg-d	KEGG_MEDICUS_PATHOGEN_SHIGELLA_IPGD_TO_ARNO_ARF_ACTB_G_SIGNALING_PATHWAY	1	1	0	29	7	13669	1	1	0	29	6	13670	1	1	0	29	1	13675	NA	NA	NA
Developmental 10 mg/kg-d	KEGG_MEDICUS_PATHOGEN_SHIGELLA_OSPF_TO_TLR2_4_MAPK_SIGNALING_PATHWAY	1	1	0	6	7	13692	1	1	0	6	6	13693	1	1	0	6	1	13698	NA	NA	NA
Developmental 10 mg/kg-d	KEGG_MEDICUS_PATHOGEN_SHIGELLA_OSPG_TO_TNF_NFKB_SIGNALING_PATHWAY	1	1	0	7	7	13691	1	1	0	7	6	13692	1	1	0	7	1	13697	NA	NA	NA
Developmental 10 mg/kg-d	KEGG_MEDICUS_PATHOGEN_YERSINIA_YOPH_TO_TCR_NFAT_SIGNALING_PATHWAY	1	1	0	5	7	13693	1	1	0	5	6	13694	1	1	0	5	1	13699	NA	NA	NA
Developmental 10 mg/kg-d	KEGG_MEDICUS_PATHOGEN_YERSINIA_YOPP_J_TO_TLR2_4_MAPK_SIGNALING_PATHWAY	1	1	0	6	7	13692	1	1	0	6	6	13693	1	1	0	6	1	13698	NA	NA	NA
Developmental 10 mg/kg-d	KEGG_MEDICUS_REFERENCE_26S_PROTEASOME_MEDIATED_PROTEIN_DEGRADATION	1	1	0	39	7	13659	1	1	0	39	6	13660	1	1	0	39	1	13665	NA	NA	NA
Developmental 10 mg/kg-d	KEGG_MEDICUS_REFERENCE_ACH_CHRN_PI3K_SIGNALING_PATHWAY	1	1	0	7	7	13691	1	1	0	7	6	13692	1	1	0	7	1	13697	NA	NA	NA
Developmental 10 mg/kg-d	KEGG_MEDICUS_REFERENCE_ACH_CHRN_RAS_ERK_SIGNALING_PATHWAY	1	1	0	21	7	13677	1	1	0	21	6	13678	1	1	0	21	1	13683	NA	NA	NA
Developmental 10 mg/kg-d	KEGG_MEDICUS_REFERENCE_ACTH_CORTISOL_SIGNALING_PATHWAY	1	1	0	32	7	13666	1	1	0	32	6	13667	1	1	0	32	1	13672	NA	NA	NA
Developmental 10 mg/kg-d	KEGG_MEDICUS_REFERENCE_ACTIVATION_OF_PRC2.2_BY_UBIQUITINATION_OF_H2AK119	1	1	0	22	7	13676	1	1	0	22	6	13677	1	1	0	22	1	13682	NA	NA	NA
Developmental 10 mg/kg-d	KEGG_MEDICUS_REFERENCE_ACTIVATION_OF_PRC2.2_BY_UBIQUITINATION_OF_H2AK119_IN_GERMLINE_GENES	1	1	0	27	7	13671	1	1	0	27	6	13672	1	1	0	27	1	13677	NA	NA	NA
Developmental 10 mg/kg-d	KEGG_MEDICUS_REFERENCE_ACTIVIN_SIGNALING_PATHWAY	1	1	0	8	7	13690	1	1	0	8	6	13691	1	1	0	8	1	13696	NA	NA	NA
Developmental 10 mg/kg-d	KEGG_MEDICUS_REFERENCE_ADRB3_UCP1_SIGNALING_PATHWAY	1	1	0	35	7	13663	1	1	0	35	6	13664	1	1	0	35	1	13669	NA	NA	NA
Developmental 10 mg/kg-d	KEGG_MEDICUS_REFERENCE_AGE_RAGE_SIGNALING_PATHWAY	1	1	0	16	7	13682	1	1	0	16	6	13683	1	1	0	16	1	13688	NA	NA	NA
Developmental 10 mg/kg-d	KEGG_MEDICUS_REFERENCE_AHR_SIGNALING_PATHWAY	1	1	0	8	7	13690	1	1	0	8	6	13691	1	1	0	8	1	13696	NA	NA	NA
Developmental 10 mg/kg-d	KEGG_MEDICUS_REFERENCE_ALTERNATIVE_PATHWAY_OF_COMPLEMENT_CASCADE_C3B_BREAKDOWN	1	1	0	5	7	13693	1	1	0	5	6	13694	1	1	0	5	1	13699	NA	NA	NA
Developmental 10 mg/kg-d	KEGG_MEDICUS_REFERENCE_AMH_SIGNALING_PATHWAY	1	1	0	9	7	13689	1	1	0	9	6	13690	1	1	0	9	1	13695	NA	NA	NA
Developmental 10 mg/kg-d	KEGG_MEDICUS_REFERENCE_ANGII_AT1R_NOX2_SIGNALING_PATHWAY	1	1	0	8	7	13690	1	1	0	8	6	13691	1	1	0	8	1	13696	NA	NA	NA
Developmental 10 mg/kg-d	KEGG_MEDICUS_REFERENCE_ANGIOTENSIN_ALDOSTERONE_SIGNALING_PATHWAY	1	1	0	28	7	13670	1	1	0	28	6	13671	1	1	0	28	1	13676	NA	NA	NA
Developmental 10 mg/kg-d	KEGG_MEDICUS_REFERENCE_ANTEROGRADE_AXONAL_TRANSPORT	1	1	0	24	7	13674	1	1	0	24	6	13675	1	1	0	24	1	13680	NA	NA	NA
Developmental 10 mg/kg-d	KEGG_MEDICUS_REFERENCE_ANTIGEN_PROCESSING_AND_PRESENTATION_BY_MHC_CLASS_II_MOLECULES	1	1	0	15	7	13683	1	1	0	15	6	13684	1	1	0	15	1	13689	NA	NA	NA
Developmental 10 mg/kg-d	KEGG_MEDICUS_REFERENCE_ANTIGEN_PROCESSING_AND_PRESENTATION_BY_MHC_CLASS_I_MOLECULES	1	1	0	12	7	13686	1	1	0	12	6	13687	1	1	0	12	1	13692	NA	NA	NA
Developmental 10 mg/kg-d	KEGG_MEDICUS_REFERENCE_ANXA2_S100A10_REGULATED_ACTIN_CYTOSKELETON	1	1	0	5	7	13693	1	1	0	5	6	13694	1	1	0	5	1	13699	NA	NA	NA
Developmental 10 mg/kg-d	KEGG_MEDICUS_REFERENCE_AREG_EGFR_PI3K_SIGNALING_PATHWAY	1	1	0	11	7	13687	1	1	0	11	6	13688	1	1	0	11	1	13693	NA	NA	NA
Developmental 10 mg/kg-d	KEGG_MEDICUS_REFERENCE_AREG_EGFR_RAS_ERK_SIGNALING_PATHWAY	1	1	0	15	7	13683	1	1	0	15	6	13684	1	1	0	15	1	13689	NA	NA	NA
Developmental 10 mg/kg-d	KEGG_MEDICUS_REFERENCE_ARL8_REGULATED_MICROTUBULE_PLUS_END_DIRECTED_TRANSPORT	0.017744162	1	1	34	6	13664	1	1	0	35	6	13664	0.002553812	1	1	34	0	13670	ARL8A	ARL8A	NA
Developmental 10 mg/kg-d	KEGG_MEDICUS_REFERENCE_ARNO_ARF_ACTB_G_SIGNALING_PATHWAY	1	1	0	25	7	13673	1	1	0	25	6	13674	1	1	0	25	1	13679	NA	NA	NA
Developmental 10 mg/kg-d	KEGG_MEDICUS_REFERENCE_ASSEMBLY_AND_TRAFFICKING_OF_TELOMERASE	1	1	0	19	7	13679	1	1	0	19	6	13680	1	1	0	19	1	13685	NA	NA	NA
Developmental 10 mg/kg-d	KEGG_MEDICUS_REFERENCE_ATR_P21_CELL_CYCLE_G2_M	1	1	0	9	7	13689	1	1	0	9	6	13690	1	1	0	9	1	13695	NA	NA	NA
Developmental 10 mg/kg-d	KEGG_MEDICUS_REFERENCE_ATR_SIGNALING	1	1	0	12	7	13686	1	1	0	12	6	13687	1	1	0	12	1	13692	NA	NA	NA
Developmental 10 mg/kg-d	KEGG_MEDICUS_REFERENCE_AUTOPHAGOSOME_AND_LYSOSOME_FUSION_TETHERING_FACTOR	1	1	0	16	7	13682	1	1	0	16	6	13683	1	1	0	16	1	13688	NA	NA	NA
Developmental 10 mg/kg-d	KEGG_MEDICUS_REFERENCE_AUTOPHAGOSOME_AND_LYSOSOME_FUSION_TETHERING_FACTOR_GRASP55	1	1	0	6	7	13692	1	1	0	6	6	13693	1	1	0	6	1	13698	NA	NA	NA
Developmental 10 mg/kg-d	KEGG_MEDICUS_REFERENCE_AUTOPHAGOSOME_AND_LYSOSOME_FUSION_TRANS_SNARE	1	1	0	5	7	13693	1	1	0	5	6	13694	1	1	0	5	1	13699	NA	NA	NA
Developmental 10 mg/kg-d	KEGG_MEDICUS_REFERENCE_AUTOPHAGY_VESICLE_NUCLEATION_ELONGATION_MATURATION_E3_UBIQUITIN_LIGASE_MALIN	1	1	0	7	7	13691	1	1	0	7	6	13692	1	1	0	7	1	13697	NA	NA	NA
Developmental 10 mg/kg-d	KEGG_MEDICUS_REFERENCE_AUTOPHAGY_VESICLE_NUCLEATION_ELONGATION_MATURATION_LC3_II_FORMATION	1	1	0	13	7	13685	1	1	0	13	6	13686	1	1	0	13	1	13691	NA	NA	NA
Developmental 10 mg/kg-d	KEGG_MEDICUS_REFERENCE_AUTOPHAGY_VESICLE_NUCLEATION_ELONGATION_MATURATION_MTORC1_PI3KC3_C1	1	1	0	16	7	13682	1	1	0	16	6	13683	1	1	0	16	1	13688	NA	NA	NA
Developmental 10 mg/kg-d	KEGG_MEDICUS_REFERENCE_AUTOPHAGY_VESICLE_NUCLEATION_ELONGATION_MATURATION_PACER_RUBCN_PI3KC3_C2	1	1	0	7	7	13691	1	1	0	7	6	13692	1	1	0	7	1	13697	NA	NA	NA
Developmental 10 mg/kg-d	KEGG_MEDICUS_REFERENCE_AUTOPHAGY_VESICLE_NUCLEATION_ELONGATION_MATURATION_PI3P_SYNTHESIS_BY_PI3KC3_C1	1	1	0	10	7	13688	1	1	0	10	6	13689	1	1	0	10	1	13694	NA	NA	NA
Developmental 10 mg/kg-d	KEGG_MEDICUS_REFERENCE_AUTOPHAGY_VESICLE_NUCLEATION_ELONGATION_MATURATION_SEQUESTOSOME_1_LIKE_RECEPTOR	1	1	0	14	7	13684	1	1	0	14	6	13685	1	1	0	14	1	13690	NA	NA	NA
Developmental 10 mg/kg-d	KEGG_MEDICUS_REFERENCE_AVP_V2R_PKA_SIGNALING_PATHWAY	1	1	0	10	7	13688	1	1	0	10	6	13689	1	1	0	10	1	13694	NA	NA	NA
Developmental 10 mg/kg-d	KEGG_MEDICUS_REFERENCE_BASE_EXCISION_AND_STRAND_CLEAVAGE_BY_BIFUNCTIONAL_GLYCOSYLASE	1	1	0	9	7	13689	1	1	0	9	6	13690	1	1	0	9	1	13695	NA	NA	NA
Developmental 10 mg/kg-d	KEGG_MEDICUS_REFERENCE_BASE_EXCISION_AND_STRAND_CLEAVAGE_BY_MONOFUNCTIONAL_GLYCOSYLASE	1	1	0	8	7	13690	1	1	0	8	6	13691	1	1	0	8	1	13696	NA	NA	NA
Developmental 10 mg/kg-d	KEGG_MEDICUS_REFERENCE_BASE_EXCISION_AND_STRAND_CLEAVAGE_BY_NEIL_GLYCOSYLASE	1	1	0	9	7	13689	1	1	0	9	6	13690	1	1	0	9	1	13695	NA	NA	NA
Developmental 10 mg/kg-d	KEGG_MEDICUS_REFERENCE_BCR_BCAP_CD19_PI3K_SIGNALING_PATHWAY	1	1	0	15	7	13683	1	1	0	15	6	13684	1	1	0	15	1	13689	NA	NA	NA
Developmental 10 mg/kg-d	KEGG_MEDICUS_REFERENCE_BCR_PLCG_CALCINEURIN_SIGNALING_PATHWAY	1	1	0	18	7	13680	1	1	0	18	6	13681	1	1	0	18	1	13686	NA	NA	NA
Developmental 10 mg/kg-d	KEGG_MEDICUS_REFERENCE_BCR_PLCG_ITPR_SIGNALING_PATHWAY	1	1	0	9	7	13689	1	1	0	9	6	13690	1	1	0	9	1	13695	NA	NA	NA
Developmental 10 mg/kg-d	KEGG_MEDICUS_REFERENCE_BETA_OXIDATION	1	1	0	11	7	13687	1	1	0	11	6	13688	1	1	0	11	1	13693	NA	NA	NA
Developmental 10 mg/kg-d	KEGG_MEDICUS_REFERENCE_BETA_OXIDATION_ACYL_COA_SYNTHESIS	1	1	0	11	7	13687	1	1	0	11	6	13688	1	1	0	11	1	13693	NA	NA	NA
Developmental 10 mg/kg-d	KEGG_MEDICUS_REFERENCE_BETA_OXIDATION_PEROXISOME_VLCFA	1	1	0	5	7	13693	1	1	0	5	6	13694	1	1	0	5	1	13699	NA	NA	NA
Developmental 10 mg/kg-d	KEGG_MEDICUS_REFERENCE_BILE_ACID_BIOSYNTHESIS	1	1	0	14	7	13684	1	1	0	14	6	13685	1	1	0	14	1	13690	NA	NA	NA
Developmental 10 mg/kg-d	KEGG_MEDICUS_REFERENCE_BLOCKING_UBIQUITINATION_OF_H2AK119_BY_CK2	1	1	0	12	7	13686	1	1	0	12	6	13687	1	1	0	12	1	13692	NA	NA	NA
Developmental 10 mg/kg-d	KEGG_MEDICUS_REFERENCE_BLOOD_GROUP_H_O_ANTIGEN_TYPE_1_BIOSYNTHESIS	1	1	0	6	7	13692	1	1	0	6	6	13693	1	1	0	6	1	13698	NA	NA	NA
Developmental 10 mg/kg-d	KEGG_MEDICUS_REFERENCE_BLOOD_GROUP_H_O_ANTIGEN_TYPE_2_BIOSYNTHESIS	1	1	0	7	7	13691	1	1	0	7	6	13692	1	1	0	7	1	13697	NA	NA	NA
Developmental 10 mg/kg-d	KEGG_MEDICUS_REFERENCE_BMP15_SIGNALING_PATHWAY	1	1	0	7	7	13691	1	1	0	7	6	13692	1	1	0	7	1	13697	NA	NA	NA
Developmental 10 mg/kg-d	KEGG_MEDICUS_REFERENCE_BMP9_10_SIGNALING_PATHWAY	1	1	0	9	7	13689	1	1	0	9	6	13690	1	1	0	9	1	13695	NA	NA	NA
Developmental 10 mg/kg-d	KEGG_MEDICUS_REFERENCE_BMP_HAMP_SIGNALING_PATHWAY	1	1	0	11	7	13687	1	1	0	11	6	13688	1	1	0	11	1	13693	NA	NA	NA
Developmental 10 mg/kg-d	KEGG_MEDICUS_REFERENCE_BMP_HAMP_SIGNALING_PATHWAY_AUXILIARY_FACTOR	1	1	0	7	7	13691	1	1	0	7	6	13692	1	1	0	7	1	13697	NA	NA	NA
Developmental 10 mg/kg-d	KEGG_MEDICUS_REFERENCE_BMP_SIGNALING_PATHWAY	1	1	0	20	7	13678	1	1	0	20	6	13679	1	1	0	20	1	13684	NA	NA	NA
Developmental 10 mg/kg-d	KEGG_MEDICUS_REFERENCE_BMP_SIGNALING_PATHWAY_BMP_ANTAGONIST	1	1	0	15	7	13683	1	1	0	15	6	13684	1	1	0	15	1	13689	NA	NA	NA
Developmental 10 mg/kg-d	KEGG_MEDICUS_REFERENCE_BRANCHING_MICROTUBULE_NUCLEATION	1	1	0	33	7	13665	1	1	0	33	6	13666	1	1	0	33	1	13671	NA	NA	NA
Developmental 10 mg/kg-d	KEGG_MEDICUS_REFERENCE_BREAK_INDUCED_REPLICATION	1	1	0	8	7	13690	1	1	0	8	6	13691	1	1	0	8	1	13696	NA	NA	NA
Developmental 10 mg/kg-d	KEGG_MEDICUS_REFERENCE_C9ORF72_MEDIATED_AUTOPHAGY_INITIATION	1	1	0	8	7	13690	1	1	0	8	6	13691	1	1	0	8	1	13696	NA	NA	NA
Developmental 10 mg/kg-d	KEGG_MEDICUS_REFERENCE_CA2_CAM_CAMK_SIGNALING_PATHWAY	1	1	0	19	7	13679	1	1	0	19	6	13680	1	1	0	19	1	13685	NA	NA	NA
Developmental 10 mg/kg-d	KEGG_MEDICUS_REFERENCE_CA2_CAM_CN_SIGNALING_PATHWAY	1	1	0	12	7	13686	1	1	0	12	6	13687	1	1	0	12	1	13692	NA	NA	NA
Developmental 10 mg/kg-d	KEGG_MEDICUS_REFERENCE_CA2_CAM_VGCC_RYR_SIGNALING_PATHWAY	1	1	0	11	7	13687	1	1	0	11	6	13688	1	1	0	11	1	13693	NA	NA	NA
Developmental 10 mg/kg-d	KEGG_MEDICUS_REFERENCE_CA2_ENTRY_LIGAND_GATED_CA2_CHANNEL	1	1	0	12	7	13686	1	1	0	12	6	13687	1	1	0	12	1	13692	NA	NA	NA
Developmental 10 mg/kg-d	KEGG_MEDICUS_REFERENCE_CA2_ENTRY_STORE_OPERATED_CA2_CHANNEL	1	1	0	5	7	13693	1	1	0	5	6	13694	1	1	0	5	1	13699	NA	NA	NA
Developmental 10 mg/kg-d	KEGG_MEDICUS_REFERENCE_CA2_ENTRY_VOLTAGE_GATED_CA2_CHANNEL	1	1	0	25	7	13673	1	1	0	25	6	13674	1	1	0	25	1	13679	NA	NA	NA
Developmental 10 mg/kg-d	KEGG_MEDICUS_REFERENCE_CA2_PLCD_ITPR_SIGNALING_PATHWAY	1	1	0	6	7	13692	1	1	0	6	6	13693	1	1	0	6	1	13698	NA	NA	NA
Developmental 10 mg/kg-d	KEGG_MEDICUS_REFERENCE_CA2_PYK2_RAS_ERK_SIGNALING_PATHWAY	1	1	0	15	7	13683	1	1	0	15	6	13684	1	1	0	15	1	13689	NA	NA	NA
Developmental 10 mg/kg-d	KEGG_MEDICUS_REFERENCE_CARDIAC_TYPE_VGCC_RYR_SIGNALING	1	1	0	21	7	13677	1	1	0	21	6	13678	1	1	0	21	1	13683	NA	NA	NA
Developmental 10 mg/kg-d	KEGG_MEDICUS_REFERENCE_CASR_PTH_SIGNALING_PATHWAY	1	1	0	7	7	13691	1	1	0	7	6	13692	1	1	0	7	1	13697	NA	NA	NA
Developmental 10 mg/kg-d	KEGG_MEDICUS_REFERENCE_CCR2_GNB_G_PI3K_NFKB_SIGNALING_PATHWAY	1	1	0	31	7	13667	1	1	0	31	6	13668	1	1	0	31	1	13673	NA	NA	NA
Developmental 10 mg/kg-d	KEGG_MEDICUS_REFERENCE_CCR5_GNB_G_PLCB_G_PKC_SIGNALING_PATHWAY	1	1	0	26	7	13672	1	1	0	26	6	13673	1	1	0	26	1	13678	NA	NA	NA
Developmental 10 mg/kg-d	KEGG_MEDICUS_REFERENCE_CCR_CXCR_GNB_G_PI3K_RAC_SIGNALING_PATHWAY	1	1	0	31	7	13667	1	1	0	31	6	13668	1	1	0	31	1	13673	NA	NA	NA
Developmental 10 mg/kg-d	KEGG_MEDICUS_REFERENCE_CD40_NFKB_SIGNALING_PATHWAY	1	1	0	8	7	13690	1	1	0	8	6	13691	1	1	0	8	1	13696	NA	NA	NA
Developmental 10 mg/kg-d	KEGG_MEDICUS_REFERENCE_CD80_CD86_CD28_PI3K_SIGNALING_PATHWAY	1	1	0	10	7	13688	1	1	0	10	6	13689	1	1	0	10	1	13694	NA	NA	NA
Developmental 10 mg/kg-d	KEGG_MEDICUS_REFERENCE_CD80_CD86_CTLA4_PP2A_SIGNALING_PATHWAY	1	1	0	22	7	13676	1	1	0	22	6	13677	1	1	0	22	1	13682	NA	NA	NA
Developmental 10 mg/kg-d	KEGG_MEDICUS_REFERENCE_CDC25_CELL_CYCLE_G2_M	1	1	0	10	7	13688	1	1	0	10	6	13689	1	1	0	10	1	13694	NA	NA	NA
Developmental 10 mg/kg-d	KEGG_MEDICUS_REFERENCE_CENPE_INTERACTION_WITH_NDC80_COMPLEX	1	1	0	12	7	13686	1	1	0	12	6	13687	1	1	0	12	1	13692	NA	NA	NA
Developmental 10 mg/kg-d	KEGG_MEDICUS_REFERENCE_CGAS_STING_SIGNALING_PATHWAY	1	1	0	18	7	13680	1	1	0	18	6	13681	1	1	0	18	1	13686	NA	NA	NA
Developmental 10 mg/kg-d	KEGG_MEDICUS_REFERENCE_CHOLESTEROL_BIOSYNTHESIS	1	1	0	13	7	13685	1	1	0	13	6	13686	1	1	0	13	1	13691	NA	NA	NA
Developmental 10 mg/kg-d	KEGG_MEDICUS_REFERENCE_CHONDROITIN_SULFATE_BIOSYNTHESIS	1	1	0	8	7	13690	1	1	0	8	6	13691	1	1	0	8	1	13696	NA	NA	NA
Developmental 10 mg/kg-d	KEGG_MEDICUS_REFERENCE_CHRNA7_E2F_SIGNALING_PATHWAY	1	1	0	6	7	13692	1	1	0	6	6	13693	1	1	0	6	1	13698	NA	NA	NA
Developmental 10 mg/kg-d	KEGG_MEDICUS_REFERENCE_CITRATE_CYCLE_FIRST_CARBON_OXIDATION	1	1	0	9	7	13689	1	1	0	9	6	13690	1	1	0	9	1	13695	NA	NA	NA
Developmental 10 mg/kg-d	KEGG_MEDICUS_REFERENCE_CITRATE_CYCLE_SECOND_CARBON_OXIDATION_2	1	1	0	10	7	13688	1	1	0	10	6	13689	1	1	0	10	1	13694	NA	NA	NA
Developmental 10 mg/kg-d	KEGG_MEDICUS_REFERENCE_CLASSICAL_PATHWAY_OF_COMPLEMENT_CASCADE_C4_C2_TO_C3_CONVERTASE_FORMATION	1	1	0	8	7	13690	1	1	0	8	6	13691	1	1	0	8	1	13696	NA	NA	NA
Developmental 10 mg/kg-d	KEGG_MEDICUS_REFERENCE_COHESIN_ACETYLATION	1	1	0	5	7	13693	1	1	0	5	6	13694	1	1	0	5	1	13699	NA	NA	NA
Developmental 10 mg/kg-d	KEGG_MEDICUS_REFERENCE_COHESIN_DISSOCIATION_IN_ANAPHASE	1	1	0	16	7	13682	1	1	0	16	6	13683	1	1	0	16	1	13688	NA	NA	NA
Developmental 10 mg/kg-d	KEGG_MEDICUS_REFERENCE_COHESIN_DISSOCIATION_IN_PROPHASE	1	1	0	16	7	13682	1	1	0	16	6	13683	1	1	0	16	1	13688	NA	NA	NA
Developmental 10 mg/kg-d	KEGG_MEDICUS_REFERENCE_COHESIN_LOADING	1	1	0	9	7	13689	1	1	0	9	6	13690	1	1	0	9	1	13695	NA	NA	NA
Developmental 10 mg/kg-d	KEGG_MEDICUS_REFERENCE_COMMON_PATHWAY_OF_COMPLEMENT_CASCADE_MAC_FORMATION	1	1	0	7	7	13691	1	1	0	7	6	13692	1	1	0	7	1	13697	NA	NA	NA
Developmental 10 mg/kg-d	KEGG_MEDICUS_REFERENCE_CONDENSIN_LOADING	1	1	0	20	7	13678	1	1	0	20	6	13679	1	1	0	20	1	13684	NA	NA	NA
Developmental 10 mg/kg-d	KEGG_MEDICUS_REFERENCE_COPII_VESICLE_FORMATION	1	1	0	12	7	13686	1	1	0	12	6	13687	1	1	0	12	1	13692	NA	NA	NA
Developmental 10 mg/kg-d	KEGG_MEDICUS_REFERENCE_COPI_VESICLE_FORMATION	1	1	0	23	7	13675	1	1	0	23	6	13676	1	1	0	23	1	13681	NA	NA	NA
Developmental 10 mg/kg-d	KEGG_MEDICUS_REFERENCE_CORE_NER_REACTION	1	1	0	29	7	13669	1	1	0	29	6	13670	1	1	0	29	1	13675	NA	NA	NA
Developmental 10 mg/kg-d	KEGG_MEDICUS_REFERENCE_CREATINE_PATHWAY	1	1	0	7	7	13691	1	1	0	7	6	13692	1	1	0	7	1	13697	NA	NA	NA
Developmental 10 mg/kg-d	KEGG_MEDICUS_REFERENCE_CRHR_PKA_ACTH_SIGNALING_PATHWAY	1	1	0	27	7	13671	1	1	0	27	6	13672	1	1	0	27	1	13677	NA	NA	NA
Developmental 10 mg/kg-d	KEGG_MEDICUS_REFERENCE_CROSSTALK_BETWEEN_EXTRINSIC_AND_INTRINSIC_APOPTOTIC_PATHWAYS	1	1	0	15	7	13683	1	1	0	15	6	13684	1	1	0	15	1	13689	NA	NA	NA
Developmental 10 mg/kg-d	KEGG_MEDICUS_REFERENCE_CX3CR1_GNAI_AC_PKA_SIGNALING_PATHWAY	1	1	0	17	7	13681	1	1	0	17	6	13682	1	1	0	17	1	13687	NA	NA	NA
Developmental 10 mg/kg-d	KEGG_MEDICUS_REFERENCE_CXCL12_CXCR4_PKC_ERK_SIGNALING_PATHAWAY	1	1	0	19	7	13679	1	1	0	19	6	13680	1	1	0	19	1	13685	NA	NA	NA
Developmental 10 mg/kg-d	KEGG_MEDICUS_REFERENCE_CXCR4_GNA12_13_RHO_SIGNALING_PATHWAY	1	1	0	9	7	13689	1	1	0	9	6	13690	1	1	0	9	1	13695	NA	NA	NA
Developmental 10 mg/kg-d	KEGG_MEDICUS_REFERENCE_CXCR4_GNAI_PI3K_BAD_SIGNALING_PATHWAY	1	1	0	12	7	13686	1	1	0	12	6	13687	1	1	0	12	1	13692	NA	NA	NA
Developmental 10 mg/kg-d	KEGG_MEDICUS_REFERENCE_CXCR4_GNAQ_PLCB_G_CALCINEURIN_SIGNALING_PATHWAY	1	1	0	21	7	13677	1	1	0	21	6	13678	1	1	0	21	1	13683	NA	NA	NA
Developmental 10 mg/kg-d	KEGG_MEDICUS_REFERENCE_CXCR4_GNB_G_PLCB_PKC_SIGNALING_PATHWAY	1	1	0	31	7	13667	1	1	0	31	6	13668	1	1	0	31	1	13673	NA	NA	NA
Developmental 10 mg/kg-d	KEGG_MEDICUS_REFERENCE_CXCR4_GNB_G_RAC_SIGNALING_PATHWAY	1	1	0	26	7	13672	1	1	0	26	6	13673	1	1	0	26	1	13678	NA	NA	NA
Developmental 10 mg/kg-d	KEGG_MEDICUS_REFERENCE_CXCR_GNB_G_ERK_SIGNALING_PATHWAY	1	1	0	27	7	13671	1	1	0	27	6	13672	1	1	0	27	1	13677	NA	NA	NA
Developmental 10 mg/kg-d	KEGG_MEDICUS_REFERENCE_CXCR_GNB_G_PI3K_AKT_SIGNALING_PATHWAY	1	1	0	26	7	13672	1	1	0	26	6	13673	1	1	0	26	1	13678	NA	NA	NA
Developmental 10 mg/kg-d	KEGG_MEDICUS_REFERENCE_CYTOKINE_JAK_STAT_SIGNALING_PATHWAY	1	1	0	45	7	13653	1	1	0	45	6	13654	1	1	0	45	1	13659	NA	NA	NA
Developmental 10 mg/kg-d	KEGG_MEDICUS_REFERENCE_DEPHOSPHORYLATION_OF_KINETOCHORE	1	1	0	12	7	13686	1	1	0	12	6	13687	1	1	0	12	1	13692	NA	NA	NA
Developmental 10 mg/kg-d	KEGG_MEDICUS_REFERENCE_DERMATAN_SULFATE_DEGRADATION	1	1	0	8	7	13690	1	1	0	8	6	13691	1	1	0	8	1	13696	NA	NA	NA
Developmental 10 mg/kg-d	KEGG_MEDICUS_REFERENCE_DEUBIQUITINATION_OF_H2AK119	1	1	0	26	7	13672	1	1	0	26	6	13673	1	1	0	26	1	13678	NA	NA	NA
Developmental 10 mg/kg-d	KEGG_MEDICUS_REFERENCE_DISASSEMBLY_OF_MCC	1	1	0	17	7	13681	1	1	0	17	6	13682	1	1	0	17	1	13687	NA	NA	NA
Developmental 10 mg/kg-d	KEGG_MEDICUS_REFERENCE_DNA_DEGRADATION_BY_EXTRACELLULAR_ENDOLYSOSOMAL_DNASE	1	1	0	7	7	13691	1	1	0	7	6	13692	1	1	0	7	1	13697	NA	NA	NA
Developmental 10 mg/kg-d	KEGG_MEDICUS_REFERENCE_DNA_END_RESECTION_AND_RPA_LOADING	1	1	0	18	7	13680	1	1	0	18	6	13681	1	1	0	18	1	13686	NA	NA	NA
Developmental 10 mg/kg-d	KEGG_MEDICUS_REFERENCE_DNA_REPLICATION_LICENSING	1	1	0	24	7	13674	1	1	0	24	6	13675	1	1	0	24	1	13680	NA	NA	NA
Developmental 10 mg/kg-d	KEGG_MEDICUS_REFERENCE_DNA_REPLICATION_TERMINATION	1	1	0	21	7	13677	1	1	0	21	6	13678	1	1	0	21	1	13683	NA	NA	NA
Developmental 10 mg/kg-d	KEGG_MEDICUS_REFERENCE_DOUBLE_HOLLIDAY_JUNCTION_RESOLUTION	1	1	0	6	7	13692	1	1	0	6	6	13693	1	1	0	6	1	13698	NA	NA	NA
Developmental 10 mg/kg-d	KEGG_MEDICUS_REFERENCE_DOUBLE_STRAND_BREAK_SIGNALING	1	1	0	13	7	13685	1	1	0	13	6	13686	1	1	0	13	1	13691	NA	NA	NA
Developmental 10 mg/kg-d	KEGG_MEDICUS_REFERENCE_DRD1_GNAS_AC_PKA_SIGNALING_PATHWAY	1	1	0	16	7	13682	1	1	0	16	6	13683	1	1	0	16	1	13688	NA	NA	NA
Developmental 10 mg/kg-d	KEGG_MEDICUS_REFERENCE_DYNEIN_RECRUITMENT_TO_THE_KINETOCHORE	1	1	0	30	7	13668	1	1	0	30	6	13669	1	1	0	30	1	13674	NA	NA	NA
Developmental 10 mg/kg-d	KEGG_MEDICUS_REFERENCE_E2_ER_RAS_ERK_SIGNALING_PATHWAY	1	1	0	23	7	13675	1	1	0	23	6	13676	1	1	0	23	1	13681	NA	NA	NA
Developmental 10 mg/kg-d	KEGG_MEDICUS_REFERENCE_EARLY_ENDOSOMAL_FUSION	1	1	0	8	7	13690	1	1	0	8	6	13691	1	1	0	8	1	13696	NA	NA	NA
Developmental 10 mg/kg-d	KEGG_MEDICUS_REFERENCE_EGF_EGFR_ACTIN_SIGNALING_PATHWAY	1	1	0	21	7	13677	1	1	0	21	6	13678	1	1	0	21	1	13683	NA	NA	NA
Developmental 10 mg/kg-d	KEGG_MEDICUS_REFERENCE_EGF_EGFR_PI3K_NFKB_SIGNALING_PATHWAY	1	1	0	14	7	13684	1	1	0	14	6	13685	1	1	0	14	1	13690	NA	NA	NA
Developmental 10 mg/kg-d	KEGG_MEDICUS_REFERENCE_EGF_EGFR_PI3K_SIGNALING_PATHWAY	1	1	0	9	7	13689	1	1	0	9	6	13690	1	1	0	9	1	13695	NA	NA	NA
Developmental 10 mg/kg-d	KEGG_MEDICUS_REFERENCE_EGF_EGFR_PLCG_CALCINEURIN_SIGNALING_PATHWAY	1	1	0	16	7	13682	1	1	0	16	6	13683	1	1	0	16	1	13688	NA	NA	NA
Developmental 10 mg/kg-d	KEGG_MEDICUS_REFERENCE_EGF_EGFR_PLCG_CAMK_SIGNALING_PATHWAY	1	1	0	15	7	13683	1	1	0	15	6	13684	1	1	0	15	1	13689	NA	NA	NA
Developmental 10 mg/kg-d	KEGG_MEDICUS_REFERENCE_EGF_EGFR_PLCG_ERK_SIGNALING_PATHWAY	1	1	0	15	7	13683	1	1	0	15	6	13684	1	1	0	15	1	13689	NA	NA	NA
Developmental 10 mg/kg-d	KEGG_MEDICUS_REFERENCE_EGF_EGFR_RAS_ERK_SIGNALING_PATHWAY	1	1	0	16	7	13682	1	1	0	16	6	13683	1	1	0	16	1	13688	NA	NA	NA
Developmental 10 mg/kg-d	KEGG_MEDICUS_REFERENCE_EGF_EGFR_RAS_JNK_SIGNALING_PATHWAY	1	1	0	13	7	13685	1	1	0	13	6	13686	1	1	0	13	1	13691	NA	NA	NA
Developmental 10 mg/kg-d	KEGG_MEDICUS_REFERENCE_EGF_EGFR_RAS_PI3K_SIGNALING_PATHWAY	1	1	0	15	7	13683	1	1	0	15	6	13684	1	1	0	15	1	13689	NA	NA	NA
Developmental 10 mg/kg-d	KEGG_MEDICUS_REFERENCE_EGF_EGFR_RAS_RALGDS_SIGNALING_PATHWAY	1	1	0	11	7	13687	1	1	0	11	6	13688	1	1	0	11	1	13693	NA	NA	NA
Developmental 10 mg/kg-d	KEGG_MEDICUS_REFERENCE_EGF_EGFR_RAS_RASSF1_SIGNALING_PATHWAY	1	1	0	11	7	13687	1	1	0	11	6	13688	1	1	0	11	1	13693	NA	NA	NA
Developmental 10 mg/kg-d	KEGG_MEDICUS_REFERENCE_EGF_ERBB2_RAS_ERK_SIGNALING_PATHWAY	1	1	0	16	7	13682	1	1	0	16	6	13683	1	1	0	16	1	13688	NA	NA	NA
Developmental 10 mg/kg-d	KEGG_MEDICUS_REFERENCE_EGF_JAK_STAT_SIGNALING_PATHWAY	1	1	0	7	7	13691	1	1	0	7	6	13692	1	1	0	7	1	13697	NA	NA	NA
Developmental 10 mg/kg-d	KEGG_MEDICUS_REFERENCE_ELECTRON_TRANSFER_IN_COMPLEX_I	1	1	0	44	7	13654	1	1	0	44	6	13655	1	1	0	44	1	13660	NA	NA	NA
Developmental 10 mg/kg-d	KEGG_MEDICUS_REFERENCE_ELECTRON_TRANSFER_IN_COMPLEX_III	1	1	0	11	7	13687	1	1	0	11	6	13688	1	1	0	11	1	13693	NA	NA	NA
Developmental 10 mg/kg-d	KEGG_MEDICUS_REFERENCE_ELECTRON_TRANSFER_IN_COMPLEX_IV	1	1	0	19	7	13679	1	1	0	19	6	13680	1	1	0	19	1	13685	NA	NA	NA
Developmental 10 mg/kg-d	KEGG_MEDICUS_REFERENCE_EP_NE_ADRB_CAMP_SIGNALING_PATHWAY	1	1	0	15	7	13683	1	1	0	15	6	13684	1	1	0	15	1	13689	NA	NA	NA
Developmental 10 mg/kg-d	KEGG_MEDICUS_REFERENCE_EREG_EGFR_PI3K_SIGNALING_PATHWAY	1	1	0	11	7	13687	1	1	0	11	6	13688	1	1	0	11	1	13693	NA	NA	NA
Developmental 10 mg/kg-d	KEGG_MEDICUS_REFERENCE_EREG_EGFR_RAS_ERK_SIGNALING_PATHWAY	1	1	0	15	7	13683	1	1	0	15	6	13684	1	1	0	15	1	13689	NA	NA	NA
Developmental 10 mg/kg-d	KEGG_MEDICUS_REFERENCE_ERK_RSK_SIGNALING	1	1	0	6	7	13692	1	1	0	6	6	13693	1	1	0	6	1	13698	NA	NA	NA
Developmental 10 mg/kg-d	KEGG_MEDICUS_REFERENCE_ESTABLISHMENT_OF_COHESION	1	1	0	7	7	13691	1	1	0	7	6	13692	1	1	0	7	1	13697	NA	NA	NA
Developmental 10 mg/kg-d	KEGG_MEDICUS_REFERENCE_EXTRINSIC_APOPTOTIC_PATHWAY	1	1	0	10	7	13688	1	1	0	10	6	13689	1	1	0	10	1	13694	NA	NA	NA
Developmental 10 mg/kg-d	KEGG_MEDICUS_REFERENCE_FANCONI_ANEMIA_PATHWAY	1	1	0	19	7	13679	1	1	0	19	6	13680	1	1	0	19	1	13685	NA	NA	NA
Developmental 10 mg/kg-d	KEGG_MEDICUS_REFERENCE_FASLG_RIPK1_3_SIGNALING_PATHWAY	1	1	0	5	7	13693	1	1	0	5	6	13694	1	1	0	5	1	13699	NA	NA	NA
Developmental 10 mg/kg-d	KEGG_MEDICUS_REFERENCE_FAS_JNK_SIGNALING_PATHWAY	1	1	0	7	7	13691	1	1	0	7	6	13692	1	1	0	7	1	13697	NA	NA	NA
Developmental 10 mg/kg-d	KEGG_MEDICUS_REFERENCE_FE3_FERRITIN_TRANSPORT	1	1	0	5	7	13693	1	1	0	5	6	13694	1	1	0	5	1	13699	NA	NA	NA
Developmental 10 mg/kg-d	KEGG_MEDICUS_REFERENCE_FE_TF_TRANSPORT	1	1	0	7	7	13691	1	1	0	7	6	13692	1	1	0	7	1	13697	NA	NA	NA
Developmental 10 mg/kg-d	KEGG_MEDICUS_REFERENCE_FGF_FGFR_PI3K_SIGNALING_PATHWAY	1	1	0	31	7	13667	1	1	0	31	6	13668	1	1	0	31	1	13673	NA	NA	NA
Developmental 10 mg/kg-d	KEGG_MEDICUS_REFERENCE_FGF_FGFR_RAS_ERK_SIGNALING_PATHWAY	1	1	0	35	7	13663	1	1	0	35	6	13664	1	1	0	35	1	13669	NA	NA	NA
Developmental 10 mg/kg-d	KEGG_MEDICUS_REFERENCE_FLCN_MTORC1_SIGNALING_PATHWAY	1	1	0	14	7	13684	1	1	0	14	6	13685	1	1	0	14	1	13690	NA	NA	NA
Developmental 10 mg/kg-d	KEGG_MEDICUS_REFERENCE_FLT3LG_FLT3_RAS_ERK_SIGNALING_PATHWAY	1	1	0	15	7	13683	1	1	0	15	6	13684	1	1	0	15	1	13689	NA	NA	NA
Developmental 10 mg/kg-d	KEGG_MEDICUS_REFERENCE_FLT3LG_FLT3_RAS_PI3K_SIGNALING_PATHWAY	1	1	0	15	7	13683	1	1	0	15	6	13684	1	1	0	15	1	13689	NA	NA	NA
Developmental 10 mg/kg-d	KEGG_MEDICUS_REFERENCE_FSHR_GNAS_PKA_SIGNALING_PATHWAY	1	1	0	16	7	13682	1	1	0	16	6	13683	1	1	0	16	1	13688	NA	NA	NA
Developmental 10 mg/kg-d	KEGG_MEDICUS_REFERENCE_GATOR1_MTORC1_SIGNALING_PATHWAY	1	1	0	14	7	13684	1	1	0	14	6	13685	1	1	0	14	1	13690	NA	NA	NA
Developmental 10 mg/kg-d	KEGG_MEDICUS_REFERENCE_GENE_SILENCING_BY_METHYLATION_OF_H3K27_AND_UBIQUITINATION_OF_H2AK119	1	1	0	40	7	13658	1	1	0	40	6	13659	1	1	0	40	1	13664	NA	NA	NA
Developmental 10 mg/kg-d	KEGG_MEDICUS_REFERENCE_GF_RTK_PI3K_SIGNALING_PATHWAY	1	1	0	83	7	13615	1	1	0	83	6	13616	1	1	0	83	1	13621	NA	NA	NA
Developmental 10 mg/kg-d	KEGG_MEDICUS_REFERENCE_GF_RTK_RAS_ERK_SIGNALING_PATHWAY	1	1	0	92	7	13606	1	1	0	92	6	13607	1	1	0	92	1	13612	NA	NA	NA
Developmental 10 mg/kg-d	KEGG_MEDICUS_REFERENCE_GF_RTK_RAS_PI3K_SIGNALING_PATHWAY	1	1	0	89	7	13609	1	1	0	89	6	13610	1	1	0	89	1	13615	NA	NA	NA
Developmental 10 mg/kg-d	KEGG_MEDICUS_REFERENCE_GHRHR_PKA_GH_SIGNALING_PATHWAY	1	1	0	28	7	13670	1	1	0	28	6	13671	1	1	0	28	1	13676	NA	NA	NA
Developmental 10 mg/kg-d	KEGG_MEDICUS_REFERENCE_GH_JAK_STAT_SIGNALING_PATHWAY	1	1	0	7	7	13691	1	1	0	7	6	13692	1	1	0	7	1	13697	NA	NA	NA
Developmental 10 mg/kg-d	KEGG_MEDICUS_REFERENCE_GLOBAL_GENOME_NER	1	1	0	18	7	13680	1	1	0	18	6	13681	1	1	0	18	1	13686	NA	NA	NA
Developmental 10 mg/kg-d	KEGG_MEDICUS_REFERENCE_GLUCONEOGENESIS	1	1	0	5	7	13693	1	1	0	5	6	13694	1	1	0	5	1	13699	NA	NA	NA
Developmental 10 mg/kg-d	KEGG_MEDICUS_REFERENCE_GLUTATHIONE_BIOSYNTHESIS	1	1	0	11	7	13687	1	1	0	11	6	13688	1	1	0	11	1	13693	NA	NA	NA
Developmental 10 mg/kg-d	KEGG_MEDICUS_REFERENCE_GLYCOGEN_BIOSYNTHESIS	1	1	0	6	7	13692	1	1	0	6	6	13693	1	1	0	6	1	13698	NA	NA	NA
Developmental 10 mg/kg-d	KEGG_MEDICUS_REFERENCE_GLYCOGEN_DEGRADATION	1	1	0	9	7	13689	1	1	0	9	6	13690	1	1	0	9	1	13695	NA	NA	NA
Developmental 10 mg/kg-d	KEGG_MEDICUS_REFERENCE_GLYCOGEN_DEGRADATION_AMYLASE_	1	1	0	9	7	13689	1	1	0	9	6	13690	1	1	0	9	1	13695	NA	NA	NA
Developmental 10 mg/kg-d	KEGG_MEDICUS_REFERENCE_GLYCOLYSIS	1	1	0	25	7	13673	1	1	0	25	6	13674	1	1	0	25	1	13679	NA	NA	NA
Developmental 10 mg/kg-d	KEGG_MEDICUS_REFERENCE_GLYCOSAMINOGLYCAN_BIOSYNTHESIS_LINKAGE_TETRASACCHARIDE	1	1	0	5	7	13693	1	1	0	5	6	13694	1	1	0	5	1	13699	NA	NA	NA
Developmental 10 mg/kg-d	KEGG_MEDICUS_REFERENCE_GNRH_GNRHR_PLCB_PKC_SIGNALING_PATHWAY	1	1	0	21	7	13677	1	1	0	21	6	13678	1	1	0	21	1	13683	NA	NA	NA
Developmental 10 mg/kg-d	KEGG_MEDICUS_REFERENCE_GPCR_PI3K_SIGNALING_PATHWAY	1	1	0	32	7	13666	1	1	0	32	6	13667	1	1	0	32	1	13672	NA	NA	NA
Developmental 10 mg/kg-d	KEGG_MEDICUS_REFERENCE_GPCR_PLCB_ITPR_SIGNALING_PATHWAY	1	1	0	50	7	13648	1	1	0	50	6	13649	1	1	0	50	1	13654	NA	NA	NA
Developmental 10 mg/kg-d	KEGG_MEDICUS_REFERENCE_GPI_ANCHOR_BIOSYNTHESIS	1	1	0	24	7	13674	1	1	0	24	6	13675	1	1	0	24	1	13680	NA	NA	NA
Developmental 10 mg/kg-d	KEGG_MEDICUS_REFERENCE_HEDGEHOG_SIGNALING_PATHWAY	1	1	0	14	7	13684	1	1	0	14	6	13685	1	1	0	14	1	13690	NA	NA	NA
Developmental 10 mg/kg-d	KEGG_MEDICUS_REFERENCE_HEDGEHOG_SIGNALING_PATHWAY_HH_LIGAND_SECRETION	1	1	0	6	7	13692	1	1	0	6	6	13693	1	1	0	6	1	13698	NA	NA	NA
Developmental 10 mg/kg-d	KEGG_MEDICUS_REFERENCE_HEDGEHOG_SIGNALING_PATHWAY_PTCH_CORECEPTOR	1	1	0	9	7	13689	1	1	0	9	6	13690	1	1	0	9	1	13695	NA	NA	NA
Developmental 10 mg/kg-d	KEGG_MEDICUS_REFERENCE_HEME_BIOSYNTHESIS	1	1	0	9	7	13689	1	1	0	9	6	13690	1	1	0	9	1	13695	NA	NA	NA
Developmental 10 mg/kg-d	KEGG_MEDICUS_REFERENCE_HEPARAN_SULFATE_BIOSYNTHESIS	1	1	0	11	7	13687	1	1	0	11	6	13688	1	1	0	11	1	13693	NA	NA	NA
Developmental 10 mg/kg-d	KEGG_MEDICUS_REFERENCE_HEPARAN_SULFATE_DEGRADATION	1	1	0	7	7	13691	1	1	0	7	6	13692	1	1	0	7	1	13697	NA	NA	NA
Developmental 10 mg/kg-d	KEGG_MEDICUS_REFERENCE_HGF_MET_PI3K_SIGNALING_PATHWAY	1	1	0	10	7	13688	1	1	0	10	6	13689	1	1	0	10	1	13694	NA	NA	NA
Developmental 10 mg/kg-d	KEGG_MEDICUS_REFERENCE_HGF_MET_RAS_ERK_SIGNALING_PATHWAY	1	1	0	15	7	13683	1	1	0	15	6	13684	1	1	0	15	1	13689	NA	NA	NA
Developmental 10 mg/kg-d	KEGG_MEDICUS_REFERENCE_HIF_1_SIGNALING_PATHWAY	1	1	0	9	7	13689	1	1	0	9	6	13690	1	1	0	9	1	13695	NA	NA	NA
Developmental 10 mg/kg-d	KEGG_MEDICUS_REFERENCE_HOMOLOGOUS_RECOMBINATION	1	1	0	33	7	13665	1	1	0	33	6	13666	1	1	0	33	1	13671	NA	NA	NA
Developmental 10 mg/kg-d	KEGG_MEDICUS_REFERENCE_HOMOLOGOUS_RECOMBINATION_IN_ICLR	1	1	0	16	7	13682	1	1	0	16	6	13683	1	1	0	16	1	13688	NA	NA	NA
Developmental 10 mg/kg-d	KEGG_MEDICUS_REFERENCE_HORMONE_LIKE_CYTOKINE_TO_JAK_STAT_SIGNALING_PATHWAY	1	1	0	17	7	13681	1	1	0	17	6	13682	1	1	0	17	1	13687	NA	NA	NA
Developmental 10 mg/kg-d	KEGG_MEDICUS_REFERENCE_HYDROLYSIS_OF_SPHINGOMYELIN	1	1	0	8	7	13690	1	1	0	8	6	13691	1	1	0	8	1	13696	NA	NA	NA
Developmental 10 mg/kg-d	KEGG_MEDICUS_REFERENCE_ICOSLG_ICOS_PI3K_SIGNALING_PATHWAY	1	1	0	9	7	13689	1	1	0	9	6	13690	1	1	0	9	1	13695	NA	NA	NA
Developmental 10 mg/kg-d	KEGG_MEDICUS_REFERENCE_IFN_RIPK1_3_SIGNALING_PATHWAY	1	1	0	31	7	13667	1	1	0	31	6	13668	1	1	0	31	1	13673	NA	NA	NA
Developmental 10 mg/kg-d	KEGG_MEDICUS_REFERENCE_IGF2_IGF1R_PI3K_SIGNALING_PATHWAY	1	1	0	11	7	13687	1	1	0	11	6	13688	1	1	0	11	1	13693	NA	NA	NA
Developmental 10 mg/kg-d	KEGG_MEDICUS_REFERENCE_IGF_IGF1R_PI3K_SIGNALING_PATHWAY	1	1	0	13	7	13685	1	1	0	13	6	13686	1	1	0	13	1	13691	NA	NA	NA
Developmental 10 mg/kg-d	KEGG_MEDICUS_REFERENCE_IGF_IGF1R_RAS_ERK_SIGNALING_PATHWAY	1	1	0	16	7	13682	1	1	0	16	6	13683	1	1	0	16	1	13688	NA	NA	NA
Developmental 10 mg/kg-d	KEGG_MEDICUS_REFERENCE_IGF_IGFR_PI3K_NFKB_SIGNALING_PATHWAY	1	1	0	14	7	13684	1	1	0	14	6	13685	1	1	0	14	1	13690	NA	NA	NA
Developmental 10 mg/kg-d	KEGG_MEDICUS_REFERENCE_IGG_FCGR_RAC_SIGNALING_PATHWAY	1	1	0	10	7	13688	1	1	0	10	6	13689	1	1	0	10	1	13694	NA	NA	NA
Developmental 10 mg/kg-d	KEGG_MEDICUS_REFERENCE_II_BLOOD_GROUP_ANTIGEN_BIOSYNTHESIS	1	1	0	7	7	13691	1	1	0	7	6	13692	1	1	0	7	1	13697	NA	NA	NA
Developmental 10 mg/kg-d	KEGG_MEDICUS_REFERENCE_IL10_FAMILY_TO_JAK_STAT_SIGNALING_PATHWAY	1	1	0	13	7	13685	1	1	0	13	6	13686	1	1	0	13	1	13691	NA	NA	NA
Developmental 10 mg/kg-d	KEGG_MEDICUS_REFERENCE_IL12_23_TO_JAK_STAT_SIGNALING_PATHWAY	1	1	0	10	7	13688	1	1	0	10	6	13689	1	1	0	10	1	13694	NA	NA	NA
Developmental 10 mg/kg-d	KEGG_MEDICUS_REFERENCE_IL1_IL1R_JNK_SIGNALING_PATHWAY	1	1	0	19	7	13679	1	1	0	19	6	13680	1	1	0	19	1	13685	NA	NA	NA
Developmental 10 mg/kg-d	KEGG_MEDICUS_REFERENCE_IL1_IL1R_P38_SIGNALING_PATHWAY	1	1	0	17	7	13681	1	1	0	17	6	13682	1	1	0	17	1	13687	NA	NA	NA
Developmental 10 mg/kg-d	KEGG_MEDICUS_REFERENCE_IL2_FAMILY_TO_JAK_STAT_SIGNALING_PATHWAY	1	1	0	23	7	13675	1	1	0	23	6	13676	1	1	0	23	1	13681	NA	NA	NA
Developmental 10 mg/kg-d	KEGG_MEDICUS_REFERENCE_IL6_FAMILY_TO_JAK_STAT_SIGNALING_PATHWAY	1	1	0	27	7	13671	1	1	0	27	6	13672	1	1	0	27	1	13677	NA	NA	NA
Developmental 10 mg/kg-d	KEGG_MEDICUS_REFERENCE_INACTIVATION_OF_CONDENSIN_I	1	1	0	6	7	13692	1	1	0	6	6	13693	1	1	0	6	1	13698	NA	NA	NA
Developmental 10 mg/kg-d	KEGG_MEDICUS_REFERENCE_INTRINSIC_APOPTOTIC_PATHWAY	1	1	0	13	7	13685	1	1	0	13	6	13686	1	1	0	13	1	13691	NA	NA	NA
Developmental 10 mg/kg-d	KEGG_MEDICUS_REFERENCE_IRE1A_JNK_SIGNALING_PATHWAY	1	1	0	7	7	13691	1	1	0	7	6	13692	1	1	0	7	1	13697	NA	NA	NA
Developmental 10 mg/kg-d	KEGG_MEDICUS_REFERENCE_ISOLEUCINE_DEGRADATION	1	1	0	10	7	13688	1	1	0	10	6	13689	1	1	0	10	1	13694	NA	NA	NA
Developmental 10 mg/kg-d	KEGG_MEDICUS_REFERENCE_ITGA_B_FAK_CDC42_SIGNALING_PATHWAY	1	1	0	26	7	13672	1	1	0	26	6	13673	1	1	0	26	1	13678	NA	NA	NA
Developmental 10 mg/kg-d	KEGG_MEDICUS_REFERENCE_ITGA_B_FAK_RAC_SIGNALING_PATHWAY	1	1	0	30	7	13668	1	1	0	30	6	13669	1	1	0	30	1	13674	NA	NA	NA
Developmental 10 mg/kg-d	KEGG_MEDICUS_REFERENCE_ITGA_B_RHOGAP_RHOA_SIGNALING_PATHWAY	1	1	0	23	7	13675	1	1	0	23	6	13676	1	1	0	23	1	13681	NA	NA	NA
Developmental 10 mg/kg-d	KEGG_MEDICUS_REFERENCE_ITGA_B_RHOGEF_RHOA_SIGNALING_PATHWAY	1	1	0	23	7	13675	1	1	0	23	6	13676	1	1	0	23	1	13681	NA	NA	NA
Developmental 10 mg/kg-d	KEGG_MEDICUS_REFERENCE_ITGA_B_RHOG_RAC_SIGNALING_PATHWAY	1	1	0	28	7	13670	1	1	0	28	6	13671	1	1	0	28	1	13676	NA	NA	NA
Developmental 10 mg/kg-d	KEGG_MEDICUS_REFERENCE_ITGA_B_TALIN_VINCULIN_SIGNALING_PATHWAY	1	1	0	30	7	13668	1	1	0	30	6	13669	1	1	0	30	1	13674	NA	NA	NA
Developmental 10 mg/kg-d	KEGG_MEDICUS_REFERENCE_KEAP1_NRF2_SIGNALING_PATHWAY	1	1	0	24	7	13674	1	1	0	24	6	13675	1	1	0	24	1	13680	NA	NA	NA
Developmental 10 mg/kg-d	KEGG_MEDICUS_REFERENCE_KERATAN_SULFATE_DEGRADATION	1	1	0	5	7	13693	1	1	0	5	6	13694	1	1	0	5	1	13699	NA	NA	NA
Developmental 10 mg/kg-d	KEGG_MEDICUS_REFERENCE_KINETOCHORE_FIBER_ORGANIZATION	1	1	0	23	7	13675	1	1	0	23	6	13676	1	1	0	23	1	13681	NA	NA	NA
Developmental 10 mg/kg-d	KEGG_MEDICUS_REFERENCE_KINETOCHORE_MICROTUBULE_ATTACHMENT	1	1	0	20	7	13678	1	1	0	20	6	13679	1	1	0	20	1	13684	NA	NA	NA
Developmental 10 mg/kg-d	KEGG_MEDICUS_REFERENCE_KISS1_KISS1R_PLCB_PKC_SIGNALING_PATHWAY	1	1	0	11	7	13687	1	1	0	11	6	13688	1	1	0	11	1	13693	NA	NA	NA
Developmental 10 mg/kg-d	KEGG_MEDICUS_REFERENCE_KITLG_KIT_PI3K_SIGNALING_PATHWAY	1	1	0	11	7	13687	1	1	0	11	6	13688	1	1	0	11	1	13693	NA	NA	NA
Developmental 10 mg/kg-d	KEGG_MEDICUS_REFERENCE_KITLG_KIT_RAS_ERK_SIGNALING_PATHWAY	1	1	0	15	7	13683	1	1	0	15	6	13684	1	1	0	15	1	13689	NA	NA	NA
Developmental 10 mg/kg-d	KEGG_MEDICUS_REFERENCE_LECTIN_PATHWAY_OF_COAGULATION_CASCADE_FIBRINOGEN_TO_FIBRIN	1	1	0	10	7	13688	1	1	0	10	6	13689	1	1	0	10	1	13694	NA	NA	NA
Developmental 10 mg/kg-d	KEGG_MEDICUS_REFERENCE_LECTIN_PATHWAY_OF_COAGULATION_CASCADE_PROTHROMBIN_TO_THROMBIN	1	1	0	8	7	13690	1	1	0	8	6	13691	1	1	0	8	1	13696	NA	NA	NA
Developmental 10 mg/kg-d	KEGG_MEDICUS_REFERENCE_LECTIN_PATHWAY_OF_COMPLEMENT_CASCADE_C4_C2_TO_C3_CONVERTASE_FORMATION	1	1	0	11	7	13687	1	1	0	11	6	13688	1	1	0	11	1	13693	NA	NA	NA
Developmental 10 mg/kg-d	KEGG_MEDICUS_REFERENCE_LESION_BYPASS_BY_TLS_AND_DSB_FORMATION	1	1	0	15	7	13683	1	1	0	15	6	13684	1	1	0	15	1	13689	NA	NA	NA
Developmental 10 mg/kg-d	KEGG_MEDICUS_REFERENCE_LEUCINE_DEGRADATION	1	1	0	7	7	13691	1	1	0	7	6	13692	1	1	0	7	1	13697	NA	NA	NA
Developmental 10 mg/kg-d	KEGG_MEDICUS_REFERENCE_LEWIS_X_ANTIGEN_BIOSYNTHESIS	1	1	0	5	7	13693	1	1	0	5	6	13694	1	1	0	5	1	13699	NA	NA	NA
Developmental 10 mg/kg-d	KEGG_MEDICUS_REFERENCE_LHCGR_GNAS_PKA_SIGNALING_PATHWAY	1	1	0	16	7	13682	1	1	0	16	6	13683	1	1	0	16	1	13688	NA	NA	NA
Developmental 10 mg/kg-d	KEGG_MEDICUS_REFERENCE_LIGHT_HVEM_NFKB_SIGNALING_PATHWAY	1	1	0	10	7	13688	1	1	0	10	6	13689	1	1	0	10	1	13694	NA	NA	NA
Developmental 10 mg/kg-d	KEGG_MEDICUS_REFERENCE_LOADING_OF_THE_SMC5_SMC6_COMPLEX	1	1	0	11	7	13687	1	1	0	11	6	13688	1	1	0	11	1	13693	NA	NA	NA
Developmental 10 mg/kg-d	KEGG_MEDICUS_REFERENCE_LONG_PATCH_BER	1	1	0	17	7	13681	1	1	0	17	6	13682	1	1	0	17	1	13687	NA	NA	NA
Developmental 10 mg/kg-d	KEGG_MEDICUS_REFERENCE_LPAR_GNB_G_RHO_SIGNALING_PATHWAY	1	1	0	23	7	13675	1	1	0	23	6	13676	1	1	0	23	1	13681	NA	NA	NA
Developmental 10 mg/kg-d	KEGG_MEDICUS_REFERENCE_LPA_GNA12_13_RHOA_SIGNALING_PATHWAY	1	1	0	13	7	13685	1	1	0	13	6	13686	1	1	0	13	1	13691	NA	NA	NA
Developmental 10 mg/kg-d	KEGG_MEDICUS_REFERENCE_LPA_GNAQ_11_RHOA_SIGNALING_PATHWAY	1	1	0	9	7	13689	1	1	0	9	6	13690	1	1	0	9	1	13695	NA	NA	NA
Developmental 10 mg/kg-d	KEGG_MEDICUS_REFERENCE_LYSOSOMAL_CA2_RELEASE	1	1	0	10	7	13688	1	1	0	10	6	13689	1	1	0	10	1	13694	NA	NA	NA
Developmental 10 mg/kg-d	KEGG_MEDICUS_REFERENCE_MACHR_CA2_APOPTOTIC_PATHWAY	1	1	0	20	7	13678	1	1	0	20	6	13679	1	1	0	20	1	13684	NA	NA	NA
Developmental 10 mg/kg-d	KEGG_MEDICUS_REFERENCE_MAGI_PTEN_SIGNALING_PATHWAY	1	1	0	6	7	13692	1	1	0	6	6	13693	1	1	0	6	1	13698	NA	NA	NA
Developmental 10 mg/kg-d	KEGG_MEDICUS_REFERENCE_MANNOSE_TYPE_O_GLYCAN_BIOSYNTHESIS_FKTN_TO_LARGE	1	1	0	6	7	13692	1	1	0	6	6	13693	1	1	0	6	1	13698	NA	NA	NA
Developmental 10 mg/kg-d	KEGG_MEDICUS_REFERENCE_MANNOSE_TYPE_O_GLYCAN_BIOSYNTHESIS_POMT_TO_POMK	1	1	0	5	7	13693	1	1	0	5	6	13694	1	1	0	5	1	13699	NA	NA	NA
Developmental 10 mg/kg-d	KEGG_MEDICUS_REFERENCE_MDA5_IRF7_3_SIGNALING_PATHWAY	1	1	0	24	7	13674	1	1	0	24	6	13675	1	1	0	24	1	13680	NA	NA	NA
Developmental 10 mg/kg-d	KEGG_MEDICUS_REFERENCE_MDM2_P21_CELL_CYCLE_G1_S_N00066	1	1	0	13	7	13685	1	1	0	13	6	13686	1	1	0	13	1	13691	NA	NA	NA
Developmental 10 mg/kg-d	KEGG_MEDICUS_REFERENCE_MDM2_P21_CELL_CYCLE_G1_S_N00536	1	1	0	11	7	13687	1	1	0	11	6	13688	1	1	0	11	1	13693	NA	NA	NA
Developmental 10 mg/kg-d	KEGG_MEDICUS_REFERENCE_MEMBRANE_INITIATED_PROGESTERONE_SIGNALING_PATHWAY	1	1	0	9	7	13689	1	1	0	9	6	13690	1	1	0	9	1	13695	NA	NA	NA
Developmental 10 mg/kg-d	KEGG_MEDICUS_REFERENCE_METHIONINE_DEGRADATION	1	1	0	10	7	13688	1	1	0	10	6	13689	1	1	0	10	1	13694	NA	NA	NA
Developmental 10 mg/kg-d	KEGG_MEDICUS_REFERENCE_MEVALONATE_PATHWAY	1	1	0	12	7	13686	1	1	0	12	6	13687	1	1	0	12	1	13692	NA	NA	NA
Developmental 10 mg/kg-d	KEGG_MEDICUS_REFERENCE_MGLUR1_TRPC3_SIGNALING_PATHWAY	1	1	0	13	7	13685	1	1	0	13	6	13686	1	1	0	13	1	13691	NA	NA	NA
Developmental 10 mg/kg-d	KEGG_MEDICUS_REFERENCE_MGLUR5_CA2_APOPTOTIC_PATHWAY	1	1	0	22	7	13676	1	1	0	22	6	13677	1	1	0	22	1	13682	NA	NA	NA
Developmental 10 mg/kg-d	KEGG_MEDICUS_REFERENCE_MICROTUBULE_DEPOLYMERIZATION	1	1	0	23	7	13675	1	1	0	23	6	13676	1	1	0	23	1	13681	NA	NA	NA
Developmental 10 mg/kg-d	KEGG_MEDICUS_REFERENCE_MICROTUBULE_DEPOLYMERIZATION_AT_THE_MINUS_ENDS	1	1	0	20	7	13678	1	1	0	20	6	13679	1	1	0	20	1	13684	NA	NA	NA
Developmental 10 mg/kg-d	KEGG_MEDICUS_REFERENCE_MICROTUBULE_NUCLEATION	1	1	0	28	7	13670	1	1	0	28	6	13671	1	1	0	28	1	13676	NA	NA	NA
Developmental 10 mg/kg-d	KEGG_MEDICUS_REFERENCE_MICROTUBULE_RHOA_SIGNALING_PATHWAY	1	1	0	21	7	13677	1	1	0	21	6	13678	1	1	0	21	1	13683	NA	NA	NA
Developmental 10 mg/kg-d	KEGG_MEDICUS_REFERENCE_MISMATCH_REPAIR	1	1	0	26	7	13672	1	1	0	26	6	13673	1	1	0	26	1	13678	NA	NA	NA
Developmental 10 mg/kg-d	KEGG_MEDICUS_REFERENCE_MITOCHONDRIAL_COMPLEX_UCP1_IN_THERMOGENESIS	1	1	0	62	7	13636	1	1	0	62	6	13637	1	1	0	62	1	13642	NA	NA	NA
Developmental 10 mg/kg-d	KEGG_MEDICUS_REFERENCE_MLK_JNK_SIGNALING_PATHWAY	1	1	0	12	7	13686	1	1	0	12	6	13687	1	1	0	12	1	13692	NA	NA	NA
Developmental 10 mg/kg-d	KEGG_MEDICUS_REFERENCE_MODIFYING_OF_CONDENSIN_II_SUBUNITS	1	1	0	6	7	13692	1	1	0	6	6	13693	1	1	0	6	1	13698	NA	NA	NA
Developmental 10 mg/kg-d	KEGG_MEDICUS_REFERENCE_MODIFYING_OF_CONDENSIN_I_SUBUNITS	1	1	0	5	7	13693	1	1	0	5	6	13694	1	1	0	5	1	13699	NA	NA	NA
Developmental 10 mg/kg-d	KEGG_MEDICUS_REFERENCE_MYOSTATIN_SIGNALING_PATHWAY	1	1	0	8	7	13690	1	1	0	8	6	13691	1	1	0	8	1	13696	NA	NA	NA
Developmental 10 mg/kg-d	KEGG_MEDICUS_REFERENCE_NAD_BIOSYNTHESIS	1	1	0	12	7	13686	1	1	0	12	6	13687	1	1	0	12	1	13692	NA	NA	NA
Developmental 10 mg/kg-d	KEGG_MEDICUS_REFERENCE_NALP12_INFLAMMASOME_SIGNALING_PATHWAY	1	1	0	5	7	13693	1	1	0	5	6	13694	1	1	0	5	1	13699	NA	NA	NA
Developmental 10 mg/kg-d	KEGG_MEDICUS_REFERENCE_NLRC4_INFLAMMASOME_SIGNALING_PATHWAY	1	1	0	5	7	13693	1	1	0	5	6	13694	1	1	0	5	1	13699	NA	NA	NA
Developmental 10 mg/kg-d	KEGG_MEDICUS_REFERENCE_NLRP1_INFLAMMASOME_SIGNALING_PATHWAY	1	1	0	5	7	13693	1	1	0	5	6	13694	1	1	0	5	1	13699	NA	NA	NA
Developmental 10 mg/kg-d	KEGG_MEDICUS_REFERENCE_NLRP3_INFLAMMASOME_SIGNALING_PATHWAY	1	1	0	6	7	13692	1	1	0	6	6	13693	1	1	0	6	1	13698	NA	NA	NA
Developmental 10 mg/kg-d	KEGG_MEDICUS_REFERENCE_NODAL_SIGNALING_PATHWAY	1	1	0	8	7	13690	1	1	0	8	6	13691	1	1	0	8	1	13696	NA	NA	NA
Developmental 10 mg/kg-d	KEGG_MEDICUS_REFERENCE_NOD_NFKB_SIGNALING_PATHWAY	1	1	0	9	7	13689	1	1	0	9	6	13690	1	1	0	9	1	13695	NA	NA	NA
Developmental 10 mg/kg-d	KEGG_MEDICUS_REFERENCE_NON_CANONICAL_INFLAMMASOME_SIGNALING_PATHWAY	1	1	0	7	7	13691	1	1	0	7	6	13692	1	1	0	7	1	13697	NA	NA	NA
Developmental 10 mg/kg-d	KEGG_MEDICUS_REFERENCE_NON_HOMOLOGOUS_END_JOINING	1	1	0	13	7	13685	1	1	0	13	6	13686	1	1	0	13	1	13691	NA	NA	NA
Developmental 10 mg/kg-d	KEGG_MEDICUS_REFERENCE_NOTCH_LIGAND_UBIQUITYLATION	1	1	0	9	7	13689	1	1	0	9	6	13690	1	1	0	9	1	13695	NA	NA	NA
Developmental 10 mg/kg-d	KEGG_MEDICUS_REFERENCE_NOTCH_MESP2_SIGNALING	1	1	0	6	7	13692	1	1	0	6	6	13693	1	1	0	6	1	13698	NA	NA	NA
Developmental 10 mg/kg-d	KEGG_MEDICUS_REFERENCE_NOTCH_PROTEOLYTIC_ACTIVATION	1	1	0	11	7	13687	1	1	0	11	6	13688	1	1	0	11	1	13693	NA	NA	NA
Developmental 10 mg/kg-d	KEGG_MEDICUS_REFERENCE_NOTCH_SIGNALING_PATHWAY	1	1	0	13	7	13685	1	1	0	13	6	13686	1	1	0	13	1	13691	NA	NA	NA
Developmental 10 mg/kg-d	KEGG_MEDICUS_REFERENCE_NRG_ERBB4_PI3K_SIGNALING_PATHWAY	1	1	0	11	7	13687	1	1	0	11	6	13688	1	1	0	11	1	13693	NA	NA	NA
Developmental 10 mg/kg-d	KEGG_MEDICUS_REFERENCE_NUCLEAR_EXPORT_OF_MRNA	1	1	0	30	7	13668	1	1	0	30	6	13669	1	1	0	30	1	13674	NA	NA	NA
Developmental 10 mg/kg-d	KEGG_MEDICUS_REFERENCE_NUCLEAR_INITIATED_ESTROGEN_SIGNALING_PATHWAY	1	1	0	11	7	13687	1	1	0	11	6	13688	1	1	0	11	1	13693	NA	NA	NA
Developmental 10 mg/kg-d	KEGG_MEDICUS_REFERENCE_NUCLEAR_INITIATED_PROGESTERONE_SIGNALING_PATHWAY	1	1	0	5	7	13693	1	1	0	5	6	13694	1	1	0	5	1	13699	NA	NA	NA
Developmental 10 mg/kg-d	KEGG_MEDICUS_REFERENCE_N_GLYCAN_BIOSYNTHESIS	1	1	0	16	7	13682	1	1	0	16	6	13683	1	1	0	16	1	13688	NA	NA	NA
Developmental 10 mg/kg-d	KEGG_MEDICUS_REFERENCE_N_GLYCAN_PRECURSOR_BIOSYNTHESIS_ALG6_TO_OST	1	1	0	11	7	13687	1	1	0	11	6	13688	1	1	0	11	1	13693	NA	NA	NA
Developmental 10 mg/kg-d	KEGG_MEDICUS_REFERENCE_N_GLYCAN_PRECURSOR_BIOSYNTHESIS_ALG7_TO_ALG11	1	1	0	6	7	13692	1	1	0	6	6	13693	1	1	0	6	1	13698	NA	NA	NA
Developmental 10 mg/kg-d	KEGG_MEDICUS_REFERENCE_N_GLYCAN_PRECURSOR_BIOSYNTHESIS_GLC_6P_TO_MAN_P_DOL	1	1	0	9	7	13689	1	1	0	9	6	13690	1	1	0	9	1	13695	NA	NA	NA
Developmental 10 mg/kg-d	KEGG_MEDICUS_REFERENCE_OKAZAKI_FRAGMENT_MATURATION	1	1	0	11	7	13687	1	1	0	11	6	13688	1	1	0	11	1	13693	NA	NA	NA
Developmental 10 mg/kg-d	KEGG_MEDICUS_REFERENCE_ORGANIZATION_OF_THE_INNER_KINETOCHORE	1	1	0	17	7	13681	1	1	0	17	6	13682	1	1	0	17	1	13687	NA	NA	NA
Developmental 10 mg/kg-d	KEGG_MEDICUS_REFERENCE_ORGANIZATION_OF_THE_OUTER_KINETOCHORE	1	1	0	19	7	13679	1	1	0	19	6	13680	1	1	0	19	1	13685	NA	NA	NA
Developmental 10 mg/kg-d	KEGG_MEDICUS_REFERENCE_ORIGIN_UNWINDING_AND_ELONGATION	1	1	0	30	7	13668	1	1	0	30	6	13669	1	1	0	30	1	13674	NA	NA	NA
Developmental 10 mg/kg-d	KEGG_MEDICUS_REFERENCE_P15_CELL_CYCLE_G1_S	1	1	0	13	7	13685	1	1	0	13	6	13686	1	1	0	13	1	13691	NA	NA	NA
Developmental 10 mg/kg-d	KEGG_MEDICUS_REFERENCE_P16_CELL_CYCLE_G1_S	1	1	0	10	7	13688	1	1	0	10	6	13689	1	1	0	10	1	13694	NA	NA	NA
Developmental 10 mg/kg-d	KEGG_MEDICUS_REFERENCE_P27_CELL_CYCLE_G1_S	1	1	0	14	7	13684	1	1	0	14	6	13685	1	1	0	14	1	13690	NA	NA	NA
Developmental 10 mg/kg-d	KEGG_MEDICUS_REFERENCE_P300_P21_CELL_CYCLE_G1_S	1	1	0	15	7	13683	1	1	0	15	6	13684	1	1	0	15	1	13689	NA	NA	NA
Developmental 10 mg/kg-d	KEGG_MEDICUS_REFERENCE_P4_PR_PI3K_SIGNALING_PATHWAY	1	1	0	8	7	13690	1	1	0	8	6	13691	1	1	0	8	1	13696	NA	NA	NA
Developmental 10 mg/kg-d	KEGG_MEDICUS_REFERENCE_P4_PR_RAS_ERK_SIGNALING_PATHWAY	1	1	0	16	7	13682	1	1	0	16	6	13683	1	1	0	16	1	13688	NA	NA	NA
Developmental 10 mg/kg-d	KEGG_MEDICUS_REFERENCE_PDGF_PDGFR_PI3K_SIGNALING_PATHWAY	1	1	0	13	7	13685	1	1	0	13	6	13686	1	1	0	13	1	13691	NA	NA	NA
Developmental 10 mg/kg-d	KEGG_MEDICUS_REFERENCE_PDGF_PDGFR_PLCG_CAMK_SIGNALING_PATHWAY	1	1	0	17	7	13681	1	1	0	17	6	13682	1	1	0	17	1	13687	NA	NA	NA
Developmental 10 mg/kg-d	KEGG_MEDICUS_REFERENCE_PDGF_PDGFR_RAS_ERK_SIGNALING_PATHWAY	1	1	0	17	7	13681	1	1	0	17	6	13682	1	1	0	17	1	13687	NA	NA	NA
Developmental 10 mg/kg-d	KEGG_MEDICUS_REFERENCE_PDL_PD1_SHP_PI3K_SIGNALING_PATHWAY	1	1	0	9	7	13689	1	1	0	9	6	13690	1	1	0	9	1	13695	NA	NA	NA
Developmental 10 mg/kg-d	KEGG_MEDICUS_REFERENCE_PINK_PARKIN_MEDIATED_AUTOPHAGOSOME_FORMATION	1	1	0	17	7	13681	1	1	0	17	6	13682	1	1	0	17	1	13687	NA	NA	NA
Developmental 10 mg/kg-d	KEGG_MEDICUS_REFERENCE_PKA_HOLOENZYME	1	1	0	7	7	13691	1	1	0	7	6	13692	1	1	0	7	1	13697	NA	NA	NA
Developmental 10 mg/kg-d	KEGG_MEDICUS_REFERENCE_PKR_EIF2ALPHA_SIGNALING_PATHWAY	1	1	0	7	7	13691	1	1	0	7	6	13692	1	1	0	7	1	13697	NA	NA	NA
Developmental 10 mg/kg-d	KEGG_MEDICUS_REFERENCE_PLASMIN_MEDIATED_ACTIVATION_OF_LATENT_TGF_BETA	1	1	0	8	7	13690	1	1	0	8	6	13691	1	1	0	8	1	13696	NA	NA	NA
Developmental 10 mg/kg-d	KEGG_MEDICUS_REFERENCE_PP2A_AKT_SIGNALING_PATHWAY	1	1	0	19	7	13679	1	1	0	19	6	13680	1	1	0	19	1	13685	NA	NA	NA
Developmental 10 mg/kg-d	KEGG_MEDICUS_REFERENCE_PRE_IC_FORMATION	1	1	0	27	7	13671	1	1	0	27	6	13672	1	1	0	27	1	13677	NA	NA	NA
Developmental 10 mg/kg-d	KEGG_MEDICUS_REFERENCE_PRL_JAK_STAT_SIGNALING_PATHWAY	1	1	0	5	7	13693	1	1	0	5	6	13694	1	1	0	5	1	13699	NA	NA	NA
Developmental 10 mg/kg-d	KEGG_MEDICUS_REFERENCE_PRNP_PI3K_NOX2_SIGNALING_PATHWAY	1	1	0	29	7	13669	1	1	0	29	6	13670	1	1	0	29	1	13675	NA	NA	NA
Developmental 10 mg/kg-d	KEGG_MEDICUS_REFERENCE_PROK_PRKR_GI_ERK_SIGNALING_PATHWAY	1	1	0	9	7	13689	1	1	0	9	6	13690	1	1	0	9	1	13695	NA	NA	NA
Developmental 10 mg/kg-d	KEGG_MEDICUS_REFERENCE_PROMOTION_OF_MICROTUBULE_GROWTH	1	1	0	22	7	13676	1	1	0	22	6	13677	1	1	0	22	1	13682	NA	NA	NA
Developmental 10 mg/kg-d	KEGG_MEDICUS_REFERENCE_PTH_PTH1R_PKA_SIGNALING_PATHWAY	1	1	0	15	7	13683	1	1	0	15	6	13684	1	1	0	15	1	13689	NA	NA	NA
Developmental 10 mg/kg-d	KEGG_MEDICUS_REFERENCE_PURINE_SALVAGE_PATHWAY_ADENINE_TO_AMP	1	1	0	11	7	13687	1	1	0	11	6	13688	1	1	0	11	1	13693	NA	NA	NA
Developmental 10 mg/kg-d	KEGG_MEDICUS_REFERENCE_PURINE_SALVAGE_PATHWAY_HYPOXANTHINE_GUANINE_TO_IMP_GMP	1	1	0	11	7	13687	1	1	0	11	6	13688	1	1	0	11	1	13693	NA	NA	NA
Developmental 10 mg/kg-d	KEGG_MEDICUS_REFERENCE_PYRIN_INFLAMMASOME_SIGNALING_PATHWAY	1	1	0	5	7	13693	1	1	0	5	6	13694	1	1	0	5	1	13699	NA	NA	NA
Developmental 10 mg/kg-d	KEGG_MEDICUS_REFERENCE_RAB7_REGULATED_MICROTUBULE_MINUS_END_DIRECTED_TRANSPORT	1	1	0	43	7	13655	1	1	0	43	6	13656	1	1	0	43	1	13661	NA	NA	NA
Developmental 10 mg/kg-d	KEGG_MEDICUS_REFERENCE_RAC_CDC42_PAK_ERK_SIGNALING_PATHWAY	1	1	0	10	7	13688	1	1	0	10	6	13689	1	1	0	10	1	13694	NA	NA	NA
Developmental 10 mg/kg-d	KEGG_MEDICUS_REFERENCE_RAD51_DSDNA_DESTABILIZATION	1	1	0	11	7	13687	1	1	0	11	6	13688	1	1	0	11	1	13693	NA	NA	NA
Developmental 10 mg/kg-d	KEGG_MEDICUS_REFERENCE_RECRUITMENT_AND_FORMATION_OF_THE_MCC	1	1	0	10	7	13688	1	1	0	10	6	13689	1	1	0	10	1	13694	NA	NA	NA
Developmental 10 mg/kg-d	KEGG_MEDICUS_REFERENCE_REGULATION_OF_COMPLEMENT_CASCADE_CFHR	1	1	0	6	7	13692	1	1	0	6	6	13693	1	1	0	6	1	13698	NA	NA	NA
Developmental 10 mg/kg-d	KEGG_MEDICUS_REFERENCE_REGULATION_OF_COMPLEMENT_CASCADE_MAC_INHIBITION	1	1	0	9	7	13689	1	1	0	9	6	13690	1	1	0	9	1	13695	NA	NA	NA
Developmental 10 mg/kg-d	KEGG_MEDICUS_REFERENCE_REGULATION_OF_EXTRINSIC_APOPTOTIC_PATHWAY_XIAP	1	1	0	5	7	13693	1	1	0	5	6	13694	1	1	0	5	1	13699	NA	NA	NA
Developmental 10 mg/kg-d	KEGG_MEDICUS_REFERENCE_REGULATION_OF_FIBRINOLYTIC_SYSTEM_C1INH	1	1	0	6	7	13692	1	1	0	6	6	13693	1	1	0	6	1	13698	NA	NA	NA
Developmental 10 mg/kg-d	KEGG_MEDICUS_REFERENCE_REGULATION_OF_FIBRINOLYTIC_SYSTEM_PAI	1	1	0	6	7	13692	1	1	0	6	6	13693	1	1	0	6	1	13698	NA	NA	NA
Developmental 10 mg/kg-d	KEGG_MEDICUS_REFERENCE_REGULATION_OF_GF_RTK_RAS_ERK_SIGNALING_MRAS_SHOC2_PP1_HOLOPHOSPHATASE	1	1	0	8	7	13690	1	1	0	8	6	13691	1	1	0	8	1	13696	NA	NA	NA
Developmental 10 mg/kg-d	KEGG_MEDICUS_REFERENCE_REGULATION_OF_GF_RTK_RAS_ERK_SIGNALING_PATHWAY_ADAPTOR_PROTEINS	1	1	0	10	7	13688	1	1	0	10	6	13689	1	1	0	10	1	13694	NA	NA	NA
Developmental 10 mg/kg-d	KEGG_MEDICUS_REFERENCE_REGULATION_OF_GF_RTK_RAS_ERK_SIGNALING_PTP	1	1	0	20	7	13678	1	1	0	20	6	13679	1	1	0	20	1	13684	NA	NA	NA
Developmental 10 mg/kg-d	KEGG_MEDICUS_REFERENCE_REGULATION_OF_GF_RTK_RAS_ERK_SIGNALING_RASGAP	1	1	0	8	7	13690	1	1	0	8	6	13691	1	1	0	8	1	13696	NA	NA	NA
Developmental 10 mg/kg-d	KEGG_MEDICUS_REFERENCE_REGULATION_OF_GF_RTK_RAS_ERK_SIGNALING_RAS_UBIQUITINATION_BY_CUL3_COMPLEX	1	1	0	6	7	13692	1	1	0	6	6	13693	1	1	0	6	1	13698	NA	NA	NA
Developmental 10 mg/kg-d	KEGG_MEDICUS_REFERENCE_REGULATION_OF_GF_RTK_RAS_ERK_SIGNALING_SPRED_AND_NF1	1	1	0	6	7	13692	1	1	0	6	6	13693	1	1	0	6	1	13698	NA	NA	NA
Developmental 10 mg/kg-d	KEGG_MEDICUS_REFERENCE_REGULATION_OF_GF_RTK_RAS_ERK_SIGNALING_UBIQUITINATION_OF_RTK_BY_CBL	1	1	0	25	7	13673	1	1	0	25	6	13674	1	1	0	25	1	13679	NA	NA	NA
Developmental 10 mg/kg-d	KEGG_MEDICUS_REFERENCE_REGULATION_OF_NLRP3_INFLAMMASOME_SIGNALING_PATHWAY_NLRP3_INHIBITION	1	1	0	5	7	13693	1	1	0	5	6	13694	1	1	0	5	1	13699	NA	NA	NA
Developmental 10 mg/kg-d	KEGG_MEDICUS_REFERENCE_REGULATION_OF_SERCA	1	1	0	8	7	13690	1	1	0	8	6	13691	1	1	0	8	1	13696	NA	NA	NA
Developmental 10 mg/kg-d	KEGG_MEDICUS_REFERENCE_REGULATION_OF_TNF_NFKB_SIGNALING_PATHWAY_LUBAC_MEDIATED_LINEAR_UBIQUITINATION	1	1	0	6	7	13692	1	1	0	6	6	13693	1	1	0	6	1	13698	NA	NA	NA
Developmental 10 mg/kg-d	KEGG_MEDICUS_REFERENCE_RELN_VLDLR_PI3K_SIGNALING_PATHWAY	1	1	0	15	7	13683	1	1	0	15	6	13684	1	1	0	15	1	13689	NA	NA	NA
Developmental 10 mg/kg-d	KEGG_MEDICUS_REFERENCE_RETROGRADE_AXONAL_TRANSPORT	1	1	0	43	7	13655	1	1	0	43	6	13656	1	1	0	43	1	13661	NA	NA	NA
Developmental 10 mg/kg-d	KEGG_MEDICUS_REFERENCE_RIG_I_IRF7_3_SIGNALING_PATHWAY	1	1	0	24	7	13674	1	1	0	24	6	13675	1	1	0	24	1	13680	NA	NA	NA
Developmental 10 mg/kg-d	KEGG_MEDICUS_REFERENCE_RIG_I_NFKB_SIGNALING_PATHWAY	1	1	0	22	7	13676	1	1	0	22	6	13677	1	1	0	22	1	13682	NA	NA	NA
Developmental 10 mg/kg-d	KEGG_MEDICUS_REFERENCE_RORA_MEDIATED_TRANSCRIPTION	1	1	0	5	7	13693	1	1	0	5	6	13694	1	1	0	5	1	13699	NA	NA	NA
Developmental 10 mg/kg-d	KEGG_MEDICUS_REFERENCE_RTK_PLCG_ITPR_SIGNALING_PATHWAY	1	1	0	55	7	13643	1	1	0	55	6	13644	1	1	0	55	1	13649	NA	NA	NA
Developmental 10 mg/kg-d	KEGG_MEDICUS_REFERENCE_SEROTONIN_METABOLISM	1	1	0	5	7	13693	1	1	0	5	6	13694	1	1	0	5	1	13699	NA	NA	NA
Developmental 10 mg/kg-d	KEGG_MEDICUS_REFERENCE_SIALYL_LEWIS_X_ANTIGEN_BIOSYNTHESIS	1	1	0	6	7	13692	1	1	0	6	6	13693	1	1	0	6	1	13698	NA	NA	NA
Developmental 10 mg/kg-d	KEGG_MEDICUS_REFERENCE_SKELETAL_TYPE_VGCC_RYR_SIGNALING	1	1	0	21	7	13677	1	1	0	21	6	13678	1	1	0	21	1	13683	NA	NA	NA
Developmental 10 mg/kg-d	KEGG_MEDICUS_REFERENCE_SPINDLE_ASSEMBLY_CHECKPOINT_SIGNALING	1	1	0	21	7	13677	1	1	0	21	6	13678	1	1	0	21	1	13683	NA	NA	NA
Developmental 10 mg/kg-d	KEGG_MEDICUS_REFERENCE_STEROID_HORMONE_BIOSYNTHESIS_PROGESTERONE_TO_CORTISOL_CORTISONE	1	1	0	5	7	13693	1	1	0	5	6	13694	1	1	0	5	1	13699	NA	NA	NA
Developmental 10 mg/kg-d	KEGG_MEDICUS_REFERENCE_STRAD_STK11_TSC_SIGNALING_PATHWAY	1	1	0	8	7	13690	1	1	0	8	6	13691	1	1	0	8	1	13696	NA	NA	NA
Developmental 10 mg/kg-d	KEGG_MEDICUS_REFERENCE_TAC3_TACR3_PLC_PKC_SIGNALING_PATHWAY	1	1	0	10	7	13688	1	1	0	10	6	13689	1	1	0	10	1	13694	NA	NA	NA
Developmental 10 mg/kg-d	KEGG_MEDICUS_REFERENCE_TBK1_MEDIATED_AUTOPHAGOSOME_FORMATION	1	1	0	10	7	13688	1	1	0	10	6	13689	1	1	0	10	1	13694	NA	NA	NA
Developmental 10 mg/kg-d	KEGG_MEDICUS_REFERENCE_TCR_PLCG_ITPR_SIGNALING_PATHWAY	1	1	0	19	7	13679	1	1	0	19	6	13680	1	1	0	19	1	13685	NA	NA	NA
Developmental 10 mg/kg-d	KEGG_MEDICUS_REFERENCE_TELOMERASE_RNA_MATURATION	1	1	0	5	7	13693	1	1	0	5	6	13694	1	1	0	5	1	13699	NA	NA	NA
Developmental 10 mg/kg-d	KEGG_MEDICUS_REFERENCE_TELOMERE_ELONGATION	1	1	0	19	7	13679	1	1	0	19	6	13680	1	1	0	19	1	13685	NA	NA	NA
Developmental 10 mg/kg-d	KEGG_MEDICUS_REFERENCE_TESTOSTERONE_BIOSYNTHESIS	1	1	0	11	7	13687	1	1	0	11	6	13688	1	1	0	11	1	13693	NA	NA	NA
Developmental 10 mg/kg-d	KEGG_MEDICUS_REFERENCE_TETHERING_OF_LATE_ENDOSOMES_AND_LYSOSOMES	1	1	0	10	7	13688	1	1	0	10	6	13689	1	1	0	10	1	13694	NA	NA	NA
Developmental 10 mg/kg-d	KEGG_MEDICUS_REFERENCE_TGFA_EGFR_PI3K_SIGNALING_PATHWAY	1	1	0	9	7	13689	1	1	0	9	6	13690	1	1	0	9	1	13695	NA	NA	NA
Developmental 10 mg/kg-d	KEGG_MEDICUS_REFERENCE_TGFA_EGFR_PLCG_PKC_SIGNALING_PATHWAY	1	1	0	8	7	13690	1	1	0	8	6	13691	1	1	0	8	1	13696	NA	NA	NA
Developmental 10 mg/kg-d	KEGG_MEDICUS_REFERENCE_TGFA_EGFR_RAS_ERK_SIGNALING_PATHWAY	1	1	0	15	7	13683	1	1	0	15	6	13684	1	1	0	15	1	13689	NA	NA	NA
Developmental 10 mg/kg-d	KEGG_MEDICUS_REFERENCE_TGF_BETA_SIGNALING_PATHWAY	1	1	0	8	7	13690	1	1	0	8	6	13691	1	1	0	8	1	13696	NA	NA	NA
Developmental 10 mg/kg-d	KEGG_MEDICUS_REFERENCE_THYROID_HORMONE_SIGNALING_PATHWAY	1	1	0	9	7	13689	1	1	0	9	6	13690	1	1	0	9	1	13695	NA	NA	NA
Developmental 10 mg/kg-d	KEGG_MEDICUS_REFERENCE_TIGHT_JUNCTION_ACTIN_SIGNALING_PATHWAY	1	1	0	37	7	13661	1	1	0	37	6	13662	1	1	0	37	1	13667	NA	NA	NA
Developmental 10 mg/kg-d	KEGG_MEDICUS_REFERENCE_TLR1_2_4_NFKB_SIGNALING_PATHWAY	1	1	0	20	7	13678	1	1	0	20	6	13679	1	1	0	20	1	13684	NA	NA	NA
Developmental 10 mg/kg-d	KEGG_MEDICUS_REFERENCE_TLR2_4_MAPK_SIGNALING_PATHWAY	1	1	0	26	7	13672	1	1	0	26	6	13673	1	1	0	26	1	13678	NA	NA	NA
Developmental 10 mg/kg-d	KEGG_MEDICUS_REFERENCE_TLR3_IRF3_SIGNALING_PATHWAY	1	1	0	9	7	13689	1	1	0	9	6	13690	1	1	0	9	1	13695	NA	NA	NA
Developmental 10 mg/kg-d	KEGG_MEDICUS_REFERENCE_TLR3_IRF7_SIGNALING_PATHWAY	1	1	0	19	7	13679	1	1	0	19	6	13680	1	1	0	19	1	13685	NA	NA	NA
Developmental 10 mg/kg-d	KEGG_MEDICUS_REFERENCE_TLR3_NFKB_SIGNALING_PATHWAY	1	1	0	10	7	13688	1	1	0	10	6	13689	1	1	0	10	1	13694	NA	NA	NA
Developmental 10 mg/kg-d	KEGG_MEDICUS_REFERENCE_TLR4_IRF3_7_SIGNALING_PATHWAY	1	1	0	9	7	13689	1	1	0	9	6	13690	1	1	0	9	1	13695	NA	NA	NA
Developmental 10 mg/kg-d	KEGG_MEDICUS_REFERENCE_TLR5_NFKB_SIGNALING_PATHWAY	1	1	0	17	7	13681	1	1	0	17	6	13682	1	1	0	17	1	13687	NA	NA	NA
Developmental 10 mg/kg-d	KEGG_MEDICUS_REFERENCE_TLR7_8_9_IRF5_SIGNALING_PATHWAY	1	1	0	22	7	13676	1	1	0	22	6	13677	1	1	0	22	1	13682	NA	NA	NA
Developmental 10 mg/kg-d	KEGG_MEDICUS_REFERENCE_TLR7_9_IRF7_SIGNALING_PATHWAY	1	1	0	20	7	13678	1	1	0	20	6	13679	1	1	0	20	1	13684	NA	NA	NA
Developmental 10 mg/kg-d	KEGG_MEDICUS_REFERENCE_TNFSF10_RIPK1_3_SIGNALING_PATHWAY	1	1	0	5	7	13693	1	1	0	5	6	13694	1	1	0	5	1	13699	NA	NA	NA
Developmental 10 mg/kg-d	KEGG_MEDICUS_REFERENCE_TNF_JNK_SIGNALING_PATHWAY	1	1	0	16	7	13682	1	1	0	16	6	13683	1	1	0	16	1	13688	NA	NA	NA
Developmental 10 mg/kg-d	KEGG_MEDICUS_REFERENCE_TNF_NFKB_SIGNALING_PATHWAY	1	1	0	16	7	13682	1	1	0	16	6	13683	1	1	0	16	1	13688	NA	NA	NA
Developmental 10 mg/kg-d	KEGG_MEDICUS_REFERENCE_TNF_P38_SIGNALING_PATHWAY	1	1	0	24	7	13674	1	1	0	24	6	13675	1	1	0	24	1	13680	NA	NA	NA
Developmental 10 mg/kg-d	KEGG_MEDICUS_REFERENCE_TNF_RIPK1_3_SIGNALING_PATHWAY	1	1	0	7	7	13691	1	1	0	7	6	13692	1	1	0	7	1	13697	NA	NA	NA
Developmental 10 mg/kg-d	KEGG_MEDICUS_REFERENCE_TRAIP_DEPENDENT_REPLISOME_DISASSEMBLY	1	1	0	16	7	13682	1	1	0	16	6	13683	1	1	0	16	1	13688	NA	NA	NA
Developmental 10 mg/kg-d	KEGG_MEDICUS_REFERENCE_TRANSCRIPTIONAL_ACTIVATION_BY_ACETYLATION_OF_H3K27	1	1	0	15	7	13683	1	1	0	15	6	13684	1	1	0	15	1	13689	NA	NA	NA
Developmental 10 mg/kg-d	KEGG_MEDICUS_REFERENCE_TRANSCRIPTION_COUPLED_NER	1	1	0	31	7	13667	1	1	0	31	6	13668	1	1	0	31	1	13673	NA	NA	NA
Developmental 10 mg/kg-d	KEGG_MEDICUS_REFERENCE_TRANSLATION_INITIATION	1	1	0	81	7	13617	1	1	0	81	6	13618	1	1	0	81	1	13623	NA	NA	NA
Developmental 10 mg/kg-d	KEGG_MEDICUS_REFERENCE_TRANSPORT_OF_CALCIUM	1	1	0	5	7	13693	1	1	0	5	6	13694	1	1	0	5	1	13699	NA	NA	NA
Developmental 10 mg/kg-d	KEGG_MEDICUS_REFERENCE_TRAPPI_RAB1_SIGNALING_PATHWAY	1	1	0	9	7	13689	1	1	0	9	6	13690	1	1	0	9	1	13695	NA	NA	NA
Developmental 10 mg/kg-d	KEGG_MEDICUS_REFERENCE_TRH_TRHR_PLCB_PKC_SIGNALING_PATHWAY	1	1	0	12	7	13686	1	1	0	12	6	13687	1	1	0	12	1	13692	NA	NA	NA
Developmental 10 mg/kg-d	KEGG_MEDICUS_REFERENCE_TSC1_2_MTORC1_SIGNALING_PATHWAY	1	1	0	11	7	13687	1	1	0	11	6	13688	1	1	0	11	1	13693	NA	NA	NA
Developmental 10 mg/kg-d	KEGG_MEDICUS_REFERENCE_TSH_DUOX2_TG_SIGNALING_PATHWAY	1	1	0	12	7	13686	1	1	0	12	6	13687	1	1	0	12	1	13692	NA	NA	NA
Developmental 10 mg/kg-d	KEGG_MEDICUS_REFERENCE_TSH_TG_SIGNALING_PATHWAY	1	1	0	29	7	13669	1	1	0	29	6	13670	1	1	0	29	1	13675	NA	NA	NA
Developmental 10 mg/kg-d	KEGG_MEDICUS_REFERENCE_TYPE_II_INTERFERON_TO_JAK_STAT_SIGNALING_PATHWAY	1	1	0	21	7	13677	1	1	0	21	6	13678	1	1	0	21	1	13683	NA	NA	NA
Developmental 10 mg/kg-d	KEGG_MEDICUS_REFERENCE_TYPE_I_IFN_SIGNALING_PATHWAY	1	1	0	23	7	13675	1	1	0	23	6	13676	1	1	0	23	1	13681	NA	NA	NA
Developmental 10 mg/kg-d	KEGG_MEDICUS_REFERENCE_TYPE_I_INTERFERON_TO_JAK_STAT_SIGNALING_PATHWAY	1	1	0	24	7	13674	1	1	0	24	6	13675	1	1	0	24	1	13680	NA	NA	NA
Developmental 10 mg/kg-d	KEGG_MEDICUS_REFERENCE_TYROSINE_DEGRADATION	1	1	0	5	7	13693	1	1	0	5	6	13694	1	1	0	5	1	13699	NA	NA	NA
Developmental 10 mg/kg-d	KEGG_MEDICUS_REFERENCE_UCHL1_MEDIATED_HYDROLYSIS	1	1	0	5	7	13693	1	1	0	5	6	13694	1	1	0	5	1	13699	NA	NA	NA
Developmental 10 mg/kg-d	KEGG_MEDICUS_REFERENCE_UREA_CYCLE	1	1	0	6	7	13692	1	1	0	6	6	13693	1	1	0	6	1	13698	NA	NA	NA
Developmental 10 mg/kg-d	KEGG_MEDICUS_REFERENCE_VALINE_DEGRADATION	1	1	0	8	7	13690	1	1	0	8	6	13691	1	1	0	8	1	13696	NA	NA	NA
Developmental 10 mg/kg-d	KEGG_MEDICUS_REFERENCE_VGCC_CA2_APOPTOTIC_PATHWAY	1	1	0	23	7	13675	1	1	0	23	6	13676	1	1	0	23	1	13681	NA	NA	NA
Developmental 10 mg/kg-d	KEGG_MEDICUS_REFERENCE_V_D_J_RECOMBINATION	1	1	0	12	7	13686	1	1	0	12	6	13687	1	1	0	12	1	13692	NA	NA	NA
Developmental 10 mg/kg-d	KEGG_MEDICUS_REFERENCE_WEE1_CELL_CYCLE_G2_M	1	1	0	7	7	13691	1	1	0	7	6	13692	1	1	0	7	1	13697	NA	NA	NA
Developmental 10 mg/kg-d	KEGG_MEDICUS_REFERENCE_WNT5A_ROR_SIGNALING_PATHWAY	1	1	0	16	7	13682	1	1	0	16	6	13683	1	1	0	16	1	13688	NA	NA	NA
Developmental 10 mg/kg-d	KEGG_MEDICUS_REFERENCE_WNT_SIGNALING_MODULATION_LGR_RSPO	1	1	0	19	7	13679	1	1	0	19	6	13680	1	1	0	19	1	13685	NA	NA	NA
Developmental 10 mg/kg-d	KEGG_MEDICUS_REFERENCE_WNT_SIGNALING_MODULATION_SOST_LRP4	1	1	0	14	7	13684	1	1	0	14	6	13685	1	1	0	14	1	13690	NA	NA	NA
Developmental 10 mg/kg-d	KEGG_MEDICUS_REFERENCE_WNT_SIGNALING_MODULATION_WNT_ACYLATION	1	1	0	19	7	13679	1	1	0	19	6	13680	1	1	0	19	1	13685	NA	NA	NA
Developmental 10 mg/kg-d	KEGG_MEDICUS_REFERENCE_WNT_SIGNALING_MODULATION_WNT_INHIBITOR	1	1	0	28	7	13670	1	1	0	28	6	13671	1	1	0	28	1	13676	NA	NA	NA
Developmental 10 mg/kg-d	KEGG_MEDICUS_REFERENCE_WNT_SIGNALING_PATHWAY	1	1	0	46	7	13652	1	1	0	46	6	13653	1	1	0	46	1	13658	NA	NA	NA
Developmental 10 mg/kg-d	KEGG_MEDICUS_VARIANT_AML1_ETO_FUSION_TO_PU.1_MEDIATED_TRANSCRIPTION	1	1	0	5	7	13693	1	1	0	5	6	13694	1	1	0	5	1	13699	NA	NA	NA
Developmental 10 mg/kg-d	KEGG_MEDICUS_VARIANT_AMPLIFIED_CCND1_TO_CELL_CYCLE_G1_S	1	1	0	6	7	13692	1	1	0	6	6	13693	1	1	0	6	1	13698	NA	NA	NA
Developmental 10 mg/kg-d	KEGG_MEDICUS_VARIANT_AMPLIFIED_CCNE_TO_CELL_CYCLE_G1_S	1	1	0	6	7	13692	1	1	0	6	6	13693	1	1	0	6	1	13698	NA	NA	NA
Developmental 10 mg/kg-d	KEGG_MEDICUS_VARIANT_AMPLIFIED_CDK4_TO_CELL_CYCLE_G1_S	1	1	0	8	7	13690	1	1	0	8	6	13691	1	1	0	8	1	13696	NA	NA	NA
Developmental 10 mg/kg-d	KEGG_MEDICUS_VARIANT_AMPLIFIED_EGFR_TO_PI3K_SIGNALING_PATHWAY	1	1	0	8	7	13690	1	1	0	8	6	13691	1	1	0	8	1	13696	NA	NA	NA
Developmental 10 mg/kg-d	KEGG_MEDICUS_VARIANT_AMPLIFIED_EGFR_TO_PLCG_CAMK_SIGNALING_PATHWAY	1	1	0	14	7	13684	1	1	0	14	6	13685	1	1	0	14	1	13690	NA	NA	NA
Developmental 10 mg/kg-d	KEGG_MEDICUS_VARIANT_AMPLIFIED_FGFR_TO_PI3K_SIGNALING_PATHWAY	1	1	0	9	7	13689	1	1	0	9	6	13690	1	1	0	9	1	13695	NA	NA	NA
Developmental 10 mg/kg-d	KEGG_MEDICUS_VARIANT_AMPLIFIED_FGFR_TO_RAS_ERK_SIGNALING_PATHWAY	1	1	0	15	7	13683	1	1	0	15	6	13684	1	1	0	15	1	13689	NA	NA	NA
Developmental 10 mg/kg-d	KEGG_MEDICUS_VARIANT_AMPLIFIED_MDM2_TO_P21_CELL_CYCLE_G1_S	1	1	0	12	7	13686	1	1	0	12	6	13687	1	1	0	12	1	13692	NA	NA	NA
Developmental 10 mg/kg-d	KEGG_MEDICUS_VARIANT_AMPLIFIED_MET_TO_PI3K_SIGNALING_PATHWAY	1	1	0	9	7	13689	1	1	0	9	6	13690	1	1	0	9	1	13695	NA	NA	NA
Developmental 10 mg/kg-d	KEGG_MEDICUS_VARIANT_AMPLIFIED_MYCN_TO_TRANSCRIPTIONAL_ACTIVATION	1	1	0	6	7	13692	1	1	0	6	6	13693	1	1	0	6	1	13698	NA	NA	NA
Developmental 10 mg/kg-d	KEGG_MEDICUS_VARIANT_AMPLIFIED_MYCN_TO_TRANSCRIPTIONAL_REPRESSION	1	1	0	6	7	13692	1	1	0	6	6	13693	1	1	0	6	1	13698	NA	NA	NA
Developmental 10 mg/kg-d	KEGG_MEDICUS_VARIANT_AMPLIFIED_MYC_TO_CELL_CYCLE_G1_S	1	1	0	11	7	13687	1	1	0	11	6	13688	1	1	0	11	1	13693	NA	NA	NA
Developmental 10 mg/kg-d	KEGG_MEDICUS_VARIANT_AMPLIFIED_MYC_TO_P27_CELL_CYCLE_G1_S	1	1	0	15	7	13683	1	1	0	15	6	13684	1	1	0	15	1	13689	NA	NA	NA
Developmental 10 mg/kg-d	KEGG_MEDICUS_VARIANT_AMPLIFIED_PDGFR_TO_PI3K_SIGNALING_PATHWAY	1	1	0	8	7	13690	1	1	0	8	6	13691	1	1	0	8	1	13696	NA	NA	NA
Developmental 10 mg/kg-d	KEGG_MEDICUS_VARIANT_AMPLIFIED_PDGFR_TO_PLCG_CAMK_SIGNALING_PATHWAY	1	1	0	14	7	13684	1	1	0	14	6	13685	1	1	0	14	1	13690	NA	NA	NA
Developmental 10 mg/kg-d	KEGG_MEDICUS_VARIANT_AMPLIFIED_PDGFR_TO_RAS_ERK_SIGNALING_PATHWAY	1	1	0	14	7	13684	1	1	0	14	6	13685	1	1	0	14	1	13690	NA	NA	NA
Developmental 10 mg/kg-d	KEGG_MEDICUS_VARIANT_AMPLIFIED_REL_TO_TRANSCRIPTION	1	1	0	8	7	13690	1	1	0	8	6	13691	1	1	0	8	1	13696	NA	NA	NA
Developmental 10 mg/kg-d	KEGG_MEDICUS_VARIANT_BCL2_OVEREXPRESSION_TO_INTRINSIC_APOPTOTIC_PATHWAY	1	1	0	7	7	13691	1	1	0	7	6	13692	1	1	0	7	1	13697	NA	NA	NA
Developmental 10 mg/kg-d	KEGG_MEDICUS_VARIANT_BCR_ABL_FUSION_KINASE_TO_PI3K_SIGNALING_PATHWAY	1	1	0	11	7	13687	1	1	0	11	6	13688	1	1	0	11	1	13693	NA	NA	NA
Developmental 10 mg/kg-d	KEGG_MEDICUS_VARIANT_BCR_ABL_FUSION_KINASE_TO_RAS_ERK_SIGNALING_PATHWAY	1	1	0	14	7	13684	1	1	0	14	6	13685	1	1	0	14	1	13690	NA	NA	NA
Developmental 10 mg/kg-d	KEGG_MEDICUS_VARIANT_CDH1_REDUCED_EXPRESSION_TO_BETA_CATENIN_SIGNALING_PATHWAY	1	1	0	8	7	13690	1	1	0	8	6	13691	1	1	0	8	1	13696	NA	NA	NA
Developmental 10 mg/kg-d	KEGG_MEDICUS_VARIANT_CDX2_OVEREXPRESSION_TO_TRANSCRIPTIONAL_ACTIVATION	1	1	0	5	7	13693	1	1	0	5	6	13694	1	1	0	5	1	13699	NA	NA	NA
Developmental 10 mg/kg-d	KEGG_MEDICUS_VARIANT_CYP11B1_CYP11B2_FUSION_TO_ACTH_CORTISOL_SIGNALING_PATHWAY	1	1	0	31	7	13667	1	1	0	31	6	13668	1	1	0	31	1	13673	NA	NA	NA
Developmental 10 mg/kg-d	KEGG_MEDICUS_VARIANT_DELETED_DMD_TO_DYSTROPHIN_ASSOCIATED_PROTEIN_COMPLEX	1	1	0	10	7	13688	1	1	0	10	6	13689	1	1	0	10	1	13694	NA	NA	NA
Developmental 10 mg/kg-d	KEGG_MEDICUS_VARIANT_DUPLICATION_OR_MUTATION_ACTIVATED_FLT3_TO_JAK_STAT_SIGNALING_PATHWAY	1	1	0	5	7	13693	1	1	0	5	6	13694	1	1	0	5	1	13699	NA	NA	NA
Developmental 10 mg/kg-d	KEGG_MEDICUS_VARIANT_DUPLICATION_OR_MUTATION_ACTIVATED_FLT3_TO_RAS_ERK_SIGNALING_PATHWAY	1	1	0	14	7	13684	1	1	0	14	6	13685	1	1	0	14	1	13690	NA	NA	NA
Developmental 10 mg/kg-d	KEGG_MEDICUS_VARIANT_DUPLICATION_OR_MUTATION_ACTIVATED_FLT3_TO_RAS_PI3K_SIGNALING_PATHWAY	1	1	0	14	7	13684	1	1	0	14	6	13685	1	1	0	14	1	13690	NA	NA	NA
Developmental 10 mg/kg-d	KEGG_MEDICUS_VARIANT_EGFR_OVEREXPRESSION_TO_PI3K_SIGNALING_PATHWAY	1	1	0	10	7	13688	1	1	0	10	6	13689	1	1	0	10	1	13694	NA	NA	NA
Developmental 10 mg/kg-d	KEGG_MEDICUS_VARIANT_EGF_OVEREXPRESSION_TO_PI3K_SIGNALING_PATHWAY	1	1	0	8	7	13690	1	1	0	8	6	13691	1	1	0	8	1	13696	NA	NA	NA
Developmental 10 mg/kg-d	KEGG_MEDICUS_VARIANT_EGF_OVEREXPRESSION_TO_RAS_ERK_SIGNALING_PATHWAY	1	1	0	15	7	13683	1	1	0	15	6	13684	1	1	0	15	1	13689	NA	NA	NA
Developmental 10 mg/kg-d	KEGG_MEDICUS_VARIANT_EML4_ALK_FUSION_KINASE_TO_JAK_STAT_SIGNALING_PATHWAY	1	1	0	5	7	13693	1	1	0	5	6	13694	1	1	0	5	1	13699	NA	NA	NA
Developmental 10 mg/kg-d	KEGG_MEDICUS_VARIANT_EML4_ALK_FUSION_KINASE_TO_PI3K_SIGNALING_PATHWAY	1	1	0	8	7	13690	1	1	0	8	6	13691	1	1	0	8	1	13696	NA	NA	NA
Developmental 10 mg/kg-d	KEGG_MEDICUS_VARIANT_EML4_ALK_FUSION_KINASE_TO_PLCG_ERK_SIGNALING_PATHWAY	1	1	0	14	7	13684	1	1	0	14	6	13685	1	1	0	14	1	13690	NA	NA	NA
Developmental 10 mg/kg-d	KEGG_MEDICUS_VARIANT_EML4_ALK_FUSION_KINASE_TO_RAS_ERK_SIGNALING_PATHWAY	1	1	0	12	7	13686	1	1	0	12	6	13687	1	1	0	12	1	13692	NA	NA	NA
Developmental 10 mg/kg-d	KEGG_MEDICUS_VARIANT_ERBB2_OVEREXPRESSION_TO_EGF_JAK_STAT_SIGNALING_PATHWAY	1	1	0	7	7	13691	1	1	0	7	6	13692	1	1	0	7	1	13697	NA	NA	NA
Developmental 10 mg/kg-d	KEGG_MEDICUS_VARIANT_ERBB2_OVEREXPRESSION_TO_PI3K_SIGNALING_PATHWAY	1	1	0	12	7	13686	1	1	0	12	6	13687	1	1	0	12	1	13692	NA	NA	NA
Developmental 10 mg/kg-d	KEGG_MEDICUS_VARIANT_ESR1_POSITIVE_TO_NUCLEAR_INITIATED_ESTROGEN_SIGNALING_PATHWAY	1	1	0	5	7	13693	1	1	0	5	6	13694	1	1	0	5	1	13699	NA	NA	NA
Developmental 10 mg/kg-d	KEGG_MEDICUS_VARIANT_EWSR1_WT1_FUSION_TO_TRANSCRIPTIONAL_ACTIVATION	1	1	0	6	7	13692	1	1	0	6	6	13693	1	1	0	6	1	13698	NA	NA	NA
Developmental 10 mg/kg-d	KEGG_MEDICUS_VARIANT_FUS_DDIT3_FUSION_TO_NFKB_MEDIATED_TRANSCRIPTION	1	1	0	5	7	13693	1	1	0	5	6	13694	1	1	0	5	1	13699	NA	NA	NA
Developmental 10 mg/kg-d	KEGG_MEDICUS_VARIANT_FZD7_OVEREXPRESSION_TO_WNT_SIGNALING_PATHWAY	1	1	0	37	7	13661	1	1	0	37	6	13662	1	1	0	37	1	13667	NA	NA	NA
Developmental 10 mg/kg-d	KEGG_MEDICUS_VARIANT_HRAS_OVEREXPRESSION_TO_ERK_SIGNALING_PATHWAY	1	1	0	10	7	13688	1	1	0	10	6	13689	1	1	0	10	1	13694	NA	NA	NA
Developmental 10 mg/kg-d	KEGG_MEDICUS_VARIANT_IGF2_OVEREXPRESSION_TO_RAS_ERK_SIGNALING_PATHWAY	1	1	0	15	7	13683	1	1	0	15	6	13684	1	1	0	15	1	13689	NA	NA	NA
Developmental 10 mg/kg-d	KEGG_MEDICUS_VARIANT_IGH_MMSET_FUSION_TO_TRANSCRIPTIONAL_ACTIVATION	1	1	0	19	7	13679	1	1	0	19	6	13680	1	1	0	19	1	13685	NA	NA	NA
Developmental 10 mg/kg-d	KEGG_MEDICUS_VARIANT_LMO2_REARRANGEMENT_TO_TRANSCRIPTIONAL_ACTIVATION	1	1	0	5	7	13693	1	1	0	5	6	13694	1	1	0	5	1	13699	NA	NA	NA
Developmental 10 mg/kg-d	KEGG_MEDICUS_VARIANT_LMO2_REARRANGEMENT_TO_TRANSCRIPTIONAL_REPRESSION	1	1	0	5	7	13693	1	1	0	5	6	13694	1	1	0	5	1	13699	NA	NA	NA
Developmental 10 mg/kg-d	KEGG_MEDICUS_VARIANT_LOSS_OF_CDKN1B_TO_P27_CELL_CYCLE_G1_S	1	1	0	8	7	13690	1	1	0	8	6	13691	1	1	0	8	1	13696	NA	NA	NA
Developmental 10 mg/kg-d	KEGG_MEDICUS_VARIANT_LOSS_OF_NKX3_1_TO_PI3K_SIGNALING_PATHWAY	1	1	0	5	7	13693	1	1	0	5	6	13694	1	1	0	5	1	13699	NA	NA	NA
Developmental 10 mg/kg-d	KEGG_MEDICUS_VARIANT_LOSS_OF_RASSF1_TO_RAS_RASSF1_SIGNALING_PATHWAY	1	1	0	6	7	13692	1	1	0	6	6	13693	1	1	0	6	1	13698	NA	NA	NA
Developmental 10 mg/kg-d	KEGG_MEDICUS_VARIANT_LOSS_OF_VHL_TO_HIF_1_SIGNALING_PATHWAY	1	1	0	14	7	13684	1	1	0	14	6	13685	1	1	0	14	1	13690	NA	NA	NA
Developmental 10 mg/kg-d	KEGG_MEDICUS_VARIANT_LRP6_OVEREXPRESSION_TO_WNT_SIGNALING_PATHWAY	1	1	0	45	7	13653	1	1	0	45	6	13654	1	1	0	45	1	13659	NA	NA	NA
Developmental 10 mg/kg-d	KEGG_MEDICUS_VARIANT_MET_OVEREXPRESSION_TO_RAS_ERK_SIGNALING_PATHWAY	1	1	0	14	7	13684	1	1	0	14	6	13685	1	1	0	14	1	13690	NA	NA	NA
Developmental 10 mg/kg-d	KEGG_MEDICUS_VARIANT_MLL_AF4_FUSION_TO_TRANSCRIPTIONAL_ACTIVATION	1	1	0	26	7	13672	1	1	0	26	6	13673	1	1	0	26	1	13678	NA	NA	NA
Developmental 10 mg/kg-d	KEGG_MEDICUS_VARIANT_MLL_ENL_FUSION_TO_TRANSCRIPTIONAL_ACTIVATION	1	1	0	13	7	13685	1	1	0	13	6	13686	1	1	0	13	1	13691	NA	NA	NA
Developmental 10 mg/kg-d	KEGG_MEDICUS_VARIANT_MUTATION_ACTIVATED_BRAF_TO_ERK_SIGNALING_PATHWAY	1	1	0	5	7	13693	1	1	0	5	6	13694	1	1	0	5	1	13699	NA	NA	NA
Developmental 10 mg/kg-d	KEGG_MEDICUS_VARIANT_MUTATION_ACTIVATED_CACNA1D_H_TO_ANGIOTENSIN_ALDOSTERONE_SIGNALING_PATHWAY	1	1	0	24	7	13674	1	1	0	24	6	13675	1	1	0	24	1	13680	NA	NA	NA
Developmental 10 mg/kg-d	KEGG_MEDICUS_VARIANT_MUTATION_ACTIVATED_EGFR_TO_PI3K_SIGNALING_PATHWAY	1	1	0	8	7	13690	1	1	0	8	6	13691	1	1	0	8	1	13696	NA	NA	NA
Developmental 10 mg/kg-d	KEGG_MEDICUS_VARIANT_MUTATION_ACTIVATED_EGFR_TO_PLCG_ERK_SIGNALING_PATHWAY	1	1	0	14	7	13684	1	1	0	14	6	13685	1	1	0	14	1	13690	NA	NA	NA
Developmental 10 mg/kg-d	KEGG_MEDICUS_VARIANT_MUTATION_ACTIVATED_EGFR_TO_RAS_ERK_SIGNALING_PATHWAY	1	1	0	15	7	13683	1	1	0	15	6	13684	1	1	0	15	1	13689	NA	NA	NA
Developmental 10 mg/kg-d	KEGG_MEDICUS_VARIANT_MUTATION_ACTIVATED_FGFR3_TO_RAS_ERK_SIGNALING_PATHWAY	1	1	0	16	7	13682	1	1	0	16	6	13683	1	1	0	16	1	13688	NA	NA	NA
Developmental 10 mg/kg-d	KEGG_MEDICUS_VARIANT_MUTATION_ACTIVATED_GNAS_TO_ACTH_CORTISOL_SIGNALING_PATHWAY	1	1	0	29	7	13669	1	1	0	29	6	13670	1	1	0	29	1	13675	NA	NA	NA
Developmental 10 mg/kg-d	KEGG_MEDICUS_VARIANT_MUTATION_ACTIVATED_GNAS_TO_CRHR_PKA_ACTH_SIGNALING_PATHWAY	1	1	0	24	7	13674	1	1	0	24	6	13675	1	1	0	24	1	13680	NA	NA	NA
Developmental 10 mg/kg-d	KEGG_MEDICUS_VARIANT_MUTATION_ACTIVATED_KCNJ5_TO_ANGIOTENSIN_ALDOSTERONE_SIGNALING_PATHWAY	1	1	0	25	7	13673	1	1	0	25	6	13674	1	1	0	25	1	13679	NA	NA	NA
Developmental 10 mg/kg-d	KEGG_MEDICUS_VARIANT_MUTATION_ACTIVATED_KIT_TO_PI3K_SIGNALING_PATHWAY	1	1	0	8	7	13690	1	1	0	8	6	13691	1	1	0	8	1	13696	NA	NA	NA
Developmental 10 mg/kg-d	KEGG_MEDICUS_VARIANT_MUTATION_ACTIVATED_KIT_TO_RAS_ERK_SIGNALING_PATHWAY	1	1	0	14	7	13684	1	1	0	14	6	13685	1	1	0	14	1	13690	NA	NA	NA
Developmental 10 mg/kg-d	KEGG_MEDICUS_VARIANT_MUTATION_ACTIVATED_KRAS_NRAS_TO_ERK_SIGNALING_PATHWAY	1	1	0	10	7	13688	1	1	0	10	6	13689	1	1	0	10	1	13694	NA	NA	NA
Developmental 10 mg/kg-d	KEGG_MEDICUS_VARIANT_MUTATION_ACTIVATED_KRAS_NRAS_TO_PI3K_SIGNALING_PATHWAY	1	1	0	9	7	13689	1	1	0	9	6	13690	1	1	0	9	1	13695	NA	NA	NA
Developmental 10 mg/kg-d	KEGG_MEDICUS_VARIANT_MUTATION_ACTIVATED_LRRK2_TO_INTRINSIC_APOPTOTIC_PATHWAY	1	1	0	5	7	13693	1	1	0	5	6	13694	1	1	0	5	1	13699	NA	NA	NA
Developmental 10 mg/kg-d	KEGG_MEDICUS_VARIANT_MUTATION_ACTIVATED_MET_TO_PI3K_SIGNALING_PATHWAY	1	1	0	9	7	13689	1	1	0	9	6	13690	1	1	0	9	1	13695	NA	NA	NA
Developmental 10 mg/kg-d	KEGG_MEDICUS_VARIANT_MUTATION_ACTIVATED_MET_TO_RAS_ERK_SIGNALING_PATHWAY	1	1	0	15	7	13683	1	1	0	15	6	13684	1	1	0	15	1	13689	NA	NA	NA
Developmental 10 mg/kg-d	KEGG_MEDICUS_VARIANT_MUTATION_ACTIVATED_PI3K_TO_PI3K_SIGNALING_PATHWAY	1	1	0	7	7	13691	1	1	0	7	6	13692	1	1	0	7	1	13697	NA	NA	NA
Developmental 10 mg/kg-d	KEGG_MEDICUS_VARIANT_MUTATION_ACTIVATED_PRKACA_TO_ACTH_CORTISOL_SIGNALING_PATHWAY	1	1	0	17	7	13681	1	1	0	17	6	13682	1	1	0	17	1	13687	NA	NA	NA
Developmental 10 mg/kg-d	KEGG_MEDICUS_VARIANT_MUTATION_ACTIVATED_PRKCG_TO_MGLUR1_TRPC3_SIGNALING_PATHWAY	1	1	0	11	7	13687	1	1	0	11	6	13688	1	1	0	11	1	13693	NA	NA	NA
Developmental 10 mg/kg-d	KEGG_MEDICUS_VARIANT_MUTATION_ACTIVATED_RET_TO_PI3K_SIGNALING_PATHWAY	1	1	0	8	7	13690	1	1	0	8	6	13691	1	1	0	8	1	13696	NA	NA	NA
Developmental 10 mg/kg-d	KEGG_MEDICUS_VARIANT_MUTATION_ACTIVATED_SMO_TO_HEDGEHOG_SIGNALING_PATHWAY	1	1	0	29	7	13669	1	1	0	29	6	13670	1	1	0	29	1	13675	NA	NA	NA
Developmental 10 mg/kg-d	KEGG_MEDICUS_VARIANT_MUTATION_ACTIVATED_USP8_TO_EGFR_ERK_ACTH_SIGNALING_PATHWAY	1	1	0	5	7	13693	1	1	0	5	6	13694	1	1	0	5	1	13699	NA	NA	NA
Developmental 10 mg/kg-d	KEGG_MEDICUS_VARIANT_MUTATION_CAUSED_ABBERANT_ATXN2_3_TO_MGLUR5_CA2_APOPTOTIC_PATHWAY	1	1	0	18	7	13680	1	1	0	18	6	13681	1	1	0	18	1	13686	NA	NA	NA
Developmental 10 mg/kg-d	KEGG_MEDICUS_VARIANT_MUTATION_CAUSED_ABERRANT_ABETA_TO_26S_PROTEASOME_MEDIATED_PROTEIN_DEGRADATION	1	1	0	36	7	13662	1	1	0	36	6	13663	1	1	0	36	1	13668	NA	NA	NA
Developmental 10 mg/kg-d	KEGG_MEDICUS_VARIANT_MUTATION_CAUSED_ABERRANT_ABETA_TO_AGE_RAGE_SIGNALING_PATHWAY	1	1	0	17	7	13681	1	1	0	17	6	13682	1	1	0	17	1	13687	NA	NA	NA
Developmental 10 mg/kg-d	KEGG_MEDICUS_VARIANT_MUTATION_CAUSED_ABERRANT_ABETA_TO_ANTEROGRADE_AXONAL_TRANSPORT	1	1	0	24	7	13674	1	1	0	24	6	13675	1	1	0	24	1	13680	NA	NA	NA
Developmental 10 mg/kg-d	KEGG_MEDICUS_VARIANT_MUTATION_CAUSED_ABERRANT_ABETA_TO_CROSSTALK_BETWEEN_EXTRINSIC_AND_INTRINSIC_APOPTOTIC_PATHWAYS	1	1	0	11	7	13687	1	1	0	11	6	13688	1	1	0	11	1	13693	NA	NA	NA
Developmental 10 mg/kg-d	KEGG_MEDICUS_VARIANT_MUTATION_CAUSED_ABERRANT_ABETA_TO_ELECTRON_TRANSFER_IN_COMPLEX_I	1	1	0	51	7	13647	1	1	0	51	6	13648	1	1	0	51	1	13653	NA	NA	NA
Developmental 10 mg/kg-d	KEGG_MEDICUS_VARIANT_MUTATION_CAUSED_ABERRANT_ABETA_TO_ELECTRON_TRANSFER_IN_COMPLEX_IV	1	1	0	20	7	13678	1	1	0	20	6	13679	1	1	0	20	1	13684	NA	NA	NA
Developmental 10 mg/kg-d	KEGG_MEDICUS_VARIANT_MUTATION_CAUSED_ABERRANT_ABETA_TO_IRE1A_JNK_SIGNALING_PATHWAY	1	1	0	6	7	13692	1	1	0	6	6	13693	1	1	0	6	1	13698	NA	NA	NA
Developmental 10 mg/kg-d	KEGG_MEDICUS_VARIANT_MUTATION_CAUSED_ABERRANT_ABETA_TO_MACHR_CA2_APOPTOTIC_PATHWAY	1	1	0	21	7	13677	1	1	0	21	6	13678	1	1	0	21	1	13683	NA	NA	NA
Developmental 10 mg/kg-d	KEGG_MEDICUS_VARIANT_MUTATION_CAUSED_ABERRANT_ABETA_TO_MGLUR5_CA2_APOPTOTIC_PATHWAY	1	1	0	22	7	13676	1	1	0	22	6	13677	1	1	0	22	1	13682	NA	NA	NA
Developmental 10 mg/kg-d	KEGG_MEDICUS_VARIANT_MUTATION_CAUSED_ABERRANT_ABETA_TO_TRANSPORT_OF_CALCIUM	1	1	0	15	7	13683	1	1	0	15	6	13684	1	1	0	15	1	13689	NA	NA	NA
Developmental 10 mg/kg-d	KEGG_MEDICUS_VARIANT_MUTATION_CAUSED_ABERRANT_ABETA_TO_VGCC_CA2_APOPTOTIC_PATHWAY_N01004	1	1	0	14	7	13684	1	1	0	14	6	13685	1	1	0	14	1	13690	NA	NA	NA
Developmental 10 mg/kg-d	KEGG_MEDICUS_VARIANT_MUTATION_CAUSED_ABERRANT_ABETA_TO_VGCC_CA2_APOPTOTIC_PATHWAY_N01006	1	1	0	10	7	13688	1	1	0	10	6	13689	1	1	0	10	1	13694	NA	NA	NA
Developmental 10 mg/kg-d	KEGG_MEDICUS_VARIANT_MUTATION_CAUSED_ABERRANT_ATXN1_TO_RORA_MEDIATED_TRANSCRIPTION	1	1	0	6	7	13692	1	1	0	6	6	13693	1	1	0	6	1	13698	NA	NA	NA
Developmental 10 mg/kg-d	KEGG_MEDICUS_VARIANT_MUTATION_CAUSED_ABERRANT_DCTN1_TO_RETROGRADE_AXONAL_TRANSPORT	1	1	0	18	7	13680	1	1	0	18	6	13681	1	1	0	18	1	13686	NA	NA	NA
Developmental 10 mg/kg-d	KEGG_MEDICUS_VARIANT_MUTATION_CAUSED_ABERRANT_HTT_TO_26S_PROTEASOME_MEDIATED_PROTEIN_DEGRADATION	1	1	0	36	7	13662	1	1	0	36	6	13663	1	1	0	36	1	13668	NA	NA	NA
Developmental 10 mg/kg-d	KEGG_MEDICUS_VARIANT_MUTATION_CAUSED_ABERRANT_HTT_TO_ANTEROGRADE_AXONAL_TRANSPORT	1	1	0	26	7	13672	1	1	0	26	6	13673	1	1	0	26	1	13678	NA	NA	NA
Developmental 10 mg/kg-d	KEGG_MEDICUS_VARIANT_MUTATION_CAUSED_ABERRANT_HTT_TO_AUTOPHAGY_VESICLE_NUCLEATION	1	1	0	6	7	13692	1	1	0	6	6	13693	1	1	0	6	1	13698	NA	NA	NA
Developmental 10 mg/kg-d	KEGG_MEDICUS_VARIANT_MUTATION_CAUSED_ABERRANT_HTT_TO_CREB_MEDIATED_TRANSCRIPTION	1	1	0	13	7	13685	1	1	0	13	6	13686	1	1	0	13	1	13691	NA	NA	NA
Developmental 10 mg/kg-d	KEGG_MEDICUS_VARIANT_MUTATION_CAUSED_ABERRANT_HTT_TO_ELECTRON_TRANSFER_IN_COMPLEX_II	1	1	0	5	7	13693	1	1	0	5	6	13694	1	1	0	5	1	13699	NA	NA	NA
Developmental 10 mg/kg-d	KEGG_MEDICUS_VARIANT_MUTATION_CAUSED_ABERRANT_HTT_TO_ELECTRON_TRANSFER_IN_COMPLEX_III	1	1	0	12	7	13686	1	1	0	12	6	13687	1	1	0	12	1	13692	NA	NA	NA
Developmental 10 mg/kg-d	KEGG_MEDICUS_VARIANT_MUTATION_CAUSED_ABERRANT_HTT_TO_EXTRINSIC_APOPTOTIC_PATHWAY	1	1	0	5	7	13693	1	1	0	5	6	13694	1	1	0	5	1	13699	NA	NA	NA
Developmental 10 mg/kg-d	KEGG_MEDICUS_VARIANT_MUTATION_CAUSED_ABERRANT_HTT_TO_MGLUR5_CA2_APOPTOTIC_PATHWAY	1	1	0	23	7	13675	1	1	0	23	6	13676	1	1	0	23	1	13681	NA	NA	NA
Developmental 10 mg/kg-d	KEGG_MEDICUS_VARIANT_MUTATION_CAUSED_ABERRANT_HTT_TO_REST_MEDIATED_TRANSCRIPTIONAL_REPRESSION	1	1	0	7	7	13691	1	1	0	7	6	13692	1	1	0	7	1	13697	NA	NA	NA
Developmental 10 mg/kg-d	KEGG_MEDICUS_VARIANT_MUTATION_CAUSED_ABERRANT_HTT_TO_RETROGRADE_AXONAL_TRANSPORT	1	1	0	45	7	13653	1	1	0	45	6	13654	1	1	0	45	1	13659	NA	NA	NA
Developmental 10 mg/kg-d	KEGG_MEDICUS_VARIANT_MUTATION_CAUSED_ABERRANT_HTT_TO_TNF_JNK_SIGNALING_PATHWAY	1	1	0	6	7	13692	1	1	0	6	6	13693	1	1	0	6	1	13698	NA	NA	NA
Developmental 10 mg/kg-d	KEGG_MEDICUS_VARIANT_MUTATION_CAUSED_ABERRANT_HTT_TO_TRANSPORT_OF_CALCIUM	1	1	0	19	7	13679	1	1	0	19	6	13680	1	1	0	19	1	13685	NA	NA	NA
Developmental 10 mg/kg-d	KEGG_MEDICUS_VARIANT_MUTATION_CAUSED_ABERRANT_PDYN_TO_TRANSPORT_OF_CALCIUM	1	1	0	6	7	13692	1	1	0	6	6	13693	1	1	0	6	1	13698	NA	NA	NA
Developmental 10 mg/kg-d	KEGG_MEDICUS_VARIANT_MUTATION_CAUSED_ABERRANT_PSEN1_TO_ANTEROGRADE_AXONAL_TRANSPORT	1	1	0	9	7	13689	1	1	0	9	6	13690	1	1	0	9	1	13695	NA	NA	NA
Developmental 10 mg/kg-d	KEGG_MEDICUS_VARIANT_MUTATION_CAUSED_ABERRANT_PSEN1_TO_MGLUR5_CA2_APOPTOTIC_PATHWAY	1	1	0	13	7	13685	1	1	0	13	6	13686	1	1	0	13	1	13691	NA	NA	NA
Developmental 10 mg/kg-d	KEGG_MEDICUS_VARIANT_MUTATION_CAUSED_ABERRANT_PSEN1_TO_PERK_ATF4_SIGNALING_PATHWAY	1	1	0	5	7	13693	1	1	0	5	6	13694	1	1	0	5	1	13699	NA	NA	NA
Developmental 10 mg/kg-d	KEGG_MEDICUS_VARIANT_MUTATION_CAUSED_ABERRANT_PSEN_TO_MGLUR5_CA2_APOPTOTIC_PATHWAY	1	1	0	16	7	13682	1	1	0	16	6	13683	1	1	0	16	1	13688	NA	NA	NA
Developmental 10 mg/kg-d	KEGG_MEDICUS_VARIANT_MUTATION_CAUSED_ABERRANT_SNCA_TO_26S_PROTEASOME_MEDIATED_PROTEIN_DEGRADATION	1	1	0	36	7	13662	1	1	0	36	6	13663	1	1	0	36	1	13668	NA	NA	NA
Developmental 10 mg/kg-d	KEGG_MEDICUS_VARIANT_MUTATION_CAUSED_ABERRANT_SNCA_TO_ANTEROGRADE_AXONAL_TRANSPORT	1	1	0	25	7	13673	1	1	0	25	6	13674	1	1	0	25	1	13679	NA	NA	NA
Developmental 10 mg/kg-d	KEGG_MEDICUS_VARIANT_MUTATION_CAUSED_ABERRANT_SNCA_TO_ELECTRON_TRANSFER_IN_COMPLEX_I	1	1	0	45	7	13653	1	1	0	45	6	13654	1	1	0	45	1	13659	NA	NA	NA
Developmental 10 mg/kg-d	KEGG_MEDICUS_VARIANT_MUTATION_CAUSED_ABERRANT_SNCA_TO_PERK_ATF4_SIGNALING_PATHWAY	1	1	0	6	7	13692	1	1	0	6	6	13693	1	1	0	6	1	13698	NA	NA	NA
Developmental 10 mg/kg-d	KEGG_MEDICUS_VARIANT_MUTATION_CAUSED_ABERRANT_SNCA_TO_VGCC_CA2_APOPTOTIC_PATHWAY	1	1	0	13	7	13685	1	1	0	13	6	13686	1	1	0	13	1	13691	NA	NA	NA
Developmental 10 mg/kg-d	KEGG_MEDICUS_VARIANT_MUTATION_CAUSED_ABERRANT_SOD1_TO_26S_PROTEASOME_MEDIATED_PROTEIN_DEGRADATION	1	1	0	41	7	13657	1	1	0	41	6	13658	1	1	0	41	1	13663	NA	NA	NA
Developmental 10 mg/kg-d	KEGG_MEDICUS_VARIANT_MUTATION_CAUSED_ABERRANT_SOD1_TO_INTRINSIC_APOPTOTIC_PATHWAY	1	1	0	8	7	13690	1	1	0	8	6	13691	1	1	0	8	1	13696	NA	NA	NA
Developmental 10 mg/kg-d	KEGG_MEDICUS_VARIANT_MUTATION_CAUSED_ABERRANT_SOD1_TO_PERK_ATF4_SIGNALING_PATHWAY	1	1	0	6	7	13692	1	1	0	6	6	13693	1	1	0	6	1	13698	NA	NA	NA
Developmental 10 mg/kg-d	KEGG_MEDICUS_VARIANT_MUTATION_CAUSED_ABERRANT_SOD1_TO_RETROGRADE_AXONAL_TRANSPORT	1	1	0	27	7	13671	1	1	0	27	6	13672	1	1	0	27	1	13677	NA	NA	NA
Developmental 10 mg/kg-d	KEGG_MEDICUS_VARIANT_MUTATION_CAUSED_ABERRANT_SPTBN2_TO_MGLUR1_TRPC3_SIGNALING_PATHWAY	1	1	0	10	7	13688	1	1	0	10	6	13689	1	1	0	10	1	13694	NA	NA	NA
Developmental 10 mg/kg-d	KEGG_MEDICUS_VARIANT_MUTATION_CAUSED_ABERRANT_TDP43_TO_ELECTRON_TRANSFER_IN_COMPLEX_I	1	1	0	45	7	13653	1	1	0	45	6	13654	1	1	0	45	1	13659	NA	NA	NA
Developmental 10 mg/kg-d	KEGG_MEDICUS_VARIANT_MUTATION_INACTIVATED_APC_TO_WNT_SIGNALING_PATHWAY	1	1	0	12	7	13686	1	1	0	12	6	13687	1	1	0	12	1	13692	NA	NA	NA
Developmental 10 mg/kg-d	KEGG_MEDICUS_VARIANT_MUTATION_INACTIVATED_ATP1A1_TO_ANGIOTENSIN_ALDOSTERONE_SIGNALING_PATHWAY	1	1	0	25	7	13673	1	1	0	25	6	13674	1	1	0	25	1	13679	NA	NA	NA
Developmental 10 mg/kg-d	KEGG_MEDICUS_VARIANT_MUTATION_INACTIVATED_ATP2B3_TO_ANGIOTENSIN_ALDOSTERONE_SIGNALING_PATHWAY	1	1	0	23	7	13675	1	1	0	23	6	13676	1	1	0	23	1	13681	NA	NA	NA
Developmental 10 mg/kg-d	KEGG_MEDICUS_VARIANT_MUTATION_INACTIVATED_ATXN3_TO_AUTOPHAGY_VESICLE_NUCLEATION	1	1	0	6	7	13692	1	1	0	6	6	13693	1	1	0	6	1	13698	NA	NA	NA
Developmental 10 mg/kg-d	KEGG_MEDICUS_VARIANT_MUTATION_INACTIVATED_AXIN_TO_WNT_SIGNALING_PATHWAY	1	1	0	10	7	13688	1	1	0	10	6	13689	1	1	0	10	1	13694	NA	NA	NA
Developmental 10 mg/kg-d	KEGG_MEDICUS_VARIANT_MUTATION_INACTIVATED_DJ1_TO_FAS_JNK_SIGNALING_PATWHAY	1	1	0	6	7	13692	1	1	0	6	6	13693	1	1	0	6	1	13698	NA	NA	NA
Developmental 10 mg/kg-d	KEGG_MEDICUS_VARIANT_MUTATION_INACTIVATED_ERBB4_TO_NRG_ERBB4_PI3K_SIGNALING_PATHWAY	1	1	0	5	7	13693	1	1	0	5	6	13694	1	1	0	5	1	13699	NA	NA	NA
Developmental 10 mg/kg-d	KEGG_MEDICUS_VARIANT_MUTATION_INACTIVATED_FGF17_TO_RAS_ERK_SIGNALING_PATHWAY	1	1	0	15	7	13683	1	1	0	15	6	13684	1	1	0	15	1	13689	NA	NA	NA
Developmental 10 mg/kg-d	KEGG_MEDICUS_VARIANT_MUTATION_INACTIVATED_OPTN_TO_PINK_PARKIN_MEDIATED_AUTOPHAGOSOME_FORMATION	1	1	0	9	7	13689	1	1	0	9	6	13690	1	1	0	9	1	13695	NA	NA	NA
Developmental 10 mg/kg-d	KEGG_MEDICUS_VARIANT_MUTATION_INACTIVATED_P62_TO_PINK_PARKIN_MEDIATED_AUTOPHAGOSOME_FORMATION	1	1	0	13	7	13685	1	1	0	13	6	13686	1	1	0	13	1	13691	NA	NA	NA
Developmental 10 mg/kg-d	KEGG_MEDICUS_VARIANT_MUTATION_INACTIVATED_PDE11A_PDE8B_TO_ACTH_CORTISOL_SIGNALING_PATHWAY	1	1	0	20	7	13678	1	1	0	20	6	13679	1	1	0	20	1	13684	NA	NA	NA
Developmental 10 mg/kg-d	KEGG_MEDICUS_VARIANT_MUTATION_INACTIVATED_PINK1_TO_ELECTRON_TRANSFER_IN_COMPLEX_I	1	1	0	45	7	13653	1	1	0	45	6	13654	1	1	0	45	1	13659	NA	NA	NA
Developmental 10 mg/kg-d	KEGG_MEDICUS_VARIANT_MUTATION_INACTIVATED_PINK1_TO_INTRINSIC_APOPTOTIC_PATHWAY_N01048	1	1	0	7	7	13691	1	1	0	7	6	13692	1	1	0	7	1	13697	NA	NA	NA
Developmental 10 mg/kg-d	KEGG_MEDICUS_VARIANT_MUTATION_INACTIVATED_PINK1_TO_INTRINSIC_APOPTOTIC_PATHWAY_N01050	1	1	0	7	7	13691	1	1	0	7	6	13692	1	1	0	7	1	13697	NA	NA	NA
Developmental 10 mg/kg-d	KEGG_MEDICUS_VARIANT_MUTATION_INACTIVATED_PRKAR1A_TO_ACTH_CORTISOL_SIGNALING_PATHWAY	1	1	0	18	7	13680	1	1	0	18	6	13681	1	1	0	18	1	13686	NA	NA	NA
Developmental 10 mg/kg-d	KEGG_MEDICUS_VARIANT_MUTATION_INACTIVATED_PRKN_TO_INTRINSIC_APOPTOTIC_PATHWAY	1	1	0	6	7	13692	1	1	0	6	6	13693	1	1	0	6	1	13698	NA	NA	NA
Developmental 10 mg/kg-d	KEGG_MEDICUS_VARIANT_MUTATION_INACTIVATED_PRKN_TO_MGLUR1_SIGNALING_PATHWAY	1	1	0	5	7	13693	1	1	0	5	6	13694	1	1	0	5	1	13699	NA	NA	NA
Developmental 10 mg/kg-d	KEGG_MEDICUS_VARIANT_MUTATION_INACTIVATED_PROK2_TO_PROK_PRKR_GI_ERK_SIGNALING_PATHWAY	1	1	0	8	7	13690	1	1	0	8	6	13691	1	1	0	8	1	13696	NA	NA	NA
Developmental 10 mg/kg-d	KEGG_MEDICUS_VARIANT_MUTATION_INACTIVATED_PROKR2_TO_PROK_PRKR_GI_ERK_SIGNALING_PATHWAY	1	1	0	8	7	13690	1	1	0	8	6	13691	1	1	0	8	1	13696	NA	NA	NA
Developmental 10 mg/kg-d	KEGG_MEDICUS_VARIANT_MUTATION_INACTIVATED_PTCH1_TO_HEDGEHOG_SIGNALING_PATHWAY	1	1	0	29	7	13669	1	1	0	29	6	13670	1	1	0	29	1	13675	NA	NA	NA
Developmental 10 mg/kg-d	KEGG_MEDICUS_VARIANT_MUTATION_INACTIVATED_RASD1_TO_CRHR_PKA_ACTH_SIGNALING_PATHWAY	1	1	0	27	7	13671	1	1	0	27	6	13672	1	1	0	27	1	13677	NA	NA	NA
Developmental 10 mg/kg-d	KEGG_MEDICUS_VARIANT_MUTATION_INACTIVATED_RUNX1_TO_TRANSCRIPTION	1	1	0	5	7	13693	1	1	0	5	6	13694	1	1	0	5	1	13699	NA	NA	NA
Developmental 10 mg/kg-d	KEGG_MEDICUS_VARIANT_MUTATION_INACTIVATED_SIGMAR1_TO_CA2_APOPTOTIC_PATHWAY	1	1	0	13	7	13685	1	1	0	13	6	13686	1	1	0	13	1	13691	NA	NA	NA
Developmental 10 mg/kg-d	KEGG_MEDICUS_VARIANT_MUTATION_INACTIVATED_TP53_TO_TRANSCRIPTION	1	1	0	9	7	13689	1	1	0	9	6	13690	1	1	0	9	1	13695	NA	NA	NA
Developmental 10 mg/kg-d	KEGG_MEDICUS_VARIANT_MUTATION_INACTIVATED_UBQLN2_TO_26S_PROTEASOME_MEDIATED_PROTEIN_DEGRADATION	1	1	0	40	7	13658	1	1	0	40	6	13659	1	1	0	40	1	13664	NA	NA	NA
Developmental 10 mg/kg-d	KEGG_MEDICUS_VARIANT_MUTATION_INACTIVATED_VCP_TO_26S_PROTEASOME_MEDIATED_PROTEIN_DEGRADATION	1	1	0	40	7	13658	1	1	0	40	6	13659	1	1	0	40	1	13664	NA	NA	NA
Developmental 10 mg/kg-d	KEGG_MEDICUS_VARIANT_NOTCH_OVEREXPRESSION_TO_NOTCH_SIGNALING_PATHWAY	1	1	0	16	7	13682	1	1	0	16	6	13683	1	1	0	16	1	13688	NA	NA	NA
Developmental 10 mg/kg-d	KEGG_MEDICUS_VARIANT_OLIGOMERIC_CONFORMATION_PRPC_TO_ANTEROGRADE_AXONAL_TRANSPORT	1	1	0	13	7	13685	1	1	0	13	6	13686	1	1	0	13	1	13691	NA	NA	NA
Developmental 10 mg/kg-d	KEGG_MEDICUS_VARIANT_PAX8_PPARG_FUSION_TO_PPARG_MEDIATED_TRANSCRIPTION	1	1	0	5	7	13693	1	1	0	5	6	13694	1	1	0	5	1	13699	NA	NA	NA
Developmental 10 mg/kg-d	KEGG_MEDICUS_VARIANT_RET_FUSION_KINASE_TO_RAS_ERK_SIGNALING_PATHWAY	1	1	0	11	7	13687	1	1	0	11	6	13688	1	1	0	11	1	13693	NA	NA	NA
Developmental 10 mg/kg-d	KEGG_MEDICUS_VARIANT_SCRAPIE_CONFORMATION_PRPSC_TO_26S_PROTEASOME_MEDIATED_PROTEIN_DEGRADATION	1	1	0	36	7	13662	1	1	0	36	6	13663	1	1	0	36	1	13668	NA	NA	NA
Developmental 10 mg/kg-d	KEGG_MEDICUS_VARIANT_SCRAPIE_CONFORMATION_PRPSC_TO_MGLUR5_CA2_APOPTOTIC_PATHWAY	1	1	0	19	7	13679	1	1	0	19	6	13680	1	1	0	19	1	13685	NA	NA	NA
Developmental 10 mg/kg-d	KEGG_MEDICUS_VARIANT_SCRAPIE_CONFORMATION_PRPSC_TO_PERK_ATF4_SIGNALING_PATHWAY	1	1	0	6	7	13692	1	1	0	6	6	13693	1	1	0	6	1	13698	NA	NA	NA
Developmental 10 mg/kg-d	KEGG_MEDICUS_VARIANT_SCRAPIE_CONFORMATION_PRPSC_TO_TRANSPORT_OF_CALCIUM	1	1	0	18	7	13680	1	1	0	18	6	13681	1	1	0	18	1	13686	NA	NA	NA
Developmental 10 mg/kg-d	KEGG_MEDICUS_VARIANT_SCRAPIE_CONFORMATION_PRPSC_TO_VGCC_CA2_APOPTOTIC_PATHWAY	1	1	0	6	7	13692	1	1	0	6	6	13693	1	1	0	6	1	13698	NA	NA	NA
Developmental 10 mg/kg-d	KEGG_MEDICUS_VARIANT_TEL_AML1_FUSION_TO_TRANSCRIPTIONAL_REPRESSION	0.005606101	1	1	10	6	13688	0.004806983	1	1	10	5	13689	1	1	0	11	1	13693	DEFA3	NA	DEFA3
Developmental 10 mg/kg-d	KEGG_MEDICUS_VARIANT_TGFA_OVEREXPRESSION_TO_PI3K_SIGNALING_PATHWAY	1	1	0	8	7	13690	1	1	0	8	6	13691	1	1	0	8	1	13696	NA	NA	NA
Developmental 10 mg/kg-d	KEGG_MEDICUS_VARIANT_TMPRSS2_ERG_FUSION_TO_TRANSCRIPTIONAL_ACTIVATION	1	1	0	7	7	13691	1	1	0	7	6	13692	1	1	0	7	1	13697	NA	NA	NA
Developmental 10 mg/kg-d	KEGG_MEDICUS_VARIANT_TRK_FUSION_KINASE_TO_RAS_ERK_SIGNALING_PATHWAY	1	1	0	11	7	13687	1	1	0	11	6	13688	1	1	0	11	1	13693	NA	NA	NA
Developmental 10 mg/kg-d	KEGG_MELANOGENESIS	1	1	0	101	7	13597	1	1	0	101	6	13598	1	1	0	101	1	13603	NA	NA	NA
Developmental 10 mg/kg-d	KEGG_MELANOMA	1	1	0	71	7	13627	1	1	0	71	6	13628	1	1	0	71	1	13633	NA	NA	NA
Developmental 10 mg/kg-d	KEGG_METABOLISM_OF_XENOBIOTICS_BY_CYTOCHROME_P450	1	1	0	70	7	13628	1	1	0	70	6	13629	1	1	0	70	1	13634	NA	NA	NA
Developmental 10 mg/kg-d	KEGG_MISMATCH_REPAIR	1	1	0	23	7	13675	1	1	0	23	6	13676	1	1	0	23	1	13681	NA	NA	NA
Developmental 10 mg/kg-d	KEGG_MTOR_SIGNALING_PATHWAY	1	1	0	52	7	13646	1	1	0	52	6	13647	1	1	0	52	1	13652	NA	NA	NA
Developmental 10 mg/kg-d	KEGG_NATURAL_KILLER_CELL_MEDIATED_CYTOTOXICITY	1	1	0	137	7	13561	1	1	0	137	6	13562	1	1	0	137	1	13567	NA	NA	NA
Developmental 10 mg/kg-d	KEGG_NEUROACTIVE_LIGAND_RECEPTOR_INTERACTION	1	1	0	272	7	13426	1	1	0	272	6	13427	1	1	0	272	1	13432	NA	NA	NA
Developmental 10 mg/kg-d	KEGG_NEUROTROPHIN_SIGNALING_PATHWAY	1	1	0	126	7	13572	1	1	0	126	6	13573	1	1	0	126	1	13578	NA	NA	NA
Developmental 10 mg/kg-d	KEGG_NICOTINATE_AND_NICOTINAMIDE_METABOLISM	1	1	0	24	7	13674	1	1	0	24	6	13675	1	1	0	24	1	13680	NA	NA	NA
Developmental 10 mg/kg-d	KEGG_NITROGEN_METABOLISM	1	1	0	23	7	13675	1	1	0	23	6	13676	1	1	0	23	1	13681	NA	NA	NA
Developmental 10 mg/kg-d	KEGG_NOD_LIKE_RECEPTOR_SIGNALING_PATHWAY	1	1	0	62	7	13636	1	1	0	62	6	13637	1	1	0	62	1	13642	NA	NA	NA
Developmental 10 mg/kg-d	KEGG_NON_HOMOLOGOUS_END_JOINING	1	1	0	13	7	13685	1	1	0	13	6	13686	1	1	0	13	1	13691	NA	NA	NA
Developmental 10 mg/kg-d	KEGG_NON_SMALL_CELL_LUNG_CANCER	1	1	0	54	7	13644	1	1	0	54	6	13645	1	1	0	54	1	13650	NA	NA	NA
Developmental 10 mg/kg-d	KEGG_NOTCH_SIGNALING_PATHWAY	1	1	0	47	7	13651	1	1	0	47	6	13652	1	1	0	47	1	13657	NA	NA	NA
Developmental 10 mg/kg-d	KEGG_NUCLEOTIDE_EXCISION_REPAIR	1	1	0	44	7	13654	1	1	0	44	6	13655	1	1	0	44	1	13660	NA	NA	NA
Developmental 10 mg/kg-d	KEGG_N_GLYCAN_BIOSYNTHESIS	1	1	0	46	7	13652	1	1	0	46	6	13653	1	1	0	46	1	13658	NA	NA	NA
Developmental 10 mg/kg-d	KEGG_OLFACTORY_TRANSDUCTION	1	1	0	389	7	13309	1	1	0	389	6	13310	1	1	0	389	1	13315	NA	NA	NA
Developmental 10 mg/kg-d	KEGG_ONE_CARBON_POOL_BY_FOLATE	1	1	0	17	7	13681	1	1	0	17	6	13682	1	1	0	17	1	13687	NA	NA	NA
Developmental 10 mg/kg-d	KEGG_OOCYTE_MEIOSIS	1	1	0	113	7	13585	1	1	0	113	6	13586	1	1	0	113	1	13591	NA	NA	NA
Developmental 10 mg/kg-d	KEGG_OTHER_GLYCAN_DEGRADATION	1	1	0	16	7	13682	1	1	0	16	6	13683	1	1	0	16	1	13688	NA	NA	NA
Developmental 10 mg/kg-d	KEGG_OXIDATIVE_PHOSPHORYLATION	1	1	0	132	7	13566	1	1	0	132	6	13567	1	1	0	132	1	13572	NA	NA	NA
Developmental 10 mg/kg-d	KEGG_O_GLYCAN_BIOSYNTHESIS	1	1	0	30	7	13668	1	1	0	30	6	13669	1	1	0	30	1	13674	NA	NA	NA
Developmental 10 mg/kg-d	KEGG_P53_SIGNALING_PATHWAY	1	1	0	68	7	13630	1	1	0	68	6	13631	1	1	0	68	1	13636	NA	NA	NA
Developmental 10 mg/kg-d	KEGG_PANCREATIC_CANCER	1	1	0	70	7	13628	1	1	0	70	6	13629	1	1	0	70	1	13634	NA	NA	NA
Developmental 10 mg/kg-d	KEGG_PANTOTHENATE_AND_COA_BIOSYNTHESIS	1	1	0	16	7	13682	1	1	0	16	6	13683	1	1	0	16	1	13688	NA	NA	NA
Developmental 10 mg/kg-d	KEGG_PARKINSONS_DISEASE	1	1	0	130	7	13568	1	1	0	130	6	13569	1	1	0	130	1	13574	NA	NA	NA
Developmental 10 mg/kg-d	KEGG_PATHOGENIC_ESCHERICHIA_COLI_INFECTION	1	1	0	56	7	13642	1	1	0	56	6	13643	1	1	0	56	1	13648	NA	NA	NA
Developmental 10 mg/kg-d	KEGG_PATHWAYS_IN_CANCER	1	1	0	325	7	13373	1	1	0	325	6	13374	1	1	0	325	1	13379	NA	NA	NA
Developmental 10 mg/kg-d	KEGG_PENTOSE_AND_GLUCURONATE_INTERCONVERSIONS	1	1	0	28	7	13670	1	1	0	28	6	13671	1	1	0	28	1	13676	NA	NA	NA
Developmental 10 mg/kg-d	KEGG_PENTOSE_PHOSPHATE_PATHWAY	1	1	0	27	7	13671	1	1	0	27	6	13672	1	1	0	27	1	13677	NA	NA	NA
Developmental 10 mg/kg-d	KEGG_PEROXISOME	1	1	0	78	7	13620	1	1	0	78	6	13621	1	1	0	78	1	13626	NA	NA	NA
Developmental 10 mg/kg-d	KEGG_PHENYLALANINE_METABOLISM	1	1	0	18	7	13680	1	1	0	18	6	13681	1	1	0	18	1	13686	NA	NA	NA
Developmental 10 mg/kg-d	KEGG_PHOSPHATIDYLINOSITOL_SIGNALING_SYSTEM	1	1	0	76	7	13622	1	1	0	76	6	13623	1	1	0	76	1	13628	NA	NA	NA
Developmental 10 mg/kg-d	KEGG_PORPHYRIN_AND_CHLOROPHYLL_METABOLISM	1	1	0	41	7	13657	1	1	0	41	6	13658	1	1	0	41	1	13663	NA	NA	NA
Developmental 10 mg/kg-d	KEGG_PPAR_SIGNALING_PATHWAY	1	1	0	69	7	13629	1	1	0	69	6	13630	1	1	0	69	1	13635	NA	NA	NA
Developmental 10 mg/kg-d	KEGG_PRIMARY_BILE_ACID_BIOSYNTHESIS	1	1	0	16	7	13682	1	1	0	16	6	13683	1	1	0	16	1	13688	NA	NA	NA
Developmental 10 mg/kg-d	KEGG_PRIMARY_IMMUNODEFICIENCY	1	1	0	35	7	13663	1	1	0	35	6	13664	1	1	0	35	1	13669	NA	NA	NA
Developmental 10 mg/kg-d	KEGG_PRION_DISEASES	1	1	0	35	7	13663	1	1	0	35	6	13664	1	1	0	35	1	13669	NA	NA	NA
Developmental 10 mg/kg-d	KEGG_PROGESTERONE_MEDIATED_OOCYTE_MATURATION	1	1	0	85	7	13613	1	1	0	85	6	13614	1	1	0	85	1	13619	NA	NA	NA
Developmental 10 mg/kg-d	KEGG_PROPANOATE_METABOLISM	1	1	0	33	7	13665	1	1	0	33	6	13666	1	1	0	33	1	13671	NA	NA	NA
Developmental 10 mg/kg-d	KEGG_PROSTATE_CANCER	1	1	0	89	7	13609	1	1	0	89	6	13610	1	1	0	89	1	13615	NA	NA	NA
Developmental 10 mg/kg-d	KEGG_PROTEASOME	1	1	0	46	7	13652	1	1	0	46	6	13653	1	1	0	46	1	13658	NA	NA	NA
Developmental 10 mg/kg-d	KEGG_PROTEIN_EXPORT	1	1	0	24	7	13674	1	1	0	24	6	13675	1	1	0	24	1	13680	NA	NA	NA
Developmental 10 mg/kg-d	KEGG_PROXIMAL_TUBULE_BICARBONATE_RECLAMATION	1	1	0	23	7	13675	1	1	0	23	6	13676	1	1	0	23	1	13681	NA	NA	NA
Developmental 10 mg/kg-d	KEGG_PURINE_METABOLISM	1	1	0	159	7	13539	1	1	0	159	6	13540	1	1	0	159	1	13545	NA	NA	NA
Developmental 10 mg/kg-d	KEGG_PYRIMIDINE_METABOLISM	1	1	0	98	7	13600	1	1	0	98	6	13601	1	1	0	98	1	13606	NA	NA	NA
Developmental 10 mg/kg-d	KEGG_PYRUVATE_METABOLISM	1	1	0	40	7	13658	1	1	0	40	6	13659	1	1	0	40	1	13664	NA	NA	NA
Developmental 10 mg/kg-d	KEGG_REGULATION_OF_ACTIN_CYTOSKELETON	1	1	0	213	7	13485	1	1	0	213	6	13486	1	1	0	213	1	13491	NA	NA	NA
Developmental 10 mg/kg-d	KEGG_REGULATION_OF_AUTOPHAGY	1	1	0	35	7	13663	1	1	0	35	6	13664	1	1	0	35	1	13669	NA	NA	NA
Developmental 10 mg/kg-d	KEGG_RENAL_CELL_CARCINOMA	1	1	0	70	7	13628	1	1	0	70	6	13629	1	1	0	70	1	13634	NA	NA	NA
Developmental 10 mg/kg-d	KEGG_RENIN_ANGIOTENSIN_SYSTEM	1	1	0	17	7	13681	1	1	0	17	6	13682	1	1	0	17	1	13687	NA	NA	NA
Developmental 10 mg/kg-d	KEGG_RETINOL_METABOLISM	1	1	0	64	7	13634	1	1	0	64	6	13635	1	1	0	64	1	13640	NA	NA	NA
Developmental 10 mg/kg-d	KEGG_RIBOFLAVIN_METABOLISM	1	1	0	16	7	13682	1	1	0	16	6	13683	1	1	0	16	1	13688	NA	NA	NA
Developmental 10 mg/kg-d	KEGG_RIBOSOME	1	1	0	88	7	13610	1	1	0	88	6	13611	1	1	0	88	1	13616	NA	NA	NA
Developmental 10 mg/kg-d	KEGG_RIG_I_LIKE_RECEPTOR_SIGNALING_PATHWAY	1	1	0	71	7	13627	1	1	0	71	6	13628	1	1	0	71	1	13633	NA	NA	NA
Developmental 10 mg/kg-d	KEGG_RNA_DEGRADATION	1	1	0	59	7	13639	1	1	0	59	6	13640	1	1	0	59	1	13645	NA	NA	NA
Developmental 10 mg/kg-d	KEGG_RNA_POLYMERASE	1	1	0	29	7	13669	1	1	0	29	6	13670	1	1	0	29	1	13675	NA	NA	NA
Developmental 10 mg/kg-d	KEGG_SELENOAMINO_ACID_METABOLISM	1	1	0	26	7	13672	1	1	0	26	6	13673	1	1	0	26	1	13678	NA	NA	NA
Developmental 10 mg/kg-d	KEGG_SMALL_CELL_LUNG_CANCER	1	1	0	84	7	13614	1	1	0	84	6	13615	1	1	0	84	1	13620	NA	NA	NA
Developmental 10 mg/kg-d	KEGG_SNARE_INTERACTIONS_IN_VESICULAR_TRANSPORT	1	1	0	38	7	13660	1	1	0	38	6	13661	1	1	0	38	1	13666	NA	NA	NA
Developmental 10 mg/kg-d	KEGG_SPHINGOLIPID_METABOLISM	1	1	0	39	7	13659	1	1	0	39	6	13660	1	1	0	39	1	13665	NA	NA	NA
Developmental 10 mg/kg-d	KEGG_SPLICEOSOME	1	1	0	127	7	13571	1	1	0	127	6	13572	1	1	0	127	1	13577	NA	NA	NA
Developmental 10 mg/kg-d	KEGG_STARCH_AND_SUCROSE_METABOLISM	1	1	0	52	7	13646	1	1	0	52	6	13647	1	1	0	52	1	13652	NA	NA	NA
Developmental 10 mg/kg-d	KEGG_STEROID_BIOSYNTHESIS	1	1	0	17	7	13681	1	1	0	17	6	13682	1	1	0	17	1	13687	NA	NA	NA
Developmental 10 mg/kg-d	KEGG_STEROID_HORMONE_BIOSYNTHESIS	1	1	0	55	7	13643	1	1	0	55	6	13644	1	1	0	55	1	13649	NA	NA	NA
Developmental 10 mg/kg-d	KEGG_SULFUR_METABOLISM	1	1	0	13	7	13685	1	1	0	13	6	13686	1	1	0	13	1	13691	NA	NA	NA
Developmental 10 mg/kg-d	KEGG_SYSTEMIC_LUPUS_ERYTHEMATOSUS	1	1	0	139	7	13559	1	1	0	139	6	13560	1	1	0	139	1	13565	NA	NA	NA
Developmental 10 mg/kg-d	KEGG_TASTE_TRANSDUCTION	1	1	0	52	7	13646	1	1	0	52	6	13647	1	1	0	52	1	13652	NA	NA	NA
Developmental 10 mg/kg-d	KEGG_TAURINE_AND_HYPOTAURINE_METABOLISM	1	1	0	10	7	13688	1	1	0	10	6	13689	1	1	0	10	1	13694	NA	NA	NA
Developmental 10 mg/kg-d	KEGG_TERPENOID_BACKBONE_BIOSYNTHESIS	1	1	0	15	7	13683	1	1	0	15	6	13684	1	1	0	15	1	13689	NA	NA	NA
Developmental 10 mg/kg-d	KEGG_TGF_BETA_SIGNALING_PATHWAY	1	1	0	86	7	13612	1	1	0	86	6	13613	1	1	0	86	1	13618	NA	NA	NA
Developmental 10 mg/kg-d	KEGG_THYROID_CANCER	1	1	0	29	7	13669	1	1	0	29	6	13670	1	1	0	29	1	13675	NA	NA	NA
Developmental 10 mg/kg-d	KEGG_TIGHT_JUNCTION	1	1	0	132	7	13566	1	1	0	132	6	13567	1	1	0	132	1	13572	NA	NA	NA
Developmental 10 mg/kg-d	KEGG_TOLL_LIKE_RECEPTOR_SIGNALING_PATHWAY	1	1	0	102	7	13596	1	1	0	102	6	13597	1	1	0	102	1	13602	NA	NA	NA
Developmental 10 mg/kg-d	KEGG_TRYPTOPHAN_METABOLISM	1	1	0	40	7	13658	1	1	0	40	6	13659	1	1	0	40	1	13664	NA	NA	NA
Developmental 10 mg/kg-d	KEGG_TYPE_II_DIABETES_MELLITUS	1	1	0	47	7	13651	1	1	0	47	6	13652	1	1	0	47	1	13657	NA	NA	NA
Developmental 10 mg/kg-d	KEGG_TYPE_I_DIABETES_MELLITUS	1	1	0	43	7	13655	1	1	0	43	6	13656	1	1	0	43	1	13661	NA	NA	NA
Developmental 10 mg/kg-d	KEGG_TYROSINE_METABOLISM	1	1	0	42	7	13656	1	1	0	42	6	13657	1	1	0	42	1	13662	NA	NA	NA
Developmental 10 mg/kg-d	KEGG_T_CELL_RECEPTOR_SIGNALING_PATHWAY	1	1	0	108	7	13590	1	1	0	108	6	13591	1	1	0	108	1	13596	NA	NA	NA
Developmental 10 mg/kg-d	KEGG_UBIQUITIN_MEDIATED_PROTEOLYSIS	1	1	0	135	7	13563	1	1	0	135	6	13564	1	1	0	135	1	13569	NA	NA	NA
Developmental 10 mg/kg-d	KEGG_VALINE_LEUCINE_AND_ISOLEUCINE_BIOSYNTHESIS	1	1	0	11	7	13687	1	1	0	11	6	13688	1	1	0	11	1	13693	NA	NA	NA
Developmental 10 mg/kg-d	KEGG_VALINE_LEUCINE_AND_ISOLEUCINE_DEGRADATION	1	1	0	44	7	13654	1	1	0	44	6	13655	1	1	0	44	1	13660	NA	NA	NA
Developmental 10 mg/kg-d	KEGG_VASCULAR_SMOOTH_MUSCLE_CONTRACTION	1	1	0	115	7	13583	1	1	0	115	6	13584	1	1	0	115	1	13589	NA	NA	NA
Developmental 10 mg/kg-d	KEGG_VASOPRESSIN_REGULATED_WATER_REABSORPTION	1	1	0	44	7	13654	1	1	0	44	6	13655	1	1	0	44	1	13660	NA	NA	NA
Developmental 10 mg/kg-d	KEGG_VEGF_SIGNALING_PATHWAY	1	1	0	76	7	13622	1	1	0	76	6	13623	1	1	0	76	1	13628	NA	NA	NA
Developmental 10 mg/kg-d	KEGG_VIBRIO_CHOLERAE_INFECTION	1	1	0	54	7	13644	1	1	0	54	6	13645	1	1	0	54	1	13650	NA	NA	NA
Developmental 10 mg/kg-d	KEGG_VIRAL_MYOCARDITIS	1	1	0	70	7	13628	1	1	0	70	6	13629	1	1	0	70	1	13634	NA	NA	NA
Developmental 10 mg/kg-d	KEGG_WNT_SIGNALING_PATHWAY	1	1	0	151	7	13547	1	1	0	151	6	13548	1	1	0	151	1	13553	NA	NA	NA
Developmental 10 mg/kg-d	PID_A6B1_A6B4_INTEGRIN_PATHWAY	1	1	0	46	7	13652	1	1	0	46	6	13653	1	1	0	46	1	13658	NA	NA	NA
Developmental 10 mg/kg-d	PID_AJDISS_2PATHWAY	1	1	0	48	7	13650	1	1	0	48	6	13651	1	1	0	48	1	13656	NA	NA	NA
Developmental 10 mg/kg-d	PID_ALK1_PATHWAY	1	1	0	26	7	13672	1	1	0	26	6	13673	1	1	0	26	1	13678	NA	NA	NA
Developmental 10 mg/kg-d	PID_ALK2_PATHWAY	1	1	0	11	7	13687	1	1	0	11	6	13688	1	1	0	11	1	13693	NA	NA	NA
Developmental 10 mg/kg-d	PID_ALPHA_SYNUCLEIN_PATHWAY	1	1	0	32	7	13666	1	1	0	32	6	13667	1	1	0	32	1	13672	NA	NA	NA
Developmental 10 mg/kg-d	PID_AMB2_NEUTROPHILS_PATHWAY	1	1	0	41	7	13657	1	1	0	41	6	13658	1	1	0	41	1	13663	NA	NA	NA
Developmental 10 mg/kg-d	PID_ANGIOPOIETIN_RECEPTOR_PATHWAY	1	1	0	49	7	13649	1	1	0	49	6	13650	1	1	0	49	1	13655	NA	NA	NA
Developmental 10 mg/kg-d	PID_ANTHRAX_PATHWAY	0.009159577	1	1	17	6	13681	0.007855934	1	1	17	5	13682	1	1	0	18	1	13686	DEFA1	NA	DEFA1
Developmental 10 mg/kg-d	PID_AP1_PATHWAY	1	1	0	70	7	13628	1	1	0	70	6	13629	1	1	0	70	1	13634	NA	NA	NA
Developmental 10 mg/kg-d	PID_ARF6_DOWNSTREAM_PATHWAY	1	1	0	15	7	13683	1	1	0	15	6	13684	1	1	0	15	1	13689	NA	NA	NA
Developmental 10 mg/kg-d	PID_ARF6_PATHWAY	1	1	0	35	7	13663	1	1	0	35	6	13664	1	1	0	35	1	13669	NA	NA	NA
Developmental 10 mg/kg-d	PID_ARF6_TRAFFICKING_PATHWAY	1	1	0	49	7	13649	1	1	0	49	6	13650	1	1	0	49	1	13655	NA	NA	NA
Developmental 10 mg/kg-d	PID_ARF_3PATHWAY	1	1	0	19	7	13679	1	1	0	19	6	13680	1	1	0	19	1	13685	NA	NA	NA
Developmental 10 mg/kg-d	PID_AR_NONGENOMIC_PATHWAY	1	1	0	31	7	13667	1	1	0	31	6	13668	1	1	0	31	1	13673	NA	NA	NA
Developmental 10 mg/kg-d	PID_AR_PATHWAY	1	1	0	61	7	13637	1	1	0	61	6	13638	1	1	0	61	1	13643	NA	NA	NA
Developmental 10 mg/kg-d	PID_AR_TF_PATHWAY	1	1	0	53	7	13645	1	1	0	53	6	13646	1	1	0	53	1	13651	NA	NA	NA
Developmental 10 mg/kg-d	PID_ATF2_PATHWAY	1	1	0	59	7	13639	1	1	0	59	6	13640	1	1	0	59	1	13645	NA	NA	NA
Developmental 10 mg/kg-d	PID_ATM_PATHWAY	1	1	0	34	7	13664	1	1	0	34	6	13665	1	1	0	34	1	13670	NA	NA	NA
Developmental 10 mg/kg-d	PID_ATR_PATHWAY	1	1	0	39	7	13659	1	1	0	39	6	13660	1	1	0	39	1	13665	NA	NA	NA
Developmental 10 mg/kg-d	PID_AURORA_A_PATHWAY	1	1	0	31	7	13667	1	1	0	31	6	13668	1	1	0	31	1	13673	NA	NA	NA
Developmental 10 mg/kg-d	PID_AURORA_B_PATHWAY	1	1	0	39	7	13659	1	1	0	39	6	13660	1	1	0	39	1	13665	NA	NA	NA
Developmental 10 mg/kg-d	PID_AVB3_INTEGRIN_PATHWAY	1	1	0	74	7	13624	1	1	0	74	6	13625	1	1	0	74	1	13630	NA	NA	NA
Developmental 10 mg/kg-d	PID_AVB3_OPN_PATHWAY	1	1	0	31	7	13667	1	1	0	31	6	13668	1	1	0	31	1	13673	NA	NA	NA
Developmental 10 mg/kg-d	PID_BARD1_PATHWAY	1	1	0	29	7	13669	1	1	0	29	6	13670	1	1	0	29	1	13675	NA	NA	NA
Developmental 10 mg/kg-d	PID_BCR_5PATHWAY	1	1	0	63	7	13635	1	1	0	63	6	13636	1	1	0	63	1	13641	NA	NA	NA
Developmental 10 mg/kg-d	PID_BETA_CATENIN_DEG_PATHWAY	1	1	0	18	7	13680	1	1	0	18	6	13681	1	1	0	18	1	13686	NA	NA	NA
Developmental 10 mg/kg-d	PID_BETA_CATENIN_NUC_PATHWAY	1	1	0	80	7	13618	1	1	0	80	6	13619	1	1	0	80	1	13624	NA	NA	NA
Developmental 10 mg/kg-d	PID_BMP_PATHWAY	1	1	0	42	7	13656	1	1	0	42	6	13657	1	1	0	42	1	13662	NA	NA	NA
Developmental 10 mg/kg-d	PID_CASPASE_PATHWAY	1	1	0	51	7	13647	1	1	0	51	6	13648	1	1	0	51	1	13653	NA	NA	NA
Developmental 10 mg/kg-d	PID_CD40_PATHWAY	1	1	0	31	7	13667	1	1	0	31	6	13668	1	1	0	31	1	13673	NA	NA	NA
Developmental 10 mg/kg-d	PID_CD8_TCR_DOWNSTREAM_PATHWAY	1	1	0	65	7	13633	1	1	0	65	6	13634	1	1	0	65	1	13639	NA	NA	NA
Developmental 10 mg/kg-d	PID_CD8_TCR_PATHWAY	1	1	0	53	7	13645	1	1	0	53	6	13646	1	1	0	53	1	13651	NA	NA	NA
Developmental 10 mg/kg-d	PID_CDC42_PATHWAY	1	1	0	70	7	13628	1	1	0	70	6	13629	1	1	0	70	1	13634	NA	NA	NA
Developmental 10 mg/kg-d	PID_CDC42_REG_PATHWAY	1	1	0	30	7	13668	1	1	0	30	6	13669	1	1	0	30	1	13674	NA	NA	NA
Developmental 10 mg/kg-d	PID_CERAMIDE_PATHWAY	1	1	0	44	7	13654	1	1	0	44	6	13655	1	1	0	44	1	13660	NA	NA	NA
Developmental 10 mg/kg-d	PID_CIRCADIAN_PATHWAY	1	1	0	16	7	13682	1	1	0	16	6	13683	1	1	0	16	1	13688	NA	NA	NA
Developmental 10 mg/kg-d	PID_CMYB_PATHWAY	1	1	0	84	7	13614	1	1	0	84	6	13615	1	1	0	84	1	13620	NA	NA	NA
Developmental 10 mg/kg-d	PID_CONE_PATHWAY	1	1	0	23	7	13675	1	1	0	23	6	13676	1	1	0	23	1	13681	NA	NA	NA
Developmental 10 mg/kg-d	PID_CXCR3_PATHWAY	1	1	0	43	7	13655	1	1	0	43	6	13656	1	1	0	43	1	13661	NA	NA	NA
Developmental 10 mg/kg-d	PID_CXCR4_PATHWAY	1	1	0	100	7	13598	1	1	0	100	6	13599	1	1	0	100	1	13604	NA	NA	NA
Developmental 10 mg/kg-d	PID_DELTA_NP63_PATHWAY	1	1	0	47	7	13651	1	1	0	47	6	13652	1	1	0	47	1	13657	NA	NA	NA
Developmental 10 mg/kg-d	PID_DNA_PK_PATHWAY	1	1	0	16	7	13682	1	1	0	16	6	13683	1	1	0	16	1	13688	NA	NA	NA
Developmental 10 mg/kg-d	PID_E2F_PATHWAY	1	1	0	73	7	13625	1	1	0	73	6	13626	1	1	0	73	1	13631	NA	NA	NA
Developmental 10 mg/kg-d	PID_ECADHERIN_KERATINOCYTE_PATHWAY	1	1	0	21	7	13677	1	1	0	21	6	13678	1	1	0	21	1	13683	NA	NA	NA
Developmental 10 mg/kg-d	PID_ECADHERIN_NASCENT_AJ_PATHWAY	1	1	0	39	7	13659	1	1	0	39	6	13660	1	1	0	39	1	13665	NA	NA	NA
Developmental 10 mg/kg-d	PID_ECADHERIN_STABILIZATION_PATHWAY	1	1	0	41	7	13657	1	1	0	41	6	13658	1	1	0	41	1	13663	NA	NA	NA
Developmental 10 mg/kg-d	PID_ENDOTHELIN_PATHWAY	1	1	0	63	7	13635	1	1	0	63	6	13636	1	1	0	63	1	13641	NA	NA	NA
Developmental 10 mg/kg-d	PID_EPHA2_FWD_PATHWAY	1	1	0	19	7	13679	1	1	0	19	6	13680	1	1	0	19	1	13685	NA	NA	NA
Developmental 10 mg/kg-d	PID_EPHA_FWDPATHWAY	1	1	0	34	7	13664	1	1	0	34	6	13665	1	1	0	34	1	13670	NA	NA	NA
Developmental 10 mg/kg-d	PID_EPHB_FWD_PATHWAY	1	1	0	40	7	13658	1	1	0	40	6	13659	1	1	0	40	1	13664	NA	NA	NA
Developmental 10 mg/kg-d	PID_EPHRINB_REV_PATHWAY	1	1	0	30	7	13668	1	1	0	30	6	13669	1	1	0	30	1	13674	NA	NA	NA
Developmental 10 mg/kg-d	PID_EPO_PATHWAY	1	1	0	33	7	13665	1	1	0	33	6	13666	1	1	0	33	1	13671	NA	NA	NA
Developmental 10 mg/kg-d	PID_ERA_GENOMIC_PATHWAY	1	1	0	64	7	13634	1	1	0	64	6	13635	1	1	0	64	1	13640	NA	NA	NA
Developmental 10 mg/kg-d	PID_ERBB1_DOWNSTREAM_PATHWAY	1	1	0	105	7	13593	1	1	0	105	6	13594	1	1	0	105	1	13599	NA	NA	NA
Developmental 10 mg/kg-d	PID_ERBB1_INTERNALIZATION_PATHWAY	1	1	0	41	7	13657	1	1	0	41	6	13658	1	1	0	41	1	13663	NA	NA	NA
Developmental 10 mg/kg-d	PID_ERBB1_RECEPTOR_PROXIMAL_PATHWAY	1	1	0	35	7	13663	1	1	0	35	6	13664	1	1	0	35	1	13669	NA	NA	NA
Developmental 10 mg/kg-d	PID_ERBB2_ERBB3_PATHWAY	1	1	0	44	7	13654	1	1	0	44	6	13655	1	1	0	44	1	13660	NA	NA	NA
Developmental 10 mg/kg-d	PID_ERBB4_PATHWAY	1	1	0	38	7	13660	1	1	0	38	6	13661	1	1	0	38	1	13666	NA	NA	NA
Developmental 10 mg/kg-d	PID_ERBB_NETWORK_PATHWAY	1	1	0	15	7	13683	1	1	0	15	6	13684	1	1	0	15	1	13689	NA	NA	NA
Developmental 10 mg/kg-d	PID_ERB_GENOMIC_PATHWAY	1	1	0	15	7	13683	1	1	0	15	6	13684	1	1	0	15	1	13689	NA	NA	NA
Developmental 10 mg/kg-d	PID_ER_NONGENOMIC_PATHWAY	1	1	0	40	7	13658	1	1	0	40	6	13659	1	1	0	40	1	13664	NA	NA	NA
Developmental 10 mg/kg-d	PID_FAK_PATHWAY	1	1	0	59	7	13639	1	1	0	59	6	13640	1	1	0	59	1	13645	NA	NA	NA
Developmental 10 mg/kg-d	PID_FANCONI_PATHWAY	1	1	0	47	7	13651	1	1	0	47	6	13652	1	1	0	47	1	13657	NA	NA	NA
Developmental 10 mg/kg-d	PID_FAS_PATHWAY	1	1	0	38	7	13660	1	1	0	38	6	13661	1	1	0	38	1	13666	NA	NA	NA
Developmental 10 mg/kg-d	PID_FCER1_PATHWAY	1	1	0	60	7	13638	1	1	0	60	6	13639	1	1	0	60	1	13644	NA	NA	NA
Developmental 10 mg/kg-d	PID_FGF_PATHWAY	1	1	0	55	7	13643	1	1	0	55	6	13644	1	1	0	55	1	13649	NA	NA	NA
Developmental 10 mg/kg-d	PID_FOXM1_PATHWAY	1	1	0	40	7	13658	1	1	0	40	6	13659	1	1	0	40	1	13664	NA	NA	NA
Developmental 10 mg/kg-d	PID_FOXO_PATHWAY	1	1	0	49	7	13649	1	1	0	49	6	13650	1	1	0	49	1	13655	NA	NA	NA
Developmental 10 mg/kg-d	PID_FRA_PATHWAY	1	1	0	37	7	13661	1	1	0	37	6	13662	1	1	0	37	1	13667	NA	NA	NA
Developmental 10 mg/kg-d	PID_GLYPICAN_1PATHWAY	1	1	0	27	7	13671	1	1	0	27	6	13672	1	1	0	27	1	13677	NA	NA	NA
Developmental 10 mg/kg-d	PID_GMCSF_PATHWAY	1	1	0	36	7	13662	1	1	0	36	6	13663	1	1	0	36	1	13668	NA	NA	NA
Developmental 10 mg/kg-d	PID_HDAC_CLASSIII_PATHWAY	1	1	0	26	7	13672	1	1	0	26	6	13673	1	1	0	26	1	13678	NA	NA	NA
Developmental 10 mg/kg-d	PID_HDAC_CLASSII_PATHWAY	1	1	0	34	7	13664	1	1	0	34	6	13665	1	1	0	34	1	13670	NA	NA	NA
Developmental 10 mg/kg-d	PID_HDAC_CLASSI_PATHWAY	1	1	0	66	7	13632	1	1	0	66	6	13633	1	1	0	66	1	13638	NA	NA	NA
Developmental 10 mg/kg-d	PID_HEDGEHOG_2PATHWAY	1	1	0	22	7	13676	1	1	0	22	6	13677	1	1	0	22	1	13682	NA	NA	NA
Developmental 10 mg/kg-d	PID_HEDGEHOG_GLI_PATHWAY	1	1	0	48	7	13650	1	1	0	48	6	13651	1	1	0	48	1	13656	NA	NA	NA
Developmental 10 mg/kg-d	PID_HES_HEY_PATHWAY	1	1	0	48	7	13650	1	1	0	48	6	13651	1	1	0	48	1	13656	NA	NA	NA
Developmental 10 mg/kg-d	PID_HIF1A_PATHWAY	1	1	0	19	7	13679	1	1	0	19	6	13680	1	1	0	19	1	13685	NA	NA	NA
Developmental 10 mg/kg-d	PID_HIF1_TFPATHWAY	1	1	0	66	7	13632	1	1	0	66	6	13633	1	1	0	66	1	13638	NA	NA	NA
Developmental 10 mg/kg-d	PID_HIF2PATHWAY	1	1	0	34	7	13664	1	1	0	34	6	13665	1	1	0	34	1	13670	NA	NA	NA
Developmental 10 mg/kg-d	PID_HIV_NEF_PATHWAY	1	1	0	35	7	13663	1	1	0	35	6	13664	1	1	0	35	1	13669	NA	NA	NA
Developmental 10 mg/kg-d	PID_HNF3A_PATHWAY	1	1	0	44	7	13654	1	1	0	44	6	13655	1	1	0	44	1	13660	NA	NA	NA
Developmental 10 mg/kg-d	PID_HNF3B_PATHWAY	1	1	0	45	7	13653	1	1	0	45	6	13654	1	1	0	45	1	13659	NA	NA	NA
Developmental 10 mg/kg-d	PID_IFNG_PATHWAY	1	1	0	40	7	13658	1	1	0	40	6	13659	1	1	0	40	1	13664	NA	NA	NA
Developmental 10 mg/kg-d	PID_IGF1_PATHWAY	1	1	0	29	7	13669	1	1	0	29	6	13670	1	1	0	29	1	13675	NA	NA	NA
Developmental 10 mg/kg-d	PID_IL12_2PATHWAY	1	1	0	62	7	13636	1	1	0	62	6	13637	1	1	0	62	1	13642	NA	NA	NA
Developmental 10 mg/kg-d	PID_IL12_STAT4_PATHWAY	1	1	0	32	7	13666	1	1	0	32	6	13667	1	1	0	32	1	13672	NA	NA	NA
Developmental 10 mg/kg-d	PID_IL1_PATHWAY	1	1	0	34	7	13664	1	1	0	34	6	13665	1	1	0	34	1	13670	NA	NA	NA
Developmental 10 mg/kg-d	PID_IL23_PATHWAY	1	1	0	37	7	13661	1	1	0	37	6	13662	1	1	0	37	1	13667	NA	NA	NA
Developmental 10 mg/kg-d	PID_IL27_PATHWAY	1	1	0	26	7	13672	1	1	0	26	6	13673	1	1	0	26	1	13678	NA	NA	NA
Developmental 10 mg/kg-d	PID_IL2_1PATHWAY	1	1	0	55	7	13643	1	1	0	55	6	13644	1	1	0	55	1	13649	NA	NA	NA
Developmental 10 mg/kg-d	PID_IL2_PI3K_PATHWAY	1	1	0	34	7	13664	1	1	0	34	6	13665	1	1	0	34	1	13670	NA	NA	NA
Developmental 10 mg/kg-d	PID_IL2_STAT5_PATHWAY	1	1	0	30	7	13668	1	1	0	30	6	13669	1	1	0	30	1	13674	NA	NA	NA
Developmental 10 mg/kg-d	PID_IL3_PATHWAY	1	1	0	26	7	13672	1	1	0	26	6	13673	1	1	0	26	1	13678	NA	NA	NA
Developmental 10 mg/kg-d	PID_IL4_2PATHWAY	1	1	0	64	7	13634	1	1	0	64	6	13635	1	1	0	64	1	13640	NA	NA	NA
Developmental 10 mg/kg-d	PID_IL5_PATHWAY	1	1	0	14	7	13684	1	1	0	14	6	13685	1	1	0	14	1	13690	NA	NA	NA
Developmental 10 mg/kg-d	PID_IL6_7_PATHWAY	1	1	0	47	7	13651	1	1	0	47	6	13652	1	1	0	47	1	13657	NA	NA	NA
Developmental 10 mg/kg-d	PID_IL8_CXCR1_PATHWAY	1	1	0	28	7	13670	1	1	0	28	6	13671	1	1	0	28	1	13676	NA	NA	NA
Developmental 10 mg/kg-d	PID_IL8_CXCR2_PATHWAY	1	1	0	34	7	13664	1	1	0	34	6	13665	1	1	0	34	1	13670	NA	NA	NA
Developmental 10 mg/kg-d	PID_ILK_PATHWAY	1	1	0	45	7	13653	1	1	0	45	6	13654	1	1	0	45	1	13659	NA	NA	NA
Developmental 10 mg/kg-d	PID_INSULIN_GLUCOSE_PATHWAY	1	1	0	26	7	13672	1	1	0	26	6	13673	1	1	0	26	1	13678	NA	NA	NA
Developmental 10 mg/kg-d	PID_INSULIN_PATHWAY	1	1	0	44	7	13654	1	1	0	44	6	13655	1	1	0	44	1	13660	NA	NA	NA
Developmental 10 mg/kg-d	PID_INTEGRIN1_PATHWAY	1	1	0	66	7	13632	1	1	0	66	6	13633	1	1	0	66	1	13638	NA	NA	NA
Developmental 10 mg/kg-d	PID_INTEGRIN2_PATHWAY	1	1	0	29	7	13669	1	1	0	29	6	13670	1	1	0	29	1	13675	NA	NA	NA
Developmental 10 mg/kg-d	PID_INTEGRIN3_PATHWAY	1	1	0	43	7	13655	1	1	0	43	6	13656	1	1	0	43	1	13661	NA	NA	NA
Developmental 10 mg/kg-d	PID_INTEGRIN4_PATHWAY	1	1	0	11	7	13687	1	1	0	11	6	13688	1	1	0	11	1	13693	NA	NA	NA
Developmental 10 mg/kg-d	PID_INTEGRIN5_PATHWAY	1	1	0	17	7	13681	1	1	0	17	6	13682	1	1	0	17	1	13687	NA	NA	NA
Developmental 10 mg/kg-d	PID_INTEGRIN_A4B1_PATHWAY	1	1	0	33	7	13665	1	1	0	33	6	13666	1	1	0	33	1	13671	NA	NA	NA
Developmental 10 mg/kg-d	PID_INTEGRIN_A9B1_PATHWAY	1	1	0	25	7	13673	1	1	0	25	6	13674	1	1	0	25	1	13679	NA	NA	NA
Developmental 10 mg/kg-d	PID_INTEGRIN_CS_PATHWAY	1	1	0	26	7	13672	1	1	0	26	6	13673	1	1	0	26	1	13678	NA	NA	NA
Developmental 10 mg/kg-d	PID_KIT_PATHWAY	1	1	0	52	7	13646	1	1	0	52	6	13647	1	1	0	52	1	13652	NA	NA	NA
Developmental 10 mg/kg-d	PID_LIS1_PATHWAY	1	1	0	28	7	13670	1	1	0	28	6	13671	1	1	0	28	1	13676	NA	NA	NA
Developmental 10 mg/kg-d	PID_LKB1_PATHWAY	1	1	0	47	7	13651	1	1	0	47	6	13652	1	1	0	47	1	13657	NA	NA	NA
Developmental 10 mg/kg-d	PID_LPA4_PATHWAY	1	1	0	15	7	13683	1	1	0	15	6	13684	1	1	0	15	1	13689	NA	NA	NA
Developmental 10 mg/kg-d	PID_LYMPH_ANGIOGENESIS_PATHWAY	1	1	0	25	7	13673	1	1	0	25	6	13674	1	1	0	25	1	13679	NA	NA	NA
Developmental 10 mg/kg-d	PID_LYSOPHOSPHOLIPID_PATHWAY	1	1	0	65	7	13633	1	1	0	65	6	13634	1	1	0	65	1	13639	NA	NA	NA
Developmental 10 mg/kg-d	PID_MAPK_TRK_PATHWAY	1	1	0	34	7	13664	1	1	0	34	6	13665	1	1	0	34	1	13670	NA	NA	NA
Developmental 10 mg/kg-d	PID_MET_PATHWAY	1	1	0	79	7	13619	1	1	0	79	6	13620	1	1	0	79	1	13625	NA	NA	NA
Developmental 10 mg/kg-d	PID_MTOR_4PATHWAY	1	1	0	69	7	13629	1	1	0	69	6	13630	1	1	0	69	1	13635	NA	NA	NA
Developmental 10 mg/kg-d	PID_MYC_ACTIV_PATHWAY	1	1	0	79	7	13619	1	1	0	79	6	13620	1	1	0	79	1	13625	NA	NA	NA
Developmental 10 mg/kg-d	PID_MYC_PATHWAY	1	1	0	25	7	13673	1	1	0	25	6	13674	1	1	0	25	1	13679	NA	NA	NA
Developmental 10 mg/kg-d	PID_MYC_REPRESS_PATHWAY	1	1	0	63	7	13635	1	1	0	63	6	13636	1	1	0	63	1	13641	NA	NA	NA
Developmental 10 mg/kg-d	PID_NCADHERIN_PATHWAY	1	1	0	33	7	13665	1	1	0	33	6	13666	1	1	0	33	1	13671	NA	NA	NA
Developmental 10 mg/kg-d	PID_NECTIN_PATHWAY	1	1	0	30	7	13668	1	1	0	30	6	13669	1	1	0	30	1	13674	NA	NA	NA
Developmental 10 mg/kg-d	PID_NEPHRIN_NEPH1_PATHWAY	1	1	0	31	7	13667	1	1	0	31	6	13668	1	1	0	31	1	13673	NA	NA	NA
Developmental 10 mg/kg-d	PID_NETRIN_PATHWAY	1	1	0	32	7	13666	1	1	0	32	6	13667	1	1	0	32	1	13672	NA	NA	NA
Developmental 10 mg/kg-d	PID_NFAT_3PATHWAY	1	1	0	53	7	13645	1	1	0	53	6	13646	1	1	0	53	1	13651	NA	NA	NA
Developmental 10 mg/kg-d	PID_NFAT_TFPATHWAY	1	1	0	45	7	13653	1	1	0	45	6	13654	1	1	0	45	1	13659	NA	NA	NA
Developmental 10 mg/kg-d	PID_NFKAPPAB_ATYPICAL_PATHWAY	1	1	0	17	7	13681	1	1	0	17	6	13682	1	1	0	17	1	13687	NA	NA	NA
Developmental 10 mg/kg-d	PID_NFKAPPAB_CANONICAL_PATHWAY	1	1	0	23	7	13675	1	1	0	23	6	13676	1	1	0	23	1	13681	NA	NA	NA
Developmental 10 mg/kg-d	PID_NOTCH_PATHWAY	1	1	0	59	7	13639	1	1	0	59	6	13640	1	1	0	59	1	13645	NA	NA	NA
Developmental 10 mg/kg-d	PID_P38_ALPHA_BETA_DOWNSTREAM_PATHWAY	1	1	0	38	7	13660	1	1	0	38	6	13661	1	1	0	38	1	13666	NA	NA	NA
Developmental 10 mg/kg-d	PID_P38_ALPHA_BETA_PATHWAY	1	1	0	30	7	13668	1	1	0	30	6	13669	1	1	0	30	1	13674	NA	NA	NA
Developmental 10 mg/kg-d	PID_P38_GAMMA_DELTA_PATHWAY	1	1	0	11	7	13687	1	1	0	11	6	13688	1	1	0	11	1	13693	NA	NA	NA
Developmental 10 mg/kg-d	PID_P38_MK2_PATHWAY	1	1	0	21	7	13677	1	1	0	21	6	13678	1	1	0	21	1	13683	NA	NA	NA
Developmental 10 mg/kg-d	PID_P38_MKK3_6PATHWAY	1	1	0	26	7	13672	1	1	0	26	6	13673	1	1	0	26	1	13678	NA	NA	NA
Developmental 10 mg/kg-d	PID_P53_DOWNSTREAM_PATHWAY	1	1	0	137	7	13561	1	1	0	137	6	13562	1	1	0	137	1	13567	NA	NA	NA
Developmental 10 mg/kg-d	PID_P53_REGULATION_PATHWAY	1	1	0	59	7	13639	1	1	0	59	6	13640	1	1	0	59	1	13645	NA	NA	NA
Developmental 10 mg/kg-d	PID_P73PATHWAY	1	1	0	79	7	13619	1	1	0	79	6	13620	1	1	0	79	1	13625	NA	NA	NA
Developmental 10 mg/kg-d	PID_P75_NTR_PATHWAY	1	1	0	68	7	13630	1	1	0	68	6	13631	1	1	0	68	1	13636	NA	NA	NA
Developmental 10 mg/kg-d	PID_PDGFRA_PATHWAY	1	1	0	22	7	13676	1	1	0	22	6	13677	1	1	0	22	1	13682	NA	NA	NA
Developmental 10 mg/kg-d	PID_PDGFRB_PATHWAY	1	1	0	129	7	13569	1	1	0	129	6	13570	1	1	0	129	1	13575	NA	NA	NA
Developmental 10 mg/kg-d	PID_PI3KCI_AKT_PATHWAY	1	1	0	35	7	13663	1	1	0	35	6	13664	1	1	0	35	1	13669	NA	NA	NA
Developmental 10 mg/kg-d	PID_PI3KCI_PATHWAY	1	1	0	48	7	13650	1	1	0	48	6	13651	1	1	0	48	1	13656	NA	NA	NA
Developmental 10 mg/kg-d	PID_PI3K_PLC_TRK_PATHWAY	1	1	0	36	7	13662	1	1	0	36	6	13663	1	1	0	36	1	13668	NA	NA	NA
Developmental 10 mg/kg-d	PID_PLK1_PATHWAY	1	1	0	46	7	13652	1	1	0	46	6	13653	1	1	0	46	1	13658	NA	NA	NA
Developmental 10 mg/kg-d	PID_PRL_SIGNALING_EVENTS_PATHWAY	1	1	0	23	7	13675	1	1	0	23	6	13676	1	1	0	23	1	13681	NA	NA	NA
Developmental 10 mg/kg-d	PID_PS1_PATHWAY	1	1	0	46	7	13652	1	1	0	46	6	13653	1	1	0	46	1	13658	NA	NA	NA
Developmental 10 mg/kg-d	PID_PTP1B_PATHWAY	1	1	0	52	7	13646	1	1	0	52	6	13647	1	1	0	52	1	13652	NA	NA	NA
Developmental 10 mg/kg-d	PID_RAC1_PATHWAY	1	1	0	54	7	13644	1	1	0	54	6	13645	1	1	0	54	1	13650	NA	NA	NA
Developmental 10 mg/kg-d	PID_RAC1_REG_PATHWAY	1	1	0	38	7	13660	1	1	0	38	6	13661	1	1	0	38	1	13666	NA	NA	NA
Developmental 10 mg/kg-d	PID_RANBP2_PATHWAY	1	1	0	11	7	13687	1	1	0	11	6	13688	1	1	0	11	1	13693	NA	NA	NA
Developmental 10 mg/kg-d	PID_RAS_PATHWAY	1	1	0	30	7	13668	1	1	0	30	6	13669	1	1	0	30	1	13674	NA	NA	NA
Developmental 10 mg/kg-d	PID_RB_1PATHWAY	1	1	0	65	7	13633	1	1	0	65	6	13634	1	1	0	65	1	13639	NA	NA	NA
Developmental 10 mg/kg-d	PID_REELIN_PATHWAY	1	1	0	28	7	13670	1	1	0	28	6	13671	1	1	0	28	1	13676	NA	NA	NA
Developmental 10 mg/kg-d	PID_REG_GR_PATHWAY	1	1	0	82	7	13616	1	1	0	82	6	13617	1	1	0	82	1	13622	NA	NA	NA
Developmental 10 mg/kg-d	PID_RETINOIC_ACID_PATHWAY	1	1	0	30	7	13668	1	1	0	30	6	13669	1	1	0	30	1	13674	NA	NA	NA
Developmental 10 mg/kg-d	PID_RET_PATHWAY	1	1	0	39	7	13659	1	1	0	39	6	13660	1	1	0	39	1	13665	NA	NA	NA
Developmental 10 mg/kg-d	PID_RHOA_PATHWAY	1	1	0	45	7	13653	1	1	0	45	6	13654	1	1	0	45	1	13659	NA	NA	NA
Developmental 10 mg/kg-d	PID_RHOA_REG_PATHWAY	1	1	0	46	7	13652	1	1	0	46	6	13653	1	1	0	46	1	13658	NA	NA	NA
Developmental 10 mg/kg-d	PID_RHODOPSIN_PATHWAY	1	1	0	23	7	13675	1	1	0	23	6	13676	1	1	0	23	1	13681	NA	NA	NA
Developmental 10 mg/kg-d	PID_RXR_VDR_PATHWAY	1	1	0	26	7	13672	1	1	0	26	6	13673	1	1	0	26	1	13678	NA	NA	NA
Developmental 10 mg/kg-d	PID_S1P_META_PATHWAY	1	1	0	21	7	13677	1	1	0	21	6	13678	1	1	0	21	1	13683	NA	NA	NA
Developmental 10 mg/kg-d	PID_S1P_S1P1_PATHWAY	1	1	0	21	7	13677	1	1	0	21	6	13678	1	1	0	21	1	13683	NA	NA	NA
Developmental 10 mg/kg-d	PID_S1P_S1P2_PATHWAY	1	1	0	24	7	13674	1	1	0	24	6	13675	1	1	0	24	1	13680	NA	NA	NA
Developmental 10 mg/kg-d	PID_S1P_S1P3_PATHWAY	1	1	0	29	7	13669	1	1	0	29	6	13670	1	1	0	29	1	13675	NA	NA	NA
Developmental 10 mg/kg-d	PID_S1P_S1P4_PATHWAY	1	1	0	14	7	13684	1	1	0	14	6	13685	1	1	0	14	1	13690	NA	NA	NA
Developmental 10 mg/kg-d	PID_SHP2_PATHWAY	1	1	0	57	7	13641	1	1	0	57	6	13642	1	1	0	57	1	13647	NA	NA	NA
Developmental 10 mg/kg-d	PID_SMAD2_3NUCLEAR_PATHWAY	1	1	0	82	7	13616	1	1	0	82	6	13617	1	1	0	82	1	13622	NA	NA	NA
Developmental 10 mg/kg-d	PID_SMAD2_3PATHWAY	1	1	0	16	7	13682	1	1	0	16	6	13683	1	1	0	16	1	13688	NA	NA	NA
Developmental 10 mg/kg-d	PID_SYNDECAN_1_PATHWAY	1	1	0	46	7	13652	1	1	0	46	6	13653	1	1	0	46	1	13658	NA	NA	NA
Developmental 10 mg/kg-d	PID_SYNDECAN_2_PATHWAY	1	1	0	33	7	13665	1	1	0	33	6	13666	1	1	0	33	1	13671	NA	NA	NA
Developmental 10 mg/kg-d	PID_SYNDECAN_3_PATHWAY	1	1	0	17	7	13681	1	1	0	17	6	13682	1	1	0	17	1	13687	NA	NA	NA
Developmental 10 mg/kg-d	PID_SYNDECAN_4_PATHWAY	1	1	0	32	7	13666	1	1	0	32	6	13667	1	1	0	32	1	13672	NA	NA	NA
Developmental 10 mg/kg-d	PID_TAP63_PATHWAY	1	1	0	54	7	13644	1	1	0	54	6	13645	1	1	0	54	1	13650	NA	NA	NA
Developmental 10 mg/kg-d	PID_TCPTP_PATHWAY	1	1	0	42	7	13656	1	1	0	42	6	13657	1	1	0	42	1	13662	NA	NA	NA
Developmental 10 mg/kg-d	PID_TCR_CALCIUM_PATHWAY	1	1	0	28	7	13670	1	1	0	28	6	13671	1	1	0	28	1	13676	NA	NA	NA
Developmental 10 mg/kg-d	PID_TCR_JNK_PATHWAY	1	1	0	14	7	13684	1	1	0	14	6	13685	1	1	0	14	1	13690	NA	NA	NA
Developmental 10 mg/kg-d	PID_TCR_PATHWAY	1	1	0	64	7	13634	1	1	0	64	6	13635	1	1	0	64	1	13640	NA	NA	NA
Developmental 10 mg/kg-d	PID_TCR_RAS_PATHWAY	1	1	0	14	7	13684	1	1	0	14	6	13685	1	1	0	14	1	13690	NA	NA	NA
Developmental 10 mg/kg-d	PID_TELOMERASE_PATHWAY	1	1	0	67	7	13631	1	1	0	67	6	13632	1	1	0	67	1	13637	NA	NA	NA
Developmental 10 mg/kg-d	PID_TGFBR_PATHWAY	1	1	0	54	7	13644	1	1	0	54	6	13645	1	1	0	54	1	13650	NA	NA	NA
Developmental 10 mg/kg-d	PID_THROMBIN_PAR1_PATHWAY	1	1	0	43	7	13655	1	1	0	43	6	13656	1	1	0	43	1	13661	NA	NA	NA
Developmental 10 mg/kg-d	PID_THROMBIN_PAR4_PATHWAY	1	1	0	15	7	13683	1	1	0	15	6	13684	1	1	0	15	1	13689	NA	NA	NA
Developmental 10 mg/kg-d	PID_TNF_PATHWAY	1	1	0	46	7	13652	1	1	0	46	6	13653	1	1	0	46	1	13658	NA	NA	NA
Developmental 10 mg/kg-d	PID_TOLL_ENDOGENOUS_PATHWAY	1	1	0	24	7	13674	1	1	0	24	6	13675	1	1	0	24	1	13680	NA	NA	NA
Developmental 10 mg/kg-d	PID_TRAIL_PATHWAY	1	1	0	28	7	13670	1	1	0	28	6	13671	1	1	0	28	1	13676	NA	NA	NA
Developmental 10 mg/kg-d	PID_TRKR_PATHWAY	1	1	0	61	7	13637	1	1	0	61	6	13638	1	1	0	61	1	13643	NA	NA	NA
Developmental 10 mg/kg-d	PID_TXA2PATHWAY	1	1	0	56	7	13642	1	1	0	56	6	13643	1	1	0	56	1	13648	NA	NA	NA
Developmental 10 mg/kg-d	PID_UPA_UPAR_PATHWAY	1	1	0	42	7	13656	1	1	0	42	6	13657	1	1	0	42	1	13662	NA	NA	NA
Developmental 10 mg/kg-d	PID_VEGFR1_2_PATHWAY	1	1	0	69	7	13629	1	1	0	69	6	13630	1	1	0	69	1	13635	NA	NA	NA
Developmental 10 mg/kg-d	PID_VEGFR1_PATHWAY	1	1	0	26	7	13672	1	1	0	26	6	13673	1	1	0	26	1	13678	NA	NA	NA
Developmental 10 mg/kg-d	PID_VEGF_VEGFR_PATHWAY	1	1	0	10	7	13688	1	1	0	10	6	13689	1	1	0	10	1	13694	NA	NA	NA
Developmental 10 mg/kg-d	PID_WNT_CANONICAL_PATHWAY	1	1	0	20	7	13678	1	1	0	20	6	13679	1	1	0	20	1	13684	NA	NA	NA
Developmental 10 mg/kg-d	PID_WNT_NONCANONICAL_PATHWAY	1	1	0	32	7	13666	1	1	0	32	6	13667	1	1	0	32	1	13672	NA	NA	NA
Developmental 10 mg/kg-d	PID_WNT_SIGNALING_PATHWAY	1	1	0	28	7	13670	1	1	0	28	6	13671	1	1	0	28	1	13676	NA	NA	NA
Developmental 10 mg/kg-d	REACTOME_2_LTR_CIRCLE_FORMATION	1	1	0	7	7	13691	1	1	0	7	6	13692	1	1	0	7	1	13697	NA	NA	NA
Developmental 10 mg/kg-d	REACTOME_ABACAVIR_ADME	1	1	0	9	7	13689	1	1	0	9	6	13690	1	1	0	9	1	13695	NA	NA	NA
Developmental 10 mg/kg-d	REACTOME_ABACAVIR_TRANSMEMBRANE_TRANSPORT	1	1	0	5	7	13693	1	1	0	5	6	13694	1	1	0	5	1	13699	NA	NA	NA
Developmental 10 mg/kg-d	REACTOME_ABC_FAMILY_PROTEINS_MEDIATED_TRANSPORT	1	1	0	103	7	13595	1	1	0	103	6	13596	1	1	0	103	1	13601	NA	NA	NA
Developmental 10 mg/kg-d	REACTOME_ABC_TRANSPORTERS_IN_LIPID_HOMEOSTASIS	1	1	0	18	7	13680	1	1	0	18	6	13681	1	1	0	18	1	13686	NA	NA	NA
Developmental 10 mg/kg-d	REACTOME_ABC_TRANSPORTER_DISORDERS	1	1	0	78	7	13620	1	1	0	78	6	13621	1	1	0	78	1	13626	NA	NA	NA
Developmental 10 mg/kg-d	REACTOME_ABERRANT_REGULATION_OF_MITOTIC_EXIT_IN_CANCER_DUE_TO_RB1_DEFECTS	1	1	0	20	7	13678	1	1	0	20	6	13679	1	1	0	20	1	13684	NA	NA	NA
Developmental 10 mg/kg-d	REACTOME_ABERRANT_REGULATION_OF_MITOTIC_G1_S_TRANSITION_IN_CANCER_DUE_TO_RB1_DEFECTS	1	1	0	17	7	13681	1	1	0	17	6	13682	1	1	0	17	1	13687	NA	NA	NA
Developmental 10 mg/kg-d	REACTOME_ABORTIVE_ELONGATION_OF_HIV_1_TRANSCRIPT_IN_THE_ABSENCE_OF_TAT	1	1	0	23	7	13675	1	1	0	23	6	13676	1	1	0	23	1	13681	NA	NA	NA
Developmental 10 mg/kg-d	REACTOME_ACETYLCHOLINE_BINDING_AND_DOWNSTREAM_EVENTS	1	1	0	14	7	13684	1	1	0	14	6	13685	1	1	0	14	1	13690	NA	NA	NA
Developmental 10 mg/kg-d	REACTOME_ACETYLCHOLINE_INHIBITS_CONTRACTION_OF_OUTER_HAIR_CELLS	1	1	0	5	7	13693	1	1	0	5	6	13694	1	1	0	5	1	13699	NA	NA	NA
Developmental 10 mg/kg-d	REACTOME_ACETYLCHOLINE_NEUROTRANSMITTER_RELEASE_CYCLE	1	1	0	17	7	13681	1	1	0	17	6	13682	1	1	0	17	1	13687	NA	NA	NA
Developmental 10 mg/kg-d	REACTOME_ACETYLCHOLINE_REGULATES_INSULIN_SECRETION	1	1	0	10	7	13688	1	1	0	10	6	13689	1	1	0	10	1	13694	NA	NA	NA
Developmental 10 mg/kg-d	REACTOME_ACROSOME_REACTION_AND_SPERM_OOCYTE_MEMBRANE_BINDING	1	1	0	6	7	13692	1	1	0	6	6	13693	1	1	0	6	1	13698	NA	NA	NA
Developmental 10 mg/kg-d	REACTOME_ACTIVATED_NOTCH1_TRANSMITS_SIGNAL_TO_THE_NUCLEUS	1	1	0	31	7	13667	1	1	0	31	6	13668	1	1	0	31	1	13673	NA	NA	NA
Developmental 10 mg/kg-d	REACTOME_ACTIVATED_NTRK2_SIGNALS_THROUGH_CDK5	1	1	0	6	7	13692	1	1	0	6	6	13693	1	1	0	6	1	13698	NA	NA	NA
Developmental 10 mg/kg-d	REACTOME_ACTIVATED_NTRK2_SIGNALS_THROUGH_FRS2_AND_FRS3	1	1	0	11	7	13687	1	1	0	11	6	13688	1	1	0	11	1	13693	NA	NA	NA
Developmental 10 mg/kg-d	REACTOME_ACTIVATED_NTRK2_SIGNALS_THROUGH_FYN	1	1	0	7	7	13691	1	1	0	7	6	13692	1	1	0	7	1	13697	NA	NA	NA
Developmental 10 mg/kg-d	REACTOME_ACTIVATED_NTRK2_SIGNALS_THROUGH_PI3K	1	1	0	7	7	13691	1	1	0	7	6	13692	1	1	0	7	1	13697	NA	NA	NA
Developmental 10 mg/kg-d	REACTOME_ACTIVATED_NTRK2_SIGNALS_THROUGH_RAS	1	1	0	9	7	13689	1	1	0	9	6	13690	1	1	0	9	1	13695	NA	NA	NA
Developmental 10 mg/kg-d	REACTOME_ACTIVATED_NTRK3_SIGNALS_THROUGH_PI3K	1	1	0	6	7	13692	1	1	0	6	6	13693	1	1	0	6	1	13698	NA	NA	NA
Developmental 10 mg/kg-d	REACTOME_ACTIVATED_NTRK3_SIGNALS_THROUGH_RAS	1	1	0	8	7	13690	1	1	0	8	6	13691	1	1	0	8	1	13696	NA	NA	NA
Developmental 10 mg/kg-d	REACTOME_ACTIVATED_PKN1_STIMULATES_TRANSCRIPTION_OF_AR_ANDROGEN_RECEPTOR_REGULATED_GENES_KLK2_AND_KLK3	1	1	0	66	7	13632	1	1	0	66	6	13633	1	1	0	66	1	13638	NA	NA	NA
Developmental 10 mg/kg-d	REACTOME_ACTIVATED_TAK1_MEDIATES_P38_MAPK_ACTIVATION	1	1	0	23	7	13675	1	1	0	23	6	13676	1	1	0	23	1	13681	NA	NA	NA
Developmental 10 mg/kg-d	REACTOME_ACTIVATION_OF_AMPK_DOWNSTREAM_OF_NMDARS	1	1	0	29	7	13669	1	1	0	29	6	13670	1	1	0	29	1	13675	NA	NA	NA
Developmental 10 mg/kg-d	REACTOME_ACTIVATION_OF_ANTERIOR_HOX_GENES_IN_HINDBRAIN_DEVELOPMENT_DURING_EARLY_EMBRYOGENESIS	1	1	0	122	7	13576	1	1	0	122	6	13577	1	1	0	122	1	13582	NA	NA	NA
Developmental 10 mg/kg-d	REACTOME_ACTIVATION_OF_ATR_IN_RESPONSE_TO_REPLICATION_STRESS	1	1	0	37	7	13661	1	1	0	37	6	13662	1	1	0	37	1	13667	NA	NA	NA
Developmental 10 mg/kg-d	REACTOME_ACTIVATION_OF_BAD_AND_TRANSLOCATION_TO_MITOCHONDRIA	1	1	0	15	7	13683	1	1	0	15	6	13684	1	1	0	15	1	13689	NA	NA	NA
Developmental 10 mg/kg-d	REACTOME_ACTIVATION_OF_BH3_ONLY_PROTEINS	1	1	0	30	7	13668	1	1	0	30	6	13669	1	1	0	30	1	13674	NA	NA	NA
Developmental 10 mg/kg-d	REACTOME_ACTIVATION_OF_C3_AND_C5	1	1	0	8	7	13690	1	1	0	8	6	13691	1	1	0	8	1	13696	NA	NA	NA
Developmental 10 mg/kg-d	REACTOME_ACTIVATION_OF_CASPASES_THROUGH_APOPTOSOME_MEDIATED_CLEAVAGE	1	1	0	6	7	13692	1	1	0	6	6	13693	1	1	0	6	1	13698	NA	NA	NA
Developmental 10 mg/kg-d	REACTOME_ACTIVATION_OF_GENE_EXPRESSION_BY_SREBF_SREBP	1	1	0	42	7	13656	1	1	0	42	6	13657	1	1	0	42	1	13662	NA	NA	NA
Developmental 10 mg/kg-d	REACTOME_ACTIVATION_OF_IRF3_IRF7_MEDIATED_BY_TBK1_IKK_IKBKE	1	1	0	18	7	13680	1	1	0	18	6	13681	1	1	0	18	1	13686	NA	NA	NA
Developmental 10 mg/kg-d	REACTOME_ACTIVATION_OF_KAINATE_RECEPTORS_UPON_GLUTAMATE_BINDING	1	1	0	30	7	13668	1	1	0	30	6	13669	1	1	0	30	1	13674	NA	NA	NA
Developmental 10 mg/kg-d	REACTOME_ACTIVATION_OF_MATRIX_METALLOPROTEINASES	1	1	0	33	7	13665	1	1	0	33	6	13666	1	1	0	33	1	13671	NA	NA	NA
Developmental 10 mg/kg-d	REACTOME_ACTIVATION_OF_NIMA_KINASES_NEK9_NEK6_NEK7	1	1	0	7	7	13691	1	1	0	7	6	13692	1	1	0	7	1	13697	NA	NA	NA
Developmental 10 mg/kg-d	REACTOME_ACTIVATION_OF_NMDA_RECEPTORS_AND_POSTSYNAPTIC_EVENTS	1	1	0	94	7	13604	1	1	0	94	6	13605	1	1	0	94	1	13610	NA	NA	NA
Developmental 10 mg/kg-d	REACTOME_ACTIVATION_OF_NOXA_AND_TRANSLOCATION_TO_MITOCHONDRIA	1	1	0	5	7	13693	1	1	0	5	6	13694	1	1	0	5	1	13699	NA	NA	NA
Developmental 10 mg/kg-d	REACTOME_ACTIVATION_OF_PPARGC1A_PGC_1ALPHA_BY_PHOSPHORYLATION	1	1	0	10	7	13688	1	1	0	10	6	13689	1	1	0	10	1	13694	NA	NA	NA
Developmental 10 mg/kg-d	REACTOME_ACTIVATION_OF_PUMA_AND_TRANSLOCATION_TO_MITOCHONDRIA	1	1	0	9	7	13689	1	1	0	9	6	13690	1	1	0	9	1	13695	NA	NA	NA
Developmental 10 mg/kg-d	REACTOME_ACTIVATION_OF_RAC1	1	1	0	13	7	13685	1	1	0	13	6	13686	1	1	0	13	1	13691	NA	NA	NA
Developmental 10 mg/kg-d	REACTOME_ACTIVATION_OF_RAC1_DOWNSTREAM_OF_NMDARS	1	1	0	7	7	13691	1	1	0	7	6	13692	1	1	0	7	1	13697	NA	NA	NA
Developmental 10 mg/kg-d	REACTOME_ACTIVATION_OF_RAS_IN_B_CELLS	1	1	0	5	7	13693	1	1	0	5	6	13694	1	1	0	5	1	13699	NA	NA	NA
Developmental 10 mg/kg-d	REACTOME_ACTIVATION_OF_SMO	1	1	0	18	7	13680	1	1	0	18	6	13681	1	1	0	18	1	13686	NA	NA	NA
Developmental 10 mg/kg-d	REACTOME_ACTIVATION_OF_THE_AP_1_FAMILY_OF_TRANSCRIPTION_FACTORS	1	1	0	10	7	13688	1	1	0	10	6	13689	1	1	0	10	1	13694	NA	NA	NA
Developmental 10 mg/kg-d	REACTOME_ACTIVATION_OF_THE_MRNA_UPON_BINDING_OF_THE_CAP_BINDING_COMPLEX_AND_EIFS_AND_SUBSEQUENT_BINDING_TO_43S	1	1	0	60	7	13638	1	1	0	60	6	13639	1	1	0	60	1	13644	NA	NA	NA
Developmental 10 mg/kg-d	REACTOME_ACTIVATION_OF_THE_PHOTOTRANSDUCTION_CASCADE	1	1	0	11	7	13687	1	1	0	11	6	13688	1	1	0	11	1	13693	NA	NA	NA
Developmental 10 mg/kg-d	REACTOME_ACTIVATION_OF_THE_PRE_REPLICATIVE_COMPLEX	1	1	0	33	7	13665	1	1	0	33	6	13666	1	1	0	33	1	13671	NA	NA	NA
Developmental 10 mg/kg-d	REACTOME_ACTIVATION_OF_THE_TFAP2_AP_2_FAMILY_OF_TRANSCRIPTION_FACTORS	1	1	0	12	7	13686	1	1	0	12	6	13687	1	1	0	12	1	13692	NA	NA	NA
Developmental 10 mg/kg-d	REACTOME_ACTIVATION_OF_TRKA_RECEPTORS	1	1	0	6	7	13692	1	1	0	6	6	13693	1	1	0	6	1	13698	NA	NA	NA
Developmental 10 mg/kg-d	REACTOME_ACYL_CHAIN_REMODELING_OF_CL	1	1	0	6	7	13692	1	1	0	6	6	13693	1	1	0	6	1	13698	NA	NA	NA
Developmental 10 mg/kg-d	REACTOME_ACYL_CHAIN_REMODELING_OF_DAG_AND_TAG	1	1	0	7	7	13691	1	1	0	7	6	13692	1	1	0	7	1	13697	NA	NA	NA
Developmental 10 mg/kg-d	REACTOME_ACYL_CHAIN_REMODELLING_OF_PC	1	1	0	27	7	13671	1	1	0	27	6	13672	1	1	0	27	1	13677	NA	NA	NA
Developmental 10 mg/kg-d	REACTOME_ACYL_CHAIN_REMODELLING_OF_PE	1	1	0	29	7	13669	1	1	0	29	6	13670	1	1	0	29	1	13675	NA	NA	NA
Developmental 10 mg/kg-d	REACTOME_ACYL_CHAIN_REMODELLING_OF_PG	1	1	0	18	7	13680	1	1	0	18	6	13681	1	1	0	18	1	13686	NA	NA	NA
Developmental 10 mg/kg-d	REACTOME_ACYL_CHAIN_REMODELLING_OF_PI	1	1	0	17	7	13681	1	1	0	17	6	13682	1	1	0	17	1	13687	NA	NA	NA
Developmental 10 mg/kg-d	REACTOME_ACYL_CHAIN_REMODELLING_OF_PS	1	1	0	22	7	13676	1	1	0	22	6	13677	1	1	0	22	1	13682	NA	NA	NA
Developmental 10 mg/kg-d	REACTOME_ADENYLATE_CYCLASE_ACTIVATING_PATHWAY	1	1	0	10	7	13688	1	1	0	10	6	13689	1	1	0	10	1	13694	NA	NA	NA
Developmental 10 mg/kg-d	REACTOME_ADENYLATE_CYCLASE_INHIBITORY_PATHWAY	1	1	0	14	7	13684	1	1	0	14	6	13685	1	1	0	14	1	13690	NA	NA	NA
Developmental 10 mg/kg-d	REACTOME_ADHERENS_JUNCTIONS_INTERACTIONS	1	1	0	58	7	13640	1	1	0	58	6	13641	1	1	0	58	1	13646	NA	NA	NA
Developmental 10 mg/kg-d	REACTOME_ADIPOGENESIS	1	1	0	110	7	13588	1	1	0	110	6	13589	1	1	0	110	1	13594	NA	NA	NA
Developmental 10 mg/kg-d	REACTOME_ADORA2B_MEDIATED_ANTI_INFLAMMATORY_CYTOKINES_PRODUCTION	1	1	0	43	7	13655	1	1	0	43	6	13656	1	1	0	43	1	13661	NA	NA	NA
Developmental 10 mg/kg-d	REACTOME_ADP_SIGNALLING_THROUGH_P2Y_PURINOCEPTOR_1	1	1	0	25	7	13673	1	1	0	25	6	13674	1	1	0	25	1	13679	NA	NA	NA
Developmental 10 mg/kg-d	REACTOME_ADP_SIGNALLING_THROUGH_P2Y_PURINOCEPTOR_12	1	1	0	22	7	13676	1	1	0	22	6	13677	1	1	0	22	1	13682	NA	NA	NA
Developmental 10 mg/kg-d	REACTOME_ADRENALINE_NORADRENALINE_INHIBITS_INSULIN_SECRETION	1	1	0	28	7	13670	1	1	0	28	6	13671	1	1	0	28	1	13676	NA	NA	NA
Developmental 10 mg/kg-d	REACTOME_ADRENOCEPTORS	1	1	0	9	7	13689	1	1	0	9	6	13690	1	1	0	9	1	13695	NA	NA	NA
Developmental 10 mg/kg-d	REACTOME_ADVANCED_GLYCOSYLATION_ENDPRODUCT_RECEPTOR_SIGNALING	1	1	0	13	7	13685	1	1	0	13	6	13686	1	1	0	13	1	13691	NA	NA	NA
Developmental 10 mg/kg-d	REACTOME_AEROBIC_RESPIRATION_AND_RESPIRATORY_ELECTRON_TRANSPORT	1	1	0	260	7	13438	1	1	0	260	6	13439	1	1	0	260	1	13444	NA	NA	NA
Developmental 10 mg/kg-d	REACTOME_AFLATOXIN_ACTIVATION_AND_DETOXIFICATION	1	1	0	19	7	13679	1	1	0	19	6	13680	1	1	0	19	1	13685	NA	NA	NA
Developmental 10 mg/kg-d	REACTOME_AGGREPHAGY	1	1	0	44	7	13654	1	1	0	44	6	13655	1	1	0	44	1	13660	NA	NA	NA
Developmental 10 mg/kg-d	REACTOME_AKT_PHOSPHORYLATES_TARGETS_IN_THE_CYTOSOL	1	1	0	14	7	13684	1	1	0	14	6	13685	1	1	0	14	1	13690	NA	NA	NA
Developmental 10 mg/kg-d	REACTOME_AKT_PHOSPHORYLATES_TARGETS_IN_THE_NUCLEUS	1	1	0	10	7	13688	1	1	0	10	6	13689	1	1	0	10	1	13694	NA	NA	NA
Developmental 10 mg/kg-d	REACTOME_ALK_MUTANTS_BIND_TKIS	1	1	0	12	7	13686	1	1	0	12	6	13687	1	1	0	12	1	13692	NA	NA	NA
Developmental 10 mg/kg-d	REACTOME_ALPHA_DEFENSINS	1.60E-19	6.22E-16	6	4	1	13694	2.28E-20	8.90E-17	6	4	0	13695	1	1	0	10	1	13694	DEFA1, DEFA1B, DEFA3, DEFA4, DEFA5, DEFA6	NA	DEFA1, DEFA1B, DEFA3, DEFA4, DEFA5, DEFA6
Developmental 10 mg/kg-d	REACTOME_ALPHA_LINOLENIC_OMEGA3_AND_LINOLEIC_OMEGA6_ACID_METABOLISM	1	1	0	13	7	13685	1	1	0	13	6	13686	1	1	0	13	1	13691	NA	NA	NA
Developmental 10 mg/kg-d	REACTOME_ALPHA_OXIDATION_OF_PHYTANATE	1	1	0	6	7	13692	1	1	0	6	6	13693	1	1	0	6	1	13698	NA	NA	NA
Developmental 10 mg/kg-d	REACTOME_ALPHA_PROTEIN_KINASE_1_SIGNALING_PATHWAY	1	1	0	11	7	13687	1	1	0	11	6	13688	1	1	0	11	1	13693	NA	NA	NA
Developmental 10 mg/kg-d	REACTOME_ALTERNATIVE_COMPLEMENT_ACTIVATION	1	1	0	5	7	13693	1	1	0	5	6	13694	1	1	0	5	1	13699	NA	NA	NA
Developmental 10 mg/kg-d	REACTOME_AMINE_LIGAND_BINDING_RECEPTORS	1	1	0	42	7	13656	1	1	0	42	6	13657	1	1	0	42	1	13662	NA	NA	NA
Developmental 10 mg/kg-d	REACTOME_AMINO_ACIDS_REGULATE_MTORC1	1	1	0	55	7	13643	1	1	0	55	6	13644	1	1	0	55	1	13649	NA	NA	NA
Developmental 10 mg/kg-d	REACTOME_AMINO_ACID_CONJUGATION	1	1	0	9	7	13689	1	1	0	9	6	13690	1	1	0	9	1	13695	NA	NA	NA
Developmental 10 mg/kg-d	REACTOME_AMINO_ACID_TRANSPORT_ACROSS_THE_PLASMA_MEMBRANE	1	1	0	33	7	13665	1	1	0	33	6	13666	1	1	0	33	1	13671	NA	NA	NA
Developmental 10 mg/kg-d	REACTOME_AMPK_INHIBITS_CHREBP_TRANSCRIPTIONAL_ACTIVATION_ACTIVITY	1	1	0	8	7	13690	1	1	0	8	6	13691	1	1	0	8	1	13696	NA	NA	NA
Developmental 10 mg/kg-d	REACTOME_AMYLOID_FIBER_FORMATION	1	1	0	110	7	13588	1	1	0	110	6	13589	1	1	0	110	1	13594	NA	NA	NA
Developmental 10 mg/kg-d	REACTOME_ANCHORING_FIBRIL_FORMATION	1	1	0	15	7	13683	1	1	0	15	6	13684	1	1	0	15	1	13689	NA	NA	NA
Developmental 10 mg/kg-d	REACTOME_ANCHORING_OF_THE_BASAL_BODY_TO_THE_PLASMA_MEMBRANE	1	1	0	97	7	13601	1	1	0	97	6	13602	1	1	0	97	1	13607	NA	NA	NA
Developmental 10 mg/kg-d	REACTOME_ANDROGEN_BIOSYNTHESIS	1	1	0	11	7	13687	1	1	0	11	6	13688	1	1	0	11	1	13693	NA	NA	NA
Developmental 10 mg/kg-d	REACTOME_ANTIGEN_ACTIVATES_B_CELL_RECEPTOR_BCR_LEADING_TO_GENERATION_OF_SECOND_MESSENGERS	1	1	0	86	7	13612	1	1	0	86	6	13613	1	1	0	86	1	13618	NA	NA	NA
Developmental 10 mg/kg-d	REACTOME_ANTIGEN_PRESENTATION_FOLDING_ASSEMBLY_AND_PEPTIDE_LOADING_OF_CLASS_I_MHC	1	1	0	29	7	13669	1	1	0	29	6	13670	1	1	0	29	1	13675	NA	NA	NA
Developmental 10 mg/kg-d	REACTOME_ANTIGEN_PROCESSING_CROSS_PRESENTATION	1	1	0	106	7	13592	1	1	0	106	6	13593	1	1	0	106	1	13598	NA	NA	NA
Developmental 10 mg/kg-d	REACTOME_ANTIGEN_PROCESSING_UBIQUITINATION_PROTEASOME_DEGRADATION	1	1	0	308	7	13390	1	1	0	308	6	13391	1	1	0	308	1	13396	NA	NA	NA
Developmental 10 mg/kg-d	REACTOME_ANTIMICROBIAL_PEPTIDES	7.97E-13	1.03E-09	6	92	1	13606	1.14E-13	1.49E-10	6	92	0	13607	1	1	0	98	1	13606	DEFA1, DEFA1B, DEFA3, DEFA4, DEFA5, DEFA6	NA	DEFA1, DEFA1B, DEFA3, DEFA4, DEFA5, DEFA6
Developmental 10 mg/kg-d	REACTOME_ANTIVIRAL_MECHANISM_BY_IFN_STIMULATED_GENES	1	1	0	151	7	13547	1	1	0	151	6	13548	1	1	0	151	1	13553	NA	NA	NA
Developmental 10 mg/kg-d	REACTOME_ANTI_INFLAMMATORY_RESPONSE_FAVOURING_LEISHMANIA_PARASITE_INFECTION	1	1	0	134	7	13564	1	1	0	134	6	13565	1	1	0	134	1	13570	NA	NA	NA
Developmental 10 mg/kg-d	REACTOME_APC_CDC20_MEDIATED_DEGRADATION_OF_NEK2A	1	1	0	26	7	13672	1	1	0	26	6	13673	1	1	0	26	1	13678	NA	NA	NA
Developmental 10 mg/kg-d	REACTOME_APC_C_CDC20_MEDIATED_DEGRADATION_OF_CYCLIN_B	1	1	0	24	7	13674	1	1	0	24	6	13675	1	1	0	24	1	13680	NA	NA	NA
Developmental 10 mg/kg-d	REACTOME_APC_C_CDH1_MEDIATED_DEGRADATION_OF_CDC20_AND_OTHER_APC_C_CDH1_TARGETED_PROTEINS_IN_LATE_MITOSIS_EARLY_G1	1	1	0	74	7	13624	1	1	0	74	6	13625	1	1	0	74	1	13630	NA	NA	NA
Developmental 10 mg/kg-d	REACTOME_APC_C_MEDIATED_DEGRADATION_OF_CELL_CYCLE_PROTEINS	1	1	0	88	7	13610	1	1	0	88	6	13611	1	1	0	88	1	13616	NA	NA	NA
Developmental 10 mg/kg-d	REACTOME_APEX1_INDEPENDENT_RESOLUTION_OF_AP_SITES_VIA_THE_SINGLE_NUCLEOTIDE_REPLACEMENT_PATHWAY	1	1	0	7	7	13691	1	1	0	7	6	13692	1	1	0	7	1	13697	NA	NA	NA
Developmental 10 mg/kg-d	REACTOME_APOBEC3G_MEDIATED_RESISTANCE_TO_HIV_1_INFECTION	1	1	0	5	7	13693	1	1	0	5	6	13694	1	1	0	5	1	13699	NA	NA	NA
Developmental 10 mg/kg-d	REACTOME_APOPTOSIS	1	1	0	179	7	13519	1	1	0	179	6	13520	1	1	0	179	1	13525	NA	NA	NA
Developmental 10 mg/kg-d	REACTOME_APOPTOSIS_INDUCED_DNA_FRAGMENTATION	1	1	0	13	7	13685	1	1	0	13	6	13686	1	1	0	13	1	13691	NA	NA	NA
Developmental 10 mg/kg-d	REACTOME_APOPTOTIC_CLEAVAGE_OF_CELLULAR_PROTEINS	1	1	0	38	7	13660	1	1	0	38	6	13661	1	1	0	38	1	13666	NA	NA	NA
Developmental 10 mg/kg-d	REACTOME_APOPTOTIC_CLEAVAGE_OF_CELL_ADHESION_PROTEINS	1	1	0	11	7	13687	1	1	0	11	6	13688	1	1	0	11	1	13693	NA	NA	NA
Developmental 10 mg/kg-d	REACTOME_APOPTOTIC_EXECUTION_PHASE	1	1	0	52	7	13646	1	1	0	52	6	13647	1	1	0	52	1	13652	NA	NA	NA
Developmental 10 mg/kg-d	REACTOME_APOPTOTIC_FACTOR_MEDIATED_RESPONSE	1	1	0	20	7	13678	1	1	0	20	6	13679	1	1	0	20	1	13684	NA	NA	NA
Developmental 10 mg/kg-d	REACTOME_AQUAPORIN_MEDIATED_TRANSPORT	1	1	0	52	7	13646	1	1	0	52	6	13647	1	1	0	52	1	13652	NA	NA	NA
Developmental 10 mg/kg-d	REACTOME_ARACHIDONATE_PRODUCTION_FROM_DAG	1	1	0	5	7	13693	1	1	0	5	6	13694	1	1	0	5	1	13699	NA	NA	NA
Developmental 10 mg/kg-d	REACTOME_ARACHIDONIC_ACID_METABOLISM	1	1	0	59	7	13639	1	1	0	59	6	13640	1	1	0	59	1	13645	NA	NA	NA
Developmental 10 mg/kg-d	REACTOME_ARMS_MEDIATED_ACTIVATION	1	1	0	7	7	13691	1	1	0	7	6	13692	1	1	0	7	1	13697	NA	NA	NA
Developmental 10 mg/kg-d	REACTOME_ARYL_HYDROCARBON_RECEPTOR_SIGNALLING	1	1	0	6	7	13692	1	1	0	6	6	13693	1	1	0	6	1	13698	NA	NA	NA
Developmental 10 mg/kg-d	REACTOME_ASPARAGINE_N_LINKED_GLYCOSYLATION	1	1	0	307	7	13391	1	1	0	307	6	13392	1	1	0	307	1	13397	NA	NA	NA
Developmental 10 mg/kg-d	REACTOME_ASPARTATE_AND_ASPARAGINE_METABOLISM	1	1	0	11	7	13687	1	1	0	11	6	13688	1	1	0	11	1	13693	NA	NA	NA
Developmental 10 mg/kg-d	REACTOME_ASPIRIN_ADME	1	1	0	44	7	13654	1	1	0	44	6	13655	1	1	0	44	1	13660	NA	NA	NA
Developmental 10 mg/kg-d	REACTOME_ASSEMBLY_AND_CELL_SURFACE_PRESENTATION_OF_NMDA_RECEPTORS	1	1	0	44	7	13654	1	1	0	44	6	13655	1	1	0	44	1	13660	NA	NA	NA
Developmental 10 mg/kg-d	REACTOME_ASSEMBLY_OF_ACTIVE_LPL_AND_LIPC_LIPASE_COMPLEXES	1	1	0	19	7	13679	1	1	0	19	6	13680	1	1	0	19	1	13685	NA	NA	NA
Developmental 10 mg/kg-d	REACTOME_ASSEMBLY_OF_COLLAGEN_FIBRILS_AND_OTHER_MULTIMERIC_STRUCTURES	1	1	0	61	7	13637	1	1	0	61	6	13638	1	1	0	61	1	13643	NA	NA	NA
Developmental 10 mg/kg-d	REACTOME_ASSEMBLY_OF_THE_HIV_VIRION	1	1	0	16	7	13682	1	1	0	16	6	13683	1	1	0	16	1	13688	NA	NA	NA
Developmental 10 mg/kg-d	REACTOME_ASSEMBLY_OF_THE_ORC_COMPLEX_AT_THE_ORIGIN_OF_REPLICATION	1	1	0	68	7	13630	1	1	0	68	6	13631	1	1	0	68	1	13636	NA	NA	NA
Developmental 10 mg/kg-d	REACTOME_ASSOCIATION_OF_TRIC_CCT_WITH_TARGET_PROTEINS_DURING_BIOSYNTHESIS	1	1	0	39	7	13659	1	1	0	39	6	13660	1	1	0	39	1	13665	NA	NA	NA
Developmental 10 mg/kg-d	REACTOME_ASYMMETRIC_LOCALIZATION_OF_PCP_PROTEINS	1	1	0	64	7	13634	1	1	0	64	6	13635	1	1	0	64	1	13640	NA	NA	NA
Developmental 10 mg/kg-d	REACTOME_ATF4_ACTIVATES_GENES_IN_RESPONSE_TO_ENDOPLASMIC_RETICULUM_STRESS	1	1	0	27	7	13671	1	1	0	27	6	13672	1	1	0	27	1	13677	NA	NA	NA
Developmental 10 mg/kg-d	REACTOME_ATF6_ATF6_ALPHA_ACTIVATES_CHAPERONES	1	1	0	12	7	13686	1	1	0	12	6	13687	1	1	0	12	1	13692	NA	NA	NA
Developmental 10 mg/kg-d	REACTOME_ATF6_ATF6_ALPHA_ACTIVATES_CHAPERONE_GENES	1	1	0	10	7	13688	1	1	0	10	6	13689	1	1	0	10	1	13694	NA	NA	NA
Developmental 10 mg/kg-d	REACTOME_ATORVASTATIN_ADME	1	1	0	9	7	13689	1	1	0	9	6	13690	1	1	0	9	1	13695	NA	NA	NA
Developmental 10 mg/kg-d	REACTOME_ATTACHMENT_AND_ENTRY	1	1	0	19	7	13679	1	1	0	19	6	13680	1	1	0	19	1	13685	NA	NA	NA
Developmental 10 mg/kg-d	REACTOME_ATTACHMENT_OF_GPI_ANCHOR_TO_UPAR	1	1	0	7	7	13691	1	1	0	7	6	13692	1	1	0	7	1	13697	NA	NA	NA
Developmental 10 mg/kg-d	REACTOME_ATTENUATION_PHASE	1	1	0	28	7	13670	1	1	0	28	6	13671	1	1	0	28	1	13676	NA	NA	NA
Developmental 10 mg/kg-d	REACTOME_AUF1_HNRNP_D0_BINDS_AND_DESTABILIZES_MRNA	1	1	0	55	7	13643	1	1	0	55	6	13644	1	1	0	55	1	13649	NA	NA	NA
Developmental 10 mg/kg-d	REACTOME_AURKA_ACTIVATION_BY_TPX2	1	1	0	72	7	13626	1	1	0	72	6	13627	1	1	0	72	1	13632	NA	NA	NA
Developmental 10 mg/kg-d	REACTOME_AUTOPHAGY	1	1	0	158	7	13540	1	1	0	158	6	13541	1	1	0	158	1	13546	NA	NA	NA
Developmental 10 mg/kg-d	REACTOME_AZATHIOPRINE_ADME	1	1	0	23	7	13675	1	1	0	23	6	13676	1	1	0	23	1	13681	NA	NA	NA
Developmental 10 mg/kg-d	REACTOME_A_TETRASACCHARIDE_LINKER_SEQUENCE_IS_REQUIRED_FOR_GAG_SYNTHESIS	1	1	0	26	7	13672	1	1	0	26	6	13673	1	1	0	26	1	13678	NA	NA	NA
Developmental 10 mg/kg-d	REACTOME_BACTERIAL_INFECTION_PATHWAYS	1	1	0	71	7	13627	1	1	0	71	6	13628	1	1	0	71	1	13633	NA	NA	NA
Developmental 10 mg/kg-d	REACTOME_BASE_EXCISION_REPAIR	1	1	0	90	7	13608	1	1	0	90	6	13609	1	1	0	90	1	13614	NA	NA	NA
Developmental 10 mg/kg-d	REACTOME_BASE_EXCISION_REPAIR_AP_SITE_FORMATION	1	1	0	62	7	13636	1	1	0	62	6	13637	1	1	0	62	1	13642	NA	NA	NA
Developmental 10 mg/kg-d	REACTOME_BASIGIN_INTERACTIONS	1	1	0	25	7	13673	1	1	0	25	6	13674	1	1	0	25	1	13679	NA	NA	NA
Developmental 10 mg/kg-d	REACTOME_BBSOME_MEDIATED_CARGO_TARGETING_TO_CILIUM	1	1	0	23	7	13675	1	1	0	23	6	13676	1	1	0	23	1	13681	NA	NA	NA
Developmental 10 mg/kg-d	REACTOME_BETA_CATENIN_INDEPENDENT_WNT_SIGNALING	1	1	0	146	7	13552	1	1	0	146	6	13553	1	1	0	146	1	13558	NA	NA	NA
Developmental 10 mg/kg-d	REACTOME_BETA_CATENIN_PHOSPHORYLATION_CASCADE	1	1	0	17	7	13681	1	1	0	17	6	13682	1	1	0	17	1	13687	NA	NA	NA
Developmental 10 mg/kg-d	REACTOME_BETA_DEFENSINS	1	1	0	43	7	13655	1	1	0	43	6	13656	1	1	0	43	1	13661	NA	NA	NA
Developmental 10 mg/kg-d	REACTOME_BETA_OXIDATION_OF_BUTANOYL_COA_TO_ACETYL_COA	1	1	0	5	7	13693	1	1	0	5	6	13694	1	1	0	5	1	13699	NA	NA	NA
Developmental 10 mg/kg-d	REACTOME_BETA_OXIDATION_OF_DECANOYL_COA_TO_OCTANOYL_COA_COA	1	1	0	6	7	13692	1	1	0	6	6	13693	1	1	0	6	1	13698	NA	NA	NA
Developmental 10 mg/kg-d	REACTOME_BETA_OXIDATION_OF_HEXANOYL_COA_TO_BUTANOYL_COA	1	1	0	5	7	13693	1	1	0	5	6	13694	1	1	0	5	1	13699	NA	NA	NA
Developmental 10 mg/kg-d	REACTOME_BETA_OXIDATION_OF_LAUROYL_COA_TO_DECANOYL_COA_COA	1	1	0	5	7	13693	1	1	0	5	6	13694	1	1	0	5	1	13699	NA	NA	NA
Developmental 10 mg/kg-d	REACTOME_BETA_OXIDATION_OF_OCTANOYL_COA_TO_HEXANOYL_COA	1	1	0	5	7	13693	1	1	0	5	6	13694	1	1	0	5	1	13699	NA	NA	NA
Developmental 10 mg/kg-d	REACTOME_BETA_OXIDATION_OF_PRISTANOYL_COA	1	1	0	9	7	13689	1	1	0	9	6	13690	1	1	0	9	1	13695	NA	NA	NA
Developmental 10 mg/kg-d	REACTOME_BETA_OXIDATION_OF_VERY_LONG_CHAIN_FATTY_ACIDS	1	1	0	11	7	13687	1	1	0	11	6	13688	1	1	0	11	1	13693	NA	NA	NA
Developmental 10 mg/kg-d	REACTOME_BH3_ONLY_PROTEINS_ASSOCIATE_WITH_AND_INACTIVATE_ANTI_APOPTOTIC_BCL_2_MEMBERS	1	1	0	9	7	13689	1	1	0	9	6	13690	1	1	0	9	1	13695	NA	NA	NA
Developmental 10 mg/kg-d	REACTOME_BICARBONATE_TRANSPORTERS	1	1	0	10	7	13688	1	1	0	10	6	13689	1	1	0	10	1	13694	NA	NA	NA
Developmental 10 mg/kg-d	REACTOME_BILE_ACID_AND_BILE_SALT_METABOLISM	1	1	0	44	7	13654	1	1	0	44	6	13655	1	1	0	44	1	13660	NA	NA	NA
Developmental 10 mg/kg-d	REACTOME_BINDING_AND_UPTAKE_OF_LIGANDS_BY_SCAVENGER_RECEPTORS	1	1	0	98	7	13600	1	1	0	98	6	13601	1	1	0	98	1	13606	NA	NA	NA
Developmental 10 mg/kg-d	REACTOME_BINDING_OF_TCF_LEF_CTNNB1_TO_TARGET_GENE_PROMOTERS	1	1	0	8	7	13690	1	1	0	8	6	13691	1	1	0	8	1	13696	NA	NA	NA
Developmental 10 mg/kg-d	REACTOME_BIOLOGICAL_OXIDATIONS	1	1	0	220	7	13478	1	1	0	220	6	13479	1	1	0	220	1	13484	NA	NA	NA
Developmental 10 mg/kg-d	REACTOME_BIOSYNTHESIS_OF_EPA_DERIVED_SPMS	1	1	0	6	7	13692	1	1	0	6	6	13693	1	1	0	6	1	13698	NA	NA	NA
Developmental 10 mg/kg-d	REACTOME_BIOSYNTHESIS_OF_MARESINS	1	1	0	8	7	13690	1	1	0	8	6	13691	1	1	0	8	1	13696	NA	NA	NA
Developmental 10 mg/kg-d	REACTOME_BIOSYNTHESIS_OF_MARESIN_LIKE_SPMS	1	1	0	6	7	13692	1	1	0	6	6	13693	1	1	0	6	1	13698	NA	NA	NA
Developmental 10 mg/kg-d	REACTOME_BIOSYNTHESIS_OF_SPECIALIZED_PRORESOLVING_MEDIATORS_SPMS	1	1	0	19	7	13679	1	1	0	19	6	13680	1	1	0	19	1	13685	NA	NA	NA
Developmental 10 mg/kg-d	REACTOME_BIOSYNTHESIS_OF_THE_N_GLYCAN_PRECURSOR_DOLICHOL_LIPID_LINKED_OLIGOSACCHARIDE_LLO_AND_TRANSFER_TO_A_NASCENT_PROTEIN	1	1	0	79	7	13619	1	1	0	79	6	13620	1	1	0	79	1	13625	NA	NA	NA
Developmental 10 mg/kg-d	REACTOME_BIOTIN_TRANSPORT_AND_METABOLISM	1	1	0	11	7	13687	1	1	0	11	6	13688	1	1	0	11	1	13693	NA	NA	NA
Developmental 10 mg/kg-d	REACTOME_BLOOD_GROUP_SYSTEMS_BIOSYNTHESIS	1	1	0	21	7	13677	1	1	0	21	6	13678	1	1	0	21	1	13683	NA	NA	NA
Developmental 10 mg/kg-d	REACTOME_BMAL1_CLOCK_NPAS2_ACTIVATES_CIRCADIAN_GENE_EXPRESSION	1	1	0	27	7	13671	1	1	0	27	6	13672	1	1	0	27	1	13677	NA	NA	NA
Developmental 10 mg/kg-d	REACTOME_BRANCHED_CHAIN_AMINO_ACID_CATABOLISM	1	1	0	21	7	13677	1	1	0	21	6	13678	1	1	0	21	1	13683	NA	NA	NA
Developmental 10 mg/kg-d	REACTOME_BUDDING_AND_MATURATION_OF_HIV_VIRION	1	1	0	28	7	13670	1	1	0	28	6	13671	1	1	0	28	1	13676	NA	NA	NA
Developmental 10 mg/kg-d	REACTOME_BUTYRATE_RESPONSE_FACTOR_1_BRF1_BINDS_AND_DESTABILIZES_MRNA	1	1	0	17	7	13681	1	1	0	17	6	13682	1	1	0	17	1	13687	NA	NA	NA
Developmental 10 mg/kg-d	REACTOME_BUTYROPHILIN_BTN_FAMILY_INTERACTIONS	1	1	0	12	7	13686	1	1	0	12	6	13687	1	1	0	12	1	13692	NA	NA	NA
Developmental 10 mg/kg-d	REACTOME_B_WICH_COMPLEX_POSITIVELY_REGULATES_RRNA_EXPRESSION	1	1	0	90	7	13608	1	1	0	90	6	13609	1	1	0	90	1	13614	NA	NA	NA
Developmental 10 mg/kg-d	REACTOME_CA2_ACTIVATED_K_CHANNELS	1	1	0	9	7	13689	1	1	0	9	6	13690	1	1	0	9	1	13695	NA	NA	NA
Developmental 10 mg/kg-d	REACTOME_CA2_PATHWAY	1	1	0	62	7	13636	1	1	0	62	6	13637	1	1	0	62	1	13642	NA	NA	NA
Developmental 10 mg/kg-d	REACTOME_CALCINEURIN_ACTIVATES_NFAT	1	1	0	9	7	13689	1	1	0	9	6	13690	1	1	0	9	1	13695	NA	NA	NA
Developmental 10 mg/kg-d	REACTOME_CALCITONIN_LIKE_LIGAND_RECEPTORS	1	1	0	10	7	13688	1	1	0	10	6	13689	1	1	0	10	1	13694	NA	NA	NA
Developmental 10 mg/kg-d	REACTOME_CALNEXIN_CALRETICULIN_CYCLE	1	1	0	26	7	13672	1	1	0	26	6	13673	1	1	0	26	1	13678	NA	NA	NA
Developmental 10 mg/kg-d	REACTOME_CAMK_IV_MEDIATED_PHOSPHORYLATION_OF_CREB	1	1	0	10	7	13688	1	1	0	10	6	13689	1	1	0	10	1	13694	NA	NA	NA
Developmental 10 mg/kg-d	REACTOME_CARBOXYTERMINAL_POST_TRANSLATIONAL_MODIFICATIONS_OF_TUBULIN	1	1	0	46	7	13652	1	1	0	46	6	13653	1	1	0	46	1	13658	NA	NA	NA
Developmental 10 mg/kg-d	REACTOME_CARDIAC_CONDUCTION	1	1	0	130	7	13568	1	1	0	130	6	13569	1	1	0	130	1	13574	NA	NA	NA
Developmental 10 mg/kg-d	REACTOME_CARDIOGENESIS	1	1	0	27	7	13671	1	1	0	27	6	13672	1	1	0	27	1	13677	NA	NA	NA
Developmental 10 mg/kg-d	REACTOME_CARGO_CONCENTRATION_IN_THE_ER	1	1	0	33	7	13665	1	1	0	33	6	13666	1	1	0	33	1	13671	NA	NA	NA
Developmental 10 mg/kg-d	REACTOME_CARGO_RECOGNITION_FOR_CLATHRIN_MEDIATED_ENDOCYTOSIS	1	1	0	105	7	13593	1	1	0	105	6	13594	1	1	0	105	1	13599	NA	NA	NA
Developmental 10 mg/kg-d	REACTOME_CARGO_TRAFFICKING_TO_THE_PERICILIARY_MEMBRANE	1	1	0	51	7	13647	1	1	0	51	6	13648	1	1	0	51	1	13653	NA	NA	NA
Developmental 10 mg/kg-d	REACTOME_CARNITINE_METABOLISM	1	1	0	14	7	13684	1	1	0	14	6	13685	1	1	0	14	1	13690	NA	NA	NA
Developmental 10 mg/kg-d	REACTOME_CASPASE_ACTIVATION_VIA_DEATH_RECEPTORS_IN_THE_PRESENCE_OF_LIGAND	1	1	0	16	7	13682	1	1	0	16	6	13683	1	1	0	16	1	13688	NA	NA	NA
Developmental 10 mg/kg-d	REACTOME_CASPASE_ACTIVATION_VIA_DEPENDENCE_RECEPTORS_IN_THE_ABSENCE_OF_LIGAND	1	1	0	10	7	13688	1	1	0	10	6	13689	1	1	0	10	1	13694	NA	NA	NA
Developmental 10 mg/kg-d	REACTOME_CASPASE_ACTIVATION_VIA_EXTRINSIC_APOPTOTIC_SIGNALLING_PATHWAY	1	1	0	26	7	13672	1	1	0	26	6	13673	1	1	0	26	1	13678	NA	NA	NA
Developmental 10 mg/kg-d	REACTOME_CASPASE_MEDIATED_CLEAVAGE_OF_CYTOSKELETAL_PROTEINS	1	1	0	12	7	13686	1	1	0	12	6	13687	1	1	0	12	1	13692	NA	NA	NA
Developmental 10 mg/kg-d	REACTOME_CATION_COUPLED_CHLORIDE_COTRANSPORTERS	1	1	0	7	7	13691	1	1	0	7	6	13692	1	1	0	7	1	13697	NA	NA	NA
Developmental 10 mg/kg-d	REACTOME_CA_DEPENDENT_EVENTS	1	1	0	37	7	13661	1	1	0	37	6	13662	1	1	0	37	1	13667	NA	NA	NA
Developmental 10 mg/kg-d	REACTOME_CD163_MEDIATING_AN_ANTI_INFLAMMATORY_RESPONSE	1	1	0	9	7	13689	1	1	0	9	6	13690	1	1	0	9	1	13695	NA	NA	NA
Developmental 10 mg/kg-d	REACTOME_CD209_DC_SIGN_SIGNALING	1	1	0	21	7	13677	1	1	0	21	6	13678	1	1	0	21	1	13683	NA	NA	NA
Developmental 10 mg/kg-d	REACTOME_CD22_MEDIATED_BCR_REGULATION	1	1	0	61	7	13637	1	1	0	61	6	13638	1	1	0	61	1	13643	NA	NA	NA
Developmental 10 mg/kg-d	REACTOME_CD28_CO_STIMULATION	1	1	0	33	7	13665	1	1	0	33	6	13666	1	1	0	33	1	13671	NA	NA	NA
Developmental 10 mg/kg-d	REACTOME_CD28_DEPENDENT_PI3K_AKT_SIGNALING	1	1	0	22	7	13676	1	1	0	22	6	13677	1	1	0	22	1	13682	NA	NA	NA
Developmental 10 mg/kg-d	REACTOME_CD28_DEPENDENT_VAV1_PATHWAY	1	1	0	12	7	13686	1	1	0	12	6	13687	1	1	0	12	1	13692	NA	NA	NA
Developmental 10 mg/kg-d	REACTOME_CDC42_GTPASE_CYCLE	1	1	0	155	7	13543	1	1	0	155	6	13544	1	1	0	155	1	13549	NA	NA	NA
Developmental 10 mg/kg-d	REACTOME_CDC6_ASSOCIATION_WITH_THE_ORC_ORIGIN_COMPLEX	1	1	0	8	7	13690	1	1	0	8	6	13691	1	1	0	8	1	13696	NA	NA	NA
Developmental 10 mg/kg-d	REACTOME_CDH11_HOMOTYPIC_AND_HETEROTYPIC_INTERACTIONS	1	1	0	7	7	13691	1	1	0	7	6	13692	1	1	0	7	1	13697	NA	NA	NA
Developmental 10 mg/kg-d	REACTOME_CELLULAR_HEXOSE_TRANSPORT	1	1	0	21	7	13677	1	1	0	21	6	13678	1	1	0	21	1	13683	NA	NA	NA
Developmental 10 mg/kg-d	REACTOME_CELLULAR_RESPONSE_TO_CHEMICAL_STRESS	1	1	0	210	7	13488	1	1	0	210	6	13489	1	1	0	210	1	13494	NA	NA	NA
Developmental 10 mg/kg-d	REACTOME_CELLULAR_RESPONSE_TO_HEAT_STRESS	1	1	0	101	7	13597	1	1	0	101	6	13598	1	1	0	101	1	13603	NA	NA	NA
Developmental 10 mg/kg-d	REACTOME_CELLULAR_RESPONSE_TO_HYPOXIA	1	1	0	75	7	13623	1	1	0	75	6	13624	1	1	0	75	1	13629	NA	NA	NA
Developmental 10 mg/kg-d	REACTOME_CELLULAR_RESPONSE_TO_MITOCHONDRIAL_STRESS	1	1	0	9	7	13689	1	1	0	9	6	13690	1	1	0	9	1	13695	NA	NA	NA
Developmental 10 mg/kg-d	REACTOME_CELLULAR_RESPONSE_TO_STARVATION	1	1	0	157	7	13541	1	1	0	157	6	13542	1	1	0	157	1	13547	NA	NA	NA
Developmental 10 mg/kg-d	REACTOME_CELLULAR_SENESCENCE	1	1	0	197	7	13501	1	1	0	197	6	13502	1	1	0	197	1	13507	NA	NA	NA
Developmental 10 mg/kg-d	REACTOME_CELL_CELL_COMMUNICATION	1	1	0	155	7	13543	1	1	0	155	6	13544	1	1	0	155	1	13549	NA	NA	NA
Developmental 10 mg/kg-d	REACTOME_CELL_CELL_JUNCTION_ORGANIZATION	1	1	0	90	7	13608	1	1	0	90	6	13609	1	1	0	90	1	13614	NA	NA	NA
Developmental 10 mg/kg-d	REACTOME_CELL_CYCLE_CHECKPOINTS	1	1	0	291	7	13407	1	1	0	291	6	13408	1	1	0	291	1	13413	NA	NA	NA
Developmental 10 mg/kg-d	REACTOME_CELL_DEATH_SIGNALLING_VIA_NRAGE_NRIF_AND_NADE	1	1	0	76	7	13622	1	1	0	76	6	13623	1	1	0	76	1	13628	NA	NA	NA
Developmental 10 mg/kg-d	REACTOME_CELL_EXTRACELLULAR_MATRIX_INTERACTIONS	1	1	0	18	7	13680	1	1	0	18	6	13681	1	1	0	18	1	13686	NA	NA	NA
Developmental 10 mg/kg-d	REACTOME_CELL_JUNCTION_ORGANIZATION	1	1	0	117	7	13581	1	1	0	117	6	13582	1	1	0	117	1	13587	NA	NA	NA
Developmental 10 mg/kg-d	REACTOME_CELL_SURFACE_INTERACTIONS_AT_THE_VASCULAR_WALL	1	1	0	194	7	13504	1	1	0	194	6	13505	1	1	0	194	1	13510	NA	NA	NA
Developmental 10 mg/kg-d	REACTOME_CGMP_EFFECTS	1	1	0	16	7	13682	1	1	0	16	6	13683	1	1	0	16	1	13688	NA	NA	NA
Developmental 10 mg/kg-d	REACTOME_CHAPERONE_MEDIATED_AUTOPHAGY	1	1	0	22	7	13676	1	1	0	22	6	13677	1	1	0	22	1	13682	NA	NA	NA
Developmental 10 mg/kg-d	REACTOME_CHEMOKINE_RECEPTORS_BIND_CHEMOKINES	1	1	0	57	7	13641	1	1	0	57	6	13642	1	1	0	57	1	13647	NA	NA	NA
Developmental 10 mg/kg-d	REACTOME_CHK1_CHK2_CDS1_MEDIATED_INACTIVATION_OF_CYCLIN_B_CDK1_COMPLEX	1	1	0	13	7	13685	1	1	0	13	6	13686	1	1	0	13	1	13691	NA	NA	NA
Developmental 10 mg/kg-d	REACTOME_CHL1_INTERACTIONS	1	1	0	9	7	13689	1	1	0	9	6	13690	1	1	0	9	1	13695	NA	NA	NA
Developmental 10 mg/kg-d	REACTOME_CHOLESTEROL_BIOSYNTHESIS	1	1	0	27	7	13671	1	1	0	27	6	13672	1	1	0	27	1	13677	NA	NA	NA
Developmental 10 mg/kg-d	REACTOME_CHOLINE_CATABOLISM	1	1	0	6	7	13692	1	1	0	6	6	13693	1	1	0	6	1	13698	NA	NA	NA
Developmental 10 mg/kg-d	REACTOME_CHONDROITIN_SULFATE_BIOSYNTHESIS	1	1	0	20	7	13678	1	1	0	20	6	13679	1	1	0	20	1	13684	NA	NA	NA
Developmental 10 mg/kg-d	REACTOME_CHONDROITIN_SULFATE_DERMATAN_SULFATE_METABOLISM	1	1	0	50	7	13648	1	1	0	50	6	13649	1	1	0	50	1	13654	NA	NA	NA
Developmental 10 mg/kg-d	REACTOME_CHREBP_ACTIVATES_METABOLIC_GENE_EXPRESSION	1	1	0	8	7	13690	1	1	0	8	6	13691	1	1	0	8	1	13696	NA	NA	NA
Developmental 10 mg/kg-d	REACTOME_CHROMATIN_MODIFICATIONS_DURING_THE_MATERNAL_TO_ZYGOTIC_TRANSITION_MZT	1	1	0	70	7	13628	1	1	0	70	6	13629	1	1	0	70	1	13634	NA	NA	NA
Developmental 10 mg/kg-d	REACTOME_CHROMATIN_MODIFYING_ENZYMES	1	1	0	272	7	13426	1	1	0	272	6	13427	1	1	0	272	1	13432	NA	NA	NA
Developmental 10 mg/kg-d	REACTOME_CHROMOSOME_MAINTENANCE	1	1	0	139	7	13559	1	1	0	139	6	13560	1	1	0	139	1	13565	NA	NA	NA
Developmental 10 mg/kg-d	REACTOME_CHYLOMICRON_ASSEMBLY	1	1	0	10	7	13688	1	1	0	10	6	13689	1	1	0	10	1	13694	NA	NA	NA
Developmental 10 mg/kg-d	REACTOME_CHYLOMICRON_CLEARANCE	1	1	0	5	7	13693	1	1	0	5	6	13694	1	1	0	5	1	13699	NA	NA	NA
Developmental 10 mg/kg-d	REACTOME_CHYLOMICRON_REMODELING	1	1	0	10	7	13688	1	1	0	10	6	13689	1	1	0	10	1	13694	NA	NA	NA
Developmental 10 mg/kg-d	REACTOME_CILIUM_ASSEMBLY	1	1	0	201	7	13497	1	1	0	201	6	13498	1	1	0	201	1	13503	NA	NA	NA
Developmental 10 mg/kg-d	REACTOME_CIPROFLOXACIN_ADME	1	1	0	5	7	13693	1	1	0	5	6	13694	1	1	0	5	1	13699	NA	NA	NA
Developmental 10 mg/kg-d	REACTOME_CIRCADIAN_CLOCK	1	1	0	70	7	13628	1	1	0	70	6	13629	1	1	0	70	1	13634	NA	NA	NA
Developmental 10 mg/kg-d	REACTOME_CITRIC_ACID_CYCLE_TCA_CYCLE	1	1	0	34	7	13664	1	1	0	34	6	13665	1	1	0	34	1	13670	NA	NA	NA
Developmental 10 mg/kg-d	REACTOME_CLASS_A_1_RHODOPSIN_LIKE_RECEPTORS	1	1	0	330	7	13368	1	1	0	330	6	13369	1	1	0	330	1	13374	NA	NA	NA
Developmental 10 mg/kg-d	REACTOME_CLASS_B_2_SECRETIN_FAMILY_RECEPTORS	1	1	0	94	7	13604	1	1	0	94	6	13605	1	1	0	94	1	13610	NA	NA	NA
Developmental 10 mg/kg-d	REACTOME_CLASS_C_3_METABOTROPIC_GLUTAMATE_PHEROMONE_RECEPTORS	1	1	0	39	7	13659	1	1	0	39	6	13660	1	1	0	39	1	13665	NA	NA	NA
Developmental 10 mg/kg-d	REACTOME_CLASS_I_MHC_MEDIATED_ANTIGEN_PROCESSING_PRESENTATION	1	1	0	381	7	13317	1	1	0	381	6	13318	1	1	0	381	1	13323	NA	NA	NA
Developmental 10 mg/kg-d	REACTOME_CLASS_I_PEROXISOMAL_MEMBRANE_PROTEIN_IMPORT	1	1	0	20	7	13678	1	1	0	20	6	13679	1	1	0	20	1	13684	NA	NA	NA
Developmental 10 mg/kg-d	REACTOME_CLATHRIN_MEDIATED_ENDOCYTOSIS	1	1	0	145	7	13553	1	1	0	145	6	13554	1	1	0	145	1	13559	NA	NA	NA
Developmental 10 mg/kg-d	REACTOME_CLEC7A_DECTIN_1_INDUCES_NFAT_ACTIVATION	1	1	0	11	7	13687	1	1	0	11	6	13688	1	1	0	11	1	13693	NA	NA	NA
Developmental 10 mg/kg-d	REACTOME_CLEC7A_DECTIN_1_SIGNALING	1	1	0	100	7	13598	1	1	0	100	6	13599	1	1	0	100	1	13604	NA	NA	NA
Developmental 10 mg/kg-d	REACTOME_CLEC7A_INFLAMMASOME_PATHWAY	1	1	0	6	7	13692	1	1	0	6	6	13693	1	1	0	6	1	13698	NA	NA	NA
Developmental 10 mg/kg-d	REACTOME_COBALAMIN_CBL_METABOLISM	1	1	0	7	7	13691	1	1	0	7	6	13692	1	1	0	7	1	13697	NA	NA	NA
Developmental 10 mg/kg-d	REACTOME_COBALAMIN_CBL_VITAMIN_B12_TRANSPORT_AND_METABOLISM	1	1	0	22	7	13676	1	1	0	22	6	13677	1	1	0	22	1	13682	NA	NA	NA
Developmental 10 mg/kg-d	REACTOME_COENZYME_A_BIOSYNTHESIS	1	1	0	7	7	13691	1	1	0	7	6	13692	1	1	0	7	1	13697	NA	NA	NA
Developmental 10 mg/kg-d	REACTOME_COHESIN_LOADING_ONTO_CHROMATIN	1	1	0	10	7	13688	1	1	0	10	6	13689	1	1	0	10	1	13694	NA	NA	NA
Developmental 10 mg/kg-d	REACTOME_COLLAGEN_BIOSYNTHESIS_AND_MODIFYING_ENZYMES	1	1	0	67	7	13631	1	1	0	67	6	13632	1	1	0	67	1	13637	NA	NA	NA
Developmental 10 mg/kg-d	REACTOME_COLLAGEN_CHAIN_TRIMERIZATION	1	1	0	44	7	13654	1	1	0	44	6	13655	1	1	0	44	1	13660	NA	NA	NA
Developmental 10 mg/kg-d	REACTOME_COLLAGEN_DEGRADATION	1	1	0	64	7	13634	1	1	0	64	6	13635	1	1	0	64	1	13640	NA	NA	NA
Developmental 10 mg/kg-d	REACTOME_COLLAGEN_FORMATION	1	1	0	90	7	13608	1	1	0	90	6	13609	1	1	0	90	1	13614	NA	NA	NA
Developmental 10 mg/kg-d	REACTOME_COMMON_PATHWAY_OF_FIBRIN_CLOT_FORMATION	1	1	0	22	7	13676	1	1	0	22	6	13677	1	1	0	22	1	13682	NA	NA	NA
Developmental 10 mg/kg-d	REACTOME_COMPLEMENT_CASCADE	1	1	0	115	7	13583	1	1	0	115	6	13584	1	1	0	115	1	13589	NA	NA	NA
Developmental 10 mg/kg-d	REACTOME_COMPLEX_III_ASSEMBLY	1	1	0	25	7	13673	1	1	0	25	6	13674	1	1	0	25	1	13679	NA	NA	NA
Developmental 10 mg/kg-d	REACTOME_COMPLEX_IV_ASSEMBLY	1	1	0	48	7	13650	1	1	0	48	6	13651	1	1	0	48	1	13656	NA	NA	NA
Developmental 10 mg/kg-d	REACTOME_COMPLEX_I_BIOGENESIS	1	1	0	68	7	13630	1	1	0	68	6	13631	1	1	0	68	1	13636	NA	NA	NA
Developmental 10 mg/kg-d	REACTOME_CONDENSATION_OF_PROMETAPHASE_CHROMOSOMES	1	1	0	11	7	13687	1	1	0	11	6	13688	1	1	0	11	1	13693	NA	NA	NA
Developmental 10 mg/kg-d	REACTOME_CONDENSATION_OF_PROPHASE_CHROMOSOMES	1	1	0	73	7	13625	1	1	0	73	6	13626	1	1	0	73	1	13631	NA	NA	NA
Developmental 10 mg/kg-d	REACTOME_CONJUGATION_OF_BENZOATE_WITH_GLYCINE	1	1	0	6	7	13692	1	1	0	6	6	13693	1	1	0	6	1	13698	NA	NA	NA
Developmental 10 mg/kg-d	REACTOME_CONSTITUTIVE_SIGNALING_BY_ABERRANT_PI3K_IN_CANCER	1	1	0	83	7	13615	1	1	0	83	6	13616	1	1	0	83	1	13621	NA	NA	NA
Developmental 10 mg/kg-d	REACTOME_CONSTITUTIVE_SIGNALING_BY_AKT1_E17K_IN_CANCER	1	1	0	26	7	13672	1	1	0	26	6	13673	1	1	0	26	1	13678	NA	NA	NA
Developmental 10 mg/kg-d	REACTOME_CONSTITUTIVE_SIGNALING_BY_EGFRVIII	1	1	0	15	7	13683	1	1	0	15	6	13684	1	1	0	15	1	13689	NA	NA	NA
Developmental 10 mg/kg-d	REACTOME_CONSTITUTIVE_SIGNALING_BY_LIGAND_RESPONSIVE_EGFR_CANCER_VARIANTS	1	1	0	19	7	13679	1	1	0	19	6	13680	1	1	0	19	1	13685	NA	NA	NA
Developmental 10 mg/kg-d	REACTOME_CONSTITUTIVE_SIGNALING_BY_OVEREXPRESSED_ERBB2	1	1	0	11	7	13687	1	1	0	11	6	13688	1	1	0	11	1	13693	NA	NA	NA
Developmental 10 mg/kg-d	REACTOME_CONVERSION_FROM_APC_C_CDC20_TO_APC_C_CDH1_IN_LATE_ANAPHASE	1	1	0	20	7	13678	1	1	0	20	6	13679	1	1	0	20	1	13684	NA	NA	NA
Developmental 10 mg/kg-d	REACTOME_COOPERATION_OF_PDCL_PHLP1_AND_TRIC_CCT_IN_G_PROTEIN_BETA_FOLDING	1	1	0	38	7	13660	1	1	0	38	6	13661	1	1	0	38	1	13666	NA	NA	NA
Developmental 10 mg/kg-d	REACTOME_COOPERATION_OF_PREFOLDIN_AND_TRIC_CCT_IN_ACTIN_AND_TUBULIN_FOLDING	1	1	0	33	7	13665	1	1	0	33	6	13666	1	1	0	33	1	13671	NA	NA	NA
Developmental 10 mg/kg-d	REACTOME_COPII_MEDIATED_VESICLE_TRANSPORT	1	1	0	69	7	13629	1	1	0	69	6	13630	1	1	0	69	1	13635	NA	NA	NA
Developmental 10 mg/kg-d	REACTOME_COPI_DEPENDENT_GOLGI_TO_ER_RETROGRADE_TRAFFIC	1	1	0	100	7	13598	1	1	0	100	6	13599	1	1	0	100	1	13604	NA	NA	NA
Developmental 10 mg/kg-d	REACTOME_COPI_INDEPENDENT_GOLGI_TO_ER_RETROGRADE_TRAFFIC	1	1	0	53	7	13645	1	1	0	53	6	13646	1	1	0	53	1	13651	NA	NA	NA
Developmental 10 mg/kg-d	REACTOME_COPI_MEDIATED_ANTEROGRADE_TRANSPORT	1	1	0	102	7	13596	1	1	0	102	6	13597	1	1	0	102	1	13602	NA	NA	NA
Developmental 10 mg/kg-d	REACTOME_COSTIMULATION_BY_THE_CD28_FAMILY	1	1	0	74	7	13624	1	1	0	74	6	13625	1	1	0	74	1	13630	NA	NA	NA
Developmental 10 mg/kg-d	REACTOME_CREATINE_METABOLISM	1	1	0	11	7	13687	1	1	0	11	6	13688	1	1	0	11	1	13693	NA	NA	NA
Developmental 10 mg/kg-d	REACTOME_CREATION_OF_C4_AND_C2_ACTIVATORS	1	1	0	71	7	13627	1	1	0	71	6	13628	1	1	0	71	1	13633	NA	NA	NA
Developmental 10 mg/kg-d	REACTOME_CREB1_PHOSPHORYLATION_THROUGH_NMDA_RECEPTOR_MEDIATED_ACTIVATION_OF_RAS_SIGNALING	1	1	0	28	7	13670	1	1	0	28	6	13671	1	1	0	28	1	13676	NA	NA	NA
Developmental 10 mg/kg-d	REACTOME_CREB1_PHOSPHORYLATION_THROUGH_THE_ACTIVATION_OF_ADENYLATE_CYCLASE	1	1	0	12	7	13686	1	1	0	12	6	13687	1	1	0	12	1	13692	NA	NA	NA
Developmental 10 mg/kg-d	REACTOME_CREB1_PHOSPHORYLATION_THROUGH_THE_ACTIVATION_OF_CAMKII_CAMKK_CAMKIV_CASCASDE	1	1	0	8	7	13690	1	1	0	8	6	13691	1	1	0	8	1	13696	NA	NA	NA
Developmental 10 mg/kg-d	REACTOME_CREB3_FACTORS_ACTIVATE_GENES	1	1	0	9	7	13689	1	1	0	9	6	13690	1	1	0	9	1	13695	NA	NA	NA
Developmental 10 mg/kg-d	REACTOME_CREB_PHOSPHORYLATION	1	1	0	7	7	13691	1	1	0	7	6	13692	1	1	0	7	1	13697	NA	NA	NA
Developmental 10 mg/kg-d	REACTOME_CRISTAE_FORMATION	1	1	0	33	7	13665	1	1	0	33	6	13666	1	1	0	33	1	13671	NA	NA	NA
Developmental 10 mg/kg-d	REACTOME_CRMPS_IN_SEMA3A_SIGNALING	1	1	0	16	7	13682	1	1	0	16	6	13683	1	1	0	16	1	13688	NA	NA	NA
Developmental 10 mg/kg-d	REACTOME_CROSSLINKING_OF_COLLAGEN_FIBRILS	1	1	0	18	7	13680	1	1	0	18	6	13681	1	1	0	18	1	13686	NA	NA	NA
Developmental 10 mg/kg-d	REACTOME_CROSS_PRESENTATION_OF_PARTICULATE_EXOGENOUS_ANTIGENS_PHAGOSOMES	1	1	0	8	7	13690	1	1	0	8	6	13691	1	1	0	8	1	13696	NA	NA	NA
Developmental 10 mg/kg-d	REACTOME_CROSS_PRESENTATION_OF_SOLUBLE_EXOGENOUS_ANTIGENS_ENDOSOMES	1	1	0	50	7	13648	1	1	0	50	6	13649	1	1	0	50	1	13654	NA	NA	NA
Developmental 10 mg/kg-d	REACTOME_CS_DS_DEGRADATION	1	1	0	14	7	13684	1	1	0	14	6	13685	1	1	0	14	1	13690	NA	NA	NA
Developmental 10 mg/kg-d	REACTOME_CTLA4_INHIBITORY_SIGNALING	1	1	0	21	7	13677	1	1	0	21	6	13678	1	1	0	21	1	13683	NA	NA	NA
Developmental 10 mg/kg-d	REACTOME_CYCLIN_A_B1_B2_ASSOCIATED_EVENTS_DURING_G2_M_TRANSITION	1	1	0	25	7	13673	1	1	0	25	6	13674	1	1	0	25	1	13679	NA	NA	NA
Developmental 10 mg/kg-d	REACTOME_CYCLIN_A_CDK2_ASSOCIATED_EVENTS_AT_S_PHASE_ENTRY	1	1	0	85	7	13613	1	1	0	85	6	13614	1	1	0	85	1	13619	NA	NA	NA
Developmental 10 mg/kg-d	REACTOME_CYCLIN_D_ASSOCIATED_EVENTS_IN_G1	1	1	0	47	7	13651	1	1	0	47	6	13652	1	1	0	47	1	13657	NA	NA	NA
Developmental 10 mg/kg-d	REACTOME_CYP2E1_REACTIONS	1	1	0	11	7	13687	1	1	0	11	6	13688	1	1	0	11	1	13693	NA	NA	NA
Developmental 10 mg/kg-d	REACTOME_CYTOCHROME_C_MEDIATED_APOPTOTIC_RESPONSE	1	1	0	13	7	13685	1	1	0	13	6	13686	1	1	0	13	1	13691	NA	NA	NA
Developmental 10 mg/kg-d	REACTOME_CYTOCHROME_P450_ARRANGED_BY_SUBSTRATE_TYPE	1	1	0	64	7	13634	1	1	0	64	6	13635	1	1	0	64	1	13640	NA	NA	NA
Developmental 10 mg/kg-d	REACTOME_CYTOPROTECTION_BY_HMOX1	1	1	0	60	7	13638	1	1	0	60	6	13639	1	1	0	60	1	13644	NA	NA	NA
Developmental 10 mg/kg-d	REACTOME_CYTOSOLIC_IRON_SULFUR_CLUSTER_ASSEMBLY	1	1	0	13	7	13685	1	1	0	13	6	13686	1	1	0	13	1	13691	NA	NA	NA
Developmental 10 mg/kg-d	REACTOME_CYTOSOLIC_SENSORS_OF_PATHOGEN_ASSOCIATED_DNA	1	1	0	64	7	13634	1	1	0	64	6	13635	1	1	0	64	1	13640	NA	NA	NA
Developmental 10 mg/kg-d	REACTOME_CYTOSOLIC_SULFONATION_OF_SMALL_MOLECULES	1	1	0	24	7	13674	1	1	0	24	6	13675	1	1	0	24	1	13680	NA	NA	NA
Developmental 10 mg/kg-d	REACTOME_CYTOSOLIC_TRNA_AMINOACYLATION	1	1	0	24	7	13674	1	1	0	24	6	13675	1	1	0	24	1	13680	NA	NA	NA
Developmental 10 mg/kg-d	REACTOME_C_TYPE_LECTIN_RECEPTORS_CLRS	1	1	0	140	7	13558	1	1	0	140	6	13559	1	1	0	140	1	13564	NA	NA	NA
Developmental 10 mg/kg-d	REACTOME_DAG_AND_IP3_SIGNALING	1	1	0	41	7	13657	1	1	0	41	6	13658	1	1	0	41	1	13663	NA	NA	NA
Developmental 10 mg/kg-d	REACTOME_DAP12_INTERACTIONS	1	1	0	46	7	13652	1	1	0	46	6	13653	1	1	0	46	1	13658	NA	NA	NA
Developmental 10 mg/kg-d	REACTOME_DAP12_SIGNALING	1	1	0	29	7	13669	1	1	0	29	6	13670	1	1	0	29	1	13675	NA	NA	NA
Developmental 10 mg/kg-d	REACTOME_DARPP_32_EVENTS	1	1	0	24	7	13674	1	1	0	24	6	13675	1	1	0	24	1	13680	NA	NA	NA
Developmental 10 mg/kg-d	REACTOME_DCC_MEDIATED_ATTRACTIVE_SIGNALING	1	1	0	14	7	13684	1	1	0	14	6	13685	1	1	0	14	1	13690	NA	NA	NA
Developmental 10 mg/kg-d	REACTOME_DDX58_IFIH1_MEDIATED_INDUCTION_OF_INTERFERON_ALPHA_BETA	1	1	0	82	7	13616	1	1	0	82	6	13617	1	1	0	82	1	13622	NA	NA	NA
Developmental 10 mg/kg-d	REACTOME_DEACTIVATION_OF_THE_BETA_CATENIN_TRANSACTIVATING_COMPLEX	1	1	0	42	7	13656	1	1	0	42	6	13657	1	1	0	42	1	13662	NA	NA	NA
Developmental 10 mg/kg-d	REACTOME_DEADENYLATION_DEPENDENT_MRNA_DECAY	1	1	0	56	7	13642	1	1	0	56	6	13643	1	1	0	56	1	13648	NA	NA	NA
Developmental 10 mg/kg-d	REACTOME_DEADENYLATION_OF_MRNA	1	1	0	25	7	13673	1	1	0	25	6	13674	1	1	0	25	1	13679	NA	NA	NA
Developmental 10 mg/kg-d	REACTOME_DEATH_RECEPTOR_SIGNALING	1	1	0	154	7	13544	1	1	0	154	6	13545	1	1	0	154	1	13550	NA	NA	NA
Developmental 10 mg/kg-d	REACTOME_DECTIN_1_MEDIATED_NONCANONICAL_NF_KB_SIGNALING	1	1	0	62	7	13636	1	1	0	62	6	13637	1	1	0	62	1	13642	NA	NA	NA
Developmental 10 mg/kg-d	REACTOME_DECTIN_2_FAMILY	1	1	0	26	7	13672	1	1	0	26	6	13673	1	1	0	26	1	13678	NA	NA	NA
Developmental 10 mg/kg-d	REACTOME_DEFECTIVE_B4GALT1_CAUSES_B4GALT1_CDG_CDG_2D	1	1	0	8	7	13690	1	1	0	8	6	13691	1	1	0	8	1	13696	NA	NA	NA
Developmental 10 mg/kg-d	REACTOME_DEFECTIVE_B4GALT7_CAUSES_EDS_PROGEROID_TYPE	1	1	0	20	7	13678	1	1	0	20	6	13679	1	1	0	20	1	13684	NA	NA	NA
Developmental 10 mg/kg-d	REACTOME_DEFECTIVE_C1GALT1C1_CAUSES_TNPS	1	1	0	17	7	13681	1	1	0	17	6	13682	1	1	0	17	1	13687	NA	NA	NA
Developmental 10 mg/kg-d	REACTOME_DEFECTIVE_CFTR_CAUSES_CYSTIC_FIBROSIS	1	1	0	61	7	13637	1	1	0	61	6	13638	1	1	0	61	1	13643	NA	NA	NA
Developmental 10 mg/kg-d	REACTOME_DEFECTIVE_CHST14_CAUSES_EDS_MUSCULOCONTRACTURAL_TYPE	1	1	0	8	7	13690	1	1	0	8	6	13691	1	1	0	8	1	13696	NA	NA	NA
Developmental 10 mg/kg-d	REACTOME_DEFECTIVE_CHST3_CAUSES_SEDCJD	1	1	0	8	7	13690	1	1	0	8	6	13691	1	1	0	8	1	13696	NA	NA	NA
Developmental 10 mg/kg-d	REACTOME_DEFECTIVE_CHST6_CAUSES_MCDC1	1	1	0	8	7	13690	1	1	0	8	6	13691	1	1	0	8	1	13696	NA	NA	NA
Developmental 10 mg/kg-d	REACTOME_DEFECTIVE_CHSY1_CAUSES_TPBS	1	1	0	8	7	13690	1	1	0	8	6	13691	1	1	0	8	1	13696	NA	NA	NA
Developmental 10 mg/kg-d	REACTOME_DEFECTIVE_CSF2RB_CAUSES_SMDP5	1	1	0	8	7	13690	1	1	0	8	6	13691	1	1	0	8	1	13696	NA	NA	NA
Developmental 10 mg/kg-d	REACTOME_DEFECTIVE_EXT2_CAUSES_EXOSTOSES_2	1	1	0	14	7	13684	1	1	0	14	6	13685	1	1	0	14	1	13690	NA	NA	NA
Developmental 10 mg/kg-d	REACTOME_DEFECTIVE_F9_ACTIVATION	1	1	0	6	7	13692	1	1	0	6	6	13693	1	1	0	6	1	13698	NA	NA	NA
Developmental 10 mg/kg-d	REACTOME_DEFECTIVE_FACTOR_IX_CAUSES_HEMOPHILIA_B	1	1	0	9	7	13689	1	1	0	9	6	13690	1	1	0	9	1	13695	NA	NA	NA
Developmental 10 mg/kg-d	REACTOME_DEFECTIVE_FACTOR_VIII_CAUSES_HEMOPHILIA_A	1	1	0	7	7	13691	1	1	0	7	6	13692	1	1	0	7	1	13697	NA	NA	NA
Developmental 10 mg/kg-d	REACTOME_DEFECTIVE_GALNT3_CAUSES_HFTC	1	1	0	16	7	13682	1	1	0	16	6	13683	1	1	0	16	1	13688	NA	NA	NA
Developmental 10 mg/kg-d	REACTOME_DEFECTIVE_INTRINSIC_PATHWAY_FOR_APOPTOSIS	1	1	0	25	7	13673	1	1	0	25	6	13674	1	1	0	25	1	13679	NA	NA	NA
Developmental 10 mg/kg-d	REACTOME_DEFECTIVE_LFNG_CAUSES_SCDO3	1	1	0	5	7	13693	1	1	0	5	6	13694	1	1	0	5	1	13699	NA	NA	NA
Developmental 10 mg/kg-d	REACTOME_DEFECTIVE_RIPK1_MEDIATED_REGULATED_NECROSIS	1	1	0	7	7	13691	1	1	0	7	6	13692	1	1	0	7	1	13697	NA	NA	NA
Developmental 10 mg/kg-d	REACTOME_DEFECTIVE_ST3GAL3_CAUSES_MCT12_AND_EIEE15	1	1	0	8	7	13690	1	1	0	8	6	13691	1	1	0	8	1	13696	NA	NA	NA
Developmental 10 mg/kg-d	REACTOME_DEFECTS_IN_BIOTIN_BTN_METABOLISM	1	1	0	8	7	13690	1	1	0	8	6	13691	1	1	0	8	1	13696	NA	NA	NA
Developmental 10 mg/kg-d	REACTOME_DEFECTS_IN_COBALAMIN_B12_METABOLISM	1	1	0	14	7	13684	1	1	0	14	6	13685	1	1	0	14	1	13690	NA	NA	NA
Developmental 10 mg/kg-d	REACTOME_DEFECTS_IN_VITAMIN_AND_COFACTOR_METABOLISM	1	1	0	22	7	13676	1	1	0	22	6	13677	1	1	0	22	1	13682	NA	NA	NA
Developmental 10 mg/kg-d	REACTOME_DEFECTS_OF_CONTACT_ACTIVATION_SYSTEM_CAS_AND_KALLIKREIN_KININ_SYSTEM_KKS	1	1	0	16	7	13682	1	1	0	16	6	13683	1	1	0	16	1	13688	NA	NA	NA
Developmental 10 mg/kg-d	REACTOME_DEFECTS_OF_PLATELET_ADHESION_TO_EXPOSED_COLLAGEN	1	1	0	8	7	13690	1	1	0	8	6	13691	1	1	0	8	1	13696	NA	NA	NA
Developmental 10 mg/kg-d	REACTOME_DEFENSINS	1.74E-14	3.39E-11	6	47	1	13651	2.50E-15	4.86E-12	6	47	0	13652	1	1	0	53	1	13651	DEFA1, DEFA1B, DEFA3, DEFA4, DEFA5, DEFA6	NA	DEFA1, DEFA1B, DEFA3, DEFA4, DEFA5, DEFA6
Developmental 10 mg/kg-d	REACTOME_DEGRADATION_OF_AXIN	1	1	0	55	7	13643	1	1	0	55	6	13644	1	1	0	55	1	13649	NA	NA	NA
Developmental 10 mg/kg-d	REACTOME_DEGRADATION_OF_BETA_CATENIN_BY_THE_DESTRUCTION_COMPLEX	1	1	0	85	7	13613	1	1	0	85	6	13614	1	1	0	85	1	13619	NA	NA	NA
Developmental 10 mg/kg-d	REACTOME_DEGRADATION_OF_CYSTEINE_AND_HOMOCYSTEINE	1	1	0	15	7	13683	1	1	0	15	6	13684	1	1	0	15	1	13689	NA	NA	NA
Developmental 10 mg/kg-d	REACTOME_DEGRADATION_OF_DVL	1	1	0	57	7	13641	1	1	0	57	6	13642	1	1	0	57	1	13647	NA	NA	NA
Developmental 10 mg/kg-d	REACTOME_DEGRADATION_OF_GLI1_BY_THE_PROTEASOME	1	1	0	60	7	13638	1	1	0	60	6	13639	1	1	0	60	1	13644	NA	NA	NA
Developmental 10 mg/kg-d	REACTOME_DEGRADATION_OF_THE_EXTRACELLULAR_MATRIX	1	1	0	140	7	13558	1	1	0	140	6	13559	1	1	0	140	1	13564	NA	NA	NA
Developmental 10 mg/kg-d	REACTOME_DEPOLYMERIZATION_OF_THE_NUCLEAR_LAMINA	1	1	0	15	7	13683	1	1	0	15	6	13684	1	1	0	15	1	13689	NA	NA	NA
Developmental 10 mg/kg-d	REACTOME_DEPOSITION_OF_NEW_CENPA_CONTAINING_NUCLEOSOMES_AT_THE_CENTROMERE	1	1	0	72	7	13626	1	1	0	72	6	13627	1	1	0	72	1	13632	NA	NA	NA
Developmental 10 mg/kg-d	REACTOME_DERMATAN_SULFATE_BIOSYNTHESIS	1	1	0	11	7	13687	1	1	0	11	6	13688	1	1	0	11	1	13693	NA	NA	NA
Developmental 10 mg/kg-d	REACTOME_DETOXIFICATION_OF_REACTIVE_OXYGEN_SPECIES	1	1	0	37	7	13661	1	1	0	37	6	13662	1	1	0	37	1	13667	NA	NA	NA
Developmental 10 mg/kg-d	REACTOME_DEUBIQUITINATION	1	1	0	299	7	13399	1	1	0	299	6	13400	1	1	0	299	1	13405	NA	NA	NA
Developmental 10 mg/kg-d	REACTOME_DEX_H_BOX_HELICASES_ACTIVATE_TYPE_I_IFN_AND_INFLAMMATORY_CYTOKINES_PRODUCTION	1	1	0	7	7	13691	1	1	0	7	6	13692	1	1	0	7	1	13697	NA	NA	NA
Developmental 10 mg/kg-d	REACTOME_DIFFERENTIATION_OF_KERATINOCYTES_IN_INTERFOLLICULAR_EPIDERMIS_IN_MAMMALIAN_SKIN	1	1	0	40	7	13658	1	1	0	40	6	13659	1	1	0	40	1	13664	NA	NA	NA
Developmental 10 mg/kg-d	REACTOME_DIGESTION	1	1	0	23	7	13675	1	1	0	23	6	13676	1	1	0	23	1	13681	NA	NA	NA
Developmental 10 mg/kg-d	REACTOME_DIGESTION_AND_ABSORPTION	1	1	0	28	7	13670	1	1	0	28	6	13671	1	1	0	28	1	13676	NA	NA	NA
Developmental 10 mg/kg-d	REACTOME_DIGESTION_OF_DIETARY_CARBOHYDRATE	1	1	0	11	7	13687	1	1	0	11	6	13688	1	1	0	11	1	13693	NA	NA	NA
Developmental 10 mg/kg-d	REACTOME_DIGESTION_OF_DIETARY_LIPID	1	1	0	7	7	13691	1	1	0	7	6	13692	1	1	0	7	1	13697	NA	NA	NA
Developmental 10 mg/kg-d	REACTOME_DISASSEMBLY_OF_THE_DESTRUCTION_COMPLEX_AND_RECRUITMENT_OF_AXIN_TO_THE_MEMBRANE	1	1	0	31	7	13667	1	1	0	31	6	13668	1	1	0	31	1	13673	NA	NA	NA
Developmental 10 mg/kg-d	REACTOME_DISEASES_ASSOCIATED_WITH_GLYCOSAMINOGLYCAN_METABOLISM	1	1	0	41	7	13657	1	1	0	41	6	13658	1	1	0	41	1	13663	NA	NA	NA
Developmental 10 mg/kg-d	REACTOME_DISEASES_ASSOCIATED_WITH_GLYCOSYLATION_PRECURSOR_BIOSYNTHESIS	1	1	0	15	7	13683	1	1	0	15	6	13684	1	1	0	15	1	13689	NA	NA	NA
Developmental 10 mg/kg-d	REACTOME_DISEASES_ASSOCIATED_WITH_N_GLYCOSYLATION_OF_PROTEINS	1	1	0	20	7	13678	1	1	0	20	6	13679	1	1	0	20	1	13684	NA	NA	NA
Developmental 10 mg/kg-d	REACTOME_DISEASES_ASSOCIATED_WITH_O_GLYCOSYLATION_OF_PROTEINS	1	1	0	68	7	13630	1	1	0	68	6	13631	1	1	0	68	1	13636	NA	NA	NA
Developmental 10 mg/kg-d	REACTOME_DISEASES_ASSOCIATED_WITH_SURFACTANT_METABOLISM	1	1	0	10	7	13688	1	1	0	10	6	13689	1	1	0	10	1	13694	NA	NA	NA
Developmental 10 mg/kg-d	REACTOME_DISEASES_OF_BASE_EXCISION_REPAIR	1	1	0	5	7	13693	1	1	0	5	6	13694	1	1	0	5	1	13699	NA	NA	NA
Developmental 10 mg/kg-d	REACTOME_DISEASES_OF_CARBOHYDRATE_METABOLISM	1	1	0	34	7	13664	1	1	0	34	6	13665	1	1	0	34	1	13670	NA	NA	NA
Developmental 10 mg/kg-d	REACTOME_DISEASES_OF_DNA_REPAIR	1	1	0	51	7	13647	1	1	0	51	6	13648	1	1	0	51	1	13653	NA	NA	NA
Developmental 10 mg/kg-d	REACTOME_DISEASES_OF_GLYCOSYLATION	1	1	0	143	7	13555	1	1	0	143	6	13556	1	1	0	143	1	13561	NA	NA	NA
Developmental 10 mg/kg-d	REACTOME_DISEASES_OF_HEMOSTASIS	1	1	0	19	7	13679	1	1	0	19	6	13680	1	1	0	19	1	13685	NA	NA	NA
Developmental 10 mg/kg-d	REACTOME_DISEASES_OF_IMMUNE_SYSTEM	1	1	0	32	7	13666	1	1	0	32	6	13667	1	1	0	32	1	13672	NA	NA	NA
Developmental 10 mg/kg-d	REACTOME_DISEASES_OF_METABOLISM	1	1	0	250	7	13448	1	1	0	250	6	13449	1	1	0	250	1	13454	NA	NA	NA
Developmental 10 mg/kg-d	REACTOME_DISEASES_OF_MISMATCH_REPAIR_MMR	1	1	0	5	7	13693	1	1	0	5	6	13694	1	1	0	5	1	13699	NA	NA	NA
Developmental 10 mg/kg-d	REACTOME_DISEASES_OF_MITOTIC_CELL_CYCLE	1	1	0	38	7	13660	1	1	0	38	6	13661	1	1	0	38	1	13666	NA	NA	NA
Developmental 10 mg/kg-d	REACTOME_DISEASES_OF_PROGRAMMED_CELL_DEATH	1	1	0	104	7	13594	1	1	0	104	6	13595	1	1	0	104	1	13600	NA	NA	NA
Developmental 10 mg/kg-d	REACTOME_DISEASES_OF_SIGNAL_TRANSDUCTION_BY_GROWTH_FACTOR_RECEPTORS_AND_SECOND_MESSENGERS	1	1	0	464	7	13234	1	1	0	464	6	13235	1	1	0	464	1	13240	NA	NA	NA
Developmental 10 mg/kg-d	REACTOME_DISINHIBITION_OF_SNARE_FORMATION	1	1	0	5	7	13693	1	1	0	5	6	13694	1	1	0	5	1	13699	NA	NA	NA
Developmental 10 mg/kg-d	REACTOME_DISORDERS_OF_TRANSMEMBRANE_TRANSPORTERS	1	1	0	177	7	13521	1	1	0	177	6	13522	1	1	0	177	1	13527	NA	NA	NA
Developmental 10 mg/kg-d	REACTOME_DISPLACEMENT_OF_DNA_GLYCOSYLASE_BY_APEX1	1	1	0	9	7	13689	1	1	0	9	6	13690	1	1	0	9	1	13695	NA	NA	NA
Developmental 10 mg/kg-d	REACTOME_DISSOLUTION_OF_FIBRIN_CLOT	1	1	0	13	7	13685	1	1	0	13	6	13686	1	1	0	13	1	13691	NA	NA	NA
Developmental 10 mg/kg-d	REACTOME_DNA_DAMAGE_BYPASS	1	1	0	48	7	13650	1	1	0	48	6	13651	1	1	0	48	1	13656	NA	NA	NA
Developmental 10 mg/kg-d	REACTOME_DNA_DAMAGE_RECOGNITION_IN_GG_NER	1	1	0	38	7	13660	1	1	0	38	6	13661	1	1	0	38	1	13666	NA	NA	NA
Developmental 10 mg/kg-d	REACTOME_DNA_DAMAGE_REVERSAL	1	1	0	8	7	13690	1	1	0	8	6	13691	1	1	0	8	1	13696	NA	NA	NA
Developmental 10 mg/kg-d	REACTOME_DNA_DAMAGE_TELOMERE_STRESS_INDUCED_SENESCENCE	1	1	0	79	7	13619	1	1	0	79	6	13620	1	1	0	79	1	13625	NA	NA	NA
Developmental 10 mg/kg-d	REACTOME_DNA_DOUBLE_STRAND_BREAK_REPAIR	1	1	0	170	7	13528	1	1	0	170	6	13529	1	1	0	170	1	13534	NA	NA	NA
Developmental 10 mg/kg-d	REACTOME_DNA_DOUBLE_STRAND_BREAK_RESPONSE	1	1	0	78	7	13620	1	1	0	78	6	13621	1	1	0	78	1	13626	NA	NA	NA
Developmental 10 mg/kg-d	REACTOME_DNA_METHYLATION	1	1	0	64	7	13634	1	1	0	64	6	13635	1	1	0	64	1	13640	NA	NA	NA
Developmental 10 mg/kg-d	REACTOME_DNA_REPAIR	1	1	0	332	7	13366	1	1	0	332	6	13367	1	1	0	332	1	13372	NA	NA	NA
Developmental 10 mg/kg-d	REACTOME_DNA_REPLICATION	1	1	0	187	7	13511	1	1	0	187	6	13512	1	1	0	187	1	13517	NA	NA	NA
Developmental 10 mg/kg-d	REACTOME_DNA_REPLICATION_INITIATION	1	1	0	8	7	13690	1	1	0	8	6	13691	1	1	0	8	1	13696	NA	NA	NA
Developmental 10 mg/kg-d	REACTOME_DNA_REPLICATION_PRE_INITIATION	1	1	0	159	7	13539	1	1	0	159	6	13540	1	1	0	159	1	13545	NA	NA	NA
Developmental 10 mg/kg-d	REACTOME_DNA_STRAND_ELONGATION	1	1	0	32	7	13666	1	1	0	32	6	13667	1	1	0	32	1	13672	NA	NA	NA
Developmental 10 mg/kg-d	REACTOME_DOPAMINE_CLEARANCE_FROM_THE_SYNAPTIC_CLEFT	1	1	0	5	7	13693	1	1	0	5	6	13694	1	1	0	5	1	13699	NA	NA	NA
Developmental 10 mg/kg-d	REACTOME_DOPAMINE_NEUROTRANSMITTER_RELEASE_CYCLE	1	1	0	23	7	13675	1	1	0	23	6	13676	1	1	0	23	1	13681	NA	NA	NA
Developmental 10 mg/kg-d	REACTOME_DOPAMINE_RECEPTORS	1	1	0	5	7	13693	1	1	0	5	6	13694	1	1	0	5	1	13699	NA	NA	NA
Developmental 10 mg/kg-d	REACTOME_DOWNREGULATION_OF_ERBB2_ERBB3_SIGNALING	1	1	0	13	7	13685	1	1	0	13	6	13686	1	1	0	13	1	13691	NA	NA	NA
Developmental 10 mg/kg-d	REACTOME_DOWNREGULATION_OF_ERBB2_SIGNALING	1	1	0	29	7	13669	1	1	0	29	6	13670	1	1	0	29	1	13675	NA	NA	NA
Developmental 10 mg/kg-d	REACTOME_DOWNREGULATION_OF_ERBB4_SIGNALING	1	1	0	9	7	13689	1	1	0	9	6	13690	1	1	0	9	1	13695	NA	NA	NA
Developmental 10 mg/kg-d	REACTOME_DOWNREGULATION_OF_SMAD2_3_SMAD4_TRANSCRIPTIONAL_ACTIVITY	1	1	0	31	7	13667	1	1	0	31	6	13668	1	1	0	31	1	13673	NA	NA	NA
Developmental 10 mg/kg-d	REACTOME_DOWNREGULATION_OF_TGF_BETA_RECEPTOR_SIGNALING	1	1	0	26	7	13672	1	1	0	26	6	13673	1	1	0	26	1	13678	NA	NA	NA
Developmental 10 mg/kg-d	REACTOME_DOWNSTREAM_SIGNALING_EVENTS_OF_B_CELL_RECEPTOR_BCR	1	1	0	81	7	13617	1	1	0	81	6	13618	1	1	0	81	1	13623	NA	NA	NA
Developmental 10 mg/kg-d	REACTOME_DOWNSTREAM_SIGNALING_OF_ACTIVATED_FGFR1	1	1	0	31	7	13667	1	1	0	31	6	13668	1	1	0	31	1	13673	NA	NA	NA
Developmental 10 mg/kg-d	REACTOME_DOWNSTREAM_SIGNALING_OF_ACTIVATED_FGFR2	1	1	0	30	7	13668	1	1	0	30	6	13669	1	1	0	30	1	13674	NA	NA	NA
Developmental 10 mg/kg-d	REACTOME_DOWNSTREAM_SIGNALING_OF_ACTIVATED_FGFR3	1	1	0	25	7	13673	1	1	0	25	6	13674	1	1	0	25	1	13679	NA	NA	NA
Developmental 10 mg/kg-d	REACTOME_DOWNSTREAM_SIGNALING_OF_ACTIVATED_FGFR4	1	1	0	27	7	13671	1	1	0	27	6	13672	1	1	0	27	1	13677	NA	NA	NA
Developmental 10 mg/kg-d	REACTOME_DOWNSTREAM_SIGNAL_TRANSDUCTION	1	1	0	29	7	13669	1	1	0	29	6	13670	1	1	0	29	1	13675	NA	NA	NA
Developmental 10 mg/kg-d	REACTOME_DRUG_ADME	1	1	0	109	7	13589	1	1	0	109	6	13590	1	1	0	109	1	13595	NA	NA	NA
Developmental 10 mg/kg-d	REACTOME_DRUG_MEDIATED_INHIBITION_OF_CDK4_CDK6_ACTIVITY	1	1	0	5	7	13693	1	1	0	5	6	13694	1	1	0	5	1	13699	NA	NA	NA
Developmental 10 mg/kg-d	REACTOME_DUAL_INCISION_IN_GG_NER	1	1	0	41	7	13657	1	1	0	41	6	13658	1	1	0	41	1	13663	NA	NA	NA
Developmental 10 mg/kg-d	REACTOME_DUAL_INCISION_IN_TC_NER	1	1	0	63	7	13635	1	1	0	63	6	13636	1	1	0	63	1	13641	NA	NA	NA
Developmental 10 mg/kg-d	REACTOME_E2F_ENABLED_INHIBITION_OF_PRE_REPLICATION_COMPLEX_FORMATION	1	1	0	9	7	13689	1	1	0	9	6	13690	1	1	0	9	1	13695	NA	NA	NA
Developmental 10 mg/kg-d	REACTOME_E2F_MEDIATED_REGULATION_OF_DNA_REPLICATION	1	1	0	22	7	13676	1	1	0	22	6	13677	1	1	0	22	1	13682	NA	NA	NA
Developmental 10 mg/kg-d	REACTOME_E3_UBIQUITIN_LIGASES_UBIQUITINATE_TARGET_PROTEINS	1	1	0	59	7	13639	1	1	0	59	6	13640	1	1	0	59	1	13645	NA	NA	NA
Developmental 10 mg/kg-d	REACTOME_EARLY_PHASE_OF_HIV_LIFE_CYCLE	1	1	0	14	7	13684	1	1	0	14	6	13685	1	1	0	14	1	13690	NA	NA	NA
Developmental 10 mg/kg-d	REACTOME_EARLY_SARS_COV_2_INFECTION_EVENTS	1	1	0	37	7	13661	1	1	0	37	6	13662	1	1	0	37	1	13667	NA	NA	NA
Developmental 10 mg/kg-d	REACTOME_ECM_PROTEOGLYCANS	1	1	0	76	7	13622	1	1	0	76	6	13623	1	1	0	76	1	13628	NA	NA	NA
Developmental 10 mg/kg-d	REACTOME_EFFECTS_OF_PIP2_HYDROLYSIS	1	1	0	27	7	13671	1	1	0	27	6	13672	1	1	0	27	1	13677	NA	NA	NA
Developmental 10 mg/kg-d	REACTOME_EGFR_DOWNREGULATION	1	1	0	31	7	13667	1	1	0	31	6	13668	1	1	0	31	1	13673	NA	NA	NA
Developmental 10 mg/kg-d	REACTOME_EGFR_INTERACTS_WITH_PHOSPHOLIPASE_C_GAMMA	1	1	0	9	7	13689	1	1	0	9	6	13690	1	1	0	9	1	13695	NA	NA	NA
Developmental 10 mg/kg-d	REACTOME_EGFR_TRANSACTIVATION_BY_GASTRIN	1	1	0	9	7	13689	1	1	0	9	6	13690	1	1	0	9	1	13695	NA	NA	NA
Developmental 10 mg/kg-d	REACTOME_EGR2_AND_SOX10_MEDIATED_INITIATION_OF_SCHWANN_CELL_MYELINATION	1	1	0	29	7	13669	1	1	0	29	6	13670	1	1	0	29	1	13675	NA	NA	NA
Developmental 10 mg/kg-d	REACTOME_EICOSANOIDS	1	1	0	12	7	13686	1	1	0	12	6	13687	1	1	0	12	1	13692	NA	NA	NA
Developmental 10 mg/kg-d	REACTOME_EICOSANOID_LIGAND_BINDING_RECEPTORS	1	1	0	15	7	13683	1	1	0	15	6	13684	1	1	0	15	1	13689	NA	NA	NA
Developmental 10 mg/kg-d	REACTOME_ELASTIC_FIBRE_FORMATION	1	1	0	44	7	13654	1	1	0	44	6	13655	1	1	0	44	1	13660	NA	NA	NA
Developmental 10 mg/kg-d	REACTOME_ELECTRIC_TRANSMISSION_ACROSS_GAP_JUNCTIONS	1	1	0	5	7	13693	1	1	0	5	6	13694	1	1	0	5	1	13699	NA	NA	NA
Developmental 10 mg/kg-d	REACTOME_ELEVATION_OF_CYTOSOLIC_CA2_LEVELS	1	1	0	16	7	13682	1	1	0	16	6	13683	1	1	0	16	1	13688	NA	NA	NA
Developmental 10 mg/kg-d	REACTOME_ENDOGENOUS_STEROLS	1	1	0	25	7	13673	1	1	0	25	6	13674	1	1	0	25	1	13679	NA	NA	NA
Developmental 10 mg/kg-d	REACTOME_ENDOSOMAL_SORTING_COMPLEX_REQUIRED_FOR_TRANSPORT_ESCRT	1	1	0	31	7	13667	1	1	0	31	6	13668	1	1	0	31	1	13673	NA	NA	NA
Developmental 10 mg/kg-d	REACTOME_ENDOSOMAL_VACUOLAR_PATHWAY	1	1	0	11	7	13687	1	1	0	11	6	13688	1	1	0	11	1	13693	NA	NA	NA
Developmental 10 mg/kg-d	REACTOME_ENERGY_DEPENDENT_REGULATION_OF_MTOR_BY_LKB1_AMPK	1	1	0	29	7	13669	1	1	0	29	6	13670	1	1	0	29	1	13675	NA	NA	NA
Developmental 10 mg/kg-d	REACTOME_ENHANCED_BINDING_OF_GP1BA_VARIANT_TO_VWF_MULTIMER_COLLAGEN	1	1	0	7	7	13691	1	1	0	7	6	13692	1	1	0	7	1	13697	NA	NA	NA
Developmental 10 mg/kg-d	REACTOME_ENOS_ACTIVATION	1	1	0	10	7	13688	1	1	0	10	6	13689	1	1	0	10	1	13694	NA	NA	NA
Developmental 10 mg/kg-d	REACTOME_EPHA_MEDIATED_GROWTH_CONE_COLLAPSE	1	1	0	29	7	13669	1	1	0	29	6	13670	1	1	0	29	1	13675	NA	NA	NA
Developmental 10 mg/kg-d	REACTOME_EPHB_MEDIATED_FORWARD_SIGNALING	1	1	0	42	7	13656	1	1	0	42	6	13657	1	1	0	42	1	13662	NA	NA	NA
Developmental 10 mg/kg-d	REACTOME_EPHRIN_SIGNALING	1	1	0	19	7	13679	1	1	0	19	6	13680	1	1	0	19	1	13685	NA	NA	NA
Developmental 10 mg/kg-d	REACTOME_EPH_EPHRIN_MEDIATED_REPULSION_OF_CELLS	1	1	0	51	7	13647	1	1	0	51	6	13648	1	1	0	51	1	13653	NA	NA	NA
Developmental 10 mg/kg-d	REACTOME_EPH_EPHRIN_SIGNALING	1	1	0	92	7	13606	1	1	0	92	6	13607	1	1	0	92	1	13612	NA	NA	NA
Developmental 10 mg/kg-d	REACTOME_EPIGENETIC_REGULATION_OF_GENE_EXPRESSION	1	1	0	254	7	13444	1	1	0	254	6	13445	1	1	0	254	1	13450	NA	NA	NA
Developmental 10 mg/kg-d	REACTOME_EPITHELIAL_MESENCHYMAL_TRANSITION_EMT_DURING_GASTRULATION	1	1	0	7	7	13691	1	1	0	7	6	13692	1	1	0	7	1	13697	NA	NA	NA
Developmental 10 mg/kg-d	REACTOME_ERBB2_ACTIVATES_PTK6_SIGNALING	1	1	0	13	7	13685	1	1	0	13	6	13686	1	1	0	13	1	13691	NA	NA	NA
Developmental 10 mg/kg-d	REACTOME_ERBB2_REGULATES_CELL_MOTILITY	1	1	0	15	7	13683	1	1	0	15	6	13684	1	1	0	15	1	13689	NA	NA	NA
Developmental 10 mg/kg-d	REACTOME_ERCC6_CSB_AND_EHMT2_G9A_POSITIVELY_REGULATE_RRNA_EXPRESSION	1	1	0	75	7	13623	1	1	0	75	6	13624	1	1	0	75	1	13629	NA	NA	NA
Developmental 10 mg/kg-d	REACTOME_ERKS_ARE_INACTIVATED	1	1	0	13	7	13685	1	1	0	13	6	13686	1	1	0	13	1	13691	NA	NA	NA
Developmental 10 mg/kg-d	REACTOME_ERK_MAPK_TARGETS	1	1	0	22	7	13676	1	1	0	22	6	13677	1	1	0	22	1	13682	NA	NA	NA
Developmental 10 mg/kg-d	REACTOME_ERYTHROCYTES_TAKE_UP_CARBON_DIOXIDE_AND_RELEASE_OXYGEN	1	1	0	13	7	13685	1	1	0	13	6	13686	1	1	0	13	1	13691	NA	NA	NA
Developmental 10 mg/kg-d	REACTOME_ERYTHROCYTES_TAKE_UP_OXYGEN_AND_RELEASE_CARBON_DIOXIDE	1	1	0	9	7	13689	1	1	0	9	6	13690	1	1	0	9	1	13695	NA	NA	NA
Developmental 10 mg/kg-d	REACTOME_ERYTHROPOIETIN_ACTIVATES_PHOSPHOINOSITIDE_3_KINASE_PI3K	1	1	0	12	7	13686	1	1	0	12	6	13687	1	1	0	12	1	13692	NA	NA	NA
Developmental 10 mg/kg-d	REACTOME_ERYTHROPOIETIN_ACTIVATES_PHOSPHOLIPASE_C_GAMMA_PLCG	1	1	0	7	7	13691	1	1	0	7	6	13692	1	1	0	7	1	13697	NA	NA	NA
Developmental 10 mg/kg-d	REACTOME_ERYTHROPOIETIN_ACTIVATES_RAS	1	1	0	14	7	13684	1	1	0	14	6	13685	1	1	0	14	1	13690	NA	NA	NA
Developmental 10 mg/kg-d	REACTOME_ERYTHROPOIETIN_ACTIVATES_STAT5	1	1	0	7	7	13691	1	1	0	7	6	13692	1	1	0	7	1	13697	NA	NA	NA
Developmental 10 mg/kg-d	REACTOME_ER_QUALITY_CONTROL_COMPARTMENT_ERQC	1	1	0	21	7	13677	1	1	0	21	6	13678	1	1	0	21	1	13683	NA	NA	NA
Developmental 10 mg/kg-d	REACTOME_ER_TO_GOLGI_ANTEROGRADE_TRANSPORT	1	1	0	156	7	13542	1	1	0	156	6	13543	1	1	0	156	1	13548	NA	NA	NA
Developmental 10 mg/kg-d	REACTOME_ESR_MEDIATED_SIGNALING	1	1	0	220	7	13478	1	1	0	220	6	13479	1	1	0	220	1	13484	NA	NA	NA
Developmental 10 mg/kg-d	REACTOME_ESTABLISHMENT_OF_SISTER_CHROMATID_COHESION	1	1	0	11	7	13687	1	1	0	11	6	13688	1	1	0	11	1	13693	NA	NA	NA
Developmental 10 mg/kg-d	REACTOME_ESTROGEN_BIOSYNTHESIS	1	1	0	6	7	13692	1	1	0	6	6	13693	1	1	0	6	1	13698	NA	NA	NA
Developmental 10 mg/kg-d	REACTOME_ESTROGEN_DEPENDENT_GENE_EXPRESSION	1	1	0	149	7	13549	1	1	0	149	6	13550	1	1	0	149	1	13555	NA	NA	NA
Developmental 10 mg/kg-d	REACTOME_ESTROGEN_DEPENDENT_NUCLEAR_EVENTS_DOWNSTREAM_OF_ESR_MEMBRANE_SIGNALING	1	1	0	24	7	13674	1	1	0	24	6	13675	1	1	0	24	1	13680	NA	NA	NA
Developmental 10 mg/kg-d	REACTOME_ESTROGEN_STIMULATED_SIGNALING_THROUGH_PRKCZ	1	1	0	6	7	13692	1	1	0	6	6	13693	1	1	0	6	1	13698	NA	NA	NA
Developmental 10 mg/kg-d	REACTOME_ETHANOL_OXIDATION	1	1	0	12	7	13686	1	1	0	12	6	13687	1	1	0	12	1	13692	NA	NA	NA
Developmental 10 mg/kg-d	REACTOME_EUKARYOTIC_TRANSLATION_ELONGATION	1	1	0	94	7	13604	1	1	0	94	6	13605	1	1	0	94	1	13610	NA	NA	NA
Developmental 10 mg/kg-d	REACTOME_EUKARYOTIC_TRANSLATION_INITIATION	1	1	0	120	7	13578	1	1	0	120	6	13579	1	1	0	120	1	13584	NA	NA	NA
Developmental 10 mg/kg-d	REACTOME_EVASION_BY_RSV_OF_HOST_INTERFERON_RESPONSES	1	1	0	35	7	13663	1	1	0	35	6	13664	1	1	0	35	1	13669	NA	NA	NA
Developmental 10 mg/kg-d	REACTOME_EXPORT_OF_VIRAL_RIBONUCLEOPROTEINS_FROM_NUCLEUS	1	1	0	33	7	13665	1	1	0	33	6	13666	1	1	0	33	1	13671	NA	NA	NA
Developmental 10 mg/kg-d	REACTOME_EXTENSION_OF_TELOMERES	1	1	0	51	7	13647	1	1	0	51	6	13648	1	1	0	51	1	13653	NA	NA	NA
Developmental 10 mg/kg-d	REACTOME_EXTRACELLULAR_MATRIX_ORGANIZATION	1	1	0	300	7	13398	1	1	0	300	6	13399	1	1	0	300	1	13404	NA	NA	NA
Developmental 10 mg/kg-d	REACTOME_EXTRA_NUCLEAR_ESTROGEN_SIGNALING	1	1	0	75	7	13623	1	1	0	75	6	13624	1	1	0	75	1	13629	NA	NA	NA
Developmental 10 mg/kg-d	REACTOME_EXTRINSIC_PATHWAY_OF_FIBRIN_CLOT_FORMATION	1	1	0	5	7	13693	1	1	0	5	6	13694	1	1	0	5	1	13699	NA	NA	NA
Developmental 10 mg/kg-d	REACTOME_FACTORS_INVOLVED_IN_MEGAKARYOCYTE_DEVELOPMENT_AND_PLATELET_PRODUCTION	1	1	0	170	7	13528	1	1	0	170	6	13529	1	1	0	170	1	13534	NA	NA	NA
Developmental 10 mg/kg-d	REACTOME_FANCONI_ANEMIA_PATHWAY	1	1	0	39	7	13659	1	1	0	39	6	13660	1	1	0	39	1	13665	NA	NA	NA
Developmental 10 mg/kg-d	REACTOME_FASL_CD95L_SIGNALING	1	1	0	5	7	13693	1	1	0	5	6	13694	1	1	0	5	1	13699	NA	NA	NA
Developmental 10 mg/kg-d	REACTOME_FASTK_FAMILY_PROTEINS_REGULATE_PROCESSING_AND_STABILITY_OF_MITOCHONDRIAL_RNAS	1	1	0	6	7	13692	1	1	0	6	6	13693	1	1	0	6	1	13698	NA	NA	NA
Developmental 10 mg/kg-d	REACTOME_FATTY_ACIDS	1	1	0	15	7	13683	1	1	0	15	6	13684	1	1	0	15	1	13689	NA	NA	NA
Developmental 10 mg/kg-d	REACTOME_FATTY_ACIDS_BOUND_TO_GPR40_FFAR1_REGULATE_INSULIN_SECRETION	1	1	0	8	7	13690	1	1	0	8	6	13691	1	1	0	8	1	13696	NA	NA	NA
Developmental 10 mg/kg-d	REACTOME_FATTY_ACID_METABOLISM	1	1	0	176	7	13522	1	1	0	176	6	13523	1	1	0	176	1	13528	NA	NA	NA
Developmental 10 mg/kg-d	REACTOME_FATTY_ACYL_COA_BIOSYNTHESIS	1	1	0	37	7	13661	1	1	0	37	6	13662	1	1	0	37	1	13667	NA	NA	NA
Developmental 10 mg/kg-d	REACTOME_FBXW7_MUTANTS_AND_NOTCH1_IN_CANCER	1	1	0	5	7	13693	1	1	0	5	6	13694	1	1	0	5	1	13699	NA	NA	NA
Developmental 10 mg/kg-d	REACTOME_FCERI_MEDIATED_CA_2_MOBILIZATION	1	1	0	86	7	13612	1	1	0	86	6	13613	1	1	0	86	1	13618	NA	NA	NA
Developmental 10 mg/kg-d	REACTOME_FCERI_MEDIATED_MAPK_ACTIVATION	1	1	0	87	7	13611	1	1	0	87	6	13612	1	1	0	87	1	13617	NA	NA	NA
Developmental 10 mg/kg-d	REACTOME_FCERI_MEDIATED_NF_KB_ACTIVATION	1	1	0	136	7	13562	1	1	0	136	6	13563	1	1	0	136	1	13568	NA	NA	NA
Developmental 10 mg/kg-d	REACTOME_FCGAMMA_RECEPTOR_FCGR_DEPENDENT_PHAGOCYTOSIS	1	1	0	143	7	13555	1	1	0	143	6	13556	1	1	0	143	1	13561	NA	NA	NA
Developmental 10 mg/kg-d	REACTOME_FCGR3A_MEDIATED_IL10_SYNTHESIS	1	1	0	95	7	13603	1	1	0	95	6	13604	1	1	0	95	1	13609	NA	NA	NA
Developmental 10 mg/kg-d	REACTOME_FCGR_ACTIVATION	1	1	0	69	7	13629	1	1	0	69	6	13630	1	1	0	69	1	13635	NA	NA	NA
Developmental 10 mg/kg-d	REACTOME_FC_EPSILON_RECEPTOR_FCERI_SIGNALING	1	1	0	186	7	13512	1	1	0	186	6	13513	1	1	0	186	1	13518	NA	NA	NA
Developmental 10 mg/kg-d	REACTOME_FERTILIZATION	1	1	0	26	7	13672	1	1	0	26	6	13673	1	1	0	26	1	13678	NA	NA	NA
Developmental 10 mg/kg-d	REACTOME_FGFR1B_LIGAND_BINDING_AND_ACTIVATION	1	1	0	8	7	13690	1	1	0	8	6	13691	1	1	0	8	1	13696	NA	NA	NA
Developmental 10 mg/kg-d	REACTOME_FGFR1C_LIGAND_BINDING_AND_ACTIVATION	1	1	0	14	7	13684	1	1	0	14	6	13685	1	1	0	14	1	13690	NA	NA	NA
Developmental 10 mg/kg-d	REACTOME_FGFR1_LIGAND_BINDING_AND_ACTIVATION	1	1	0	18	7	13680	1	1	0	18	6	13681	1	1	0	18	1	13686	NA	NA	NA
Developmental 10 mg/kg-d	REACTOME_FGFR1_MUTANT_RECEPTOR_ACTIVATION	1	1	0	31	7	13667	1	1	0	31	6	13668	1	1	0	31	1	13673	NA	NA	NA
Developmental 10 mg/kg-d	REACTOME_FGFR2B_LIGAND_BINDING_AND_ACTIVATION	1	1	0	10	7	13688	1	1	0	10	6	13689	1	1	0	10	1	13694	NA	NA	NA
Developmental 10 mg/kg-d	REACTOME_FGFR2C_LIGAND_BINDING_AND_ACTIVATION	1	1	0	13	7	13685	1	1	0	13	6	13686	1	1	0	13	1	13691	NA	NA	NA
Developmental 10 mg/kg-d	REACTOME_FGFR2_ALTERNATIVE_SPLICING	1	1	0	27	7	13671	1	1	0	27	6	13672	1	1	0	27	1	13677	NA	NA	NA
Developmental 10 mg/kg-d	REACTOME_FGFR2_LIGAND_BINDING_AND_ACTIVATION	1	1	0	20	7	13678	1	1	0	20	6	13679	1	1	0	20	1	13684	NA	NA	NA
Developmental 10 mg/kg-d	REACTOME_FGFR2_MUTANT_RECEPTOR_ACTIVATION	1	1	0	33	7	13665	1	1	0	33	6	13666	1	1	0	33	1	13671	NA	NA	NA
Developmental 10 mg/kg-d	REACTOME_FGFR3B_LIGAND_BINDING_AND_ACTIVATION	1	1	0	7	7	13691	1	1	0	7	6	13692	1	1	0	7	1	13697	NA	NA	NA
Developmental 10 mg/kg-d	REACTOME_FGFR3_LIGAND_BINDING_AND_ACTIVATION	1	1	0	13	7	13685	1	1	0	13	6	13686	1	1	0	13	1	13691	NA	NA	NA
Developmental 10 mg/kg-d	REACTOME_FGFRL1_MODULATION_OF_FGFR1_SIGNALING	1	1	0	13	7	13685	1	1	0	13	6	13686	1	1	0	13	1	13691	NA	NA	NA
Developmental 10 mg/kg-d	REACTOME_FIBRONECTIN_MATRIX_FORMATION	1	1	0	6	7	13692	1	1	0	6	6	13693	1	1	0	6	1	13698	NA	NA	NA
Developmental 10 mg/kg-d	REACTOME_FICOLINS_BIND_TO_REPETITIVE_CARBOHYDRATE_STRUCTURES_ON_THE_TARGET_CELL_SURFACE	1	1	0	5	7	13693	1	1	0	5	6	13694	1	1	0	5	1	13699	NA	NA	NA
Developmental 10 mg/kg-d	REACTOME_FLT3_SIGNALING	1	1	0	38	7	13660	1	1	0	38	6	13661	1	1	0	38	1	13666	NA	NA	NA
Developmental 10 mg/kg-d	REACTOME_FLT3_SIGNALING_BY_CBL_MUTANTS	1	1	0	7	7	13691	1	1	0	7	6	13692	1	1	0	7	1	13697	NA	NA	NA
Developmental 10 mg/kg-d	REACTOME_FLT3_SIGNALING_IN_DISEASE	1	1	0	28	7	13670	1	1	0	28	6	13671	1	1	0	28	1	13676	NA	NA	NA
Developmental 10 mg/kg-d	REACTOME_FLT3_SIGNALING_THROUGH_SRC_FAMILY_KINASES	1	1	0	6	7	13692	1	1	0	6	6	13693	1	1	0	6	1	13698	NA	NA	NA
Developmental 10 mg/kg-d	REACTOME_FOLDING_OF_ACTIN_BY_CCT_TRIC	1	1	0	10	7	13688	1	1	0	10	6	13689	1	1	0	10	1	13694	NA	NA	NA
Developmental 10 mg/kg-d	REACTOME_FORMATION_OF_APOPTOSOME	1	1	0	11	7	13687	1	1	0	11	6	13688	1	1	0	11	1	13693	NA	NA	NA
Developmental 10 mg/kg-d	REACTOME_FORMATION_OF_ATP_BY_CHEMIOSMOTIC_COUPLING	1	1	0	20	7	13678	1	1	0	20	6	13679	1	1	0	20	1	13684	NA	NA	NA
Developmental 10 mg/kg-d	REACTOME_FORMATION_OF_AXIAL_MESODERM	1	1	0	14	7	13684	1	1	0	14	6	13685	1	1	0	14	1	13690	NA	NA	NA
Developmental 10 mg/kg-d	REACTOME_FORMATION_OF_DEFINITIVE_ENDODERM	1	1	0	17	7	13681	1	1	0	17	6	13682	1	1	0	17	1	13687	NA	NA	NA
Developmental 10 mg/kg-d	REACTOME_FORMATION_OF_FIBRIN_CLOT_CLOTTING_CASCADE	1	1	0	39	7	13659	1	1	0	39	6	13660	1	1	0	39	1	13665	NA	NA	NA
Developmental 10 mg/kg-d	REACTOME_FORMATION_OF_INCISION_COMPLEX_IN_GG_NER	1	1	0	43	7	13655	1	1	0	43	6	13656	1	1	0	43	1	13661	NA	NA	NA
Developmental 10 mg/kg-d	REACTOME_FORMATION_OF_INTERMEDIATE_MESODERM	1	1	0	8	7	13690	1	1	0	8	6	13691	1	1	0	8	1	13696	NA	NA	NA
Developmental 10 mg/kg-d	REACTOME_FORMATION_OF_LATERAL_PLATE_MESODERM	1	1	0	5	7	13693	1	1	0	5	6	13694	1	1	0	5	1	13699	NA	NA	NA
Developmental 10 mg/kg-d	REACTOME_FORMATION_OF_PARAXIAL_MESODERM	1	1	0	69	7	13629	1	1	0	69	6	13630	1	1	0	69	1	13635	NA	NA	NA
Developmental 10 mg/kg-d	REACTOME_FORMATION_OF_RNA_POL_II_ELONGATION_COMPLEX	1	1	0	58	7	13640	1	1	0	58	6	13641	1	1	0	58	1	13646	NA	NA	NA
Developmental 10 mg/kg-d	REACTOME_FORMATION_OF_SENESCENCE_ASSOCIATED_HETEROCHROMATIN_FOCI_SAHF	1	1	0	17	7	13681	1	1	0	17	6	13682	1	1	0	17	1	13687	NA	NA	NA
Developmental 10 mg/kg-d	REACTOME_FORMATION_OF_TC_NER_PRE_INCISION_COMPLEX	1	1	0	51	7	13647	1	1	0	51	6	13648	1	1	0	51	1	13653	NA	NA	NA
Developmental 10 mg/kg-d	REACTOME_FORMATION_OF_THE_ANTERIOR_NEURAL_PLATE	1	1	0	11	7	13687	1	1	0	11	6	13688	1	1	0	11	1	13693	NA	NA	NA
Developmental 10 mg/kg-d	REACTOME_FORMATION_OF_THE_BETA_CATENIN_TCF_TRANSACTIVATING_COMPLEX	1	1	0	91	7	13607	1	1	0	91	6	13608	1	1	0	91	1	13613	NA	NA	NA
Developmental 10 mg/kg-d	REACTOME_FORMATION_OF_THE_CORNIFIED_ENVELOPE	1	1	0	129	7	13569	1	1	0	129	6	13570	1	1	0	129	1	13575	NA	NA	NA
Developmental 10 mg/kg-d	REACTOME_FORMATION_OF_THE_EARLY_ELONGATION_COMPLEX	1	1	0	33	7	13665	1	1	0	33	6	13666	1	1	0	33	1	13671	NA	NA	NA
Developmental 10 mg/kg-d	REACTOME_FORMATION_OF_THE_NEPHRIC_DUCT	1	1	0	18	7	13680	1	1	0	18	6	13681	1	1	0	18	1	13686	NA	NA	NA
Developmental 10 mg/kg-d	REACTOME_FORMATION_OF_THE_POSTERIOR_NEURAL_PLATE	1	1	0	10	7	13688	1	1	0	10	6	13689	1	1	0	10	1	13694	NA	NA	NA
Developmental 10 mg/kg-d	REACTOME_FORMATION_OF_THE_URETERIC_BUD	1	1	0	21	7	13677	1	1	0	21	6	13678	1	1	0	21	1	13683	NA	NA	NA
Developmental 10 mg/kg-d	REACTOME_FORMATION_OF_TUBULIN_FOLDING_INTERMEDIATES_BY_CCT_TRIC	1	1	0	26	7	13672	1	1	0	26	6	13673	1	1	0	26	1	13678	NA	NA	NA
Developmental 10 mg/kg-d	REACTOME_FORMATION_OF_WDR5_CONTAINING_HISTONE_MODIFYING_COMPLEXES	1	1	0	42	7	13656	1	1	0	42	6	13657	1	1	0	42	1	13662	NA	NA	NA
Developmental 10 mg/kg-d	REACTOME_FORMATION_OF_XYLULOSE_5_PHOSPHATE	1	1	0	5	7	13693	1	1	0	5	6	13694	1	1	0	5	1	13699	NA	NA	NA
Developmental 10 mg/kg-d	REACTOME_FORMYL_PEPTIDE_RECEPTORS_BIND_FORMYL_PEPTIDES_AND_MANY_OTHER_LIGANDS	1	1	0	8	7	13690	1	1	0	8	6	13691	1	1	0	8	1	13696	NA	NA	NA
Developmental 10 mg/kg-d	REACTOME_FOXO_MEDIATED_TRANSCRIPTION	1	1	0	66	7	13632	1	1	0	66	6	13633	1	1	0	66	1	13638	NA	NA	NA
Developmental 10 mg/kg-d	REACTOME_FOXO_MEDIATED_TRANSCRIPTION_OF_CELL_CYCLE_GENES	1	1	0	17	7	13681	1	1	0	17	6	13682	1	1	0	17	1	13687	NA	NA	NA
Developmental 10 mg/kg-d	REACTOME_FOXO_MEDIATED_TRANSCRIPTION_OF_CELL_DEATH_GENES	1	1	0	16	7	13682	1	1	0	16	6	13683	1	1	0	16	1	13688	NA	NA	NA
Developmental 10 mg/kg-d	REACTOME_FOXO_MEDIATED_TRANSCRIPTION_OF_OXIDATIVE_STRESS_METABOLIC_AND_NEURONAL_GENES	1	1	0	30	7	13668	1	1	0	30	6	13669	1	1	0	30	1	13674	NA	NA	NA
Developmental 10 mg/kg-d	REACTOME_FREE_FATTY_ACIDS_REGULATE_INSULIN_SECRETION	1	1	0	11	7	13687	1	1	0	11	6	13688	1	1	0	11	1	13693	NA	NA	NA
Developmental 10 mg/kg-d	REACTOME_FREE_FATTY_ACID_RECEPTORS	1	1	0	5	7	13693	1	1	0	5	6	13694	1	1	0	5	1	13699	NA	NA	NA
Developmental 10 mg/kg-d	REACTOME_FRS_MEDIATED_FGFR1_SIGNALING	1	1	0	23	7	13675	1	1	0	23	6	13676	1	1	0	23	1	13681	NA	NA	NA
Developmental 10 mg/kg-d	REACTOME_FRS_MEDIATED_FGFR2_SIGNALING	1	1	0	25	7	13673	1	1	0	25	6	13674	1	1	0	25	1	13679	NA	NA	NA
Developmental 10 mg/kg-d	REACTOME_FRS_MEDIATED_FGFR3_SIGNALING	1	1	0	20	7	13678	1	1	0	20	6	13679	1	1	0	20	1	13684	NA	NA	NA
Developmental 10 mg/kg-d	REACTOME_FRS_MEDIATED_FGFR4_SIGNALING	1	1	0	22	7	13676	1	1	0	22	6	13677	1	1	0	22	1	13682	NA	NA	NA
Developmental 10 mg/kg-d	REACTOME_FRUCTOSE_CATABOLISM	1	1	0	5	7	13693	1	1	0	5	6	13694	1	1	0	5	1	13699	NA	NA	NA
Developmental 10 mg/kg-d	REACTOME_FRUCTOSE_METABOLISM	1	1	0	7	7	13691	1	1	0	7	6	13692	1	1	0	7	1	13697	NA	NA	NA
Developmental 10 mg/kg-d	REACTOME_G0_AND_EARLY_G1	1	1	0	27	7	13671	1	1	0	27	6	13672	1	1	0	27	1	13677	NA	NA	NA
Developmental 10 mg/kg-d	REACTOME_G1_S_DNA_DAMAGE_CHECKPOINTS	1	1	0	68	7	13630	1	1	0	68	6	13631	1	1	0	68	1	13636	NA	NA	NA
Developmental 10 mg/kg-d	REACTOME_G1_S_SPECIFIC_TRANSCRIPTION	1	1	0	29	7	13669	1	1	0	29	6	13670	1	1	0	29	1	13675	NA	NA	NA
Developmental 10 mg/kg-d	REACTOME_G2_M_CHECKPOINTS	1	1	0	167	7	13531	1	1	0	167	6	13532	1	1	0	167	1	13537	NA	NA	NA
Developmental 10 mg/kg-d	REACTOME_G2_M_DNA_DAMAGE_CHECKPOINT	1	1	0	94	7	13604	1	1	0	94	6	13605	1	1	0	94	1	13610	NA	NA	NA
Developmental 10 mg/kg-d	REACTOME_G2_M_DNA_REPLICATION_CHECKPOINT	1	1	0	5	7	13693	1	1	0	5	6	13694	1	1	0	5	1	13699	NA	NA	NA
Developmental 10 mg/kg-d	REACTOME_G2_PHASE	1	1	0	5	7	13693	1	1	0	5	6	13694	1	1	0	5	1	13699	NA	NA	NA
Developmental 10 mg/kg-d	REACTOME_GAB1_SIGNALOSOME	1	1	0	17	7	13681	1	1	0	17	6	13682	1	1	0	17	1	13687	NA	NA	NA
Developmental 10 mg/kg-d	REACTOME_GABA_B_RECEPTOR_ACTIVATION	1	1	0	43	7	13655	1	1	0	43	6	13656	1	1	0	43	1	13661	NA	NA	NA
Developmental 10 mg/kg-d	REACTOME_GABA_RECEPTOR_ACTIVATION	1	1	0	60	7	13638	1	1	0	60	6	13639	1	1	0	60	1	13644	NA	NA	NA
Developmental 10 mg/kg-d	REACTOME_GABA_SYNTHESIS_RELEASE_REUPTAKE_AND_DEGRADATION	1	1	0	19	7	13679	1	1	0	19	6	13680	1	1	0	19	1	13685	NA	NA	NA
Developmental 10 mg/kg-d	REACTOME_GAMMA_CARBOXYLATION_HYPUSINYLATION_HYDROXYLATION_AND_ARYLSULFATASE_ACTIVATION	1	1	0	61	7	13637	1	1	0	61	6	13638	1	1	0	61	1	13643	NA	NA	NA
Developmental 10 mg/kg-d	REACTOME_GAMMA_CARBOXYLATION_TRANSPORT_AND_AMINO_TERMINAL_CLEAVAGE_OF_PROTEINS	1	1	0	11	7	13687	1	1	0	11	6	13688	1	1	0	11	1	13693	NA	NA	NA
Developmental 10 mg/kg-d	REACTOME_GAP_FILLING_DNA_REPAIR_SYNTHESIS_AND_LIGATION_IN_GG_NER	1	1	0	25	7	13673	1	1	0	25	6	13674	1	1	0	25	1	13679	NA	NA	NA
Developmental 10 mg/kg-d	REACTOME_GAP_JUNCTION_ASSEMBLY	1	1	0	38	7	13660	1	1	0	38	6	13661	1	1	0	38	1	13666	NA	NA	NA
Developmental 10 mg/kg-d	REACTOME_GAP_JUNCTION_DEGRADATION	1	1	0	12	7	13686	1	1	0	12	6	13687	1	1	0	12	1	13692	NA	NA	NA
Developmental 10 mg/kg-d	REACTOME_GAP_JUNCTION_TRAFFICKING_AND_REGULATION	1	1	0	51	7	13647	1	1	0	51	6	13648	1	1	0	51	1	13653	NA	NA	NA
Developmental 10 mg/kg-d	REACTOME_GASTRIN_CREB_SIGNALLING_PATHWAY_VIA_PKC_AND_MAPK	1	1	0	18	7	13680	1	1	0	18	6	13681	1	1	0	18	1	13686	NA	NA	NA
Developmental 10 mg/kg-d	REACTOME_GASTRULATION	1	1	0	129	7	13569	1	1	0	129	6	13570	1	1	0	129	1	13575	NA	NA	NA
Developmental 10 mg/kg-d	REACTOME_GDP_FUCOSE_BIOSYNTHESIS	1	1	0	6	7	13692	1	1	0	6	6	13693	1	1	0	6	1	13698	NA	NA	NA
Developmental 10 mg/kg-d	REACTOME_GENERATION_OF_SECOND_MESSENGER_MOLECULES	1	1	0	39	7	13659	1	1	0	39	6	13660	1	1	0	39	1	13665	NA	NA	NA
Developmental 10 mg/kg-d	REACTOME_GENE_AND_PROTEIN_EXPRESSION_BY_JAK_STAT_SIGNALING_AFTER_INTERLEUKIN_12_STIMULATION	1	1	0	38	7	13660	1	1	0	38	6	13661	1	1	0	38	1	13666	NA	NA	NA
Developmental 10 mg/kg-d	REACTOME_GENE_SILENCING_BY_RNA	1	1	0	139	7	13559	1	1	0	139	6	13560	1	1	0	139	1	13565	NA	NA	NA
Developmental 10 mg/kg-d	REACTOME_GERM_LAYER_FORMATION_AT_GASTRULATION	1	1	0	17	7	13681	1	1	0	17	6	13682	1	1	0	17	1	13687	NA	NA	NA
Developmental 10 mg/kg-d	REACTOME_GLI_PROTEINS_BIND_PROMOTERS_OF_HH_RESPONSIVE_GENES_TO_PROMOTE_TRANSCRIPTION	1	1	0	7	7	13691	1	1	0	7	6	13692	1	1	0	7	1	13697	NA	NA	NA
Developmental 10 mg/kg-d	REACTOME_GLOBAL_GENOME_NUCLEOTIDE_EXCISION_REPAIR_GG_NER	1	1	0	84	7	13614	1	1	0	84	6	13615	1	1	0	84	1	13620	NA	NA	NA
Developmental 10 mg/kg-d	REACTOME_GLUCAGON_LIKE_PEPTIDE_1_GLP1_REGULATES_INSULIN_SECRETION	1	1	0	42	7	13656	1	1	0	42	6	13657	1	1	0	42	1	13662	NA	NA	NA
Developmental 10 mg/kg-d	REACTOME_GLUCAGON_SIGNALING_IN_METABOLIC_REGULATION	1	1	0	33	7	13665	1	1	0	33	6	13666	1	1	0	33	1	13671	NA	NA	NA
Developmental 10 mg/kg-d	REACTOME_GLUCAGON_TYPE_LIGAND_RECEPTORS	1	1	0	33	7	13665	1	1	0	33	6	13666	1	1	0	33	1	13671	NA	NA	NA
Developmental 10 mg/kg-d	REACTOME_GLUCOCORTICOID_BIOSYNTHESIS	1	1	0	10	7	13688	1	1	0	10	6	13689	1	1	0	10	1	13694	NA	NA	NA
Developmental 10 mg/kg-d	REACTOME_GLUCONEOGENESIS	1	1	0	26	7	13672	1	1	0	26	6	13673	1	1	0	26	1	13678	NA	NA	NA
Developmental 10 mg/kg-d	REACTOME_GLUCOSE_METABOLISM	1	1	0	85	7	13613	1	1	0	85	6	13614	1	1	0	85	1	13619	NA	NA	NA
Developmental 10 mg/kg-d	REACTOME_GLUCURONIDATION	1	1	0	25	7	13673	1	1	0	25	6	13674	1	1	0	25	1	13679	NA	NA	NA
Developmental 10 mg/kg-d	REACTOME_GLUTAMATE_AND_GLUTAMINE_METABOLISM	1	1	0	14	7	13684	1	1	0	14	6	13685	1	1	0	14	1	13690	NA	NA	NA
Developmental 10 mg/kg-d	REACTOME_GLUTAMATE_NEUROTRANSMITTER_RELEASE_CYCLE	1	1	0	24	7	13674	1	1	0	24	6	13675	1	1	0	24	1	13680	NA	NA	NA
Developmental 10 mg/kg-d	REACTOME_GLUTATHIONE_CONJUGATION	1	1	0	36	7	13662	1	1	0	36	6	13663	1	1	0	36	1	13668	NA	NA	NA
Developmental 10 mg/kg-d	REACTOME_GLUTATHIONE_SYNTHESIS_AND_RECYCLING	1	1	0	12	7	13686	1	1	0	12	6	13687	1	1	0	12	1	13692	NA	NA	NA
Developmental 10 mg/kg-d	REACTOME_GLYCEROPHOSPHOLIPID_BIOSYNTHESIS	1	1	0	128	7	13570	1	1	0	128	6	13571	1	1	0	128	1	13576	NA	NA	NA
Developmental 10 mg/kg-d	REACTOME_GLYCEROPHOSPHOLIPID_CATABOLISM	1	1	0	7	7	13691	1	1	0	7	6	13692	1	1	0	7	1	13697	NA	NA	NA
Developmental 10 mg/kg-d	REACTOME_GLYCINE_DEGRADATION	1	1	0	7	7	13691	1	1	0	7	6	13692	1	1	0	7	1	13697	NA	NA	NA
Developmental 10 mg/kg-d	REACTOME_GLYCOGEN_BREAKDOWN_GLYCOGENOLYSIS	1	1	0	14	7	13684	1	1	0	14	6	13685	1	1	0	14	1	13690	NA	NA	NA
Developmental 10 mg/kg-d	REACTOME_GLYCOGEN_METABOLISM	1	1	0	25	7	13673	1	1	0	25	6	13674	1	1	0	25	1	13679	NA	NA	NA
Developmental 10 mg/kg-d	REACTOME_GLYCOGEN_STORAGE_DISEASES	1	1	0	16	7	13682	1	1	0	16	6	13683	1	1	0	16	1	13688	NA	NA	NA
Developmental 10 mg/kg-d	REACTOME_GLYCOGEN_SYNTHESIS	1	1	0	14	7	13684	1	1	0	14	6	13685	1	1	0	14	1	13690	NA	NA	NA
Developmental 10 mg/kg-d	REACTOME_GLYCOSAMINOGLYCAN_METABOLISM	1	1	0	126	7	13572	1	1	0	126	6	13573	1	1	0	126	1	13578	NA	NA	NA
Developmental 10 mg/kg-d	REACTOME_GLYCOSPHINGOLIPID_BIOSYNTHESIS	1	1	0	19	7	13679	1	1	0	19	6	13680	1	1	0	19	1	13685	NA	NA	NA
Developmental 10 mg/kg-d	REACTOME_GLYCOSPHINGOLIPID_CATABOLISM	1	1	0	39	7	13659	1	1	0	39	6	13660	1	1	0	39	1	13665	NA	NA	NA
Developmental 10 mg/kg-d	REACTOME_GLYCOSPHINGOLIPID_METABOLISM	1	1	0	58	7	13640	1	1	0	58	6	13641	1	1	0	58	1	13646	NA	NA	NA
Developmental 10 mg/kg-d	REACTOME_GLYCOSPHINGOLIPID_TRANSPORT	1	1	0	8	7	13690	1	1	0	8	6	13691	1	1	0	8	1	13696	NA	NA	NA
Developmental 10 mg/kg-d	REACTOME_GLYOXYLATE_METABOLISM_AND_GLYCINE_DEGRADATION	1	1	0	19	7	13679	1	1	0	19	6	13680	1	1	0	19	1	13685	NA	NA	NA
Developmental 10 mg/kg-d	REACTOME_GOLGI_ASSOCIATED_VESICLE_BIOGENESIS	1	1	0	56	7	13642	1	1	0	56	6	13643	1	1	0	56	1	13648	NA	NA	NA
Developmental 10 mg/kg-d	REACTOME_GOLGI_CISTERNAE_PERICENTRIOLAR_STACK_REORGANIZATION	1	1	0	14	7	13684	1	1	0	14	6	13685	1	1	0	14	1	13690	NA	NA	NA
Developmental 10 mg/kg-d	REACTOME_GOLGI_TO_ER_RETROGRADE_TRANSPORT	1	1	0	134	7	13564	1	1	0	134	6	13565	1	1	0	134	1	13570	NA	NA	NA
Developmental 10 mg/kg-d	REACTOME_GP1B_IX_V_ACTIVATION_SIGNALLING	1	1	0	12	7	13686	1	1	0	12	6	13687	1	1	0	12	1	13692	NA	NA	NA
Developmental 10 mg/kg-d	REACTOME_GPCR_LIGAND_BINDING	1	1	0	463	7	13235	1	1	0	463	6	13236	1	1	0	463	1	13241	NA	NA	NA
Developmental 10 mg/kg-d	REACTOME_GPER1_SIGNALING	1	1	0	45	7	13653	1	1	0	45	6	13654	1	1	0	45	1	13659	NA	NA	NA
Developmental 10 mg/kg-d	REACTOME_GPVI_MEDIATED_ACTIVATION_CASCADE	1	1	0	35	7	13663	1	1	0	35	6	13664	1	1	0	35	1	13669	NA	NA	NA
Developmental 10 mg/kg-d	REACTOME_GRB2_EVENTS_IN_ERBB2_SIGNALING	1	1	0	16	7	13682	1	1	0	16	6	13683	1	1	0	16	1	13688	NA	NA	NA
Developmental 10 mg/kg-d	REACTOME_GRB2_SOS_PROVIDES_LINKAGE_TO_MAPK_SIGNALING_FOR_INTEGRINS	1	1	0	15	7	13683	1	1	0	15	6	13684	1	1	0	15	1	13689	NA	NA	NA
Developmental 10 mg/kg-d	REACTOME_GRB7_EVENTS_IN_ERBB2_SIGNALING	1	1	0	5	7	13693	1	1	0	5	6	13694	1	1	0	5	1	13699	NA	NA	NA
Developmental 10 mg/kg-d	REACTOME_GROWTH_HORMONE_RECEPTOR_SIGNALING	1	1	0	24	7	13674	1	1	0	24	6	13675	1	1	0	24	1	13680	NA	NA	NA
Developmental 10 mg/kg-d	REACTOME_G_ALPHA_12_13_SIGNALLING_EVENTS	1	1	0	80	7	13618	1	1	0	80	6	13619	1	1	0	80	1	13624	NA	NA	NA
Developmental 10 mg/kg-d	REACTOME_G_ALPHA_I_SIGNALLING_EVENTS	1	1	0	314	7	13384	1	1	0	314	6	13385	1	1	0	314	1	13390	NA	NA	NA
Developmental 10 mg/kg-d	REACTOME_G_ALPHA_Q_SIGNALLING_EVENTS	1	1	0	217	7	13481	1	1	0	217	6	13482	1	1	0	217	1	13487	NA	NA	NA
Developmental 10 mg/kg-d	REACTOME_G_ALPHA_S_SIGNALLING_EVENTS	1	1	0	157	7	13541	1	1	0	157	6	13542	1	1	0	157	1	13547	NA	NA	NA
Developmental 10 mg/kg-d	REACTOME_G_ALPHA_Z_SIGNALLING_EVENTS	1	1	0	48	7	13650	1	1	0	48	6	13651	1	1	0	48	1	13656	NA	NA	NA
Developmental 10 mg/kg-d	REACTOME_G_BETA_GAMMA_SIGNALLING_THROUGH_CDC42	1	1	0	20	7	13678	1	1	0	20	6	13679	1	1	0	20	1	13684	NA	NA	NA
Developmental 10 mg/kg-d	REACTOME_G_BETA_GAMMA_SIGNALLING_THROUGH_PI3KGAMMA	1	1	0	25	7	13673	1	1	0	25	6	13674	1	1	0	25	1	13679	NA	NA	NA
Developmental 10 mg/kg-d	REACTOME_G_PROTEIN_ACTIVATION	1	1	0	24	7	13674	1	1	0	24	6	13675	1	1	0	24	1	13680	NA	NA	NA
Developmental 10 mg/kg-d	REACTOME_G_PROTEIN_BETA_GAMMA_SIGNALLING	1	1	0	32	7	13666	1	1	0	32	6	13667	1	1	0	32	1	13672	NA	NA	NA
Developmental 10 mg/kg-d	REACTOME_G_PROTEIN_MEDIATED_EVENTS	1	1	0	54	7	13644	1	1	0	54	6	13645	1	1	0	54	1	13650	NA	NA	NA
Developmental 10 mg/kg-d	REACTOME_HATS_ACETYLATE_HISTONES	1	1	0	142	7	13556	1	1	0	142	6	13557	1	1	0	142	1	13562	NA	NA	NA
Developmental 10 mg/kg-d	REACTOME_HCMV_EARLY_EVENTS	1	1	0	138	7	13560	1	1	0	138	6	13561	1	1	0	138	1	13566	NA	NA	NA
Developmental 10 mg/kg-d	REACTOME_HCMV_INFECTION	1	1	0	162	7	13536	1	1	0	162	6	13537	1	1	0	162	1	13542	NA	NA	NA
Developmental 10 mg/kg-d	REACTOME_HCMV_LATE_EVENTS	1	1	0	116	7	13582	1	1	0	116	6	13583	1	1	0	116	1	13588	NA	NA	NA
Developmental 10 mg/kg-d	REACTOME_HDACS_DEACETYLATE_HISTONES	1	1	0	94	7	13604	1	1	0	94	6	13605	1	1	0	94	1	13610	NA	NA	NA
Developmental 10 mg/kg-d	REACTOME_HDL_ASSEMBLY	1	1	0	8	7	13690	1	1	0	8	6	13691	1	1	0	8	1	13696	NA	NA	NA
Developmental 10 mg/kg-d	REACTOME_HDL_CLEARANCE	1	1	0	5	7	13693	1	1	0	5	6	13694	1	1	0	5	1	13699	NA	NA	NA
Developmental 10 mg/kg-d	REACTOME_HDL_REMODELING	1	1	0	10	7	13688	1	1	0	10	6	13689	1	1	0	10	1	13694	NA	NA	NA
Developmental 10 mg/kg-d	REACTOME_HDMS_DEMETHYLATE_HISTONES	1	1	0	50	7	13648	1	1	0	50	6	13649	1	1	0	50	1	13654	NA	NA	NA
Developmental 10 mg/kg-d	REACTOME_HDR_THROUGH_HOMOLOGOUS_RECOMBINATION_HRR	1	1	0	70	7	13628	1	1	0	70	6	13629	1	1	0	70	1	13634	NA	NA	NA
Developmental 10 mg/kg-d	REACTOME_HDR_THROUGH_MMEJ_ALT_NHEJ	1	1	0	12	7	13686	1	1	0	12	6	13687	1	1	0	12	1	13692	NA	NA	NA
Developmental 10 mg/kg-d	REACTOME_HDR_THROUGH_SINGLE_STRAND_ANNEALING_SSA	1	1	0	37	7	13661	1	1	0	37	6	13662	1	1	0	37	1	13667	NA	NA	NA
Developmental 10 mg/kg-d	REACTOME_HEDGEHOG_LIGAND_BIOGENESIS	1	1	0	65	7	13633	1	1	0	65	6	13634	1	1	0	65	1	13639	NA	NA	NA
Developmental 10 mg/kg-d	REACTOME_HEDGEHOG_OFF_STATE	1	1	0	113	7	13585	1	1	0	113	6	13586	1	1	0	113	1	13591	NA	NA	NA
Developmental 10 mg/kg-d	REACTOME_HEDGEHOG_ON_STATE	1	1	0	86	7	13612	1	1	0	86	6	13613	1	1	0	86	1	13618	NA	NA	NA
Developmental 10 mg/kg-d	REACTOME_HEME_BIOSYNTHESIS	1	1	0	14	7	13684	1	1	0	14	6	13685	1	1	0	14	1	13690	NA	NA	NA
Developmental 10 mg/kg-d	REACTOME_HEME_DEGRADATION	1	1	0	15	7	13683	1	1	0	15	6	13684	1	1	0	15	1	13689	NA	NA	NA
Developmental 10 mg/kg-d	REACTOME_HEME_SIGNALING	1	1	0	49	7	13649	1	1	0	49	6	13650	1	1	0	49	1	13655	NA	NA	NA
Developmental 10 mg/kg-d	REACTOME_HEPARAN_SULFATE_HEPARIN_HS_GAG_METABOLISM	1	1	0	57	7	13641	1	1	0	57	6	13642	1	1	0	57	1	13647	NA	NA	NA
Developmental 10 mg/kg-d	REACTOME_HIGHLY_CALCIUM_PERMEABLE_NICOTINIC_ACETYLCHOLINE_RECEPTORS	1	1	0	9	7	13689	1	1	0	9	6	13690	1	1	0	9	1	13695	NA	NA	NA
Developmental 10 mg/kg-d	REACTOME_HIGHLY_CALCIUM_PERMEABLE_POSTSYNAPTIC_NICOTINIC_ACETYLCHOLINE_RECEPTORS	1	1	0	11	7	13687	1	1	0	11	6	13688	1	1	0	11	1	13693	NA	NA	NA
Developmental 10 mg/kg-d	REACTOME_HIGHLY_SODIUM_PERMEABLE_POSTSYNAPTIC_ACETYLCHOLINE_NICOTINIC_RECEPTORS	1	1	0	7	7	13691	1	1	0	7	6	13692	1	1	0	7	1	13697	NA	NA	NA
Developmental 10 mg/kg-d	REACTOME_HISTIDINE_CATABOLISM	1	1	0	8	7	13690	1	1	0	8	6	13691	1	1	0	8	1	13696	NA	NA	NA
Developmental 10 mg/kg-d	REACTOME_HIV_ELONGATION_ARREST_AND_RECOVERY	1	1	0	33	7	13665	1	1	0	33	6	13666	1	1	0	33	1	13671	NA	NA	NA
Developmental 10 mg/kg-d	REACTOME_HIV_INFECTION	1	1	0	231	7	13467	1	1	0	231	6	13468	1	1	0	231	1	13473	NA	NA	NA
Developmental 10 mg/kg-d	REACTOME_HIV_LIFE_CYCLE	1	1	0	149	7	13549	1	1	0	149	6	13550	1	1	0	149	1	13555	NA	NA	NA
Developmental 10 mg/kg-d	REACTOME_HIV_TRANSCRIPTION_ELONGATION	1	1	0	43	7	13655	1	1	0	43	6	13656	1	1	0	43	1	13661	NA	NA	NA
Developmental 10 mg/kg-d	REACTOME_HIV_TRANSCRIPTION_INITIATION	1	1	0	47	7	13651	1	1	0	47	6	13652	1	1	0	47	1	13657	NA	NA	NA
Developmental 10 mg/kg-d	REACTOME_HOMOLOGOUS_DNA_PAIRING_AND_STRAND_EXCHANGE	1	1	0	43	7	13655	1	1	0	43	6	13656	1	1	0	43	1	13661	NA	NA	NA
Developmental 10 mg/kg-d	REACTOME_HOMOLOGY_DIRECTED_REPAIR	1	1	0	140	7	13558	1	1	0	140	6	13559	1	1	0	140	1	13564	NA	NA	NA
Developmental 10 mg/kg-d	REACTOME_HORMONE_LIGAND_BINDING_RECEPTORS	1	1	0	12	7	13686	1	1	0	12	6	13687	1	1	0	12	1	13692	NA	NA	NA
Developmental 10 mg/kg-d	REACTOME_HOST_INTERACTIONS_OF_HIV_FACTORS	1	1	0	131	7	13567	1	1	0	131	6	13568	1	1	0	131	1	13573	NA	NA	NA
Developmental 10 mg/kg-d	REACTOME_HSF1_ACTIVATION	1	1	0	31	7	13667	1	1	0	31	6	13668	1	1	0	31	1	13673	NA	NA	NA
Developmental 10 mg/kg-d	REACTOME_HSF1_DEPENDENT_TRANSACTIVATION	1	1	0	38	7	13660	1	1	0	38	6	13661	1	1	0	38	1	13666	NA	NA	NA
Developmental 10 mg/kg-d	REACTOME_HSP90_CHAPERONE_CYCLE_FOR_STEROID_HORMONE_RECEPTORS_SHR_IN_THE_PRESENCE_OF_LIGAND	1	1	0	57	7	13641	1	1	0	57	6	13642	1	1	0	57	1	13647	NA	NA	NA
Developmental 10 mg/kg-d	REACTOME_HS_GAG_BIOSYNTHESIS	1	1	0	31	7	13667	1	1	0	31	6	13668	1	1	0	31	1	13673	NA	NA	NA
Developmental 10 mg/kg-d	REACTOME_HS_GAG_DEGRADATION	1	1	0	24	7	13674	1	1	0	24	6	13675	1	1	0	24	1	13680	NA	NA	NA
Developmental 10 mg/kg-d	REACTOME_HUR_ELAVL1_BINDS_AND_STABILIZES_MRNA	1	1	0	8	7	13690	1	1	0	8	6	13691	1	1	0	8	1	13696	NA	NA	NA
Developmental 10 mg/kg-d	REACTOME_HYALURONAN_BIOSYNTHESIS_AND_EXPORT	1	1	0	5	7	13693	1	1	0	5	6	13694	1	1	0	5	1	13699	NA	NA	NA
Developmental 10 mg/kg-d	REACTOME_HYALURONAN_METABOLISM	1	1	0	17	7	13681	1	1	0	17	6	13682	1	1	0	17	1	13687	NA	NA	NA
Developmental 10 mg/kg-d	REACTOME_HYALURONAN_UPTAKE_AND_DEGRADATION	1	1	0	12	7	13686	1	1	0	12	6	13687	1	1	0	12	1	13692	NA	NA	NA
Developmental 10 mg/kg-d	REACTOME_HYDROLYSIS_OF_LPC	1	1	0	9	7	13689	1	1	0	9	6	13690	1	1	0	9	1	13695	NA	NA	NA
Developmental 10 mg/kg-d	REACTOME_IFNG_SIGNALING_ACTIVATES_MAPKS	1	1	0	8	7	13690	1	1	0	8	6	13691	1	1	0	8	1	13696	NA	NA	NA
Developmental 10 mg/kg-d	REACTOME_IKBA_VARIANT_LEADS_TO_EDA_ID	1	1	0	7	7	13691	1	1	0	7	6	13692	1	1	0	7	1	13697	NA	NA	NA
Developmental 10 mg/kg-d	REACTOME_IKK_COMPLEX_RECRUITMENT_MEDIATED_BY_RIP1	1	1	0	23	7	13675	1	1	0	23	6	13676	1	1	0	23	1	13681	NA	NA	NA
Developmental 10 mg/kg-d	REACTOME_IL_6_TYPE_CYTOKINE_RECEPTOR_LIGAND_INTERACTIONS	1	1	0	17	7	13681	1	1	0	17	6	13682	1	1	0	17	1	13687	NA	NA	NA
Developmental 10 mg/kg-d	REACTOME_IMMUNOREGULATORY_INTERACTIONS_BETWEEN_A_LYMPHOID_AND_A_NON_LYMPHOID_CELL	1	1	0	190	7	13508	1	1	0	190	6	13509	1	1	0	190	1	13514	NA	NA	NA
Developmental 10 mg/kg-d	REACTOME_INACTIVATION_OF_CDC42_AND_RAC1	1	1	0	8	7	13690	1	1	0	8	6	13691	1	1	0	8	1	13696	NA	NA	NA
Developmental 10 mg/kg-d	REACTOME_INACTIVATION_OF_CSF3_G_CSF_SIGNALING	1	1	0	25	7	13673	1	1	0	25	6	13674	1	1	0	25	1	13679	NA	NA	NA
Developmental 10 mg/kg-d	REACTOME_INCRETIN_SYNTHESIS_SECRETION_AND_INACTIVATION	1	1	0	24	7	13674	1	1	0	24	6	13675	1	1	0	24	1	13680	NA	NA	NA
Developmental 10 mg/kg-d	REACTOME_INDUCTION_OF_CELL_CELL_FUSION	1	1	0	13	7	13685	1	1	0	13	6	13686	1	1	0	13	1	13691	NA	NA	NA
Developmental 10 mg/kg-d	REACTOME_INFECTION_WITH_MYCOBACTERIUM_TUBERCULOSIS	1	1	0	27	7	13671	1	1	0	27	6	13672	1	1	0	27	1	13677	NA	NA	NA
Developmental 10 mg/kg-d	REACTOME_INFLAMMASOMES	1	1	0	21	7	13677	1	1	0	21	6	13678	1	1	0	21	1	13683	NA	NA	NA
Developmental 10 mg/kg-d	REACTOME_INFLUENZA_INFECTION	1	1	0	157	7	13541	1	1	0	157	6	13542	1	1	0	157	1	13547	NA	NA	NA
Developmental 10 mg/kg-d	REACTOME_INHIBITION_OF_DNA_RECOMBINATION_AT_TELOMERE	1	1	0	67	7	13631	1	1	0	67	6	13632	1	1	0	67	1	13637	NA	NA	NA
Developmental 10 mg/kg-d	REACTOME_INHIBITION_OF_REPLICATION_INITIATION_OF_DAMAGED_DNA_BY_RB1_E2F1	1	1	0	13	7	13685	1	1	0	13	6	13686	1	1	0	13	1	13691	NA	NA	NA
Developmental 10 mg/kg-d	REACTOME_INHIBITION_OF_THE_PROTEOLYTIC_ACTIVITY_OF_APC_C_REQUIRED_FOR_THE_ONSET_OF_ANAPHASE_BY_MITOTIC_SPINDLE_CHECKPOINT_COMPONENTS	1	1	0	21	7	13677	1	1	0	21	6	13678	1	1	0	21	1	13683	NA	NA	NA
Developmental 10 mg/kg-d	REACTOME_INITIAL_TRIGGERING_OF_COMPLEMENT	1	1	0	80	7	13618	1	1	0	80	6	13619	1	1	0	80	1	13624	NA	NA	NA
Developmental 10 mg/kg-d	REACTOME_INITIATION_OF_NUCLEAR_ENVELOPE_NE_REFORMATION	1	1	0	19	7	13679	1	1	0	19	6	13680	1	1	0	19	1	13685	NA	NA	NA
Developmental 10 mg/kg-d	REACTOME_INLA_MEDIATED_ENTRY_OF_LISTERIA_MONOCYTOGENES_INTO_HOST_CELLS	1	1	0	9	7	13689	1	1	0	9	6	13690	1	1	0	9	1	13695	NA	NA	NA
Developmental 10 mg/kg-d	REACTOME_INLB_MEDIATED_ENTRY_OF_LISTERIA_MONOCYTOGENES_INTO_HOST_CELL	1	1	0	15	7	13683	1	1	0	15	6	13684	1	1	0	15	1	13689	NA	NA	NA
Developmental 10 mg/kg-d	REACTOME_INOSITOL_PHOSPHATE_METABOLISM	1	1	0	48	7	13650	1	1	0	48	6	13651	1	1	0	48	1	13656	NA	NA	NA
Developmental 10 mg/kg-d	REACTOME_INSERTION_OF_TAIL_ANCHORED_PROTEINS_INTO_THE_ENDOPLASMIC_RETICULUM_MEMBRANE	1	1	0	22	7	13676	1	1	0	22	6	13677	1	1	0	22	1	13682	NA	NA	NA
Developmental 10 mg/kg-d	REACTOME_INSULIN_PROCESSING	1	1	0	25	7	13673	1	1	0	25	6	13674	1	1	0	25	1	13679	NA	NA	NA
Developmental 10 mg/kg-d	REACTOME_INSULIN_RECEPTOR_RECYCLING	1	1	0	30	7	13668	1	1	0	30	6	13669	1	1	0	30	1	13674	NA	NA	NA
Developmental 10 mg/kg-d	REACTOME_INSULIN_RECEPTOR_SIGNALLING_CASCADE	1	1	0	54	7	13644	1	1	0	54	6	13645	1	1	0	54	1	13650	NA	NA	NA
Developmental 10 mg/kg-d	REACTOME_INTEGRATION_OF_ENERGY_METABOLISM	1	1	0	108	7	13590	1	1	0	108	6	13591	1	1	0	108	1	13596	NA	NA	NA
Developmental 10 mg/kg-d	REACTOME_INTEGRATION_OF_PROVIRUS	1	1	0	9	7	13689	1	1	0	9	6	13690	1	1	0	9	1	13695	NA	NA	NA
Developmental 10 mg/kg-d	REACTOME_INTEGRIN_CELL_SURFACE_INTERACTIONS	1	1	0	85	7	13613	1	1	0	85	6	13614	1	1	0	85	1	13619	NA	NA	NA
Developmental 10 mg/kg-d	REACTOME_INTEGRIN_SIGNALING	1	1	0	27	7	13671	1	1	0	27	6	13672	1	1	0	27	1	13677	NA	NA	NA
[truncated: 13,578 more rows]
