# Supplementary material for: Hepatic transcriptomic responses in gravid and non-gravid rats exposed to HFPO-DA: Analyses to inform the role of maternal effects in neonatal toxicity
Source: PLoS One. 2026 Apr 1;21(4):e0345643. doi: 10.1371/journal.pone.0345643 (PMC13042825; doi:10.1371/journal.pone.0345643)
Supplement: S4 File — (XLSX) [file pone.0345643.s006.xlsx]

## Sheet: Developmental
S4 Data. Predicted upstream regulators (z-score threshold of >|2|) of differentially expressed genes from the developmental toxicity study at 1000 mg/kg-d HFPO-DA.
Upstream Regulator	Expr Log Ratio	Molecule Type	Predicted Activation State	Activation z-score	p-value of overlap	Target Molecules in Dataset	Mechanistic Network
PPARA	0.126	ligand-dependent nuclear receptor	Activated	6.991	1.92e-49	AADAC,ABCA1,ABCD3,Acaa1a,ACAA2,ACACA,ACADL,ACADM,ACADVL,ACAT1,Acot1,Acot2,ACOX1,ACSL1,ADTRP,AGXT,AKR7A2,ALDH2,ALDH3A2,AMBP,APCS,APEX1,APOA1,APOA5,APOC2,APOC3,APOM,AQP9,ASNS,ASS1,ATP5F1B,BCL2L1,C1QA,C1QB,C3,C6,C8A,CAT,CEACAM1,CEBPD,CFI,CHRNA2,COX4I1,CPT1A,CPT1B,CPT2,CRAT,CREB3L3,CROT,CSAD,CTSE,CYBB,Cyp2b10,Cyp4a10 (includes others),Cyp4a14,CYP51A1,DECR1,DIO1,ECH1,ECI1,ECI2,EHHADH,ELOVL6,ETFB,FABP1…	497 (16)
RICTOR	-0.141	other	Inhibited	-7.142	8.45e-40	ATP5F1A,ATP5F1B,ATP5F1C,ATP5F1D,ATP5MC1,ATP5MC3,ATP5PO,ATP6V0D1,ATP6V1F,BCL2L1,BSG,CD4,CDH1,COX15,COX17,COX4I1,COX5A,COX6A1,COX6B1,COX6C,COX7C,COX8A,CYC1,FAU,IFIT2,NDUFA10,NDUFA3,NDUFA9,NDUFB10,NDUFB2,NDUFB3,NDUFB5,NDUFB8,NDUFB9,NDUFC1,NDUFC2,NDUFS1,NDUFS3,NDUFS4,NDUFS7,PRKCB,PRKCE,PSMA5,PSMA6,PSMA7,PSMB1,PSMB10,PSMB2,PSMB8,PSMB9,PSMC1,PSMC2,PSMC3,PSMC4,PSMD12,PSMD13,PSMD3,PSMD4,RORC,RPL18,RPL26,…	629 (21)
MYC	1.324	transcription regulator	Activated	3.792	8.58e-37	ABCA1,ABCA2,ABCC3,ABCD3,ACACA,ACADM,ACAT1,ACLY,ACOT12,ADSL,AGRN,AIF1,APEX1,APOC3,ASNS,ASS1,ATAD3A,BCL2L1,BCOR,BOP1,C1QBP,CAMK2N1,CCL5,Ccl6,CD48,CDH1,CDH2,CDKN1B,CEBPD,CHP1,CLIC4,CLPP,CLUH,CNBP,COX5A,COX6A1,COX6B1,CPT1A,CPT2,CRIP1,CSF1R,CSRP2,CTSB,CXCL11,DDX39B,DNPH1,DUSP7,ECM1,ECSIT,EEF1A1,EIF2S1,EIF2S2,EIF4EBP1,EIF5A,ENO1,EPCAM,FABP1,FABP4,FASN,FCGR1A,FCGRT,FN1,FSTL1,FUS,G6PD,GAA,GAPDH,GGH,GLYR1…	618 (22)
ATP5IF1	0.483	other	Activated	2.449	1.21e-35	ACAA2,ACACA,ACACB,ACAD9,ACADL,ACADM,ACADSB,ACADVL,ACAT1,ACLY,ACSF3,AIFM1,ALDH6A1,AUH,BLVRB,CAT,COX4I1,CPT2,DBT,DLD,ECH1,ECI1,ETFA,ETFB,ETFDH,FABP3,FABP4,FASN,FMO1,GPD2,HADH,HADHA,HADHB,LDHB,NDUFA10,NDUFA9,NDUFS1,NDUFS3,PRDX3,SDHA,SDHB,SOD2	354 (14)
PPARGC1A	0.379	transcription regulator	Activated	6.634	2.96e-33	ABAT,ABCA1,ACACA,ACACB,ACADL,ACADM,ACADVL,ACAT1,ACOX1,ALAS1,APOC2,APOC3,ATP5F1A,ATP5F1B,ATP5MC1,ATP5MC3,ATP5PO,BDH1,C3,CAT,CD68,CEBPD,CIDEB,COX4I1,COX5A,COX6C,CPT1A,CPT1B,CTSC,CYP2A6,Cyp2b10,DGAT1,DIO1,EGFR,ENO1,EPAS1,FABP3,FABP4,FASN,GAS6,GRIN2C,HMGCS2,IGFBP3,IGFBP7,IL18,INHBA,JAK2,LDHA,LDHB,LPIN1,MAPK14,MDH2,ME1,MMP15,MPC2,MRPS31,MYD88,NCEH1,NDUFB5,NDUFB8,NDUFS1,NLRP3,NR1I3,NSDHL,ODC1,OGN,OSMR,…	636 (17)
TGFB1	-1.237	growth factor	Inhibited	-2.278	4.68e-33	ABCA1,ABCC2,ACAA2,ACACA,ACLY,Acot1,ACVRL1,ADAM12,ADAM15,ADGRA1,Akr1c19,ALDH1A1,ALDH2,ALDH3A2,AMOTL2,APOC2,AQP9,ARF1,ASNS,ASS1,ATM,BCL2L1,BDH1,BGN,BHLHE40,BMF,BMP7,BSG,BTG1,C1QA,C1QB,C1QC,C1R,C1S,C3,CAMK2N1,CAPRIN1,CAT,CAV2,CCL5,CCT2,CCT5,CCT6A,CD14,CD163,CD4,CD68,CD74,CDH1,CDH2,CDKN1B,CEBPD,CFB,CFD,CFI,CKS1B,CLIC4,CNN2,CNN3,COX5A,CPT1B,CSF1,CSF1R,CSRP2,CTSB,CTSC,CTSS,CXADR,CYBB,CYC1,CYP17A1,CYP51…	687 (20)
CLPP	1.238	peptidase	Inhibited	-5.466	5.13e-33	ACADL,ACADM,ACADVL,ACSL1,ALAS1,ALDH2,ATP5F1A,ATP5F1B,CRAT,CYC1,DECR1,DLD,DLST,ECH1,ECI1,ECI2,ENO1,ETFA,ETFB,ETFDH,GAPDH,HADH,HADHA,HADHB,HSPA9,HSPD1,IDH2,IFIT2,LONP1,MDH2,PRDX3,SAMM50,SDHA,SDHB,SDHC,SLC25A11,SOD2,SUCLA2,SUCLG1,TUFM,UQCRC1
TP53	0.086	transcription regulator	Inhibited	-3.729	1.99e-30	ABAT,ABCA1,ABCA2,ABCC2,Acaa1a,ACAA2,ACACB,ACADL,ACADM,ACADVL,ACAT1,ACBD4,ACLY,ACO1,ACOX1,ACSF2,ACSF3,ACSL1,ADAM12,AKR1B1,ALDH1A1,Alox15,AMOTL2,APEX1,APOA1,ARPC1B,ARRB2,ASNS,ASS1,ASTN2,ATP5F1A,ATP5F1C,ATP5MC1,ATP5MC3,BCL2L1,BHLHE40,BMF,BOP1,BTG1,BTK,C1QC,CALCRL,CAMK2N1,CASP2,CAT,CAV2,CCDC80,CCL5,CCS,CD81,CDH1,CDKN1B,CEBPD,CISD1,CKS1B,CLIC4,CLPP,CLUH,CMBL,CNN2,CNN3,COPS5,COQ3,COQ4,COQ6,CORO1A,COX15…	704 (24)
CTNNB1	-0.004	transcription regulator	Inhibited	-3.782	9.54e-30	Acaa1a,ACACA,ACADL,ACADVL,ACAT1,ACLY,AGRN,ALDH1A1,ALDH3A2,APOM,ATM,ATP5MC3,ATP5PO,BCL2L1,BGN,BHLHE40,BMF,BMP7,BTF3,C6,CA3,CCL5,CD4,CDH1,CDH2,CDKN1B,CEACAM1,CFD,CNN2,COX4I1,COX5A,CPT1A,CPT1B,CPT2,CRAT,CRIP1,CYC1,Cyp1a2,CYP2A6,CYP51A1,DIO1,ECM1,EGFR,EIF5A,ENC1,EPCAM,FABP1,FABP4,FASN,FCER1G,FN1,FZD7,GAPDH,GPX4,HADHA,HILPDA,HMGCS2,HNF4A,HSPE1,HTRA1,ID2,ID3,IL15,IL1R1,IRF8,ITGB2,KDR,LECT2,LSP1,MAP4,ME…	619 (23)
IFNG	-1.001	cytokine	Inhibited	-4.065	3.66e-29	A2M,ABCA1,ABCD3,ACLY,ACO1,Acot1,ADAMTS9,ADGRA1,AGRN,AIF1,AQP9,ASNS,ASS1,ATG3,ATM,ATP5F1D,ATP5MC3,BCL2L1,BMF,BST2,BTG1,C1QA,C1QB,C1QC,C1R,C3,C4a/C4b,CASP2,CAT,CCL5,Ccl6,CD14,CD163,CD4,CD5L,CD68,CD74,CDH1,CDH17,CDH2,CDKN1B,CEACAM1,CEBPD,CFB,CFP,CLIC4,CORO1A,COX4I1,COX6C,COX8A,CP,CPT1A,CSF1,CSF1R,CTSB,CTSC,CTSS,CXADR,CXCL11,CYBB,Cyp1a2,DECR1,DIO1,DLL1,DNASE1L3,EDNRB,EEF1A1,EGF,EIF2S2,EIF4EBP1,ENO1,F…	424 (15)
TNF	-3.858	cytokine	Inhibited	-4.755	1.19e-28	A2M,ABCA1,ABCC2,ABCC3,ABHD5,ACACA,ACADM,ACADVL,ACOX1,ACSL1,ADGRE1,ADRB1,AKR1B1,ALDH2,APCS,APOA1,APOC2,AQP9,ARHGDIB,ASS1,B4GALT1,BCKDHA,BCL2L1,BGN,BHLHE40,BST2,BTG1,C1S,C3,C4a/C4b,CASP2,CAT,CAVIN3,CBL,CCDC80,CCL5,Ccl6,CD14,CD163,CD4,CD74,CDH1,CDH17,CDH2,CDKN1B,CDO1,CEACAM1,CEBPD,CFB,CFD,CLIC4,CMBL,COX4I1,CP,CPT1A,CPT1B,CPT2,CREB3L3,CSF1,CSF1R,CTSB,CTSC,CTSS,CXCL11,CYBB,CYP17A1,DBT,DEPTOR,DGAT1,DIO…	623 (20)
SLC27A2	1.23	transporter	Inhibited	-5.325	2.05e-28	ABCD3,Acaa1a,ACAA2,ACADL,ACADM,ACOT1,Acot1,ACOX1,ACSL1,CPT2,CRAT,Cyp4a10 (includes others),Cyp4a14,DECR1,ECI1,ECI2,EHHADH,ETFDH,FABP1,HADHA,HADHB,ME1,PEX11A,PEX16,PLIN2,PXMP4,RETSAT,Scd1,SLC27A1
TEAD1	-0.396	transcription regulator	Activated	6.378	1.44e-27	ACADL,ACADM,ACADVL,ACSL1,AMOTL2,ATP5F1A,ATP5F1B,ATP5F1C,ATP5F1D,ATP5MC1,ATP5MC3,ATP5PO,CDKN1B,COX4I1,COX5A,COX6C,COX7C,CPT1B,CPT2,CYC1,ECH1,ETFA,ETFB,ETFDH,FABP3,HADH,HADHA,HADHB,NDUFA10,NDUFA3,NDUFA9,NDUFB10,NDUFB2,NDUFB3,NDUFB5,NDUFB7,NDUFB8,NDUFC1,NDUFC2,NDUFS1,NDUFS3,NDUFS4,NDUFS7,NRXN2,SDHA,SDHB,SDHC,SLFN5,UQCRC1,UQCRFS1,UQCRH,UQCRQ	468 (7)
NFE2L2	-0.451	transcription regulator	Activated	3.059	1.92e-27	ABCC2,ABCC3,ACTG1,ADGRE3,AKR7A2,ALAS1,APCS,APEX1,ARF1,BCL2L1,C1QA,C1QC,C3,C4a/C4b,CA3,CAT,CBR1,CCL5,CCNC,CD14,CD163,CD68,CD74,CDH1,CDH2,CFD,CLPP,COPS5,COQ7,COX4I1,CP,CPT1A,CSF1,CYBB,Cyp4a14,DDX39B,EDNRB,EIF2S1,EPAS1,EPB41,EPHX1,FABP1,FABP4,FASN,FMO1,FN1,FUS,G6PD,GLIPR1,GPX4,Gstt2,H2-Eb1,H2-T-ps/H2-T23,HILPDA,HLA-A,HLA-DMA,HSP90AA1,HSP90B1,HSPA9,Ifitm6,KDR,LCP2,LDHA,Lyz1/Lyz2,MAF,ME1,MGLL,MRPS18B,…	553 (19)
PPARG	-0.634	ligand-dependent nuclear receptor	Activated	4.228	7.54e-27	ABCA1,Acaa1a,ACAA2,ACACA,ACADL,ACADM,ACLY,ACOX1,ACSL1,APOA1,ASAP1,ATP5PO,BCL2L1,BDH1,C3,CAT,CAV2,CCL5,CD5L,CD68,CDH1,Ces1d,CFD,CPLX2,CPT1A,CPT1B,CPT2,CRAT,Cyp4a10 (includes others),Cyp4a14,DGAT1,EGFR,EHHADH,EIF4EBP1,ELOVL6,ENO1,EPAS1,EPHX1,FABP1,FABP3,FABP4,FASN,FN1,GAPDH,GPD1,GPT,Gsta2,HADHA,HADHB,HEBP1,HMGCS2,HP,IGFBP3,IGFBP7,IL33,MAPK14,MBNL1,ME1,MERTK,MGLL,MLYCD,MRTO4,MTTP,MYD88,NCF1,NR1D1,OD…	725 (23)
SMARCAL1	-0.305	enzyme	Activated	2.534	5.1e-25	AADAC,ABHD15,ACACA,ACAT1,ACLY,ACOT4,APOA1,APOA5,APOC2,APOC3,APOH,APOM,ATP5MC3,CAT,COX6B1,COX7C,CPT1A,CPT2,CROT,CRYL1,CYP51A1,DHCR24,EHHADH,FABP1,FABP3,FADS1,FASN,GPD1,HADH,LPIN1,LRP4,MGLL,MTTP,NDUFA3,NDUFB10,NDUFB5,NDUFC1,NDUFC2,NSDHL,PAQR7,PDK4,PKLR,SERPINA6,SORT1,SREBF1
CPT1B	4.005	enzyme	Inhibited	-5.181	2.59e-24	ACACA,ACACB,ACADL,ACADM,ACADVL,ACSL1,ATP5F1A,ATP5F1B,ATP5F1C,CBL,COX15,COX17,COX4I1,COX5A,COX6B1,COX6C,EIF4EBP1,EPAS1,FABP3,FASN,HADH,HADHA,MGLL,NDUFA10,NDUFA3,NDUFA9,NDUFB10,NDUFB2,NDUFB3,NDUFB9,NDUFC1,NDUFS1,NDUFS3,NDUFS4,PANK1,PCK2,PDK4,PIK3R1,PPP1R3B,PPP1R3C,PRKAB1,PTPRF,SCARB1,Scd1,SDHA,SDHB,SLC27A1,SOCS3,SREBF1,TRIP10,UQCR10,UQCRFS1,UQCRH,UQCRQ	272 (7)
MAP4K4		kinase	Inhibited	-4.268	1.98e-23	ACAA2,ACACA,ACACB,ACADVL,ACLY,APIP,AUH,CDH2,CHKB,CHSY1,COQ3,CYC1,DLD,DLST,FAR1,FASN,GCDH,HADH,HADHA,HADHB,LDHB,MGLL,NDUFA3,NDUFB7,NDUFS1,NDUFS4,PAPSS2,PDHX,PEX11A,PEX16,PGAM1,PHYH,PON2,SASH1,Scd1,SREBF1,ST3GAL4,STK25,SUCLG1,UQCRC1,UQCRFS1	482 (14)
RXRA	-0.319	ligand-dependent nuclear receptor	Activated	2.667	6.87e-22	ABCA1,ABCC2,ABCC3,ACACA,ACACB,ACADM,Acot1,ACOX1,ACSL1,ANGPTL3,APOA1,APOA5,APOC3,APOM,ASNS,C1QA,C3,C4a/C4b,CAT,Ccl6,Cd200r2/Cd200r4,CDO1,CEBPD,CPT1A,CPT1B,CPT2,CTSB,CTSS,Cyp1a2,Cyp2b10,Cyp2c70,Cyp4a10 (includes others),ECM1,EHD3,EHHADH,EPHX1,FABP1,FABP3,FABP4,FASN,FLT3,FSTL1,GAS6,GPD1,GPT,HADHA,HADHB,HMGCS2,HNF4A,IER3,Lyz1/Lyz2,MARCO,MLYCD,MYO1E,NAV2,NDUFC2,NR1D1,NR1I3,OSMR,PCK2,PKLR,RBP1,RNASEL,R…	690 (21)
MAPT	-0.73	other	Inhibited	-2.396	1.12e-21	ABCA2,ACAT1,ACLY,ACTG1,AIF1,ANP32A,ARF1,ASPG,ATP5F1A,ATP5F1B,ATP5F1C,ATP5F1D,ATP6V0D1,B4GALT1,BSG,C1QB,C1QBP,C3,C4a/C4b,CAPG,Ccl6,CD14,CD48,CD74,CDKN1B,CLTB,CORO1A,COX4I1,COX5A,COX6C,CP,CPLX2,CTSC,CTSS,CYBB,DLD,DPY19L3,ELF4,ENO1,EPHX1,FASN,FUS,GAA,GAPDH,Gbp5,GGH,GPX4,H2-Eb1,H2-T-ps/H2-T23,HDAC9,HLA-A,HNRNPA3,HSP90AA1,HSPB1,HSPD1,HSPE1,HYAL1,INPP4A,ITGB2,LCMT1,LDHB,LGALS3BP,LTC4S,Lyz1/Lyz2,MSN,NAP…	460 (19)
ACOX1	3.32	enzyme	Inhibited	-3.518	1.3e-21	ABCD3,Acaa1a,ACADL,ACADM,ACADVL,Acot2,ACOX1,ACSL1,APCS,CAT,CBR1,CPOX,CRAT,CTSE,Cyp1a2,Cyp4a10 (includes others),Cyp4a14,DIO1,EGFR,EHHADH,FABP4,FASN,GPX4,H2-Eb1,HSD11B1,KRT8,LGALS3BP,LONP1,MFGE8,MGLL,PDK4,PEX11A,PLIN2,QPCT,RPL36,SGK1,SLC16A1,SLC27A2,SLC4A4,SLCO2B1,TRIB3,Vnn3	702 (15)
MLXIPL		transcription regulator	Activated	4.69	4.79e-21	ACACA,ACACB,ACLY,ADGRE1,CPT1A,ELOVL6,FABP4,FASN,GPD1,HMGCS2,MIOX,NR1D1,PKLR,PNPLA2,RPL15,RPL18,RPL19,RPL26,RPL27,RPL28,RPL3,RPL30,RPL35,RPL36,RPL36A,RPL38,RPL5,RPL6,RPL7L1,RPS13,RPS15A,RPS17,RPS19,RPS27,RPS27A,RPS28,RPS5,RPS9,Scd1,SLC2A2,SREBF1,STBD1,UCP3	269 (9)
KRAS	0.344	enzyme	Activated	3.266	4.86e-21	ABCA1,ACLY,ACSL1,ACVRL1,AGRN,ARHGDIB,ARRB2,ASPH,BCL2L1,BDH1,BGN,BSG,CASP2,CAV2,CCDC80,CCT5,CD74,CD81,CDH1,CDH2,CDKN1B,CHSY1,CLPTM1,CMBL,CPOX,CPT1A,CPT1B,CPT2,CXADR,CYBB,Cyp2j6,DLC1,DPY19L3,EEF1A1,EGFR,EIF4EBP1,EIF5A,ENO1,EPCAM,EXOSC5,FASN,FN1,FSTL1,G6PD,GALNT11,GAPDH,GMFG,GNPTAB,GPX4,HADHB,HEXIM1,HIRA,HLA-DMB,HNF4A,HSPB1,HSPE1,HTRA1,IER3,IGFBP7,IL33,INHBA,IRF1,ITGB2,ITIH1,LDHA,LGALS3BP,LTBP4,Lyz1…	675 (22)
IL6	-3.213	cytokine	Inhibited	-2.675	4.2e-20	A2M,ABCA1,ABCC2,ABCC3,ACOX1,ACVRL1,ADGRE1,ALAS1,ALDH1A1,APCS,APOA1,BCL2L1,BGN,BHLHE40,BST2,C3,CAPRIN1,CCL5,CD14,CD163,CD48,CD53,CD68,CD74,CDH1,CDH2,CDKN1B,CEACAM1,CEBPD,CFD,CFP,COX4I1,CP,CPB2,CSF1,CSF1R,CTSB,CTSC,CYBB,Cyp2b10,DIO1,EGFR,F12,FCGR1A,FCGRT,FGA,FGB,FN1,GALE,Gsta2,H2-Eb1,HLA-A,HLA-DMA,HP,ID2,IFIT2,IGFBP3,IL15,IL1R1,IRF1,IRF8,JAK2,KDR,KRT8,LBP,Lyz1/Lyz2,MAF,MERTK,MSR1,Mt1,MTTP,MYD88,NAM…	431 (16)
LONP1	0.98	peptidase	Inhibited	-2.124	5.86e-20	ACAT1,ASNS,ATP5F1A,ATP5F1D,C1QBP,CDH1,CHCHD3,CLPP,CLPX,COX5A,COX8A,DLD,EARS2,ECI1,ECSIT,ETFB,HMGCS2,HSPA9,HSPB1,HSPD1,HSPE1,IMMT,MDH2,MRPS31,PGAM1,S100A11,SOD2,TUFM,UQCRFS1,VDAC1,VDAC2
DYRK1B	-0.091	kinase	Inhibited	-4.872	7.72e-20	ATP5F1A,ATP5F1B,ATP5F1C,ATP5MC1,ATP5MC3,ATP5PO,CDKN1B,COX4I1,COX5A,COX7C,CP,LRPPRC,NDUFA10,NDUFA9,NDUFB7,NDUFB8,NDUFB9,NDUFC2,NDUFS1,NDUFS3,NDUFS4,SDHA,SDHB,SDHC,SOD2,STAT3,UQCRC1,UQCRFS1,UQCRH	141 (3)
SREBF1	0.956	transcription regulator	Activated	2.038	7.83e-20	ABCA1,ACACA,ACACB,ACLY,ACSL1,APOA5,APOC3,BCL2L1,BHLHE40,CD14,CEBPD,CFD,CFI,COX4I1,CSAD,CXADR,CYP51A1,DPY19L3,EHHADH,ELOVL6,FABP3,FABP4,FABP7,FADS1,FASN,FN1,G6PD,HNF4A,IMMT,LDHB,LPIN1,MIOX,MLYCD,MTTP,NAPRT,NFIL3,NSDHL,PCK2,PKLR,PMPCA,RBP1,RPS27,SCARB1,Scd1,Scd2,SELENOP,SERPINA1,SLC22A5,SLC2A2,SMPD1,SREBF1,SUCLG1,TF,TGFB1,TM7SF2,TNFRSF1B,UCP3,UQCRFS1	628 (17)
MYCN	0.962	transcription regulator	Activated	3.964	1.28e-19	ABCA1,ABCA2,ABCC3,ABCD3,ACTG1,ADAM12,ALDH1A1,AMOTL2,APEX1,ARPC1B,BCL2L1,CDKN1B,DUSP7,EBNA1BP2,EEF1A1,EGFR,EIF5A,FAU,FN1,GAPDH,HLA-A,HSPD1,ID2,IGFBP7,INHBA,ITIH3,LDHA,MAP4,NCL,NME2,ODC1,PDLIM1,PGRMC2,PROM1,PSMA7,PTDSS1,PTMA,PTPRK,RPL18,RPL19,RPL26,RPL27,RPL28,RPL3,RPL30,RPL35,RPL38,RPL5,RPL6,RPS13,RPS17,RPS19,RPS27,RPS28,RPS5,RPS9,SLC16A1,SLC16A7,TERT,TIMP2,TM6SF1,TUBB,TUFM,ZYX	608 (17)
PPARD	-0.076	ligand-dependent nuclear receptor	Activated	2.936	1.93e-19	ABCA1,Acaa1a,ACAA2,ACACA,ACACB,ACADL,ACADVL,ACOX1,ALDH2,ANGPTL3,APOA1,ASS1,BCL2L1,BDH1,C1QA,C1QB,C1QC,CD68,CDKN1B,CLEC4F,CPT1A,CPT1B,CPT2,CSAD,Cyp2b10,ECH1,ECI2,ENO1,ESR1,FABP1,FABP3,FABP4,FABP7,FASN,FN1,GAS6,GLIPR1,GPD1,GPD2,HMGCS2,IGFBP3,IL33,LDHA,LDHB,LPIN1,MERTK,MFGE8,MLYCD,MMD2,MSR1,NCAPH2,NDUFB10,NHP2,OAF,PCSK6,PDE4C,PDK4,PKLR,PLIN2,PNPLA2,RAB9A,RBP1,RORC,SCARB1,Scd1,SIRT5,SLC27A1,SLC27A2,S…	640 (18)
ELAVL1	-0.205	other	Inhibited	-2.84	2.57e-19	9930111J21Rik1/Gm12185,AADAC,ABCA1,ACAA2,ACACA,ACACB,ACAD9,ACADL,ACADM,ACLY,ACSS3,ADGRE1,BCL2L1,BST2,CASP2,CD68,CDH1,CDH2,CFD,CPT1A,CTSS,CYBB,Cyp2b10,Cyp2j6,Cyp4a14,CYP51A1,DGAT1,ELOVL1,ELOVL6,FABP4,FABP7,FADS1,FASN,GLIPR1,H2-Eb1,HLA-A,HSPD1,IL1R1,IRF1,LGALS3BP,Lyz1/Lyz2,NCF4,NCL,NDUFB8,NOTCH2,PCOLCE,PIGR,PNPLA2,PRLR,PROM1,PTMA,PTPRC,RACK1,RORC,SDHA,SGK1,SLC10A1,SLC25A11,SLC7A7,Slfn2,SNRPG,SOX9,S…	502 (22)
HIF1A	0.519	transcription regulator	Inhibited	-3.914	2.49e-18	ACADL,ACADM,ACO1,ACSL1,ADAM15,AQP9,ASNS,ATP5F1A,ATP5F1B,ATP5MC3,ATP5PO,BCL2L1,BGN,BHLHE40,BSG,CCL5,CD164,CDH1,CDH2,CDKN1B,CEBPD,CORO1A,COX4I1,COX5A,COX6C,COX8A,CPT1A,CSF1,CYC1,EDNRB,EGFR,EIF4EBP1,EIF5A,ENO1,EPAS1,FN1,GAPDH,GLYR1,HILPDA,HP,HSPB1,ID2,IGFBP3,IL15,IL17RA,ITGB2,LCMT1,LDHA,MAF,MBD2,NDUFA10,NDUFB10,NDUFB2,NDUFB8,NDUFC2,NDUFS1,NLRP3,PCK2,PDE4B,PGAM1,PGK1,POLG,PPIA,PROM1,RAB11FIP4,RORC,Sc…	638 (22)
EIF6	0.196	translation regulator	Inhibited	-2.387	1.57e-17	ABHD15,ACACA,ACADVL,ACLY,Acot2,ACSS3,ATP5PO,BMP5,CDKN1B,COX4I1,COX6C,COX7C,COX8A,Cyp2b13/Cyp2b9,Cyp2c70,DHCR24,ETFB,FABP1,FASN,NDUFB7,NDUFB9,NDUFC1,NDUFS4,NR1I3,NUDT7,PIK3AP1,RPL35,RPL36,RPS27,RPS28,Scd1,UQCRH,UQCRQ	265 (7)
RORC	-0.727	ligand-dependent nuclear receptor	Inhibited	-2.01	1.99e-17	ACACB,Acot2,ALDH2,Aox3,APOA5,ASNS,B3GALT1,CCL5,CYP2A6,Cyp2b10,Cyp2b13/Cyp2b9,Cyp2c70,Cyp4a10 (includes others),Cyp4a14,DHCR24,ELOVL6,ENO1,IDH2,IL17RA,IL1R1,KCNK5,LCN12,LDHA,MDH2,ME1,Mt1,NLRP3,NR1I3,NSDHL,PGAM1,PGK1,POR,PPP1R3C,RHBG,RORC,S100A9,Scd2,SDHB,SDHC,SLC16A7,SLC30A10,Slco1a1,Sult2a1 (includes others),VLDLR	348 (7)
miR-9-5p (and other miRNAs w/seed CUUUGGU)		mature microRNA	Inhibited	-2.501	4.39e-17	ACOX1,ALDH2,ATP5F1B,ATP5F1C,ATP5MC1,ATP5PO,CDH1,CPT1A,CPT2,CYC1,FN1,GCDH,HSP90AA1,JAK2,NDUFA10,NDUFA9,NDUFB2,NDUFB5,NDUFB7,NDUFB9,NDUFC1,ONECUT2,PGAM1,PGK1,SDHA,SDHB,UQCRC1	354 (7)
IGBP1	0.05	phosphatase	Activated	4.311	6.86e-17	ATP5F1A,ATP5F1D,CDH1,COX6A1,COX6C,COX8A,IRF1,NDUFA10,NDUFA9,NDUFB10,NDUFB2,NDUFB5,NDUFB8,NDUFB9,NDUFS1,NDUFS3,NDUFS7,SDHA,SDHB,SDHC,UQCRC1,UQCRFS1,UQCRQ	140 (3)
RORA	-0.001	ligand-dependent nuclear receptor	Activated	2.013	1.12e-16	ABCA1,ACACB,Acot2,Aox3,APOA5,APOC3,ASNS,B3GALT1,CCL5,CDH2,CDKN1B,CYP2A6,Cyp2b10,Cyp2b13/Cyp2b9,Cyp2c70,Cyp4a10 (includes others),Cyp4a14,DHCR24,ELOVL6,FABP3,FASN,HSD17B10,IL18,KCNK5,LCN12,Mt1,NR1D1,NR1I3,NSDHL,PLIN2,POR,PPP1R3C,RHBG,RORC,S100A9,Scd1,Scd2,SLC16A7,SLC30A10,Slco1a1,SOCS3,SREBF1,Sult2a1 (includes others),UCP3,VLDLR	372 (13)
LARP1	0.006	translation regulator	Inhibited	-4.811	1.69e-16	EEF1A1,EIF3H,EIF4B,HNRNPA1,PABPC1,RACK1,RPL15,RPL18,RPL19,RPL26,RPL27,RPL28,RPL3,RPL30,RPL35,RPL36,RPL36A,RPL38,RPL5,RPL6,RPS13,RPS15A,RPS19,RPS27,RPS27A,RPS28,RPS5,RPS9
IL1B	-1.188	cytokine	Inhibited	-4.145	2.07e-16	A2M,ABCC2,ABCC3,ABCD3,ADAM12,AIF1,AKR1B1,Alox15,ANGPTL2,APCS,APOC2,ASS1,BCL2L1,BGN,BHLHE40,BMF,BMP7,C1R,C3,C4a/C4b,CAT,CAV2,CCL5,CD14,CD4,CD74,CDH1,CDH17,CDH2,CEBPD,CFB,CFI,CP,CPB2,CSF1,CTSB,CTSS,CXCL11,CYBB,Cyp2b10,Cyp2c6,DIO1,DLL1,EDNRB,EEF1A1,EGFR,EIF4EBP1,EPAS1,ESR1,FABP1,FERMT3,FGB,FLT4,FN1,G6PD,GAS6,GC,GSDMD,HLA-A,HLA-DMB,HNF4A,HP,HSD11B1,HSPB1,ID2,ID3,IER3,Ifi47,IFIT2,IGFBP3,IL15,IL18,IL1R…	438 (14)
PNPLA2	1.339	enzyme	Activated	4.046	3.37e-16	ACAA2,ACADL,ACADM,ACADVL,Acot1,Acot2,ACOX1,ACSL1,ADGRE1,CD68,CPT1A,CPT1B,CPT2,FABP4,FASN,HMGCS2,IDH2,MSR1,MTTP,PDK4,PLIN2,PNPLA2,SLC16A1,SLC2A2,SREBF1,SUCLG2,TGFB1,UCP3	735 (19)
CLCF1	-0.35	cytokine	Inhibited	-4.855	8.21e-16	ATP5F1A,ATP5F1B,ATP5F1D,CHCHD10,CHCHD3,COX4I1,COX5A,COX7C,IMMT,MSR1,NDUFA3,NDUFA9,NDUFB7,NDUFB8,NDUFB9,NDUFC1,NDUFS7,SDHB,SOCS3,SUCLA2,TIMM13,UQCRC1,UQCRQ,VDAC1
GFER	0.295	enzyme	Activated	3.319	1.92e-15	ABCD3,ACOX1,APOC3,CHCHD10,COX4I1,COX5A,COX6A1,COX8A,CPT1A,CYC1,NDUFA10,NDUFB9,NR1I3,SDHC,UQCR10,UQCRC1,UQCRH,UQCRQ
NR4A1	0	ligand-dependent nuclear receptor	Inhibited	-3.456	2.45e-15	ACACA,ACLY,ACO1,ATP5F1A,ATP5F1B,ATP5MC3,CCL5,CDKN1B,COX6A1,COX6B1,CSF1,CYP17A1,DLD,DLST,EGFR,EHHADH,ENO1,EPCAM,FABP4,FASN,FN1,G6PD,GPD1,HDC,IDH2,KRT8,LPIN1,MDH2,Mt1,NDUFA10,NDUFA3,NDUFB3,NDUFB7,NDUFS1,NDUFS7,PCK2,PDK4,PGK1,PKLR,PPP1R3C,Scd1,SDHC,SLC37A2,SREBF1,SUCLA2,SUCLG1,SUCLG2,UCP3,UGP2,UQCRFS1,UQCRH,UQCRQ	691 (20)
NPR3	-0.883	G-protein coupled receptor	Inhibited	-4.536	5.6e-15	ATP5F1A,ATP5MC3,ATP5PO,COX4I1,COX6B1,COX6C,COX7C,DGAT1,FASN,NDUFA3,NDUFB10,NDUFB3,NDUFB5,NDUFB8,NDUFB9,NDUFS4,NDUFS7,SDHB,UQCR10,UQCRH,UQCRQ	268 (7)
KDM5A	-0.102	enzyme	Inhibited	-4.861	7.11e-15	AHSA1,ATP5F1A,ATP6V1F,BCKDHA,CDKN1B,CHCHD3,COQ7,COX14,COX17,COX4I1,COX6A1,COX6B1,DLST,EXOSC4,GHITM,GRPEL1,IFT46,KMT2B,MAPKAPK5,MLYCD,MRPL17,NDUFA10,NDUFA3,NDUFA9,NDUFB10,NDUFB8,NDUFS4,NDUFS7,NSDHL,PARK7,PMPCB,RHPN1,SDHB,SDHC,SOD2,TERT,UQCRC1,UQCRFS1,UQCRQ,VDAC1	358 (7)
FXN	0.431	kinase	Activated	3.988	7.68e-15	ACLY,COX4I1,COX7C,DLD,NDUFA10,NDUFA9,NDUFB3,NDUFB5,NDUFB7,NDUFB8,NDUFB9,NDUFS1,NDUFS3,NDUFS4,NDUFS7,SDHA,SDHB,SDHC,SOD2	350 (7)
EGFR	-0.678	kinase	Activated	2.635	1.11e-14	AARSD1,ACO1,ACOT7,ACSS3,AMOTL2,BCKDHA,BCL2L1,BSG,BTG1,CBL,CCL5,CCT5,CD164,CDH1,CDKN1B,CHCHD2,CLPTM1,DPY19L3,DSG2,EGF,EGFR,EIF5A,EPB41L2,EPCAM,ESR1,EXOSC5,FABP7,FASN,FN1,HDC,HIRA,HNRNPA1,HP,HSP90B1,HSPB1,HSPE1,IER3,IFIT2,IGFBP3,IL33,IRF1,LDHA,MGAT4B,MGAT5,NCL,NDUFB8,ODC1,OSMR,PABPC1,PCDH1,PLAU,PPIA,PROM1,PSMB1,PSMB2,PTGS1,PTPRF,RAI14,RUNX1,SCARB1,SDHB,SERBP1,SLC12A2,SLC22A5,SOCS3,SOX9,ST3GAL4,ST6G…	645 (21)
HUWE1	-0.143	transcription regulator	Activated	2.326	1.23e-14	ABCC2,ABCD3,ACAA2,ACACA,ACACB,ACADL,ACADVL,ACLY,ACOX1,APOA1,ATP5F1A,CRAT,Cyp2c70,Cyp4a14,EGFR,EHHADH,ETFB,FABP1,FADS1,FASN,HADH,HADHB,IDH2,ME1,MGLL,PLIN2,Scd1,SLC10A1,SREBF1	496 (7)
INSR	-0.301	kinase	Activated	4.231	1.98e-14	ACAA2,ACADL,ACADM,ACADVL,Acot2,ACSL1,ALDH2,ALDH6A1,ANP32A,APOA1,ATP5F1A,ATP5F1B,ATP5F1D,ATP5MC1,ATP5MC3,ATP5PO,C1QA,CBR1,CORO1A,COX4I1,CPT1A,CPT1B,CPT2,CRAT,CTSB,CYC1,CYP51A1,DECR1,DGAT1,ECI1,ETFA,ETFB,ETFDH,FABP4,FASN,GAPDH,HADHA,HADHB,HNF4A,HSD17B10,HSPD1,IER3,LTC4S,Lyz1/Lyz2,MDH2,NAMPT,NDUFA3,NDUFA9,NDUFB5,NDUFB8,NDUFB9,NSDHL,OGN,PDE4B,PDK4,PECR,PKLR,PNPLA2,RPL5,SCARB1,Scd1,SELENOP,SKAP2,SLC12…	712 (23)
CAB39L	0.25	kinase	Activated	3.878	2.43e-14	ATP5MC3,CDKN1B,COX17,COX4I1,COX6C,COX7C,COX8A,NDUFA3,NDUFB10,NDUFB2,NDUFB3,NDUFB5,NDUFB8,NDUFB9,NDUFC1,NDUFS4,UQCR10,UQCRQ	377 (7)
ZHX2	-4.687	transcription regulator	Inhibited	-3.67	3.38e-14	ATP5F1D,ATP5MC1,ATP5MC3,CDH1,COX5A,COX7C,CYC1,HDC,NDUFB2,NDUFB3,NDUFB8,NDUFB9,NDUFC1,NDUFS4,SDHA,SDHB,SDHC,UQCR10,UQCRC1,UQCRFS1,UQCRH,WSB1	300 (7)
HBA2	0.276	enzyme	Activated	3.9	3.85e-14	ATP5F1C,ATP5MC1,ATP5PO,COX15,COX6C,COX8A,CYC1,Mt1,NDUFA3,NDUFA9,NDUFB7,NDUFB8,NDUFB9,NDUFC1,NDUFS3,NDUFS4,NDUFS7,SDHA,UQCRC1
ESRRA	-0.093	transcription regulator	Activated	4.332	4.42e-14	ACACA,ACADL,ACADM,ACADVL,ACAT1,ACO1,ACOX1,ACSL1,ALAS1,ATP5F1B,ATP5MC1,ATP5MC3,ATP5PO,BDH1,CDH2,COX5A,COX7C,COX8A,CPT1A,CPT1B,CPT2,CRAT,CSAD,CSRP2,CYBB,CYC1,CYP17A1,CYP51A1,ECH1,EGF,ENO1,EPAS1,ETFDH,FABP1,FABP3,FABP4,FASN,GAPDH,GCGR,HADHA,LDHA,LDHB,MFGE8,NDUFB5,NDUFS3,NDUFS7,NR1D1,PCK2,PDK4,PRCP,PSMD3,RPL19,Scd2,SDHB,SHB,SIRT5,SOX9,TNFAIP2,UNC5B	695 (22)
IGF2BP1		translation regulator	Inhibited	-4.343	6.26e-14	ABCA1,ACADSB,ACADVL,ALDH6A1,AMBP,ASAP1,ASNS,ATP5F1B,ATP5MC1,ATP5MC3,ATP5PO,BHLHE40,CBL,CCT6A,COX6A1,CPT1A,CSF1,FADS1,FLT3,FUS,G6PD,HSD17B10,HSPD1,IMP4,INHBA,LDHA,NENF,NFIL3,NOL6,PNO1,PPIA,PRDX3,PRKCB,PSMB2,PSMC2,PSMD12,PTPN22,RAN,RCOR1,RUNX1,SH2B3,SHANK3,SKAP2,SOX9,SYNJ1,TF,TGFB1,TRIB3
PSEN1	-0.136	peptidase	Activated	3.052	8.47e-14	ACSL1,ACTG1,AIF1,ANP32A,ATP5F1A,ATP5F1B,ATP5F1C,ATP5F1D,BSG,C1QA,C1QB,C1QBP,C1QC,C3,CCL5,CCS,CD74,CDH2,CLTB,COX6C,COX8A,CPLX2,CTSC,CTSS,CYP51A1,DLL1,DPY19L3,EGFR,ENO1,FUS,GAPDH,H2-T-ps/H2-T23,HNRNPA3,HSP90AA1,HSPD1,HSPE1,MERTK,MSR1,NDUFS4,NTF3,PGAM1,PGK1,PIK3R1,PLVAP,PPIA,PRDX5,PTPRF,SCARB1,SELPLG,SPTAN1,STAB1,SUCLG1,TGFB1,TUBB,TUFM,UQCRH,UQCRQ,VDAC1,XIAP	501 (18)
PPARA:RXRA Coactivator		complex	Activated	2.912	1.27e-13	ABCA1,ACADM,ACOX1,ACSL1,ALAS1,APOA1,APOA5,CPT1A,CPT2,FABP1,FADS1,GLIPR1,HMGCS2,ME1,PEX11A,PLIN2,SLC27A1,TRIB3
PRL	-6.337	cytokine	Inhibited	-2.516	1.5e-13	A2M,BCL2L1,BST2,BTG1,CAMK2N1,CDH1,CDKN1B,CEBPD,CNN3,COX4I1,CTSB,CTSS,CXCL11,DDX39B,ECM1,EGF,EGFR,ENO1,ESR1,FLT4,FN1,HSPD1,ID2,ID3,IER3,IGFBP3,IRF1,JAK2,MFGE8,MSN,ODC1,PAQR7,PCOLCE,PDK4,PGRMC1,PPM1K,PRLR,RCAN1,RHOG,SCARB1,SLC10A1,SOCS3,STAT2,STAT3,TGFB1,TIMP2,TMSB10,TMSB4X,TSC22D1,TSPAN13,XDH,ZYX	702 (20)
NRF1	-0.555	transcription regulator	Activated	3.778	1.54e-13	ALAS1,CDH1,CDH2,COX4I1,COX5A,COX6A1,COX6B1,COX6C,COX7C,COX8A,Mt1,PSMA5,PSMA6,PSMA7,PSMB10,PSMB8,PSMB9,PSMC1,PSMC2,PSMC3,PSMC4,PSMD12,PSMD13,PSMD3,PSMD4,SDHA,TFB1M,VDAC1	340 (7)
OSM	-3.92	cytokine	Inhibited	-3.726	1.8e-13	A2M,AADAC,ABCA1,ABCC3,AMACR,AQP9,ASNS,BHLHE40,C1R,C1S,C4a/C4b,CADM4,CAT,CBX3,CCL5,CDH1,CDH2,CDKN1B,CEBPD,CFB,CLIP1,CLPP,CLPX,COX6B1,CXADR,DHCR24,ECM1,EIF4EBP1,EPCAM,ETFB,FASN,FETUB,FGA,FGB,FN1,GRIN2C,HLA-A,HP,HSD11B1,ID2,IER3,IGFBP3,IL15,IL18,IL33,IRF1,LBP,MAPK14,MGLL,MYD88,NAMPT,NR1I3,OSMR,PAK2,PGK1,PIGR,PLAU,PSMB8,PSMB9,RUNX1,S100A9,SERPINA1,SLC16A1,SMPD1,SOCS3,STAT3,STK25,TAL1,TDO2,TERT,TM7SF2…	459 (17)
STK11	0.034	kinase	Activated	3.652	2.14e-13	A2M,ADSL,AMOTL2,ASS1,ATG3,ATP5F1C,ATP5F1D,ATP5MC1,ATP5MC3,ATP6V1F,BCL2L1,BMP5,BTF3,CCT6A,CDH1,CDKN1B,COX5A,COX6A1,COX6B1,COX7C,COX8A,CYC1,ENO1,ESR1,FN1,GAPDH,HILPDA,HIRA,IFIT2,IL33,LDHA,MDH2,MMP17,NAMPT,NDUFA10,NDUFA3,NDUFA9,NDUFB7,NDUFB9,NDUFC2,NDUFS7,NR1D1,PCK2,PGK1,RND2,SDHB,SOD2,TRIB3,TYMS,UQCR10,UQCRC1,UQCRQ	662 (23)
SCAP	0.324	other	Activated	2.233	2.41e-13	ABCA1,ACAA2,ACACA,ACACB,ACLY,ACSL1,ASNS,CDH1,CDH2,CSAD,CSF1R,Cyp2b10,CYP51A1,EHHADH,EIF2S1,ELOVL6,FADS1,FASN,HMGCS2,NSDHL,PON1,Scd1,Scd2,SMAD2,SREBF1,TM7SF2,TRIB3	455 (15)
N-COR (family)		group	Inhibited	-2.851	3.23e-13	ABCA1,ACACA,ACACB,ACSL1,ASAP1,C1QA,CCL5,CTSB,CTSS,ELOVL6,ENO1,ESR1,FABP4,FASN,G6PD,HEBP1,IGFBP3,LDHA,MBNL1,PGAM1,PGK1,PLIN2,Scd1,Scd2,SGK1,SLC44A1,SREBF1,TBX2	614 (24)
HNF1A	-0.339	transcription regulator	Inhibited	-3.877	6.8e-13	AADAC,ABCC2,ABHD15,ADCY10,Akr1c19,AMBP,ANGPTL3,APCS,APOC3,APOH,APOM,AQP9,ATG3,BCL2L1,C1S,C8A,C8B,C8G,CDKN1B,CDO1,CFI,COQ7,CPB2,FABP1,FGA,FGB,FMO1,GC,GTF2B,HABP2,HACL1,HGFAC,HNF4A,HSD11B1,ITIH4,KIF13A,LBP,MRPL15,MRPS18B,MTTP,NR1D1,PDHX,PGK1,PIGR,PKLR,PLA1A,PLG,PNO1,PRLR,PSMA5,RACK1,RPS9,SERPINA1,SERPINA10,SERPINA7,SLC10A1,SLC12A7,SLC2A2,SLC40A1,Slco1a1,SLCO1B3,SOCS3,TRPM2,TTR,VLDLR,VTN,YPEL3,ZBTB20	670 (16)
KLF15	0.384	transcription regulator	Activated	4.785	1.37e-12	ACADL,ACADM,ACADVL,ACAT1,Acot1,ACOX1,ACSL1,ATG3,BCKDHA,CEBPD,CPT1B,CPT2,DECR1,EDNRB,EHHADH,FABP3,FASN,HADHA,HADHB,MLYCD,Mt1,PDK4,PPM1K,Scd1,SLC27A1,SYNPO,UCP3	612 (19)
VDR	0.966	transcription regulator	Inhibited	-2.377	2.39e-12	ABCC3,ACACA,ACLY,ACOX1,ATM,BCL2L1,BMP7,CD14,CDH1,CLIP1,CPT1A,CPT2,CSF1,Cyp2b10,EGFR,EHHADH,FASN,FN1,GPD1,IER3,IGFBP3,IL18,IMMT,MYD88,ODC1,PIN1,PLIN2,PNPLA2,PTPRF,S100A9,Scd1,SERPINC1,SLC27A2,SLC30A10,SLC34A2,SLC7A7,Slco1a1,SLCO1B3,SOCS3,SREBF1,Sult2a1 (includes others),TERT,UCP3,VASP,WSB1,ZYX	588 (25)
STAT1	0.091	transcription regulator	Inhibited	-4.062	3.44e-12	A2M,ABCA1,APOA1,APOC2,BCL2L1,BST2,BTG1,C1R,C1S,C3,CASP2,CCL5,CD14,CDKN1B,CEBPD,CFB,CTSS,CXCL11,Cyp1a2,Cyp4a10 (includes others),FCER1G,FCGR1A,FGA,FGB,FN1,Gbp5,H2-Eb1,HTRA1,Ifi47,IFIT2,IL15,IL18,IL1R1,IL33,IRF1,IRF8,JAK2,MYD88,NAMPT,PLIN2,PRKCE,PSMB10,PSMB8,PSMB9,PTGS1,PTN,RORC,RTP4,RUNX1,SELPLG,SLC2A2,Slfn2,SMAD2,SOCS3,SORT1,SREBF1,STAT2,STAT3,TGFB1	534 (17)
EHHADH	4.885	enzyme	Inhibited	-3.302	3.65e-12	ABCD3,Acaa1a,Acot2,ACOX1,ACSL1,Cyp4a10 (includes others),Cyp4a14,FASN,MGLL,PDK4,PEX11A	441 (7)
STAT3	-0.436	transcription regulator	Inhibited	-3.752	6.84e-12	A2M,AIF1,ALDH1A1,ANGPTL2,APEX1,BCL2L1,BMF,BST2,C3,CAT,CCL5,CCNC,CD163,CD74,CDH1,CDH2,CDKN1B,CDYL,CEACAM1,CEBPD,CFB,COPS5,CP,CTSB,DLL1,EPAS1,ESR1,FASN,FCER1G,FCGR1A,FGA,FGB,FLT3,FN1,Gbp5,GLIPR1,GPX4,H2-Eb1,HLA-A,HLA-DMA,HNF4A,HP,HYAL1,ID2,ID3,IFIT2,IL17RA,IL1R1,IL33,IRF1,ITGB2,JAK2,KDR,LBP,LDHA,LDHB,Lyz1/Lyz2,MAF,MGAT5,Mt1,MYD88,NAMPT,NFIL3,NLRP3,PGK1,PLAU,PON2,PPIA,PROM1,PSMB8,PSMB9,PTN,PTPRF,ROR…	475 (16)
ELOVL5	0.175	enzyme	Inhibited	-2.254	7.63e-12	ABHD5,ACACA,ACADL,Acot1,Cyp4a10 (includes others),EHHADH,ELOVL6,FADS1,FASN,HADHA,HMGCS2,PDK4,PNPLA2,Scd1,TRIB3	626 (25)
UCP1	-2.388	transporter	Activated	3.408	1.33e-11	ACACA,Acot2,ADGRE1,AIF1,ALAS1,ASNS,BCKDHA,BTF3,CD68,CHCHD10,DBT,EEF1A1,EIF4EBP1,FASN,G6PD,GHITM,GPX4,GSTZ1,IFIT2,NDUFA10,NDUFB8,NDUFS3,NT5C,ODC1,PCK2,RNASEL,SDHB,SLC41A1,STBD1,TGFB1,TRIB3,UCP3,UQCRC1	423 (7)
TRIB1	0.822	kinase	Activated	3.218	1.36e-11	Acaa1a,ACAA2,ACACA,ACADL,ACADM,ACOX1,ATP5F1A,COX14,COX8A,CPT1A,CPT2,FASN,IL15,NDUFA9,NDUFB5,NDUFB8,NDUFS7,Scd1,Scd2	283 (7)
CHKB	1.238	kinase	Activated	3.638	1.76e-11	ACAA2,ACADL,ACADM,ACOX1,ACSL1,CHD9,CPT1B,CPT2,ECH1,EHHADH,ETFDH,FABP1,FABP3,FABP7,MLYCD,SLC22A5,SLC27A2
BHLHE40	-1.349	transcription regulator	Inhibited	-3.963	2.7e-11	BCL2L1,BHLHE40,BTG1,CALCRL,CAPG,CD14,CD74,CFB,CP,CTSS,CYBB,ECM1,EPHX1,FASN,HCLS1,HDAC9,HILPDA,IER3,Ifitm1,IL17RA,INHBA,IRF8,JAK2,KRT8,LCP2,LDHA,LGALS3BP,MARCO,MERTK,MSR1,NAMPT,NCF4,NLRP3,PDE4B,PGK1,PIGR,PLIN2,PRDX5,PSMB2,PTPRC,RPS9,SOCS3,SOD2,SREBF1,STAT3,TLR1,TPST1,TPST2	450 (17)
BCR (complex)		complex	Activated	2.838	2.7e-11	AHDC1,ASNS,ATP6V0D1,ATP6V1F,B4GALT1,BCL2L1,BCOR,BTK,BYSL,CBX3,CD7,CDKN1B,COX17,COX5A,COX6A1,COX6B1,COX6C,CTSS,CYC1,ENO1,EXOSC5,FARSA,GAPDH,HLA-DMA,HSP90B1,HSPD1,HSPE1,IMP4,IRF8,JAK2,LDHA,MRTO4,NAMPT,NDUFB2,NDUFB3,NDUFB9,NDUFS1,ODC1,PGAM1,PPFIBP2,PTPN22,RHOF,SDHB,UQCRFS1,UQCRQ,XIAP	566 (21)
PML	-0.462	transcription regulator	Inhibited	-3.477	2.83e-11	ACACA,ACACB,ACADL,ACADM,ACOX1,ACTG1,AKR7A2,APOA1,BST2,CAT,CDH2,CPT1A,CPT1B,CXCL11,EGFR,ELOVL6,FABP1,FASN,HADHB,HLA-DMB,HSPB1,ID2,MAF,ME1,NSFL1C,PDK4,PSMB8,PSMB9,Scd1,SREBF1,TBX2,UCP3	654 (22)
NAMPT	-1.118	cytokine	Activated	2.59	6.94e-11	AIFM1,ALDH6A1,ATXN10,CD68,COX4I1,COX5A,COX6C,DLD,EHHADH,ETFB,FASN,FN1,HADH,HADHA,KMO,NAMPT,NDUFA9,NDUFB3,NDUFC2,POR,SDHB,SREBF1,TGFB1,UQCRFS1,UQCRQ	632 (20)
MED1	-0.23	transcription regulator	Activated	3.358	8.5e-11	Acaa1a,ACACA,ACACB,ACLY,ACOX1,AMBP,BCL2L1,BHLHE40,BOP1,CFD,CYP17A1,Cyp1a2,Cyp2b10,Cyp4a10 (includes others),Cyp4a14,DIO1,EHHADH,FABP4,FASN,HILPDA,HSD17B12,ID2,IGFBP3,IRF8,NAMPT,NCL,NR1I3,ODC1,PDK4,PEX11A,PRLR,PTMA,PXK,Scd1,SLC27A1,SLC27A2,TERT,VDAC1	609 (22)
ONECUT1	0.265	transcription regulator	Inhibited	-2.205	8.53e-11	ABCC2,ACACB,ACSS3,AMBP,AMT,APCS,APIP,APOH,BCKDHA,C1S,C8G,CASP2,CEBPD,CFI,COX4I1,CYP51A1,DHRS4,ELOVL1,EMG1,EXOSC5,F9,FASN,HABP2,HNF4A,ITIH1,LUC7L3,NIPAL2,PEX6,PFKFB1,PON1,PPFIA1,PSMB1,RORC,Scd1,SLC2A2,SYNJ2BP,TBX2,TDO2,TMEM62,TTR,USPL1,YPEL3	382 (7)
DYSF	-0.913	other	Inhibited	-2.304	1.28e-10	ABCA1,ACACA,ACLY,ACTG1,C1QB,CD48,CD53,CD68,CD74,CFD,CTSS,DGAT1,ELOVL6,FASN,FN1,H2-Eb1,HLA-A,HSPB1,Lyz1/Lyz2,PRP4K,PRSS23,Scd1,SREBF1
LIPE	1.462	enzyme	Activated	2.732	1.41e-10	ABCA1,ACADL,ACADM,ACOX1,ACSL1,ADGRE1,AMACR,CD74,CDO1,CP,CPT1B,FABP4,FASN,GAPDH,ID2,MSR1,PDE8A,PDK4,PFKFB1,PLIN2,RAMP1,RBP4,SCARB1,Scd1,Scd2,SREBF1,SUCLA2,TGFB1,UCP3	668 (23)
PPARGC1B	0.842	transcription regulator	Activated	3.436	1.53e-10	ABCA1,ACACA,ACACB,ACADL,ACADM,ACADVL,ATP5F1B,ATP5PO,C3,COX4I1,COX5A,CPT1B,DGAT1,DHCR24,ENO1,FASN,MTTP,PCK2,PDK4,Scd1	688 (19)
CD40	-2.56	transmembrane receptor	Activated	2.646	2.37e-10	ASNS,ATP6V0D1,BCL2L1,BYSL,CCL5,CDKN1B,COX17,COX5A,COX6A1,COX6B1,COX6C,COX7C,COX8A,CSF1,CYC1,ENO1,EXOSC5,FARSA,FCGR2B,GAPDH,HSP90B1,HSPD1,HSPE1,IL15,IL18,IMP4,IRF1,ITGB2,LDHA,MRTO4,NDUFB2,NDUFB3,NDUFB7,NDUFB9,NDUFS1,NDUFS4,ODC1,PGAM1,PSMB10,PSMB9,SAMSN1,SDHB,UQCRC1,UQCRFS1,UQCRQ	480 (17)
BACH1	-0.251	transcription regulator	Inhibited	-2.946	2.73e-10	ATP5F1B,ATP5F1D,ATP5MC1,ATP5MC3,ATP5PO,CD74,COX15,EDNRB,GAPDH,H2-Eb1,HCCS,IMMT,ME1,NDUFA9,NDUFS7,PDK4,SLC40A1,TIMM13,TIMM8B,UCP3,UQCRC1	133 (3)
STAT5B	-0.212	transcription regulator	Inhibited	-2.445	3.24e-10	A2M,ACOT1,Acot1,Aox3,ASAP1,ATM,BCL2L1,BMF,C8B,CASP2,CBR1,CD81,CDH1,CDO1,CHRNA2,CYP17A1,CYP2A6,Cyp2b10,Cyp2b13/Cyp2b9,Cyp4a10 (includes others),EGFR,ESR1,GPD1,HLA-A,Ifitm1,IL11RA,IRF1,IRF8,LDHB,MAF,MDH2,ME1,MPC2,NUDT7,PDK4,PPP1R3C,PRLR,PROM1,RPL38,RPL5,Scd1,SLC34A2,Slco1a1,Slfn2,SOCS3,Sult2a1 (includes others),TF,VNN1	656 (22)
AR	-1.948	ligand-dependent nuclear receptor	Inhibited	-2.008	3.99e-10	A2ml1,ABCA1,Akr1c19,ALG5,ARL8A,ASS1,ATP5F1A,BCL2L1,BHLHE40,BMF,BOP1,BSG,C3,CAV2,CCL5,CDH1,CDH2,CDKN1B,CDO1,CNN3,COX4I1,COX5A,COX6A1,COX6B1,COX6C,COX7C,COX8A,CYC1,CYP17A1,Cyp2d22,DHCR24,DLC1,DSG2,DST,EDNRB,EGFR,EHD3,EPAS1,EPHX1,ESR1,F9,FABP7,FASN,GAS6,GPD1,HLA-A,IGFBP3,IL1R1,ILDR2,KLKB1,KY,LRIG1,LRRK1,LTBP4,MALT1,MYL6,MYO1B,NAP1L1,NDUFB8,ODC1,PAQR7,PIGR,PITRM1,PLAU,PRDX3,PTGS1,PTPRF,RASSF3,RHBG,SD…	651 (23)
INTERFERON ALPHA (family)		group	Inhibited	-4.516	4.08e-10	ALDH2,ASNS,BCL2L1,BST2,C3,CCL5,CD81,CDH1,CDKN1B,CEACAM1,CHMP5,CRIP1,CTSS,CXCL11,Cyp1a2,EGFR,EIF4EBP1,FASN,FCGR1A,GATC,HLA-A,Ifi47,IFIT2,IL15,IL17RA,IL1R1,IRF1,IRF8,LBP,LGALS3BP,MERTK,MRPL17,MSR1,MXRA7,MYD88,NABP1,NFIL3,PLP2,PPM1K,PRKCE,PSMB10,PSMB8,PSMB9,RBX1,RNASEL,RTP4,S100A9,SGK1,SLA,Slfn2,SLFN5,SOCS3,SPRY1,ST6GAL1,STAT2,STAT3,TERT,TGFB1,TLR1,TNFAIP2,TPM4,TRAM2,TSC22D1,TUBB,TYMS,ZC3HAV1	369 (15)
PCGEM1		other	Activated	2.032	4.81e-10	ACACA,ACLY,ACOX1,DHCR24,ENO1,FASN,G6PD,GAPDH,IDH2,LDHA,MLYCD,PDK4,PGK1,SDHA,SUCLG1	460 (7)
KLF6	-0.297	transcription regulator	Inhibited	-3.365	6.12e-10	ACADM,ACVRL1,BCKDHA,BCL2L1,BSG,CCL5,CDH1,CDH2,CDKN1B,CFB,CYBB,EGFR,GAPDH,HNF4A,ID2,IL17RA,IRF1,JAK2,LCP2,LDHA,MYD88,NAMPT,NLRP3,NR1D1,OSMR,PDE4B,PGAM1,PGK1,PLAU,PSMB10,RHOG,SGK1,SOCS3,SOD2,STAT3,TGFB1,TLR1,TNFAIP2,TNFRSF1B,TNIP2	597 (19)
STAT6	0.089	transcription regulator	Inhibited	-2.254	7.27e-10	Acot1,ACOX1,ACSL1,ALDH2,ARID5A,ASS1,AUH,BCL2L1,BST2,CCL5,Ccl6,CDH1,CDKN1B,CIDEB,CPOX,CPT1A,CRIP1,CTSB,CTSE,CTSS,CYBB,Cyp4a10 (includes others),Cyp4a14,EHHADH,EPHX1,FABP1,FABP4,FADS1,FASN,FCER1G,FCGR1A,FN1,FNIP2,Gbp5,HLA-DMA,HLA-DMB,HMGCS2,IL15,IL33,IRF1,JAK2,KMO,LCP2,LGALS3BP,MAF,NFIL3,PDK4,PLBD1,PNPLA2,PXK,S100A11,Scd2,SLC4A1,SOCS3,ST6GAL1,STAT2,SYNJ2BP,TGFB1,TNIP2,ZBTB47	445 (16)
NFKBIA	-0.129	transcription regulator	Inhibited	-2.504	7.98e-10	A2M,ABCD3,APOA1,BCL2L1,C3,CCL5,CD74,CDH1,CEBPD,CKS1B,CP,CREB3L3,CSF1,CTSB,CXCL11,FCGRT,FN1,FZD7,GRK5,HLA-A,HNRNPA1,ID3,IER3,IL15,IL33,IRF1,KRT8,LRIG1,Lyz1/Lyz2,MFGE8,MMP15,Mt1,NR1I3,OGN,PARK7,PDLIM1,PIK3R1,PLAU,RBP1,RCAN1,S100A9,SEMA3C,SGK1,SLC12A2,Slfn2,SOCS3,SOD2,SOX9,TGFB1,TIMP2,TMSB4X,TNFAIP2,TNFRSF1B,XIAP,XRCC5	584 (16)
FGF19		growth factor	Inhibited	-2.171	1.1e-09	ACACA,ACACB,ACLY,ACSL1,BCL2L1,CTSE,CYP17A1,Cyp4a14,FABP3,FASN,PKLR,PON1,PROM1,SCARB1,Scd1,Scd2,SCN1B,SGK1,SLC2A2,SREBF1,ST6GAL1	511 (20)
PCK1	0.1	kinase	Inhibited	-3.212	1.14e-09	Acaa1a,ACADL,ACADM,ACADVL,ACOX1,CRAT,Cyp4a10 (includes others),Cyp4a14,DGAT1,EHHADH,LPIN1,MLYCD,S100A11,SLC27A1	378 (10)
ZBTB7B	-0.145	transcription regulator	Activated	3.988	1.14e-09	ACAA2,ACADL,ACADM,ACADVL,ATP5F1A,CD4,COQ3,COX6A1,CPT1B,ECH1,HADHA,HSD17B12,IL1R1,MAF,NDUFB8,RORC,SDHB,SLC27A2,TYSND1
PDGF-BB (complex)		complex	Inhibited	-3.053	1.34e-09	ABCA1,AKR7A2,BHLHE40,C3,CAV2,CDKN1B,CDO1,CEBPD,CP,CSF1,CSF1R,CSRP2,DGAT1,EDNRB,EGFR,FASN,FMO1,FN1,H2-T-ps/H2-T23,ID3,IER3,INHBA,LBP,Mt1,NAMPT,NDUFB8,NFIL3,ODC1,PCOLCE,PDLIM1,PLAU,RACK1,RBP1,Scd2,SGK1,SLC25A11,SLC7A7,SNRPG,SOCS3,SOD2,SREBF1,STAT3,TGFB1,TRIB3,UNC5B,XDH	519 (20)
BCL6	-0.202	transcription regulator	Activated	4.25	2.17e-09	A2M,ABCD3,ACAA2,ACADVL,ACOX1,BCL2L1,Ccl6,CDKN1B,CPT1B,CSF1,DECR1,EHHADH,EPB41L2,FCGRT,FZD7,GPX4,HADHA,HADHB,HDAC9,IL18,IRF1,IRF8,ITPRIP,LDHB,LPIN1,MAF,PRSS23,RHOF,RNASEL,RORC,SLC27A2,SOCS3,SOX5,SOX9,STAT3,TGFB1	614 (20)
SPEN	-0.133	transcription regulator	Activated	4.123	4.67e-09	RPL18,RPL19,RPL26,RPL28,RPL3,RPL30,RPL5,RPL6,RPS13,RPS15A,RPS17,RPS19,RPS27,RPS27A,RPS28,RPS5,RPS9
CFTR	-2.971	ion channel	Activated	2.267	4.85e-09	ABCA1,Acaa1a,ACAA2,ASNS,CAPG,CCL5,Ccl6,CFI,Cyp2b10,Cyp4a10 (includes others),EPHX2,FADS1,HADH,IFIT2,MALT1,POR,Scd1,Scd2,SLC27A2,Slfn2,SOCS3,TMSB10	219 (7)
YARS2		enzyme	Activated	3	5.34e-09	CLPP,COX5A,LONP1,NDUFA9,NDUFB8,NDUFS1,NDUFS3,SDHB,UQCRC1
PERM1	0.864	other	Activated	3.053	5.97e-09	ACADM,ACOX1,ATP5F1B,COX4I1,COX5A,COX6A1,COX8A,CPT1B,IDH2,NDUFB8,NDUFS1,NDUFS3,SDHB	453 (11)
NFKB (complex)		complex	Inhibited	-4.384	6.39e-09	A2M,ABCD3,ADAMTS9,ADGRE1,ARID5A,B4GALT1,BCL2L1,C1R,C3,CCL5,CD7,CD74,CDH1,CEBPD,CFB,COQ7,CSF1,CXCL11,CYBB,DBT,DIO1,EDNRB,EGFR,EPAS1,EPCAM,FCGR1A,FN1,GAS6,GRK5,HDAC9,HGFAC,HLA-A,HLA-DMB,HNF4A,HSPA9,HSPB1,IER3,IL15,IL18,IRF1,KDR,LDHA,LSP1,LTC4S,NAMPT,NR1D1,NTF3,ODC1,PLAU,PSMB9,RUNX1,SCLY,SELPLG,SLC12A7,SLC2A2,SOCS3,SOD2,SOX5,ST6GAL1,STIM1,TDO2,TERT,TGFB1,TIMP2,TNFAIP2,TRIB3,XIAP,XRCC5	567 (13)
HSD17B4		enzyme	Inhibited	-3.302	7.61e-09	ABCD3,Acaa1a,Acot2,ACOX1,ACSL1,Cyp4a10 (includes others),Cyp4a14,FASN,MGLL,PDK4,PEX11A	473 (9)
WTAP	0.125	other	Activated	3.179	7.95e-09	CCL5,CD14,CSF1,PIK3R1,PNPLA2,PSMA5,PSMA6,PSMA7,PSMB1,PSMB2,PSMC1,PSMC2,PSMC3,PSMC4,PSMD12,PSMD13,PSMD3,SLC27A2
RB1	-0.105	transcription regulator	Activated	4.36	8.53e-09	ALG5,ATP5F1A,ATP6V1F,BCKDHA,CALCRL,CCL5,CDCA4,CDH1,CDKN1B,CHCHD3,CLIC4,COQ7,COX14,COX17,COX4I1,COX6A1,COX6B1,DLST,EHD3,EIF2S1,FABP4,FN1,GHITM,GRPEL1,ID2,KANK2,KDR,MAF,MCMBP,MLYCD,MRPL17,MSN,NDUFA10,NDUFA3,NDUFA9,NDUFB10,NDUFB8,NDUFS4,NDUFS7,OSMR,PARK7,PGRMC1,PMPCB,PROM1,PRSS23,PTGS1,SDHB,SDHC,SOD2,TERT,TGFB1,TNFRSF1B,TPST2,TYMS,UQCRC1,UQCRFS1,UQCRQ,VDAC1	650 (21)
KDM8	0.361	enzyme	Activated	2.554	1e-08	ACACA,ACLY,ACOX1,AMACR,DHCR24,EGFR,ENO1,FASN,G6PD,GAPDH,IDH2,IGFBP3,LDHA,MLYCD,PCK2,PDK4,SDHA,SOX9	519 (13)
FASN	0.952	enzyme	Activated	2.186	1.16e-08	ACACA,ACLY,ACOX1,AMOTL2,CDH1,CDH2,CFD,CPT1A,DHCR24,EDNRB,ELOVL6,FABP4,FASN,MLYCD,PKLR,PNPLA2,PON1,RBP4,Scd1	608 (23)
HAX1	0.087	other	Inhibited	-3.742	1.43e-08	DLST,NDUFA9,NDUFB10,NDUFB9,NDUFC2,NDUFS3,NDUFS4,NDUFS7,SDHA,SUCLG1,SUCLG2,UQCRC1,UQCRH,UQCRQ
FMR1	0.574	translation regulator	Inhibited	-2.529	1.71e-08	ABCA1,C3,ENO1,GAPDH,MRPL20,MRPL22,MRPS18B,MRPS28,PPIA,PTGR2,PXMP4,QPCT,RACK1,RPL18,RPL19,RPL26,RPL28,RPL3,RPL30,RPL36,RPL5,RPS13,RPS15A,RPS17,RPS19,RPS27,RPS27A,RPS28,RPS5,RPS9,SASH1,TF,UQCRFS1,UQCRQ
KITLG	1.164	growth factor	Inhibited	-2.639	2.23e-08	AIF1,BCL2L1,BLVRB,BTG1,CD14,CD68,CDH1,CDH2,CDKN1B,CSF1,DHCR24,EDNRB,EEF1A1,GAS6,ID2,IGFBP3,IL18,KDR,LTC4S,MARCO,PARVB,PRKCB,PRKCE,SDHC,SLC20A2,SLC4A1,SNRPG,ST3GAL4,STAT3,STIM1,STK25,TAL1,TERT,TMSB4X,TPM4,TXNL1	600 (23)
CNTF	-0.69	cytokine	Inhibited	-3.434	2.34e-08	A2M,ADGRE1,BDH1,CCL5,Ccl6,CD14,CEBPD,CLIC4,CP,CYBB,DISP1,FASN,GMFG,IGFBP7,IRF1,KCNK6,LBP,MSR1,NAMPT,NTF3,OSMR,Scd1,Scd2,SLC11A1,SLC16A1,SOCS3,SREBF1,STAT3,SUPT4H1,TGFB1,VAV1,XDH	337 (16)
APOC3	-1.045	transporter	Activated	2.137	2.38e-08	APOA1,APOC3,CLPP,CLPX,HSPA9,HSPD1,LONP1,SOD2,TGFB1	357 (7)
FGF21	0.965	growth factor	Activated	3.06	2.63e-08	ACACA,ACADM,ACLY,ASNS,BDH1,CD68,CDH1,CPT1A,CPT1B,DGAT1,FASN,HMGCS2,ME1,PDK4,Scd1,SOCS3,SOD2,SREBF1,TGFB1	570 (21)
TREX1	-4.278	enzyme	Activated	2.583	2.72e-08	ACAT1,ACSL1,BST2,CCL5,Ccl6,CD68,CFB,CSF1,FCGR1A,Gbp5,GSDMD,H2-T-ps/H2-T23,IFIT2,IL15,IL33,IRF1,LGMN,MYD88,NAMPT,NLRP3,NUDT4,PSMB8,PSMB9,RTP4,SSB,STAT2,SUGT1,ZC3HAV1	199 (10)
Scd1	3.036	enzyme	Activated	2.122	3.12e-08	ABHD5,ACACA,ACACB,ACADL,ACADVL,ACOX1,CPT1A,CPT1B,DGAT1,DHCR24,DIO1,ELOVL1,ELOVL6,FASN,IL18,LPIN1,MGLL,PCK2,PDK4,PNPLA2,RBP1,S100A9,Scd2,SLC27A1,SMPD1,SOCS3,SPTLC1,SREBF1,UCP3	591 (22)
IL1 (family)		group	Inhibited	-3.503	3.71e-08	ACACA,APOC3,BHLHE40,C3,CCL5,CEACAM1,CEBPD,CFB,CP,CPT1A,CSF1,CSF1R,CTSB,CTSC,CXCL11,CYP17A1,Cyp2b10,EGFR,FN1,HP,HSD11B1,IL1R1,IL33,INHBA,IRF1,ITGB2,Lyz1/Lyz2,MTTP,NTF3,ODC1,ORM1,PIGR,PTGS1,RBP4,RORC,S100A9,SOCS3,SOD2,SOX9,SREBF1,TGFB1,TNFRSF1B,XDH	577 (16)
STING1		ion channel	Inhibited	-3.866	3.79e-08	BLK,BST2,BTK,C6,CCL5,CD68,CXCL11,FCGR1A,Gbp5,GMFG,HDC,HLA-A,Ifi47,IFIT2,IL11RA,IL18,IL33,INHBA,IRF8,MYD88,NCEH1,NLRP3,PSMB8,PSMB9,PTPRC,S100A9,SGK1,SLC11A1,SOCS3,STAT2,ZC3HAV1	264 (14)
LH (complex)		complex	Activated	2.541	4.37e-08	CYP17A1,EEF1A1,EGFR,EIF3H,FDX1,GRK5,HSD11B1,MAPK14,MBD2,NPC2,NTF3,PDE4D,PGK1,PGRMC1,PSMD3,PTGS1,PTPRF,RPL15,RPL26,RPL27,RPL28,RPL3,RPL30,RPL35,RPL36,RPL36A,RPL5,RPL6,RPS13,RPS15A,RPS17,RPS19,RPS27,RPS28,RPS5,RPS9,RUNX1,SCARB1,SGK1,SOD2,STK25,TBX2,TLN1	549 (19)
RAB2A	0.193	enzyme	Activated	2.379	4.55e-08	ACLY,ACSL1,CIDEB,CYP51A1,FABP1,FABP4,FASN,PLIN2,SREBF1
CLPB	1.143	transcription regulator	Inhibited	-3.317	4.94e-08	DLST,NDUFA10,NDUFA9,NDUFB10,NDUFB8,NDUFB9,SDHA,SUCLG1,SUCLG2,UQCRC1,UQCRQ
SMARCA4	0.235	transcription regulator	Inhibited	-2.811	6.44e-08	A2M,ABCA1,ADAM15,ALDH2,AMOTL2,ANGPTL2,APOA1,ARHGDIB,ASNS,BCL2L1,CD74,CDH1,CDH2,CDKN1B,CEACAM1,CFP,CLPX,CORO6,CP,CSF1,CTSB,CTSS,DLL1,ELOVL6,EVA1A,FABP4,FLNB,FN1,GAPDH,GMFG,HCLS1,HNF4A,ID3,IER3,IGFBP3,IGFBP7,INHBA,IRF1,KDR,MFGE8,NAP1L3,NPC2,PCDH1,PDE4B,PERP,PGK1,PLIN2,PSMB9,RAD21,RAMP1,RBP1,SELENOP,SERTAD1,SKAP2,SLC11A1,SLC40A1,ST7,TAL1,TBX2,TF,TFB1M,TGFB1,TIMP2,TSPAN13,TTR,TUBB,TYMS	564 (20)
DDX5	-0.343	enzyme	Activated	4.252	9.76e-08	ATP5F1C,ATP5MC1,ATP5MC3,CHSY1,COX5A,COX6C,COX7C,CXCL11,ENC1,ETFA,FLT3,HTRA1,IL33,ITGB2,NDUFB2,NDUFB3,NDUFB5,SDHB,TGFB1,UQCR10,UQCRC1,UQCRH,UQCRQ	564 (11)
IRF1	-1.322	transcription regulator	Inhibited	-3.228	9.98e-08	BST2,CASP2,CCL5,CD74,CDH2,CEACAM1,CFB,CTSS,CXCL11,CYBB,DNASE1L3,DST,FN1,GSDMD,Ifi47,IFIT2,IL15,IL17RA,IL18,IL33,IRF1,JAK2,ODC1,PIGR,PSMB10,PSMB8,PSMB9,STAT2,STAT3,TERT,TGFB1	396 (16)
PTN	-1.216	growth factor	Activated	2.324	1.14e-07	ACADL,ACADVL,ACLY,ACOX1,APOC2,AQP9,CPT1A,DGAT1,FASN,HADHA,PLIN2,Scd1,SLC2A2,SOX9,SREBF1	598 (18)
IFT88	-0.114	other	Inhibited	-2.799	1.4e-07	ACAT1,ACLY,ACTG1,BOP1,BYSL,CD81,COX7C,CYC1,CYP51A1,FABP4,FCER1G,IFIT2,MRTO4,MYO1D,NDUFA10,NDUFA9,NSDHL,PSMA6,SEC61G	460 (7)
NFIC	-0.309	transcription regulator	Inhibited	-2.717	1.49e-07	ADAM12,ALDH2,CD74,CPA1,CSF1,CYP17A1,ENPP3,FABP7,HLA-A,HLF,HSD11B1,HSP90AA1,HTRA1,ITGB2,LDHA,LGALS3BP,NOTUM,PKLR,PPIA,SELENOP,SLC25A5,SOX5,TGFB1
IL2	1.465	cytokine	Inhibited	-2.697	1.57e-07	ABCA1,ASNS,ATM,BCL2L1,BHLHE40,C3,CAMK2N1,CAPG,CCL5,CD74,CDH1,CDKN1B,CEACAM1,CFP,CSF1,CSF1R,CTSC,Cyp2b10,Cyp2d1/Cyp2d5,CYP51A1,CYTH4,DAP,DGAT1,DHCR24,DLST,DSG2,DST,DUSP7,ECM1,EIF2S2,ENO1,EPAS1,EPHX1,FCER1G,GAPDH,GPLD1,HSP90B1,HSPD1,IER3,IL18,IL1R1,IRF1,JAK2,LBP,LCP2,LDHA,MAF,ME1,MYO1E,ODC1,PDE4B,PGK1,PSMB1,PSMG1,PTPRC,PTPRJ,RHOC,RORC,Scd2,SELPLG,SLA,SLC40A1,SOCS3,STAT3,TGFB1,TNFRSF1B,TRIB3,UGP2,VA…	549 (23)
FAN1	2.761	enzyme	Activated	2.646	1.68e-07	ACADM,ACADVL,ATP5F1A,CPT2,NDUFB8,SDHA,SDHB
IGE (complex)		complex	Inhibited	-2.424	1.77e-07	ABAT,ALAS1,BCL2L1,C3,CCL5,CD53,CD74,COQ7,CXADR,FCER1G,FCGR1A,HDC,HLA-DMA,HSD17B12,HSPA9,HSPD1,IER3,IL15,IL33,JAK2,LCP2,MALT1,NABP1,NCF4,PPP1R3B,PTPN22,PTPRF,RAI14,RHOD,RUNX1,SCARB1,Scd1,SDC3,SLC11A1,SLC37A2,SOCS3,TCIRG1,TGFB1,TNFRSF1B,TPST2	436 (17)
NFKB1	0.117	transcription regulator	Inhibited	-3.88	1.77e-07	A2M,AKR1B1,APCS,BCL2L1,BHLHE40,BLK,C3,CCL5,CFB,CSF1,CTSB,CXCL11,CYBB,EGFR,EPAS1,FCGRT,FGA,FLNB,FN1,GRK5,HLA-DMB,HP,HSP90B1,IER3,IGFBP3,IL18,IRF1,LBP,LTC4S,MSR1,NAMPT,PLAU,RACK1,SOD2,SOX9,ST6GAL1,STIM1,TERT,TGFB1,XIAP	565 (13)
CSF3	0	cytokine	Inhibited	-2.563	2.03e-07	ADGRE1,BCL2L1,CAPG,CCL5,CD14,CDKN1B,CEBPD,CHP1,CYBB,FCGR1A,FGB,FUS,HDC,HSPD1,ITGB2,LBP,Lyz1/Lyz2,NFIL3,ODC1,PLCB2,PRKCB,PRKCE,RORC,SHANK2,SLC20A2,SOCS3,STAT3,TAL1,TGFB1,TNFRSF1B,YPEL3	564 (20)
OSMR	-1.333	transmembrane receptor	Inhibited	-2.164	2.29e-07	ADGRE1,CD4,FASN,FGB,Gbp5,Ifi47,JAK2,LBP,OSMR,PSMB9,Scd1,SERPINA1,SOCS3,SREBF1,STAT3	335 (17)
DUSP1	-0.909	phosphatase	Activated	2.367	2.39e-07	BHLHE40,CFB,CYBB,CYP17A1,EGFR,IER3,IFIT2,Ifitm6,IRF1,IRF8,MERTK,MGLL,NAMPT,PAQR7,PEX11A,PIK3R1,PLIN2,PTPRK,RETSAT,RTP4,S100A9,SOCS3,SOD2,STAT2,SYNPO,VNN1	411 (15)
IKBKB	-0.29	kinase	Inhibited	-3.172	2.78e-07	ABCA1,BCL2L1,C3,CCL5,CDH1,CEBPD,CKS1B,CP,CSF1,CSF1R,CTSB,FASN,GRK5,HLA-A,IGFBP7,IRF1,KRT8,Mt1,MYD88,MYO1D,NLRP3,OGN,PLAU,RBP1,RCAN1,SEMA3C,SGK1,Slfn2,SOCS3,SOD2,STAT3,TGFB1,TIMP2,TLN1,TMSB4X,TNFAIP2,TNFRSF1B,XIAP	563 (16)
SPI1	-0.278	transcription regulator	Inhibited	-3.947	3.84e-07	ADGRE1,BTK,C1QC,CAT,CD14,CD68,COX4I1,COX6B1,CSF1,CSF1R,CTSE,CTSS,CYBB,EPB41L2,FCER1G,FCGR2B,FCGRT,ID2,ID3,IFIT2,IL18,IL33,IMP4,ITGB2,Lyz1/Lyz2,NCF1,NCF4,NDUFB7,NOL6,PRDX4,PRDX5,PSMB10,PSMB8,PSMB9,PTPRC,RACK1,RPL18,SIRT5,VAV1	496 (20)
NRG4	0	growth factor	Inhibited	-2.761	4.76e-07	ABCA1,ACACA,ACOX1,EHHADH,FASN,ME1,Scd1,SREBF1	549 (14)
NR1H (family)		group	Activated	2.321	4.94e-07	ABCA1,ACACA,ACACB,ACADL,ACLY,ANGPTL3,APOC2,C3,CCL5,CD5L,CPT2,CSF1,DHCR24,ELOVL6,FASN,FLT4,IL15,MERTK,NLRP3,SCARB1,Scd1,SREBF1,UBE4B,VLDLR	504 (23)
PSEN2	-0.084	peptidase	Activated	2.503	5.19e-07	ACSL1,ATP6V0D1,C1QA,C1QB,CCS,CD74,COX4I1,COX5A,COX8A,CTSC,CTSS,CYP51A1,DLL1,EGFR,GAPDH,H2-T-ps/H2-T23,PTPRF,STAB1,XIAP	357 (13)
MAP3K8	-0.144	kinase	Inhibited	-3.182	6.41e-07	ASNS,ASPG,CAPG,CD14,CDKN1B,CEBPD,CP,CSF1,CTSB,ECI2,FLNB,GPR146,HLA-A,HP,HYAL1,IER3,IGFBP3,IL18,IL1R1,INHBA,LGALS3BP,MARCO,NCEH1,OSMR,PLIN2,PSMB8,RAB9A,RAI14,RCSD1,RHOF,SDR42E1,SLA,SOCS3,STAT3,Vnn3	578 (18)
FMO3		enzyme	Activated	2.828	8.21e-07	ACADL,EHHADH,ELOVL6,FASN,MTTP,PDK4,Scd1,SREBF1	465 (7)
INSIG2	-0.679	other	Inhibited	-2.224	8.21e-07	ACACA,ACLY,ELOVL6,FASN,G6PD,Scd1,SREBF1,TRIB3	415 (9)
STAT4		transcription regulator	Inhibited	-2.182	8.57e-07	ACADL,ACVRL1,AKAP8L,ASPH,BCL2L1,BHLHE40,BSG,C3,CDKN1B,Cyp2d22,DAP,FCER1G,FDX1,FYB1,FZD7,HILPDA,IER3,IFIT2,IRF1,LPIN1,Mt1,RAMP1,SELPLG,SERTAD1,SETD5,SOCS3,VAMP4,VDAC1,VLDLR,VSIR	470 (16)
GH1	-21.953	growth factor	Inhibited	-2.265	8.59e-07	CA3,CDH2,CEBPD,Cyp2b10,Cyp2c70,DECR1,FASN,FN1,HNF4A,ID2,ID3,IGFBP3,IRF1,PIK3R1,PRLR,PTMA,RFC1,RPL6,Slco1a1,SLCO1B3,SOCS3,SRD5A1,SREBF1,UQCRH,VEZF1	593 (25)
IFN BETA (family)		group	Inhibited	-3.743	8.86e-07	ACAT1,BCL2L1,BST2,CCL5,CD163,CD74,CEBPD,CSF1R,CXCL11,CYBB,Cyp1a2,EEF1A1,EIF2S1,FN1,GAS6,Gbp5,HLA-A,IDO2,Ifi47,IFIT2,Ifitm1,IL15,IRF1,KMO,NAMPT,PELI2,PPP1R3B,RNASEL,RTN4,SOX5,SPRY1,STAT2,TDO2,TGFB1,ZC3HAV1	354 (14)
TXNIP		other	Inhibited	-2.816	9.85e-07	Acot1,ADGRE1,CDKN1B,Cyp4a14,ENO1,FASN,G6PD,GAPDH,GSDMD,IL18,LDHA,MDH2,MTTP,NLRP3,PGK1	677 (22)
CSF2	2.393	cytokine	Inhibited	-3.489	9.88e-07	ABCA1,ATM,BCL2L1,BSG,C3,C4a/C4b,CASP2,CD14,CD163,CD74,CDH1,CDKN1B,CEACAM1,CKS1B,CSF1,CSF1R,CTSC,CYBB,EPCAM,FCGR1A,FCGR2B,HDC,HILPDA,HLA-DMA,HLA-DMB,HSPD1,ID2,ID3,IDO2,IER3,IL15,IL1R1,INHBA,JAK2,LDHA,MARCO,NLRP3,ODC1,OSMR,PDE4B,PLAU,SGK1,Slfn2,SOCS3,SOD2,SREBF1,TERT,TF,TGFB1,TLR1,TNFRSF1B,TPM4,XIAP	522 (19)
IL1A	-0.5	cytokine	Inhibited	-2.872	1.04e-06	ABCC2,ALDH1A1,ALDH3A2,ASS1,BCL2L1,C3,C4a/C4b,CCL5,CD14,CDH1,CSF1,CYP17A1,Cyp1a2,Cyp2b10,H2-T-ps/H2-T23,HDC,HLA-A,HSD11B1,HSP90AA1,HSP90B1,IER3,IL18,INHBA,IRF1,LBP,LDHA,MYD88,ORM1,PLAU,S100A9,SERPINA1,Slfn2,SOD2,STAT3,SUGT1,TGFB1,TNFAIP2	602 (18)
RELA	0.21	transcription regulator	Inhibited	-2.314	1.13e-06	A2M,ARHGDIB,BCL2L1,BHLHE40,C3,CCL5,CD14,CDH1,CDKN1B,CFB,CTSB,CXCL11,CYBB,CYP17A1,DOCK8,EGFR,EPAS1,EPCAM,FCGRT,FN1,GRK5,HDAC9,HLA-A,HNF4A,HSP90B1,HSPA9,ICA1,IER3,IL15,IRF1,KRT8,LTC4S,NAMPT,NR1I3,PDE4B,PGK1,PLAU,PSMB10,PSMB9,PTGES2,RAB3IL1,RORC,SOD2,SOX9,SREBF1,STIM1,TERT,TGFB1,TMSB4X,TNFAIP2,VASP,XIAP	563 (12)
SLC22A5	2.075	transporter	Inhibited	-3.162	1.16e-06	ACADL,ACADM,ACADVL,ACVRL1,HADH,HADHB,IGFBP3,LTBP4,PLAU,TGFB1
PIK3C3	-0.629	kinase	Activated	2.395	1.16e-06	ACACA,ACADL,ACADM,FASN,HLA-A,MGLL,PNPLA2,SCARB1,Scd1,SREBF1	589 (20)
ELOVL3	-3.171	enzyme	Inhibited	-2.84	1.44e-06	A2ml1,CD53,CD68,CTSS,CYBB,Cyp2b10,DBT,EPAS1,FCER1G,HACL1,HMGCS2,ITGB2,Lyz1/Lyz2,MSR1,VNN1
PLCG2	1.876	enzyme	Activated	2.231	1.93e-06	ACSL1,C1QA,C1QB,CD68,CD74,H2-Eb1,HLA-A,IFIT2,MBOAT7,MFGE8,PLCB2,PLIN2,PTGES2,PTGS1,PTPRC,STAT2	425 (16)
FAM83A	0	other	Activated	2.393	2.06e-06	ACSL1,ATP5F1D,BCL2L1,COX6A1,DGAT1,FABP4,FASN,PNPLA2,SREBF1
ITPR2	-0.254	ion channel	Inhibited	-2.84	2.08e-06	ATP5MC1,BST2,BTK,CCL5,CSF1R,FCER1G,FCGR1A,Ifi47,ITGB2,NCF1,PSMB9,SLC11A1,STAB1,TLR1,VNN1	176 (7)
WNT3A	2.183	cytokine	Inhibited	-3.031	2.1e-06	ACADL,ACADVL,ATP5MC3,ATP5PO,BGN,CCDC80,CCL5,CD68,CDH1,CDH2,CFD,COX4I1,COX5A,CPT1B,CPT2,CYC1,EPAS1,FABP4,FN1,KDR,NDUFA10,NDUFB10,NDUFB2,NDUFB8,NDUFC2,NDUFS1,NOTUM,OGN,PXYLP1,RUNX1,SDHA,SDHC,SLC27A2,SOX9,SPRY1,TERT,TGFB1,TRIB3,UQCR10,UQCRC1	606 (18)
GLB1	-2.92	enzyme	Activated	2.121	2.17e-06	ASPG,C1QA,C1QB,C1QC,C4a/C4b,CD68,CTSB,OSMR
ZBTB10	-0.209	transcription regulator	Inhibited	-2.517	2.53e-06	9930111J21Rik1/Gm12185,ARID5A,BST2,CCL5,CYBB,ESR1,FCER1G,Gbp5,H2-T-ps/H2-T23,Ifi47,IFIT2,Ifitm1,Ifitm6,IL15,IRF1,MALT1,MYD88,OPTN,PKLR,PTPN22,RTP4,STAT2,ZBTB20
SAMMSON		other	Inhibited	-3.302	2.64e-06	ATP5F1B,MRPL40,MRPS14,MRPS18B,MRPS18C,MRPS27,MRPS28,NDUFA10,NDUFB8,NDUFB9,NDUFS4
CD300LF	1.168	other	Activated	3	2.95e-06	ACAA2,ACADL,CPT1A,ECI2,GPD1,GPD2,MPC2,PCK2,SLC27A1
RRAS2	0.242	enzyme	Inhibited	-4.025	3e-06	ACVRL1,CD14,CD74,CDH1,CDH2,CSF1,EGFR,FGB,HLA-DMA,IER3,IL18,MINK1,NAMPT,PCDH1,PLAU,PSMB9,RTP4,SCN1B,SELPLG,TMT1B,ZYX	533 (21)
PTPRJ	-0.567	phosphatase	Inhibited	-2.496	3.03e-06	ARID5A,CDKN1B,CEBPD,FCER1G,HDC,IL18,INHBA,MARCO,MERTK,PLA1A,SLA,TSC22D1,Vnn3	365 (15)
GHRL	-2.383	growth factor	Activated	2.775	3.08e-06	ACACA,ACLY,CEBPD,CPT1A,CPT1B,DGAT1,FASN,IL1R1,MLYCD,PTN,RPL36,RPL38,RPS27,RPS28,Scd1,SOCS3,SREBF1,UCP3	607 (21)
CCNC	0.528	enzyme	Activated	2.18	4.17e-06	ACACA,CPT2,FABP4,FASN,PNPLA2,RPL3,Scd1,SREBF1,TYMS	465 (10)
EDN1	0.299	cytokine	Inhibited	-3.248	5.16e-06	ADAM12,ARHGEF11,CALCRL,CAT,CDH1,CDH2,CDKN1B,CYBB,EDNRB,EGFR,FABP3,FLT4,FN1,IL18,INHBA,MSN,MYL6,NCF1,ODC1,PLAU,PRKCB,PRKCE,PTGS1,SOCS3,SOX5,TPM4,XIAP	610 (23)
LPL	0.382	enzyme	Activated	2.025	5.5e-06	ACOX1,APOA1,CPT1A,CSF1,FABP3,FABP4,MSR1,PDK4,PNPLA2,SCARB1,SLC27A1,TGFB1,UCP3	468 (18)
SPRING1		other	Activated	2.424	5.78e-06	ACACA,ACACB,ACLY,DHCR24,FASN,HMGCS2,ME1,Scd1,SREBF1
CG (complex)		complex	Inhibited	-3.268	5.94e-06	ABCD3,ACSL1,ADAMTS9,ALDH1A1,ANGPTL2,BCL2L1,BHLHE40,BTG1,C1R,C1S,CAT,CDH1,CDH2,CDKN1B,CEBPD,CFB,CSF1,CYP17A1,CYP51A1,EGFR,ENPP3,EPAS1,FABP4,HILPDA,HLA-A,HSD11B1,ID2,IER3,IGFBP3,IL18,IL33,INHBA,LGALS3BP,MAF,MAPK14,PDE4D,PDLIM1,PLAU,PRLR,PTGS1,RUNX1,SCARB1,SELENOP,SLC4A4,SMAD2,SOCS3,SREBF1,TNFAIP2,TNFRSF1B,TRIB3,TSPAN13,UGP2,XIAP	602 (18)
RAD51	0.959	enzyme	Inhibited	-2.138	6.36e-06	ATM,GPX4,IRF1,MYO1E,PSMA5,PSMC1,PSMC2,PSMC3,PSMD12,PSMD13,PSMD3,RAD21,SOD2,TIMP2
SASH1	-1.163	other	Inhibited	-2.673	6.36e-06	ARID5A,ATM,HDC,IFIT2,IL15,IL18,INHBA,IRF1,MARCO,MERTK,PLA1A,STAT2,TSC22D1,Vnn3	199 (7)
NFATC2	-0.398	transcription regulator	Inhibited	-2.889	6.7e-06	ABCA1,AIF1,ATM,BCL2L1,CCL5,CDH2,CSF1R,IER3,IFIT2,IL15,IL18,INHBA,IRF1,IRF8,LDHA,MAF,MERTK,NAA80,PDCD5,PTPRK,RCAN1,RORC,SOCS3,STAT2,TERT,TGFB1,TSC22D1	407 (18)
MYD88	0.587	other	Inhibited	-2.546	7.37e-06	ACSL1,ACTG1,APCS,ATM,C3,CCL5,CD14,CEBPD,CLIC4,CREB3L3,EDNRB,FCER1G,HDC,HLA-A,HP,IFIT2,IL15,IL18,INHBA,IRF1,IRF8,MARCO,MAZ,MSR1,NLRP3,PDE4B,PSMA7,SCARB1,SOCS3,SOX9,SYNPO,TGFB1,TSC22D1,TYMS,Vnn3,XDH,ZC3H12C	359 (17)
TNFSF11		cytokine	Inhibited	-2.028	1.02e-05	ADGRE1,AIF1,AQP9,BCL2L1,BSG,CCL5,CD14,CDKN1B,CSF1R,Cyp1a2,ESR1,FERMT3,HCLS1,HYAL1,IER3,IL15,IL17RA,IRF8,NFIL3,POR,RCAN1,S100A9,SLC7A7,Slfn2,SOCS3,SOD2,TCIRG1,TGFB1,TLN1,TNFRSF1B,TSPAN13,ZC3H12C	486 (14)
DOCK8	-0.834	other	Inhibited	-2.688	1.05e-05	ARID5A,ATM,HDC,IFIT2,IL15,IL18,INHBA,IRF1,LDHA,MERTK,PLA1A,STAT2,TSC22D1,Vnn3
IFNAR (family)		group	Inhibited	-3.183	1.11e-05	BST2,C3,CCL5,CD74,FCER1G,H2-T-ps/H2-T23,HLA-A,IFIT2,IL15,IRF1,IRF8,LGALS3BP,MYD88,NLRP3,PSMB8,PSMB9,STAT2	382 (14)
CHCHD5	0.347	other	Activated	2.236	1.29e-05	ACACA,ACADM,CPT1B,FASN,SREBF1
MTX2	0.161	transporter	Activated	2.236	1.29e-05	CHCHD3,IMMT,NDUFA9,SAMM50,UQCRC1
PCTP	0.905	transporter	Inhibited	-2.236	1.29e-05	ECH1,ETFDH,FABP1,FABP4,HMGCS2
PITX2	1.112	transcription regulator	Activated	2.998	1.4e-05	CDH1,CDH2,COQ6,CYP2A6,GCDH,GPX4,IDH2,LDHA,MSRA,NDUFB3,NDUFB7,NDUFB8,NDUFC1,NDUFC2,NDUFS3,NDUFS7,SDHC,SOD2,TBX2,UCP3,UQCRQ	645 (19)
RNASEH2B	-0.527	other	Activated	2.361	1.45e-05	ACAT1,BST2,CCL5,CFB,CSF1,GSDMD,IFIT2,Ifitm1,IL15,IRF1,LGALS3BP,LGMN,NLRP3,PSMB8,PSMB9,RTP4,SSB,SUGT1	105 (4)
JAK1	-0.127	kinase	Inhibited	-2.923	1.45e-05	BMF,CD14,CDKN1B,HLA-A,IFIT2,IRF1,OSMR,PSMB9,RUNX1,SOCS3,STAT2,STAT3,TF,TGFB1	362 (18)
NCOR/LXR/RXR/OXYSTEROL/9 CIS RA (complex)		complex	Activated	2.138	1.5e-05	ABCA1,ACACA,APOA5,APOC2,CYP51A1,FASN,Scd1,SREBF1
NEU3	-0.597	enzyme	Activated	2.121	1.5e-05	ASPG,C1QA,C1QB,C1QC,C4a/C4b,CD68,CTSB,OSMR
CYLD-AS1		other	Inhibited	-2.496	1.62e-05	ABCC2,ABCC3,AKR1B1,BLVRB,C3,CBR1,CFB,CSF1,EPHX1,G6PD,IRF1,ME1,TNFAIP2
IL27	-1.39	cytokine	Inhibited	-3.898	1.67e-05	ADGRE1,BST2,CCL5,CD14,CD163,CD74,CEBPD,CXCL11,HLA-A,HLA-DMA,HLA-DMB,ID2,IFIT2,IL15,IL18,IRF1,JAK2,MAF,PLG,PSMB10,PSMB8,PSMB9,RORC,SOCS3,STAT2,STAT3,TGFB1,TIMP2	475 (16)
NOS2	-2.252	enzyme	Inhibited	-2.354	1.81e-05	ACO1,CD14,CD53,CFD,COX4I1,CP,CTSC,FABP4,FASN,G6PD,GPD1,GPT,ITIH4,KDR,LGALS3BP,ORM1,PERP,PIGR,PTGS1,SFXN1,SLC40A1,Slfn2,TGFB1,TOR3A	498 (19)
Samsn1		other	Inhibited	-2.84	1.92e-05	ARID5A,ATM,HDC,IFIT2,IL15,IL18,INHBA,IRF1,MARCO,MERTK,PLA1A,SOCS3,STAT2,TSC22D1,Vnn3	301 (7)
LIPA	0.123	enzyme	Activated	2.514	1.92e-05	ABCA1,ACACB,ACOT1,AMACR,CAPG,CD68,CTSS,Cyp4a10 (includes others),Lyz1/Lyz2,NDUFA3,NPC2,ORM1,S100A9	255 (7)
IL17A		cytokine	Inhibited	-3.579	1.95e-05	ABHD5,BCL2L1,C3,CCL5,CD14,CD163,CD68,CDH1,CDH2,CEBPD,CFB,CP,CXCL11,FMO1,FN1,HSD11B1,IL15,IL17RA,IL18,IL33,IRF1,LBP,LDHA,MAPK14,MERTK,MGLL,NLRP3,OSMR,PLAU,RORC,S100A9,SERPIND1,SGK1,SLC16A1,Slfn2,SMAD2,SOCS3,SOX9,SREBF1,STAT3,SUCLG1,TGFB1,TIMP2,TNFAIP2,TNFRSF1B	498 (15)
UBE2I	0.661	enzyme	Inhibited	-2.207	2.1e-05	CD74,CEBPD,CPT1A,CYP17A1,H2-Eb1,HLA-DMA,HLA-DMB,IRF1,PDK4,SGK1,SOX9	578 (23)
IRF2BP2	-0.628	transcription regulator	Activated	3.897	2.2e-05	9930111J21Rik1/Gm12185,AMBP,APOA1,C4a/C4b,CCL5,CD14,CD53,DNASE1L3,EGFR,FABP1,FETUB,FYB1,Gbp5,HLA-A,ID2,Ifitm1,PTPN22,SEC24D,SLA
ZC4H2	-1.008	other	Activated	2.236	2.79e-05	COX6A1,COX6B1,COX8A,NDUFA3,NDUFB3
SLC40A1	-0.742	transporter	Inhibited	-2.548	2.8e-05	ARRB2,ATP6V0D1,BCL2L1,CIDEB,COX5A,HSPB1,LONP1,NCF1,NDUFA10,NDUFA3,NDUFS1,PGK1,RACK1,RCAN1,SDHA,SLC11A1,SOD2,TGFB1,TMPRSS6,UQCRFS1	392 (9)
IRF2	-0.437	transcription regulator	Inhibited	-3.357	3.36e-05	C1S,CD14,CDKN1B,CEACAM1,CFB,CTSS,DST,FGA,FGB,GSDMD,Ifi47,IRF1,IRF8,LBP,NAMPT,PSMB10,PSMB8,PSMB9,SLCO2B1	293 (15)
TGF BETA (family)		group	Inhibited	-3.051	3.56e-05	ABCA1,ADAM12,AMT,BCL2L1,BGN,BHLHE40,BLVRB,CCL5,CD53,CDH1,CDH2,CDKN1B,CSF1,CSF1R,CYBB,Cyp2c70,EPAS1,FN1,FSTL1,HSP90AA1,ID2,ID3,IGFBP3,LDHA,MAF,MERTK,MGAT4B,MMADHC,MMP15,PGK1,PLAU,PROM1,RCOR1,RORC,RUNX1,SCLY,SGK1,SMAD2,SOCS3,SREBF1,TERT,TGFB1,TIMP2,VTN,XIAP	532 (20)
BANF1	0.904	other	Activated	2.516	3.63e-05	BST2,CCL5,CDKN1B,HLA-A,IFIT2,IL15,IRF1,JAK2,MYD88,S100A9,SHB,STAT2,STAT3	147 (7)
RIGI		enzyme	Inhibited	-4.38	3.76e-05	BLK,BTK,C1S,C6,CCL5,CD4,CFB,CTSS,CXCL11,DLL1,HLA-A,IFIT2,IL11RA,IL18,IRF1,IRF8,SLC11A1,SOCS3,STAT2,ZC3HAV1	285 (13)
PLA2R1	1.235	transmembrane receptor	Activated	2.233	3.78e-05	ALDH2,ATP5F1B,HAGH,NDUFS3,SDHA,SDHB,SOD2,UQCRFS1	336 (6)
BCKDHA	0.596	enzyme	Activated	2.646	3.85e-05	ACACA,ACLY,FABP4,FASN,GAPDH,Scd1,Scd2	493 (7)
MYO1C	0.598	enzyme	Activated	2.449	4.3e-05	ATP5F1A,ATP5F1D,COX5A,NDUFS3,SDHA,SDHB
MBTPS1	0.149	peptidase	Activated	2.433	4.3e-05	ACACA,ETFA,ETFB,FASN,Scd1,SREBF1	381 (8)
SERTAD2	-0.345	transcription regulator	Inhibited	-2.433	4.3e-05	ACOX1,CAT,CPT1B,CYC1,ECH1,PHYH
CHUK	1.105	kinase	Inhibited	-3.222	4.95e-05	BCL2L1,C3,CCL5,CDKN1B,CEBPD,CP,CSF1,CTSB,EGF,HLA-A,HSP90AA1,IFIT2,Mt1,OGN,PLAU,RBP1,RCAN1,SEMA3C,SGK1,Slfn2,SNX10,SOCS3,TNFAIP2,TNFRSF1B,VEGFB	471 (12)
GABPB1	-0.356	other	Activated	2.423	5e-05	ATP5F1B,ATP5F1D,COX15,COX4I1,ITGB2,NDUFA3,UCP3,UQCRC1
NCSTN	0.225	peptidase	Activated	2.937	5.07e-05	CD14,CD68,CEBPD,CSF1R,EGFR,FCER1G,IRF8,NCF1,NCF4	215 (8)
F2	-0.404	peptidase	Inhibited	-2.092	6.01e-05	ADAMTS9,AKR1B1,APOA5,B4GALT1,BSG,CASP2,CD68,CDKN1B,CYBB,DST,EDNRB,EPB41,FABP1,FN1,HDAC9,HSP90AA1,IER3,IFRD2,KDR,KIF13A,MGLL,NCF1,PRKCE,RCAN1,SERPINC1,SLC12A7,SOD2,TIMP2,VASP,VTN	402 (16)
MYCL	0.305	transcription regulator	Activated	2.128	6.1e-05	ATP5F1D,DOCK7,FARSA,FAU,HSPD1,LUC7L3,RPL15,RPL18,RPL19,SAP18,SLC25A5,SNRPG,SSB,TERT
HGF	-0.307	growth factor	Inhibited	-2.457	6.55e-05	A2M,AIFM1,ANGPTL2,ANP32A,ASNS,ATM,BCL2L1,CALCRL,CASP2,CCL5,CDH1,CDKN1B,CKS1B,CNBP,CSF1,CYP17A1,Cyp2b10,EPCAM,FN1,GRK5,IER3,IGFBP3,INHBA,INPPL1,IRF8,LDHA,LGMN,MAPK14,MERTK,NAMPT,OSMR,PGAM1,PGK1,PLAU,PTGS1,PTPRF,RCAN1,S100A9,SGK1,SLC2A2,SOCS3,SOD2,STAB1,TGFB1,TNFAIP2,TRIP10	531 (14)
TSPO	-0.367	transmembrane receptor	Inhibited	-3.464	6.69e-05	CD74,COX14,COX5A,CYBB,DNAJC15,ELOVL6,Ifitm1,NDUFB2,NDUFC1,PSMB8,SOD2,VDAC1
IL6ST	-0.445	transmembrane receptor	Inhibited	-2.414	7.52e-05	A2M,BCL2L1,CSF1R,FGA,FGB,HP,IRF1,MAF,ORM1,RORC,SOCS3,STAT3,TNFRSF1B	341 (17)
CST5		other	Inhibited	-2.043	7.68e-05	ADSL,CDH1,CNBP,CORO1A,CTSB,DECR1,DNAJA3,EBNA1BP2,HNRNPA3,ID3,MALT1,MRTO4,MSN,MYO10,NCL,NDUFB7,NDUFC2,NHP2,PITRM1,RBM28,RBP1,REEP5,RUNX1,S100A11,SMAD2,SNF8,VASP,VDAC1,VDAC2	157 (6)
NRG1	0.29	growth factor	Inhibited	-2.715	8.19e-05	ABCA1,ACAT1,AMOTL2,BCL2L1,CDH1,CDKN1B,CHCHD3,EEF1A1,ETFB,FN1,FSTL1,GAS6,GRIN2C,IER3,IMMT,ITGB2,MAF,MGLL,MSR1,NDUFS1,PFKFB1,PKLR,PLAU,PLG,RUNX1,SDHA,SGK1,TF,VEGFB	618 (20)
COL18A1	0.115	other	Activated	3.217	8.97e-05	BCL2L1,EDNRB,EGFR,F12,FN1,ID3,IL18,ITGB2,KDR,LDHA,PDCD5,PLAU,STAT3,VDAC1	599 (20)
ABCC8		transporter	Inhibited	-2.416	9.79e-05	ACADM,ACADVL,CAT,CPT1B,SOD2,UCP3	493 (11)
SOCS1	-3.627	other	Activated	2.111	9.94e-05	A2M,Aox3,BCL2L1,EGFR,FCER1G,Gbp5,Ifi47,IFIT2,IL15,IRF1,JAK2,MTTP,MYD88,NDUFB8,NDUFS3,NECTIN2,RPL28,SLC25A5,SOCS3,SOD2,STAT3,TMSB4X,VAV1	351 (13)
mir-33 (includes others)		microRNA	Inhibited	-2.03	0.000101	ABCA1,ACACA,CFD,CPT1A,CROT,FABP4,HADHB	138 (5)
MAPKAPK2	-0.285	kinase	Inhibited	-2.538	0.000105	CEBPD,HDC,HSPB1,IL18,MARCO,MSR1,PLA1A,PLAU,SLA,TSC22D1,ZC3H12C	312 (8)
miR-155-5p (miRNAs w/seed UAAUGCU)		mature microRNA	Activated	2.165	0.000115	ACOT12,ATG3,CDH2,CSF1R,CYP51A1,DSG2,EGFR,FADS1,FAR1,HSD17B12,MAF,MYD88,MYO10,MYO1E,PIK3R1,PTPRJ,RAI14,RCOR1,SLA,SMAD2,TM6SF1
NFKB (family)		group	Inhibited	-2.219	0.000121	BCL2L1,BSG,CCL5,CSF1,EGFR,ESR1,FN1,GSDMD,HNF4A,IL18,IL1R1,IL33,IRF1,NLRP3,PNPLA2,S100A9,TRIM37	577 (19)
VEGF (family)		group	Inhibited	-3.22	0.000127	A2M,Acot1,Acot2,ADAM15,ANGPTL2,ANP32A,APOM,ASNS,BMP7,CALCRL,CDH1,CKS1B,CXCL11,EHHADH,FABP4,FLT4,FN1,GRK5,HACD2,HDC,HMGCS2,IGFBP3,IL18,IL1R1,INHBA,IRF1,KDR,LRIG1,MAPK14,MAZ,NAMPT,OSMR,PDK4,PLAU,PLVAP,PRKCB,RCAN1,SGK1,SLC27A1,SLCO2B1,SOCS3,STAT3,TGFB1,TPST1,VEGFB,XDH	639 (26)
TRIM24		transcription regulator	Activated	2.357	0.000131	AGRN,BST2,CCL5,EIF5A,Ifi47,IFIT2,IL1R1,IRF1,JAK2,LGALS3BP,PSMB10,PSMB8,PSMB9,RTP4,S100A11,STAT2	242 (11)
STAT1/3/5 DIMER (complex)		complex	Inhibited	-2.63	0.000134	BCL2L1,CEBPD,EPAS1,IRF1,LBP,PLAU,SOCS3
EIF4EBP1	0.577	translation regulator	Activated	2.081	0.000144	CCL5,CDKN1B,CEBPD,CLPP,CLPX,CYP2A6,HSPD1,IRF8,MAF,NFIL3,PNPLA2	443 (12)
CCL20		cytokine	Inhibited	-2.008	0.000146	C3,CDH1,CYBB,FCER1G,FCGR1A,Gbp5,NCF1,NLRP3,PLD4
IKBKG	0.121	kinase	Inhibited	-3.25	0.000158	C3,CCL5,CEBPD,CP,CSF1,CTSB,EPAS1,GPT,HLA-A,Mt1,OGN,RCAN1,SEMA3C,SGK1,Slfn2,SOCS3,TNFAIP2,TNFRSF1B	563 (16)
JARID2	0.253	transcription regulator	Activated	3.137	0.000165	ACLY,CDH1,ENO1,GAPDH,LDHA,LPIN1,PGAM1,PGK1,SREBF1,TGFB1	58 (3)
CX3CL1	3.133	cytokine	Inhibited	-2.867	0.000166	BCL2L1,BMP7,Cd200r2/Cd200r4,CD5L,CSF1,EGFR,FABP7,ID2,IFIT2,LGALS3BP,Lyz1/Lyz2,MFGE8,MSR1,PROM1,SLC2A2,SMAD2,SOX5,TGFB1,VTN	478 (16)
EPHB4	-0.218	kinase	Inhibited	-2.041	0.000168	BMP5,BMP7,CDH1,CDH2,KDR,PROM1,RUNX1,SHB,TAL1,TBX2,TGFB1	195 (7)
STAT1 DIMER (complex)		complex	Inhibited	-2.582	0.000176	CCL5,CXCL11,CYBB,FCGR1A,IRF1,IRF8,SOCS3	170 (7)
TFEB	-1.22	transcription regulator	Activated	2.885	0.000184	ABCA2,ACAA2,ACACA,ACADM,AQP9,ATP6V0D1,BTG1,CADM4,CALCRL,CCL5,CD164,CD48,CD68,CDH1,CHCHD10,CHCHD6,CLTB,CTSB,CTSC,CTSS,ECM1,FASN,FN1,GAA,GNPTAB,IL33,LGMN,MMP15,MSR1,NAGA,NPC2,PLAU,RUVBL1,SMPD1,SORT1,TCIRG1,TIMP2,ZWINT
NCOA6	-0.58	transcription regulator	Activated	2.236	0.000198	CDKN1B,FABP4,FASN,NR1I3,Scd1,SREBF1	781 (25)
STAT5A/B (family)		group	Inhibited	-2.021	0.000214	BCL2L1,CDKN1B,FCER1G,FCGR1A,ID2,IRF1,LCP2,MAF,MYD88,PARVB,PDE4B,RBP1,SLC10A1,SOCS3,TMSB4X,UGP2,XIAP	381 (17)
SOX4	-1.509	transcription regulator	Inhibited	-2.313	0.000223	A2ml1,Acot1,BLK,CD53,CD74,CDH2,DST,FCER1G,FN1,Ifitm1,Lyz1/Lyz2,Mt1,NRXN2,PITRM1,PXYLP1,S100A11,SDR39U1,SEMA3C,SNX10,SORT1,ST6GAL1,TMSB10,TPM4
STAR	-1.84	transporter	Activated	2.53	0.000225	ABCA1,CAT,CCL5,CD5L,CHCHD10,CPT1A,GATC,NR1D1,PIK3R1,PNPLA8,SLC25A33	215 (7)
KLF4	-0.899	transcription regulator	Inhibited	-2.188	0.000229	ABHD5,ADGRE1,AIF1,ALDH1A1,BCL2L1,CD14,CDH1,CDKN1B,CLIC4,CSF1R,CYP17A1,DLL1,ECSIT,EPCAM,FABP1,FN1,HSPB1,IBTK,ID3,IL15,INHBA,KDR,MRPS18B,MYD88,ODC1,PROM1,RBX1,RCAN1,SCARB1,SOD2,TERT,TF,TGFB1	599 (21)
FSH (complex)		complex	Inhibited	-2.363	0.000233	ALDH3A2,AMOTL2,CDH2,CLIP1,COPS5,CYP17A1,EGFR,ENC1,ESR1,FDX1,GRK5,HSD11B1,IGFBP3,ING1,INHBA,LGMN,MAPK14,MBD2,NPC2,PCSK6,PGK1,PGRMC1,PLA1A,PRLR,PSMD3,PTGS1,PTPRF,SCARB1,SGK1,SMAD2,SRD5A1,STK25,TF,TIMP2,TLN1,TPM4,USPL1,XIAP	610 (21)
B4GALNT1	0.224	enzyme	Activated	2.219	0.000242	C1QA,C1QB,C1QC,C3,C4a/C4b
LRP1B		transmembrane receptor	Activated	2.414	0.000292	ABCA1,BCL2L1,JAK2,NCEH1,SOCS3,STAT2,STAT3
PLG	-1.079	peptidase	Inhibited	-2.716	0.000307	APOH,CLIC4,CNN2,CSF1,EDNRB,MERTK,MFGE8,PLAU,PLG,PRKCE,VAV1,VDAC1	385 (17)
IRF7	-0.266	transcription regulator	Inhibited	-3.741	0.000337	ATP5F1A,BCL2L1,CCL5,DNAJA1,FCGR1A,Gbp5,Ifi47,IFIT2,IL15,IL33,IRF1,IRF8,JAK2,NAMPT,PSMB10,PSMB8,PSMB9,RTP4,STAT2,TPST1,ZC3HAV1	332 (15)
LAMA4	-0.142	enzyme	Activated	2.385	0.000344	ACLY,ACVRL1,CAPRIN1,CAV2,EGFR,FN1,Gstt2,GSTZ1,IL11RA,IL15,IL18,IL1R1,NACC2,PTPRF,RNASEL,Scd2,SDHC,SH3BGRL2,TNFRSF1B,VASP
CCR2		G-protein coupled receptor	Inhibited	-3.19	0.000355	BGN,C1QA,C1QB,C1QC,CCL5,Ccl6,CSF1,FN1,GPT,IL18,ITIH3,OGN,PCOLCE,TGFB1,TIMP2	523 (19)
STAT3/STAT3 (complex)		complex	Inhibited	-2.6	0.000362	A2M,APCS,BCL2L1,FGA,FGB,LBP,MARCO,RORC,SOCS3,SOD2
PSME3	0.202	peptidase	Activated	2.433	0.000364	ACACA,ENO1,FASN,GAPDH,LDHA,SREBF1	351 (15)
HNRNPU	-0.129	transporter	Activated	2.891	0.000377	C1QA,C1QB,C1QC,CD5L,DCXR,GAPDH,GAS6,IL18,Lyz1/Lyz2,PERP,PRLR,SOX9,TGFB1
PIWIL4	-3.193	other	Inhibited	-3.153	0.000398	ADGRE1,BTG1,C3,CYTH4,FCGR2B,FYB1,GLT1D1,MFGE8,NCF1,NISCH,PTGS1,RPS27A,RSBN1,SOCS3,TGFB1,TLR1,TSC22D1
MAVS	-0.476	other	Inhibited	-4.097	0.000398	BLK,BTK,C1S,C6,CCL5,CFB,CXCL11,HLA-A,IFIT2,IL11RA,IL18,IRF8,MERTK,SLC11A1,SOCS3,STAT2,ZC3HAV1	255 (13)
LIF	-2.25	cytokine	Inhibited	-2.086	0.000466	A2M,ACAA2,ACACA,ACLY,ACSL1,ALDH1A1,BCL2L1,BMP7,CDH1,CEBPD,CSF1R,CYP17A1,FASN,FGB,FN1,GPT,ID2,IRF1,KDR,LBP,SOCS3,SOD2,STAT3,TAL1	366 (17)
HSF2	0.119	transcription regulator	Activated	2.646	0.000467	CCT2,CCT5,CCT6A,HSPB1,PSMA5,PSMB2,PSMC4,PSMD3
ATF6	-0.114	transcription regulator	Activated	2.035	0.000468	ACOX1,CHKB,CPT1A,CPT2,HSP90B1,PLIN2,RAN,RCAN1,RORC,SELENOK,SLC35B1,STAT3,WBP1	526 (15)
VEGFB	0.536	growth factor	Activated	3.1	0.000482	Acot1,Acot2,BMF,CASP2,EHHADH,HACD2,PDK4,PRDX5,SLC27A1,SOD2	395 (7)
UCHL1	0.959	peptidase	Inhibited	-2.909	0.000494	ATP5F1B,BCL2L1,GPX4,HDAC9,ITPRIP,LDHB,LPIN1,PRSS23,PSMC2,RHOF,SMAD2,SOD2	496 (7)
IL21	0	cytokine	Inhibited	-2.413	0.000532	BCL2L1,BSG,CCL5,CDKN1B,FCER1G,FCGR2B,Gbp5,H2-Eb1,ID2,IFIT2,MYD88,PSMB9,PTPRC,RORC,RUNX1,SGK1,SOCS3,STAT2,STAT3,TGFB1	387 (17)
TBK1	-0.088	kinase	Inhibited	-2.651	0.000567	ATM,BCL2L1,CCL5,CXCL11,H2-T-ps/H2-T23,HDC,IFIT2,IFRD2,IL15,IL18,INHBA,MARCO,PLA1A,TSC22D1,Vnn3	430 (17)
TGM2	0.36	enzyme	Inhibited	-2.901	0.000594	ADGRE3,AQP9,C3,CD74,CEACAM1,CFP,CTSE,FCER1G,FN1,IFIT2,LRRC25,LSP1,MERTK,NLN,NPC2,POR,PTGS1,SLC16A1,SLC27A2,SLFN5,SMPD1,TGFB1,TNFAIP2,TTC27	416 (15)
SOCS3	-1.175	phosphatase	Activated	2.34	0.000639	ABCA1,CDH1,CDH2,FASN,FCGR1A,IFIT2,IRF1,IRF8,JAK2,SOCS3,SREBF1,STAT3,TGFB1,TNFRSF1B	475 (16)
IL6R		transmembrane receptor	Inhibited	-2.104	0.000641	A2M,ABCC3,BCL2L1,CCL5,CDKN1B,CTSB,FN1,HP,IRF1,NAMPT,SOCS3,STAT3,TGFB1	354 (18)
TYK2	-0.608	kinase	Inhibited	-2.312	0.000678	C8B,CD4,CD74,CTSS,HLA-A,HSP90AA1,IFIT2,IRF1,LBP,OSMR,PSMB8,PSMB9,RTP4,SOCS3,STAT3	386 (18)
SPHK2	0.335	kinase	Activated	2.611	0.0007	ACADL,ACOX1,CCL5,CPT1A,Cyp4a10 (includes others),FABP1,FASN	476 (18)
2500002B13Rik		other	Activated	2.219	0.000728	ATP5F1A,ATP5F1B,COX4I1,NDUFB8,SDHB
ITGB1	0.077	transmembrane receptor	Inhibited	-2.383	0.000899	ADAM15,CD14,CDH1,CDH2,CDKN1B,DLD,DLST,EIF4EBP1,FDX1,FN1,H2-T-ps/H2-T23,HLA-A,MMP15,PLAU,PSMB8,RORC,TGFB1,TIMP2,TLN1	456 (21)
FGF2	-1.695	growth factor	Inhibited	-2.77	0.00091	ACVRL1,AKR1B1,BCL2L1,BGN,CDH1,CDKN1B,CSF1,DLL1,EDNRB,EGFR,ENO1,EPAS1,EPCAM,FABP4,FDX1,FN1,GRIN2C,HIRA,ID2,ID3,IER3,IGFBP3,INHBA,KDR,LDHA,NTF3,ODC1,PGK1,PLAU,PRKCE,PTMA,RUNX1,SLC2A2,SOCS3,SOX9,SPRY1,ST3GAL4,TERT,TF,TGFB1,TMSB10,XRCC5	489 (20)
miR-21-5p (and other miRNAs w/seed AGCUUAU)		mature microRNA	Activated	2.457	0.000951	BCL2L1,CDH1,CDH2,FN1,GPX4,KDR,MYD88,PIK3R1,SOX5,SPRY1,STAT3,TGFB1	441 (16)
FANCD2	-0.322	other	Activated	2.236	0.00099	CAT,GPX4,Scd1,SOD2,SREBF1
CHCHD10	1.465	other	Inhibited	-2.327	0.00106	ASNS,CHCHD2,COX6A1,GHITM,LONP1,PCK2,SLC25A39,STBD1,TRIB3,ZDHHC2
HIVEP1	1.394	transcription regulator	Activated	2.333	0.00119	EGFR,FCER1G,IL18,IL1R1,IL33,MALT1,MYD88,TLR1,TNFRSF1B	356 (10)
HRG		other	Inhibited	-2.449	0.00125	C1QA,C1QB,C1QC,Ccl6,CD74,FCGR1A
IZUMO1R	0	other	Activated	2.213	0.00132	Ccl6,CD14,IL18,IRF8,S100A9
Hbb-b2		enzyme	Inhibited	-2.646	0.00147	C1QA,C8A,CD74,CYBB,FN1,Mbl1,PRLR,TF
PRDM16	0	transcription regulator	Activated	2.975	0.00154	ADAM12,ADGRE1,BLK,CCL5,CD68,IFIT2,MAF,RORC,STAT2	221 (9)
FABP3	2.052	transporter	Activated	2.425	0.00155	CCL5,EGFR,FN1,IGFBP3,PLAU,SOD2	539 (12)
HBEGF	-3.841	growth factor	Inhibited	-2.335	0.00165	BHLHE40,CDH1,CSF1R,EDNRB,EGFR,IGFBP3,LDHA,MAPK14,MYO1B,OSMR,PDK4,SOX9,STAT3	540 (19)
CEBPD	-1.065	transcription regulator	Inhibited	-2.747	0.00181	APOC3,ASNS,C3,CD14,CDKN1B,CEBPD,CPB2,CSF1R,EGFR,FABP4,FN1,HP,HSP90B1,TGFB1,VLDLR	649 (23)
IFNB1	-1.578	cytokine	Inhibited	-2.427	0.00184	BCL2L1,BHLHE40,BST2,CCL5,CD14,CDH2,CXCL11,DLL1,GAPDH,Gbp5,GMPR2,HADH,HLA-A,Ifi47,IFIT2,Ifitm1,IL18,IL1R1,IRF1,ITGB2,MYD88,NISCH,OGN,PDK4,RNASEL,SNF8,SPRY1,STAT2,TIMP2	353 (15)
ZBTB18	-0.225	transcription regulator	Activated	2.433	0.00189	ACADM,ACADVL,IGFBP3,KANK2,PIK3R1,ZYX
MXD1	-2.718	transcription regulator	Inhibited	-2.143	0.00192	AARSD1,CYC1,ETFB,IDH2,MYD88,NDUFA10,ODC1,RPL3,RPL30,RPS13,TERT
RPSA	0.217	translation regulator	Activated	2.828	0.00195	CCL5,HLA-A,Ifi47,IFIT2,IL1R1,LGALS3BP,PSMB8,PSMB9	628 (20)
PTPN6	-0.556	phosphatase	Activated	2.16	0.0021	BCL2L1,CDH2,CDKN1B,CYBB,FN1,IRF1,ITGB2,RBM8A,STAT3,TNFRSF1B	308 (18)
FLT3LG	-1.269	cytokine	Inhibited	-2.398	0.00212	CAT,CCL5,CDKN1B,CYBB,FCGR1A,FLT3,ID2,IRF8,PTPRC,TAL1,TERT	484 (19)
Cyb5r4		enzyme	Inhibited	-2.207	0.0022	EIF2S1,FASN,Mt1,Scd1,Scd2	379 (10)
SLC15A4	0.117	transporter	Inhibited	-2.853	0.00225	ASNS,CCL5,CRIP1,IFIT2,IL1R1,MSR1,MXRA7,PLP2,PSMB10,SLA,ST6GAL1,TPM4,TRAM2,TSC22D1,TUBB	323 (13)
C5		cytokine	Inhibited	-2.228	0.00225	APCS,BCL2L1,CA5A,CCL5,CSF1,CYBB,FCGR1A,FN1,ITGB2,SOCS3,ST6GAL1,STAT3,TGFB1,TNFAIP2,XIAP	425 (14)
LMX1A	-1.001	transcription regulator	Activated	2.236	0.00277	CDKN1B,COX6A1,NDUFA3,OPTN,UQCRQ
IFNAR1	-0.406	transmembrane receptor	Inhibited	-2.531	0.00304	ASS1,BST2,CCL5,CSF1,CXCL11,DLL1,FN1,GPT,HLA-A,IFIT2,IL15,IL18,IRF1,LGALS3BP,RTP4,SOCS3,SOD2,STAT2,TNFAIP2,VEGFB	355 (14)
UBIQUITIN (family)		group	Inhibited	-2.4	0.00326	HSP90AA1,HSP90B1,HSPA9,HSPD1,PAK2,TIMP2	572 (12)
SAFB	-0.008	other	Activated	2.121	0.00328	CCL5,CD74,CDH1,CXCL11,EIF4B,PAPSS2,PSMB9,RBM8A
CD247	-4.438	transmembrane receptor	Activated	2.333	0.00349	ALAS1,EIF2S2,ETFA,FCER1G,HSP90AA1,QPCT,RPS17,SRP14,SSR4
ADIPOR1	-0.171	transmembrane receptor	Activated	2.72	0.00402	ACADM,ACOX1,ACSL1,AMACR,CAT,CPT1A,FABP7,MXRA7,PCK2,SOD2,TLN1	657 (24)
TNFSF10	-2.29	cytokine	Activated	2.247	0.00447	BCL2L1,CBL,CD14,CD4,CTSB,EGFR,HLA-A,PLAU,PRKCE,PTPN22,PTPRC,RCAN1,RORC,TNFAIP2,XIAP	623 (18)
F3	-0.249	transmembrane receptor	Activated	2.252	0.00477	BST2,C1QA,C1QB,C1QC,CCL5,CSF1,IFIT2,IL15,IL33,LGALS3BP,Lyz1/Lyz2,PSMB8,RTP4,S100A9,SERPINC1,SPRY1,STAT2,TNFAIP2	328 (13)
WFS1	-0.446	enzyme	Activated	2.2	0.00514	BSG,CYBB,IL18,Lyz1/Lyz2,SLC16A1
CYP7A1	-4.426	enzyme	Activated	2.216	0.00514	ABCA1,ACACA,FASN,MTTP,SREBF1	489 (21)
DELE1	0.291	other	Activated	2.128	0.00523	ASNS,GHITM,LONP1,PCK2,SLC25A39,STBD1,TRIB3,ZDHHC2
mir-221 (includes others)		microRNA	Activated	2.011	0.00547	ATM,BMF,CDKN1B,ESR1,KDR,MAF,PIK3R1	256 (7)
HAVCR1		other	Inhibited	-2.377	0.00594	CDKN1B,HLF,IRF1,LBP,NAMPT,ODC1,PLIN2,PSMB8,PSMB9,SOCS3,STAT2,STAT3	239 (10)
WNT (family)		group	Inhibited	-2.213	0.00619	CDH1,CDH2,EGFR,ID2,KDR,NTF3,SOX9	575 (19)
MAP2K4	0.307	kinase	Inhibited	-2.619	0.00648	BCL2L1,CCL5,EGFR,PAK2,PLAU,STAT3,TGFB1,XIAP	432 (15)
GDF2	-0.771	growth factor	Inhibited	-2.252	0.00689	EGFR,ELOVL1,FASN,HTRA1,ID2,ID3,KDR,NTF3,RAMP1,Scd1,SEMA3C,SLC40A1,SREBF1,TGFB1,UNC5B	355 (6)
TICAM1	-0.47	other	Inhibited	-3.275	0.00689	ACSL1,CCL5,CEBPD,CFB,CXCL11,EDNRB,Ifi47,IFIT2,IL15,IL18,IRF1,PDE4B,SOCS3,TSC22D1,ZC3HAV1	306 (14)
CYTOKINE (family)		group	Inhibited	-2.327	0.0082	ADAM12,BCL2L1,BMF,CCL5,CD4,CDKN1B,CSF1,IRF1,PLAU,PON1,SGK1,SOCS3,SOD2,STAT3,TNFRSF1B	500 (16)
CLEC4E	-3.082	other	Inhibited	-2.219	0.00866	ADGRE1,CPT1A,CSF1,NLRP3,Scd1	394 (13)
IL22	-3.586	cytokine	Inhibited	-2.89	0.00906	BCL2L1,C3,CCL5,GPT,HP,HSPB1,IL33,LBP,S100A9,SOCS3,SOD2,STAT3	410 (16)
PAX7	1.62	transcription regulator	Inhibited	-2.75	0.00914	ABCA1,ASS1,CDH2,DEPTOR,ID2,ID3,MYO1D,PRSS23,SLC44A1
P38 MAPK (family)		group	Inhibited	-2.498	0.00972	ABCA1,ASS1,BCL2L1,BGN,CCL5,CEBPD,CXCL11,CYBB,EDNRB,FABP4,FN1,HP,HTRA1,ID3,IER3,INHBA,ITGB2,MAP4,PLAU,RBP1,RCAN1,RUNX1,SGK1,SMAD2,SOCS3,STIM1,TERT,TGFB1,TIMP2,VLDLR	555 (22)
SCGB1A1	-0.195	cytokine	Activated	2.213	0.0101	C3,CCL5,FN1,ITGB2,S100A9
EIF2AK2	-0.569	kinase	Inhibited	-2.72	0.0102	BCL2L1,BHLHE40,CEBPD,IFIT2,IRF1,LGALS3BP,PSMB10,SOCS3,SOD2,XIAP,ZC3HAV1
USP21	-1.001	peptidase	Inhibited	-2.449	0.0104	CP,OSMR,PIK3AP1,PPP1R3B,PRLR,STAT3
INPP5D	-1.261	phosphatase	Inhibited	-2.138	0.0106	ACTG1,ASTN2,CDKN1B,CHCHD2,DNAJA1,FN1,GAPDH,HSP90AA1,MAN2A1,PLPPR1,PPIA,PRKCB,S100A9,TCIRG1
RCN3	-0.21	other	Activated	2.646	0.0109	FAU,PTN,RPL27,RPL3,RPL5,RPS28,TNFRSF1B
SLPI	-1.365	other	Activated	2.2	0.0118	CCL5,CTSS,IGFBP3,SMAD2,TGFB1
NEUROG1	-3.041	transcription regulator	Activated	2.121	0.0127	ASS1,C1S,C3,EPAS1,FABP3,FN1,INHBA,LRIG1
LLGL2	0.185	other	Inhibited	-2.236	0.0136	AMOTL2,FSTL1,GAS6,ITGB2,SGK1
CITED2	0.081	transcription regulator	Activated	3.39	0.0138	ACOX1,ADAP2,C3,CYBB,DNASE1L3,Gbp5,HLA-A,Ifi47,IFIT2,IL17RA,IRF1,IRF8,LCP2,NAMPT,PGK1,PLAU,RTP4,SEMA3C,TMSB10
THPO	-0.004	cytokine	Inhibited	-2.395	0.0143	BCL2L1,INHBA,IRF1,JAK2,KDR,RUNX1,SH2B3,SOCS3,SOD2,STAT2,STAT3
SIRT7	0.48	enzyme	Inhibited	-2.236	0.0155	MRPL16,MRPL20,MRPL24,MRPL40,MRPS31
IFN (family)		group	Inhibited	-2.54	0.016	CXCL11,Cyp4a10 (includes others),HLA-A,IL15,IL1R1,IL33,IRF1,IRF8,PTPRJ,RNASEL,TLR1,XDH
ZNF750	3.257	transcription regulator	Activated	2.333	0.016	BST2,CCL5,IFIT2,IL15,IRF1,PSMB8,RNASEL,RTP4,STAT2
mir-142 (includes others)		microRNA	Activated	2.592	0.0163	ABAT,CAT,CLIC4,Gbp5,H2-T-ps/H2-T23,HLA-A,IRF1,PROM1,RHOG,SOCS3,TSC22D1
CCL5	-2.355	cytokine	Inhibited	-2.178	0.0173	AIF1,CCL5,CD163,EGF,HDC,NAMPT,SGK1,STAT3,VASP
COLLAGENASE (family)		group	Inhibited	-2.236	0.0177	CEBPD,IER3,IL1R1,IRF1,STAT3
IRF3	-0.379	transcription regulator	Inhibited	-2.431	0.0183	ABCC2,BST2,CCL5,CDH2,CLIC4,F13B,FCGR1A,FN1,Gbp5,Ifi47,IFIT2,IL15,IL33,IRF1,NECTIN2,STAT2,TPST1,ZC3HAV1
ARHGAP31	0.027	other	Activated	2.169	0.0201	BMP7,CDH1,CDH2,FN1,ID2
PINK1	0.049	kinase	Activated	2.175	0.0201	FN1,IL18,NLRP3,STAT3,TGFB1
JAK1/2 (family)		group	Inhibited	-2.121	0.0208	BST2,CD74,Gbp5,H2-Eb1,Ifi47,IRF1,PSMB9,RT1-Ba
CUL3	-0.015	enzyme	Activated	2.646	0.0208	ACADL,IGFBP3,KDR,NISCH,NUDT4,S100A9,SETD2,UCP3
NFKB-RELA (complex)		complex	Inhibited	-2.201	0.0226	BCL2L1,CCL5,CXCL11,IRF1,SOCS3
ADAR	-0.534	enzyme	Activated	2.219	0.0272	ADAM12,CCL5,GSDMD,HLA-A,IFIT2,NLRP3
ACKR2	0.726	G-protein coupled receptor	Activated	2.449	0.0298	CCL5,Ifi47,IFIT2,Ifitm1,Ifitm6,STAT2
CD276		other	Activated	2.412	0.03	COX4I1,CXCL11,EGFR,FN1,GAB2,GPX4,IFIT2,IRF1
IL12A	-2.941	cytokine	Inhibited	-2.216	0.0315	CCL5,SELPLG,SOCS3,STAT2,STAT3
RIPK3	0.214	kinase	Inhibited	-2.224	0.0315	ADGRE1,CD68,IL18,NLRP3,TGFB1
WWTR1	0.152	transcription regulator	Inhibited	-2.553	0.0336	CYP17A1,EGFR,EHD3,ESR1,FASN,FN1,ID2,INHBA,ITGB2,KDR,KRT8,PLVAP,SOX9,STAB1,SYNPO,TYMS
IL1RN	-0.146	cytokine	Activated	2.54	0.0353	C3,CTSS,CXCL11,Cyp1a2,EGFR,GSDMD,HDAC9,HSD11B1,IRF1,RTP4,S100A9,STAT2
RABGEF1	1.057	enzyme	Activated	2.449	0.0354	CD68,COX15,COX17,COX7C,LGMN,TCIRG1
miR-204-5p (and other miRNAs w/seed UCCCUUU)		mature microRNA	Activated	2.01	0.0366	ARPC1B,CDH1,CDH2,CTSC,GPX4,ID2,INHBA,PIK3R1
TRAF6	-0.495	enzyme	Inhibited	-2.228	0.0366	ATG16L2,CREB3L3,CYBB,EGFR,IL15,NCF1,SOD2,TGFB1
TLR9	-3.257	transmembrane receptor	Inhibited	-2.197	0.0373	ABCA1,BCL2L1,CCL5,CDKN1B,CSF1,IER3,IFIT2,IL18,IL33,IRF1,MYD88,NAMPT,SMPD1,SOCS3,SPRY1,SPTLC1,STAT2,TGFB1,TNFRSF1B
Clec10a/Mgl2	-0.952	other	Activated	2.236	0.0385	CHD9,JAK2,S100A9,STAT2,STAT3
NSUN6	0.456	enzyme	Inhibited	-2.236	0.0385	AMOTL2,FSTL1,GAS6,ITGB2,SGK1
SOX17	-2.907	transcription regulator	Inhibited	-2.2	0.0385	CDH1,G6PD,GPT,HNF4A,KDR,PROM1
ADRB (family)		group	Activated	2.331	0.0445	BHLHE40,CD68,CDKN1B,CYP51A1,HSPD1,LPIN1,NCL,NOTCH2,NSDHL,RAN,SLC40A1,YPEL3
TTC39A-AS1		other	Activated	2.07	0.0453	CCL5,HTRA1,IFIT2,IRF1,LGALS3BP,MSR1,RTP4
BMP4	-4.304	growth factor	Inhibited	-2.222	0.0453	BHLHE40,CDH1,CYP17A1,DLL1,EGFR,EPCAM,GC,HTRA1,ID2,ID3,INHBA,KDR,KLKB1,LRP4,PKLR,PRKCB,SCARB1,SHB,SLC38A3,SLC40A1,SOX9,TAL1,TGFB1
TNIK	-0.346	kinase	Inhibited	-2.219	0.0463	CXCL11,IFIT2,LGALS3BP,RTP4,STAT2
SORL1	-0.03	transporter	Inhibited	-3.207	0.0465	ABCA1,ACVRL1,ADAM12,BGN,C3,CD4,ECM1,FN1,INHBA,MFGE8,NTF3,PLAU,SCARB1,TGFB1
IFN ALPHA/BETA (family)		group	Inhibited	-2.768	0.047	CCL5,HLA-A,IFIT2,IL15,IRF1,IRF8,STAT2,TLR1
miR-17-5p (and other miRNAs w/seed AAAGUGC)		mature microRNA	Activated	2.052	0.0503	CDH1,CDH2,CDKN1B,EPCAM,ESR1,FN1,NLRP3,RHOC,RUNX1,STAT3,TIMP2
IFNA2		cytokine	Inhibited	-2.935	0.0531	ADGRE1,BST2,C1R,C1S,CCL5,CDKN1B,CEACAM1,CXCL11,FCER1G,GAPDH,HLA-A,IFIT2,IRF1,LGALS3BP,SAMSN1,SLFN5,SNF8,SOCS3,STAT3,ZC3HAV1
miR-34a-5p (and other miRNAs w/seed GGCAGUG)		mature microRNA	Activated	2.537	0.0548	DLL1,DOCK8,FN1,LGALS3BP,NOTCH2,PLCB2,PPM1H,RUNX1,SELPLG,SLC27A2,STIM1,TRAM2,TSPAN13
Casp4		peptidase	Inhibited	-2.191	0.055	CD14,GSDMD,IL18,PLAU,TRPM2
TNKS1BP1	-0.129	other	Activated	2.383	0.0562	APEX1,CSF1,SHANK2,SOX9,TSC22D1,VSIR
SRGN	-0.753	other	Inhibited	-2.433	0.0562	ADGRE1,CD68,CPA1,H2-Eb1,Lyz1/Lyz2,S100A9
SERPINA1	-0.794	other	Activated	2.164	0.0602	ADGRE1,CD68,FABP4,HSP90B1,PSMB9,SCARB1
IFNL1		cytokine	Inhibited	-2.008	0.0657	BST2,CXCL11,IFIT2,LGALS3BP,PSMB9,RTP4,STAT2,ZC3HAV1
TRAF3IP2	-0.672	enzyme	Inhibited	-2.433	0.0699	CCL5,CEBPD,CSF1,IL11RA,IL18,IL33,TGFB1
TNFSF12	0.473	cytokine	Inhibited	-2.144	0.0709	ADAM12,ATP5PO,BCL2L1,CCL5,CD68,CDH1,DLL1,NCF4,NDUFB5,S100A9,SDHA
PSMB11	2.296	peptidase	Activated	3.162	0.0775	CCL5,CTSS,LSP1,NCF1,PARVB,PLCB2,PRKCB,PTPRC,TNFRSF1B,VAV1
TLR3	-0.497	transmembrane receptor	Inhibited	-3.241	0.0862	ABCA1,C3,CCL5,CFB,CXCL11,HGFAC,IER3,Ifi47,IFIT2,IL15,IL33,IRF1,MYD88,PIK3R1,PLAU,SOCS3,SPRY1,TNFRSF1B,ZC3HAV1
G PROTEIN ALPHA (family)		group	Activated	2.121	0.0884	ALG5,CWC15,CYP20A1,DOLK,EGFR,HSD17B12,OSGEP,QPCT
PTGER3	0.422	G-protein coupled receptor	Activated	2.236	0.0987	KLKB1,PAPSS2,S100A11,SCAND1,TRIB3
THBS1	-0.916	other	Inhibited	-2.2	0.105	FN1,INHBA,PLAU,SMAD2,TGFB1
RPL13A		other	Activated	2.53	0.106	CSF1,CTSS,EEF1A1,EGFR,HNRNPA1,MRPL30,PABPC1,PTMA,RPL30,SERBP1
PEAR1	-0.414	other	Activated	2.236	0.112	ADAM12,FN1,FSTL1,INHBA,TPM4
CD3 (family)		group	Activated	2.219	0.119	CDKN1B,FASN,LDHA,ODC1,STAT3
ARNT2		transcription regulator	Inhibited	-2.138	0.129	AKR1B1,APOA5,CCS,DLL1,EGF,EGFR,EIF5A,FNBP1,HGFAC,HLA-A,ITIH3,JAK2,PGK1,PTPN22
LGALS1	-0.832	other	Inhibited	-2.024	0.133	CDKN1B,DISP1,FN1,ID3,MAF,SOCS3,TGFB1
CLEC4G	-0.015	other	Inhibited	-2.236	0.14	CSF1,FLT3,GPT,MFGE8,TGFB1
miR-29b-3p (and other miRNAs w/seed AGCACCA)		mature microRNA	Activated	2.769	0.141	CAV2,CDH1,CDH2,DST,EGFR,ID2,PIK3R1,STAT3
GRIN2A	-3.393	ion channel	Inhibited	-2.596	0.15	ELOVL6,FASN,GRIN2C,RAN,SHANK2,SHANK3,TMEM254
ZFP36	-0.509	transcription regulator	Activated	2.005	0.151	CTSS,CYBB,IER3,IRF1,PLAU,S100A9,TCIRG1,UQCRFS1
MIR17HG		other	Activated	3	0.156	ATM,DLL1,ECSIT,LRP4,MAN2A1,NOTCH2,PTPRK,SORT1,XIAP
IL12 (family)		group	Inhibited	-2.399	0.157	BCL2L1,CCL5,CD4,GAPDH,IRF1,IRF8,NFIL3,ODC1,PTPRC,RORC,SELPLG
ADAMTSL2	-1.127	other	Activated	2.236	0.163	CDH1,ECM1,MMP15,TGFB1,TIMP2
IFNA1/IFNA13		cytokine	Inhibited	-2.201	0.163	CXCL11,IFIT2,IRF1,STAT2,VEGFB
ICAM1	0.612	transmembrane receptor	Inhibited	-2.194	0.171	CCL5,CDH2,PROM1,SREBF1,TGFB1
IL1R (family)		group	Inhibited	-2.236	0.188	CXCL11,EGFR,IGFBP3,PLAU,TNFRSF1B
miR-199a-5p (and other miRNAs w/seed CCAGUGU)		mature microRNA	Activated	2.414	0.189	BGN,C3,CDH1,FN1,ID3,PIGR
Irgm1		enzyme	Activated	2.588	0.216	CCL5,Gbp5,GSDMD,ID2,ID3,IFIT2,IRF1
GFI1	-3.258	transcription regulator	Activated	2.747	0.234	CD53,CD7,CDKN1B,CSF1,ID2,IL1R1,IRF1,Lyz1/Lyz2,SERPINA1,SGK1
SOX7	-1.022	transcription regulator	Inhibited	-2.236	0.24	CALCRL,FLT4,KDR,MFGE8,PLAU
SIM1	-2.17	transcription regulator	Inhibited	-2.496	0.246	AKR1B1,APOA5,CCS,DLL1,EGF,EGFR,EIF5A,FNBP1,HGFAC,HLA-A,ITIH3,JAK2,PTPN22
IHH	-2.165	enzyme	Inhibited	-2.449	0.327	CPT1B,IL18,KDR,PDK4,PLBD1,TAL1
AP1 (complex)		complex	Inhibited	-2.975	0.33	BCL2L1,CCL5,FABP4,FN1,HSP90B1,IGFBP3,IL33,MSR1,PLAU,SOCS3,TGFB1
GNA12	-0.451	enzyme	Inhibited	-2.236	0.344	EGFR,G6PD,Gsta2,PAK2,PIK3R1
GLIS3	-0.77	transcription regulator	Inhibited	-2.191	0.449	CAPG,Ccl6,DIO1,PDE4D,SLC2A2,SOD2

## Sheet: Subchronic
S4 Data. Predicted upstream regulators (z-score threshold of >|2|) of differentially expressed genes from the subchronic toxicity study at 1000 mg/kg-d HFPO-DA.
Upstream Regulator	Expr Log Ratio	Molecule Type	Predicted Activation State	Activation z-score	p-value of overlap	Target Molecules in Dataset	Mechanistic Network
PPARA	0.284	ligand-dependent nuclear receptor	Activated	4.507	3.34e-44	AADAC,Acaa1a,ACAA2,ACACA,ACADL,ACADM,ACAT1,Acat2/Acat3,Acot1,Acot2,ACOX1,ACSL1,AKR7A2,ALDH2,ALDOB,AMBP,APCS,APOA5,APOC2,APOC3,APOM,AQP9,ASNS,ATP1B1,C3,C8A,CCND1,CDKN1A,CEACAM1,CFI,CHRNA2,COX4I1,CPT1B,CRAT,CROT,CSAD,CTH,CXCL12,CYP27A1,Cyp2b10,Cyp4a10 (includes others),Cyp4a14,DECR1,DIO1,ECH1,ECI1,ECI2,EHHADH,ELOVL5,ELOVL6,ETHE1,FABP2,FABP3,FADS1,FASN,FGA,FGG,GPI,GSTZ1,HADH,HADHA,HADHB,HGF,HMGCS2,H…	300 (17)
SLC27A2	0.975	transporter	Inhibited	-4.049	2.67e-20	Acaa1a,ACAA2,ACADL,ACADM,Acot1,ACOX1,ACSL1,CRAT,Cyp4a10 (includes others),Cyp4a14,DECR1,ECI1,ECI2,EHHADH,ELOVL5,HADHA,HADHB,ME1,PEX11A,Scd1
ACOX1	1.49	enzyme	Inhibited	-2.157	4.71e-20	Acaa1a,ACADL,ACADM,Acot2,ACOX1,ACSL1,APCS,CBR1,CDKN1A,CRAT,CXCL12,Cyp1a2,Cyp4a10 (includes others),Cyp4a14,DDIT3,DIO1,EGFR,EHHADH,ETS2,FABP2,FASN,HAL,HSD11B1,LCN2,PEX11A,PIGP,PIPOX,QPCT,RGN,SLC27A2,TRIB3,UPP2	386 (15)
PPARGC1A	0.142	transcription regulator	Activated	3.968	4.94e-20	ACACA,ACACB,ACADL,ACADM,ACAT1,ACOX1,AGT,ALAS1,APOC2,APOC3,ATP1B1,BLM,C3,CDC42EP1,CDKN1A,COX4I1,CPT1B,CTSC,CYP2A6,Cyp2b10,DIO1,EGFR,FABP3,FASN,GAS6,GRIN2C,HMGCS2,HMOX1,INHBA,INSIG1,INSIG2,LDHA,MAPK14,ME1,NCEH1,NR1I3,OSMR,PCK2,PCYT2,PIK3R1,PNPLA2,PRDX5,RBP4,SCARB1,Scd1,SDHA,SDHB,SEMA3C,SERPINA7,SIRT3,SIRT5,SLC12A7,SLC39A14,SREBF1,STAT3,TRIB3,UCP3,XDH	365 (16)
SCAP	0.006	other	Activated	3.053	2.5e-19	ACAA2,ACACA,ACACB,ACSL1,ASNS,ATF5,CDH2,CSAD,Cyp2b10,DDIT3,EHHADH,ELOVL5,ELOVL6,FADS1,FASN,HMGCS2,ID1,INSIG1,MVD,PON1,Scd1,Scd2,SREBF1,THRSP,TM7SF2,TMEM97,TRIB3	266 (14)
TP53	-0.342	transcription regulator	Inhibited	-2.793	2.64e-19	Acaa1a,ACAA2,ACACB,ACADL,ACADM,ACAT1,ACOX1,ACSF2,ACSF3,ACSL1,Agtr1a,ALDH1A1,ALDOA,Alox15,ARPC1B,ASNS,BLM,BMF,CAV2,CCND1,CDKN1A,CISD1,CLIC4,COMT,COPB1,CP,CPT1B,CRAT,CRIP2,Csf2ra,CTH,CTSD,CXCL12,DDIT3,DDX3X,DLC1,DNAJA3,DNAJC15,ECH1,EGFR,EGR1,EHHADH,EPHA2,EPHX1,ESR1,F5,FABP3,FASN,FAT1,FKBP4,FN1,FSTL1,FZD7,GAPDH,GAS6,GC,GCLC,GPI,GPRC5C,HADH,HADHA,HADHB,HDC,HDLBP,HGF,HMGB2,HMOX1,HSPB1,HSPD1,HYAL1,ID1,…	404 (26)
PPARG	0.73	ligand-dependent nuclear receptor	Activated	3.416	2.39e-17	Acaa1a,ACAA2,ACACA,ACADL,ACADM,ACOX1,ACSL1,AGT,C3,CAV2,CCND1,CDKN1A,CPLX2,CPT1B,CRAT,Cyp4a10 (includes others),Cyp4a14,DDIT3,EGFR,EHHADH,EIF4EBP1,ELOVL6,EPHX1,FABP2,FABP3,FASN,FN1,GAPDH,HADHA,HADHB,HGF,HMGCS2,HMOX1,IL33,INSIG1,INSIG2,MAPK14,ME1,MKNK2,MMP14,MVD,OXR1,PC,PCK2,PEX11A,PID1,PTPRF,RBP4,SAT1,SCARB1,Scd1,SREBF1,TRIB3,UCP3,VLDLR,VNN1	413 (25)
TNF	-1.552	cytokine	Inhibited	-4.508	5.3e-17	ABCC3,ABHD5,ACACA,ACADM,ACOX1,ACSL1,AGT,Agtr1a,AK2,ALAD,ALDH2,APCS,APOC2,AQP9,ARHGEF5,Asgr1,B4GALT1,BBOX1,C3,C4a/C4b,CCND1,CD74,CDH17,CDH2,CDKN1A,CEACAM1,CLDN1,CLIC4,COX4I1,CP,CPT1B,CTSC,CTSD,CTSZ,CXCL12,CYP17A1,CYP27A1,CYP2E1,DDIT3,DIO1,DPYS,ECH1,EGFR,EGR1,EIF4B,EIF4EBP1,EPHA2,ESR1,ETS2,ETV6,EXT1,FADS1,FASN,FGG,FN1,FZD5,GCLC,GRN,GSDMD,HDC,HGF,HMOX1,HNF4A,HPGD,HSD11B1,HSPD1,HTRA1,ICOSLG,ID1,ID3,I…	370 (21)
ELOVL5	-1.235	enzyme	Inhibited	-2.451	7.2e-17	ABHD5,ACACA,ACADL,Acot1,Cyp4a10 (includes others),DDIT3,EHHADH,ELOVL6,FADS1,FASN,HADHA,HMGCS2,INSIG2,PNPLA2,Scd1,TRIB3	282 (21)
IL1B	0.396	cytokine	Inhibited	-4.359	9.16e-17	ABCC3,Agtr1a,Alox15,ANGPTL2,APCS,APOC2,ATF5,BMF,BMP7,C3,C4a/C4b,CAV2,CCND1,CD74,CDH17,CDH2,CDKN1A,CFI,CLDN1,CP,CPB2,CTSZ,CXCL12,Cyp2b10,Cyp2c6,CYP2E1,DDIT3,DDX3X,DIO1,EGFR,EGR1,EIF4EBP1,ESR1,ETS2,FGG,FN1,GAS6,GC,GCLC,GRN,GSDMD,H2bc3,HELLS,HGF,HMOX1,HNF4A,HSD11B1,HSD17B2,HSPB1,ICOSLG,ID2,ID3,Ifi47,IL33,INHBA,IRF1,LCN2,LDHA,MAN1A1,MAPK14,MMP14,NAMPT,NFIL3,NR1I3,OAF,OSMR,P4HA2,P4HB,PRLR,PSMB10,PSMB8…	321 (17)
SREBF1	1.929	transcription regulator	Activated	2.174	1.54e-16	ACACA,ACACB,ACSL1,ALDOA,APOA5,APOC3,CDKN1A,CFI,COX4I1,CSAD,CTH,EHHADH,ELOVL5,ELOVL6,ETHE1,FABP3,FABP7,FADS1,FASN,FN1,HFE,HMOX1,HNF4A,INSIG1,MIOX,MVD,NFIL3,P4HA2,PCK2,SCARB1,Scd1,Scd2,SREBF1,SUCLG1,TF,THRSP,TM7SF2,TMEM97,TNFRSF1B,UCP3	316 (16)
CLPP	0.437	peptidase	Inhibited	-3.838	1.62e-16	ACADL,ACADM,ACSL1,ALAS1,ALDH2,ALDOA,CRAT,DECR1,ECH1,ECI1,ECI2,GAPDH,HADH,HADHA,HADHB,HSPA9,HSPD1,PC,SAMM50,SDHA,SDHB,SUCLG1
MYC	-0.394	transcription regulator	Inhibited	-2.083	7.15e-15	ABCC3,ACACA,ACADM,ACAT1,ACOT12,AEBP2,AK2,ALDOA,ALDOB,APOC3,ASNS,CCND1,CDH2,CDKN1A,CLDN1,CLIC4,COX6A1,COX7A2L,CRIP2,CTSD,DDIT3,DDX3X,DNPH1,ECSIT,EEF2,EGR1,EIF4EBP1,EPHA2,EXOSC8,EZH1,FABP2,FASN,FN1,FSTL1,GAA,GAPDH,GAR1,GCLC,GGH,GLYR1,GPI,HACD2,HADHA,HADHB,HMOX1,HNRNPAB,HSPA9,HSPB1,HSPD1,ID1,ID2,ID3,IER5,INHBA,IREB2,LARP1,LDHA,MAT2A,MGAT1,MSN,MTHFR,MYO10,MYO1B,NDUFS4,NME2,NOTCH2,PAM,PDCD4,PERP,PFKFB…	366 (24)
LIPE	0	enzyme	Activated	2.224	6.94e-14	ACADL,ACADM,ACOX1,ACSL1,AMACR,CD74,CP,CPT1B,DDIT3,EGR1,FASN,GAPDH,ID2,PAM,PC,PDE8A,PFKFB1,RBP4,RGS5,SCARB1,Scd1,Scd2,SDC4,SREBF1,THRSP,UCP3	278 (17)
FGF19		growth factor	Inhibited	-2.661	3.35e-13	ACACA,ACACB,ACSL1,CCND1,CYP17A1,Cyp4a14,EGR1,FABP3,FASN,ID1,LCN2,PON1,PROM1,SCARB1,Scd1,Scd2,SCN1B,SREBF1,ST6GAL1,THRSP	294 (23)
IL6	2.314	cytokine	Inhibited	-3.176	2.01e-12	ABCC3,ACOX1,AGT,ALAS1,ALDH1A1,APCS,ARL6,C3,CAPRIN1,CCND1,CD74,CDH2,CDKN1A,CEACAM1,COX4I1,CP,CPB2,CTSC,Cyp2b10,CYP2E1,DIO1,EGFR,EGR1,ETS2,F12,FGA,FGG,FN1,HFE,HGF,HLA-DMA,HMOX1,HPGD,ICOSLG,ID1,ID2,IRF1,LARGE1,LCAT,LCN2,MMP14,NAMPT,PON1,PROM1,PSMB10,PSMB8,PSME1,RORA,S1PR3,SERPINA7,SLC39A14,SLC40A1,SLC41A2,SNX10,STAT3,STAT6,TF,TFR2,THRSP,TNFRSF1B,TRAF3,VASP,VLDLR,XRCC5	251 (15)
IFNG	0	cytokine	Inhibited	-2.023	2.17e-12	Acot1,ADGRA1,AGT,Agtr1a,AQP9,ARL6,ASNS,ATF5,ATP1B1,BMF,C3,C4a/C4b,CCND1,CD74,CDH17,CDH2,CDKN1A,CEACAM1,CLDN1,CLIC4,COX4I1,CP,CTSC,CTSD,CTSZ,CXCL12,Cyp1a2,CYP27A1,CYP2E1,DDIT3,DECR1,DHX9,DIO1,EGR1,EIF4EBP1,ETS2,EXT1,FASN,FGG,FN1,GAS6,GC,GCLC,GPR146,GSDMD,H2ac6,H2bc3,HAL,HLA-DMA,HMOX1,HSPB1,HSPD1,HTRA1,ICOSLG,ID1,ID2,Ifi47,Ifitm1,INHBA,IREB2,IRF1,LARGE1,LCN2,LDHA,LPIN2,MAPK14,MAT2A,NAMPT,NCALD,NDUF…	251 (15)
PML	-0.567	transcription regulator	Inhibited	-2.18	8.17e-12	ACACA,ACACB,ACADL,ACADM,ACOX1,AKR7A2,CCND1,CDH2,CDKN1A,CPT1B,EGFR,ELOVL6,FASN,HADHB,HBB,HMOX1,HSPB1,ID2,ME1,PSMB8,Scd1,SREBF1,STMN1,TXNRD1,UCP3	335 (22)
CPT1B	6.871	enzyme	Inhibited	-2.635	8.59e-12	ACACA,ACACB,ACADL,ACADM,ACSL1,COX17,COX4I1,EIF4EBP1,FABP3,FASN,HADH,HADHA,INSIG1,MKNK2,NDUFA3,NDUFB2,NDUFB3,NDUFB9,NDUFS4,PCK2,PIK3R1,PRKAB1,PTPRF,SCARB1,Scd1,SDHA,SDHB,SREBF1	158 (7)
PPARD	-0.029	ligand-dependent nuclear receptor	Activated	3.583	8.61e-12	Acaa1a,ACAA2,ACACA,ACACB,ACADL,ACOX1,ALDH2,BLM,CCND1,CDKN1A,CLEC4F,CPT1B,CSAD,CYP27A1,Cyp2b10,ECH1,ECI2,EGR1,ESR1,FABP3,FABP7,FASN,FN1,GAS6,HMGCS2,IL33,KPNA2,LDHA,LPIN2,OAF,PNPLA2,POLD3,RORA,SAT1,SCARB1,Scd1,SIRT5,SLC27A2,SREBF1,TUBA1B,UCP3,VLDLR,XDH,ZWINT	360 (16)
PLIN5	2.469	other	Inhibited	-2.019	1.92e-11	ABHD5,ACAA2,ACADL,ACADM,ACOX1,CPT1B,FASN,GCLC,HMOX1,LDHA,PNPLA2,SREBF1,TXNRD1,UCP3	288 (15)
ELAVL1	-0.209	other	Inhibited	-2.448	2.77e-11	AADAC,ACAA2,ACACA,ACACB,ACADL,ACADM,ACOX2,BCHE,CCND1,CDH2,CDKN1A,CLDN1,CYP27A1,Cyp2b10,Cyp2j6,Cyp4a14,ELOVL6,FABP7,FADS1,FADS6,FASN,FZD5,HMOX1,HSPD1,IRF1,MAT2A,MVD,NOTCH2,PDCD4,PNPLA2,PRLR,PROM1,PTMA,SAT1,SDHA,STAT3,VLDLR	306 (19)
ESRRA	0.174	transcription regulator	Activated	2.203	7.06e-11	ACACA,ACADL,ACADM,ACAT1,ACOX1,ACSL1,AGT,Agtr1a,ALAS1,ALDOA,ALDOB,CDH2,COX7A2L,CPT1B,CRAT,CSAD,CXCL12,CYP17A1,ECH1,EPHA2,FABP2,FABP3,FASN,FZD5,GAPDH,HADHA,HGF,HMGB2,HMOX1,LDHA,MMP14,NRP2,PCK2,Scd2,SDHB,SIRT3,SIRT5,UNC5B	302 (22)
HIF1A	0.169	transcription regulator	Inhibited	-2.989	8.35e-11	ACADL,ACADM,ACSL1,AGT,ALDOA,AQP9,ASNS,CCND1,CDH2,CDKN1A,CLDN1,COX4I1,CTSD,CXCL12,EGFR,EIF4EBP1,ERGIC1,FAM13A,FAM53C,FN1,GAPDH,GLYR1,GPI,HGF,HMOX1,HSPB1,ID1,ID2,IFT122,INSIG2,LDHA,NDUFB2,P4HA2,PCK2,PIM2,POLG,PROM1,PSAT1,RORA,SAT1,Scd1,SDC4,SDHA,SLC39A7,SLC40A1,SRD5A1,SSBP1,STAT3,VASP	348 (21)
INSR	-0.356	kinase	Activated	3.015	1.23e-10	ACAA2,ACADL,ACADM,Acot2,ACSL1,ALAD,ALDH2,ATP1B1,CBR1,CCND1,CDKN1A,COX4I1,CPT1B,CRAT,DECR1,ECHS1,ECI1,EGR1,EZH1,FASN,GAPDH,GRN,HADHA,HADHB,HELLS,HNF4A,HPGD,HSD17B10,HSPD1,INSIG1,INSIG2,MVD,NAMPT,NDUFA3,NDUFB9,PDCD4,PNPLA2,RBP2,SAT1,SCARB1,Scd1,SLC12A7,SLC30A1,SLC39A7,SREBF1,TSC22D1,UCP3,YEATS4	408 (28)
KLF15	0.054	transcription regulator	Activated	3.908	1.46e-10	ACADL,ACADM,ACAT1,Acot1,ACOX1,ACSL1,AGT,ALDOB,CPT1B,DECR1,EHHADH,FABP3,FASN,HADHA,HADHB,PPM1K,Scd1,SYNPO,UCP3	304 (15)
HNF1A	-1.292	transcription regulator	Inhibited	-3.638	2.28e-10	AADAC,ABHD15,AGT,AK2,ALDOB,AMBP,APCS,APOC3,APOM,AQP9,ASGR2,C4BPA,C8A,C8B,C8G,CCND1,CFI,CPB2,CPQ,CTSZ,CYP27A1,CYP2E1,FGA,FGFR4,FOXA3,GC,HABP2,HAL,HGFAC,HNF4A,HSD11B1,HSD17B2,ITIH4,LCAT,MRPL15,PPP1R1A,PRLR,SERPINA7,SLC12A7,SLC40A1,TMEM37,VLDLR,VTN,YPEL3	323 (12)
CTNNB1	-0.027	transcription regulator	Inhibited	-2.114	8.16e-10	Acaa1a,ACACA,ACADL,ACAT1,Acat2/Acat3,ALDH1A1,APOM,BMF,BMP7,CCND1,CDH2,CDKN1A,CEACAM1,COX4I1,CPT1B,CRAT,CREG1,CTSZ,CXCL12,Cyp1a2,CYP2A6,CYP2E1,DDIT3,DIO1,EGFR,EGR1,ENC1,FASN,FN1,FZD5,FZD7,GAPDH,Gulo,HADHA,HMGCS2,HNF4A,HSD17B2,HTRA1,ID1,ID2,ID3,MAP3K5,ME1,MMP14,NDUFB2,NOTCH2,NOTUM,NRP2,NUDT7,PIK3R1,PROM1,QPCT,RBP4,RGN,RPL35,Scd1,SDHA,SEMA3C,SLC1A2,SLC27A2,SLC39A14,STAT3,TGM1,TNFRSF1B,TSC22D1,VASP,Y…	282 (19)
EHHADH	4.489	enzyme	Inhibited	-2.813	1.75e-09	Acaa1a,Acot2,ACOX1,ACSL1,Cyp4a10 (includes others),Cyp4a14,FASN,PEX11A	262 (7)
TEAD1	-0.227	transcription regulator	Activated	3.646	2.21e-09	ACADL,ACADM,ACSL1,BBOX1,CCND1,CDKN1A,COX4I1,COX7A2L,CPT1B,ECH1,ECHS1,FABP3,HADH,HADHA,HADHB,NDUFA3,NDUFB2,NDUFB3,NDUFS4,PPP1R1A,SDHA,SDHB	153 (7)
MED1	0.271	transcription regulator	Activated	2.577	2.79e-09	Acaa1a,ACACA,ACACB,ACOX1,AMBP,CCND1,CDKN1A,CYP17A1,Cyp1a2,Cyp2b10,Cyp4a10 (includes others),Cyp4a14,DIO1,EHHADH,FASN,HGF,ID2,MND1,NAMPT,NR1I3,PEX11A,PRLR,PTMA,PXK,Scd1,SLC27A2	385 (21)
CHKB	0.718	kinase	Activated	2.887	2.92e-09	ACAA2,ACADL,ACADM,ACOX1,ACSL1,CPT1B,ECH1,EHHADH,FABP2,FABP3,FABP7,SLC27A2
SPRING1		other	Activated	2.579	2.99e-09	ACACA,ACACB,FABP2,FASN,HMGCS2,INSIG1,ME1,Scd1,SREBF1,THRSP
NRG4	4.208	growth factor	Inhibited	-2.213	6.29e-09	ACACA,ACOX1,EHHADH,ELOVL5,FASN,ME1,Scd1,SREBF1	259 (16)
STAT3	-0.823	transcription regulator	Inhibited	-4.15	1.05e-08	AGT,ALDH1A1,ANGPTL2,BMF,C3,CCND1,CD74,CDH2,CDKN1A,CDYL,CEACAM1,CP,CRIP2,CXCL12,DDIT3,DVL3,EGR1,ESR1,FASN,FGA,FGG,FN1,FOXA3,GALNT2,HBB,HGF,HLA-DMA,HMOX1,HNF4A,HYAL1,ID1,ID2,ID3,IL33,IRF1,LCAT,LCN2,LDHA,MGST2,MMP14,NAMPT,NFIL3,NRP2,PIM2,PROM1,PSMB8,PTPRF,RORA,RUNX1,SDC4,SREBF1,STAT3,SYNPO,TNFRSF1B,VPS35	261 (16)
SREBF2	-0.135	transcription regulator	Activated	2.47	2.06e-08	ACAA2,ACACA,ACSL1,CDKN1A,ELOVL6,FABP7,FASN,GTF2I,INSIG1,IRF1,LRP1,MVD,Scd1,SREBF1,THRSP,TM7SF2,TMEM97	283 (15)
PDGF-BB (complex)		complex	Inhibited	-2.312	2.07e-08	AKR7A2,C3,CAV2,CCND1,CDKN1A,CP,CTH,DDIT3,EGFR,EGR1,ETS2,FASN,FN1,HMOX1,ID3,INHBA,MAT2A,MGST2,MMP14,NAMPT,NFIL3,PDLIM1,SAT1,Scd2,SLC6A6,SNURF,SREBF1,STAT3,TRIB3,UNC5B,XDH	246 (20)
MTOR	-0.065	kinase	Activated	2.936	2.12e-08	ACACA,ACACB,ACADL,ACADM,ACOX1,AMACR,CCND1,CDKN1A,COX4I1,CPT1B,CYP17A1,DDIT3,EGFR,FASN,FN1,GSTZ1,HADHA,HADHB,HBA2,HMGCS2,HSD11B1,HSD17B2,HSPB1,IRF1,LDHA,NAB2,PIM2,PRDX5,PTH1R,SREBF1,ST6GAL1,STAT3	399 (25)
JAK2	-0.307	kinase	Inhibited	-2.399	4.46e-08	BMP7,CCND1,CDKN1A,CPLX2,EGR1,ESR1,F5,FN1,Ifitm1,IRF1,LCN2,OSMR,PHLDA3,PLPP6,SDC4,STAT3,TF,TRAM1,TSC22D1,VLDLR	227 (17)
MAP4K4		kinase	Inhibited	-3.624	6.41e-08	ACAA2,ACACA,ACACB,CDH2,CHKB,FASN,GCDH,HADH,HADHA,HADHB,NDUFA3,NDUFS4,PAPSS2,PEX11A,Scd1,SREBF1,SUCLG1	230 (14)
VHL	-0.541	transcription regulator	Activated	2.064	9.92e-08	ALDH1A1,ARPC1A,C4a/C4b,CCND1,CDH2,CDKN1A,CXCL12,DECR1,EGFR,EHHADH,FN1,GLCE,HMOX1,HYAL1,INSIG2,LDHA,MMP14,RHOF,RUNX1,SLC40A1,TNFRSF1B	272 (23)
SP1	0.331	transcription regulator	Inhibited	-2.038	1.04e-07	ABHD2,ACSL1,APOC3,ASNS,BMP7,CCND1,CDH2,CDKN1A,CEACAM1,CTH,CTSD,CXCL12,CYP17A1,Cyp2b10,DLC1,EGFR,EGR1,ESR1,FASN,FGFR4,FN1,HADHA,HADHB,HBB,HDC,HGF,HMOX1,HNF4A,IRF1,LCAT,MAT2A,MAZ,MMP14,NAB2,PIGM,PRLR,PROM1,PTH1R,SCARB1,SREBF1,STAT3,TGM1,TXNRD1	311 (22)
PNPLA2	0.83	enzyme	Activated	3.526	1.1e-07	ACAA2,ACADL,ACADM,Acot1,Acot2,ACOX1,ACSL1,CPT1B,FASN,HMGCS2,PNPLA2,SREBF1,SUCLG2,UCP3	393 (18)
HSD17B4		enzyme	Inhibited	-2.813	2.3e-07	Acaa1a,Acot2,ACOX1,ACSL1,Cyp4a10 (includes others),Cyp4a14,FASN,PEX11A	61 (3)
IL1 (family)		group	Inhibited	-4.203	2.6e-07	ACACA,APOC3,C3,CDKN1A,CEACAM1,CP,CTSC,CYP17A1,CYP27A1,Cyp2b10,EGFR,EGR1,FN1,FZD5,HGF,HMOX1,HSD11B1,IL33,INHBA,IRF1,LRP1,NRP2,NTF3,RBP4,RORA,SDC4,SREBF1,TNFRSF1B,XDH	275 (17)
VEGF (family)		group	Inhibited	-2.305	3.77e-07	Acot1,Acot2,ANGPTL2,APOM,ASNS,BMP7,CLDN1,CXCL12,DDIT3,DDX3X,EGR1,EHHADH,FN1,HACD2,HDC,HELLS,HMGCS2,HMOX1,ID1,INHBA,INSIG1,IRF1,LCN2,MAPK14,MAZ,MGST2,MMP14,NAB2,NAMPT,OSMR,PC,PIM2,PLPP3,SLC19A2,STAT3,VEGFB,XDH	382 (22)
PTN	-0.033	growth factor	Activated	2.111	6.53e-07	ACADL,Acat2/Acat3,ACOX1,APOC2,AQP9,FASN,HADHA,LPIN2,PC,Scd1,SREBF1	265 (11)
PPARGC1B	0.755	transcription regulator	Activated	2.847	6.98e-07	ACACA,ACACB,ACADL,ACADM,C3,CCND1,COX4I1,CPT1B,FASN,MVD,PCK2,Scd1	319 (17)
CHCHD5	0.122	other	Activated	2.236	8.23e-07	ACACA,ACADM,CPT1B,FASN,SREBF1
CNTF	-0.257	cytokine	Inhibited	-2.154	8.28e-07	BCHE,CLIC4,CP,DISP1,EGR1,FASN,GRN,HGF,HMOX1,IRF1,LCN2,NAMPT,NTF3,OSMR,PCGF6,Scd1,Scd2,SREBF1,STAT3,XDH,XPR1	202 (18)
KLF6	0.117	transcription regulator	Inhibited	-2.796	8.86e-07	ACADM,AGT,ALDOA,CDH2,CDKN1A,Csf2ra,EGFR,ETS2,EXT1,GAPDH,GCLC,HMOX1,HNF4A,ID2,IRF1,LDHA,MMP14,NAMPT,OSMR,P4HA2,PSMB10,STAT3,TNFRSF1B,TNIP1	271 (20)
BCKDHA	0.341	enzyme	Activated	2.646	9.79e-07	ACACA,ALDOA,DDIT3,FASN,GAPDH,Scd1,Scd2	242 (7)
GH1	0	growth factor	Inhibited	-2.044	1.42e-06	CDH2,CUX2,Cyp2b10,Cyp2c70,DDIT3,DECR1,EGR1,FASN,FN1,HNF4A,ID2,ID3,IRF1,PIK3R1,PRLR,PTMA,SRD5A1,SREBF1	288 (22)
UCP1	2.083	transporter	Activated	2.457	1.68e-06	ACACA,Acot2,ALAS1,ASNS,ATF5,CHCHD10,CTH,DDIT3,EIF4EBP1,FASN,GHITM,GSTZ1,PCK2,PSAT1,SDHB,TRIB3,UCP3,XPR1	220 (13)
PCGEM1		other	Activated	2.209	1.73e-06	ACACA,ACOX1,ALDOA,FASN,GAPDH,GPI,LDHA,SDHA,SUCLG1	233 (7)
NCOR2	-0.592	transcription regulator	Inhibited	-2.06	1.86e-06	ACADL,Acot1,ACOX1,ACSL1,ATP1B1,C3,CCND1,CDKN1A,DIO1,ECHS1,FASN,HMGCS2,ME1,Scd1	412 (22)
BCL6	1.271	transcription regulator	Activated	2.413	4.39e-06	ACAA2,Acat2/Acat3,ACOX1,CCND1,CDKN1A,CPT1B,CUX2,DECR1,EHHADH,FZD7,GABARAPL1,HADHA,HADHB,IRF1,KLHL23,PDCD4,RHOF,SH2D4A,SLC27A2,STAT3,STAT6	335 (22)
ZBTB7B	-0.291	transcription regulator	Activated	2.525	4.9e-06	ACAA2,ACADL,ACADM,ACSM3,COX6A1,CPT1B,ECH1,HADHA,PAQR9,SDHB,SLC27A2
FMO3		enzyme	Activated	2.449	6.03e-06	ACADL,EHHADH,ELOVL6,FASN,Scd1,SREBF1	253 (13)
IRF2	0	transcription regulator	Inhibited	-2.72	6.08e-06	CCND1,CDKN1A,CEACAM1,FGA,FGG,GSDMD,ID1,Ifi47,IRF1,LCN2,NAMPT,PSMB10,PSMB8,PSME1,TXNRD1	144 (15)
MBOAT7	0.024	enzyme	Inhibited	-2.213	6.33e-06	ACACA,ACACB,ELOVL6,FASN,Scd1	162 (7)
CAB39L	0.067	kinase	Activated	2.273	7.57e-06	CDKN1A,COX17,COX4I1,NDUFA3,NDUFB2,NDUFB3,NDUFB9,NDUFS4	264 (12)
PCK1	-1.167	kinase	Inhibited	-2.789	7.57e-06	Acaa1a,ACADL,ACADM,ACOX1,CRAT,Cyp4a10 (includes others),Cyp4a14,EHHADH	185 (7)
IGE (complex)		complex	Inhibited	-2.285	8.99e-06	ALAS1,C3,CD74,CDKN1A,CRIP2,EGR1,HBA2,HDC,HFE,HLA-DMA,HMOX1,HSPA9,HSPD1,IL33,MGST2,PIM2,PTPRF,PTPRS,RUNX1,SCARB1,Scd1,SLC37A2,TCIRG1,TNFRSF1B,TRAF3	251 (18)
STK11	-0.184	kinase	Activated	2.465	1.1e-05	AK2,ALDOA,CCND1,CDKN1A,CLDN1,COX6A1,CTSD,ESR1,FGG,FN1,GAPDH,GPI,ID1,IL33,LDHA,NAMPT,NDUFA3,NDUFB9,PCK2,PSAT1,SDHB,SIRT3,TRIB3,TXNRD1,UCK2	375 (23)
PRKAA2	-0.131	kinase	Activated	2.219	1.83e-05	ALAS1,ALDH1A1,CDKN1A,COX4I1,CXCL12,Cyp2b10,DDIT3,EGR1,FASN,FN1,Ifi47,LDHA,LMO4,P4HB,SREBF1	293 (22)
GDF2	-0.551	growth factor	Inhibited	-3.271	2.14e-05	CCND1,CXCL12,EGFR,FASN,HTRA1,ID1,ID2,ID3,NTF3,Scd1,SEMA3C,SLC40A1,SLC6A6,SREBF1,UNC5B	316 (20)
MET	-0.078	kinase	Inhibited	-2.087	2.33e-05	BMF,CCND1,CDH2,CDKN1A,CLDN1,CTSD,ESR1,FABP7,FN1,GCLC,HDC,HGF,HMOX1,HSPB1,INHBA,PERP,PTPRF,RUNX1,TSC22D1	347 (23)
NFKB (complex)		complex	Inhibited	-2.638	2.52e-05	AGT,B4GALT1,C3,CCND1,CD74,CDKN1A,CXCL12,DDIT3,DIO1,DVL3,EGFR,EGR1,FGG,FN1,GAS6,GCLC,HGFAC,HMOX1,HNF4A,HSPA9,HSPB1,ICOSLG,IRF1,LCN2,LDHA,NAMPT,NTF3,PIM2,RUNX1,SAR1A,SDC4,SLC12A7,SLC1A2,ST6GAL1,TNIP1,TRAF3,TRIB3,XRCC5	228 (15)
MEX3A		other	Inhibited	-2.121	2.82e-05	ACADL,ACOX1,ACOX2,APOC3,CCND1,CYP27A1,FZD7,SLC27A2
CG (complex)		complex	Inhibited	-2.658	3.11e-05	ACSL1,ALAD,ALDH1A1,ANGPTL2,BLM,CCND1,CDH2,CDKN1A,CXCL12,CYP17A1,EGFR,EGR1,HDLBP,HELLS,HPGD,HSD11B1,HSD17B2,ID2,IL33,INHBA,MAPK14,MAT2A,MVD,PDLIM1,PLPP3,PRLR,RORA,RUNX1,SCARB1,SDC4,SIRT3,SREBF1,TNFRSF1B,TRIB3	297 (22)
LDL (complex)		complex	Inhibited	-2.162	3.43e-05	C3,CCND1,CDKN1A,DDIT3,EGR1,FASN,GAS6,GCLC,GTF2I,HGF,HMOX1,ID1,INSIG1,LDHA,LRP1,MMP14,NAMPT,PTPRF,SCARB1,SREBF1,STAT3,TANK,TXNRD1,VNN1,ZC3HAV1	274 (20)
TFRC	0.553	transporter	Activated	2.111	3.73e-05	ATF5,CDKN1A,DDIT3,HMOX1,ID2,LDHA,ME1,NDUFA3,NDUFB2,NDUFB3,NDUFB9,NDUFS4,SDHA,TFR2	126 (10)
SQSTM1	-0.203	transcription regulator	Inhibited	-2.157	4.43e-05	ABCC3,CBR1,CYP2A6,Cyp2b10,EIF4EBP1,GCLC,HMOX1,IRF1,RTN4,TSC22D1	223 (19)
HGF	-1.004	growth factor	Inhibited	-2.946	5.94e-05	ANGPTL2,ASNS,CCND1,CDKN1A,COPB1,CYP17A1,Cyp2b10,DDIT3,DDX3X,EGR1,FN1,HELLS,HGF,HMOX1,ID1,INHBA,INSIG1,LCN2,LDHA,MAPK14,MAT2A,MMP14,NAB2,NAMPT,OSMR,PIM2,PLPP3,PTPRF,SLC19A2,SLC1A2,TMEM97	255 (18)
CD300LF	-0.222	other	Activated	2.449	7.78e-05	ACAA2,ACADL,ECHS1,ECI2,GPI,PCK2
BHLHE40	-0.551	transcription regulator	Inhibited	-2.612	8.07e-05	ATP1B1,CD74,CP,DDIT3,EPHX1,EXT1,FABP2,FASN,HDLBP,ID1,Ifitm1,INHBA,LDHA,MMP14,NAMPT,NCK1,PRDX5,PSME1,SDC4,SLC1A2,SLC6A6,SREBF1,STAT3	289 (20)
NOS2	0	enzyme	Inhibited	-2.197	8.55e-05	CDKN1A,COX4I1,CP,CTSC,CYP2E1,DDX3X,FASN,HMGB2,HMOX1,ITIH4,LCN2,PC,PERP,SFXN1,SLC40A1,TSPYL2	284 (21)
FXN	0.547	kinase	Activated	2.433	0.000117	ATP1B1,COX4I1,NDUFB3,NDUFB9,NDUFS4,SDHA,SDHB	186 (7)
DNM1L	0.789	enzyme	Activated	2.63	0.000117	ABHD5,ACACA,ACACB,FASN,PNPLA2,Scd1,SDHB	386 (23)
RRAS2	0.106	enzyme	Inhibited	-3.051	0.00012	CD74,CDH2,CLDN1,CLDN14,EGFR,EGR1,ETS2,HLA-DMA,NAMPT,NECTIN3,SCN1B,TANK,TMT1B	212 (11)
BMP2	-0.422	growth factor	Inhibited	-2.216	0.000123	APOA5,Asgr1,ATOH8,CCND1,CDKN1A,CHRNA2,CLIC4,CPA1,CXCL12,CYP17A1,EPHX1,FN1,ID1,ID2,ID3,INHBA,PROM1,PSAT1,PTH1R,ZDHHC2	211 (18)
XBP1	-0.611	transcription regulator	Inhibited	-2.705	0.000129	ACACA,ACACB,COPB1,Cyp1a2,CYP2E1,DDIT3,ESR1,FASN,FN1,HMOX1,KDELR2,MAN1A1,P4HB,Scd1,SEC24D,SREBF1,STARD5,SURF4,TRAM1,TSPYL2	308 (23)
DYRK1B	0.046	kinase	Inhibited	-2.078	0.000159	CCND1,COX4I1,CP,LRPPRC,NDUFB9,NDUFS4,SDHA,SDHB,STAT3
EGR1	-1.54	transcription regulator	Inhibited	-2.891	0.000164	CCND1,CDH2,CDKN1A,CYP17A1,EGFR,EGR1,EIF4EBP1,FN1,HMOX1,HPGD,ID1,ID3,ME1,MMP14,NAB2,PNPLA2	282 (18)
UBD	0.004	other	Inhibited	-2.2	0.000173	Acot1,ACOX1,ACSL1,CDH2,UCP3
MAP3K8	-0.031	kinase	Inhibited	-2.556	0.000178	ASNS,CP,CTSZ,ECI2,EGR1,GPR146,HMOX1,HYAL1,IER5,INHBA,KDM4A,LCN2,NCEH1,OSMR,PSMB8,RHOF,SBK1,SLC39A14,STAT3,TGM1	320 (19)
mir-24 (includes others)		microRNA	Inhibited	-2.204	0.000183	CDH2,CDKN1A,FN1,ICOSLG,ID2,RORA,SLC4A1,TRIB3	204 (11)
AMPK (complex)		complex	Inhibited	-2.655	0.000196	ACACA,BMF,CDKN1A,CLDN1,CXCL12,EGR1,FASN,HMOX1,SDHA,SREBF1,THRSP,UCP3	394 (26)
S100A16	-0.078	other	Activated	2.226	0.000222	ACACA,CSNK1A1,FASN,HGF,SREBF1	28 (3)
Hbb-b2		enzyme	Inhibited	-2.236	0.000248	C8A,CD74,FN1,HFE,Mbl1,PRLR,TF	36 (4)
MGA	0.435	transcription regulator	Activated	2.121	0.000261	Acot1,BMF,CCND1,CP,GSAP,P4HA2,TCN2,TF
IL2	3.276	cytokine	Inhibited	-2.812	0.000336	ALDOA,ARHGAP8,ASNS,ATF5,C3,CCND1,CD74,CDKN1A,CEACAM1,CTSC,CXCL12,CYP27A1,Cyp2b10,ELOVL5,EPHX1,GAPDH,GRN,HSPD1,INSIG1,IRF1,LDHA,ME1,MSRB3,MYO1E,NAB2,PDCD4,PIM2,PRG4,PSAT1,Scd2,SLC30A1,SLC40A1,STAT3,STMN1,TMEM97,TNFRSF1B,TRIB3,UCK2,VLDLR	348 (21)
HNF1B	-0.039	transcription regulator	Inhibited	-2.714	0.000373	ALDOB,AMBP,CDC42EP1,CLDN1,EFR3A,EXT1,FN1,FOXA3,FZD5,HGFAC,HNF4A,ID1,ID3,SEMA3C	191 (3)
miR-125b-5p (and other miRNAs w/seed CCCUGAG)		mature microRNA	Activated	2.747	0.0004	BMF,HMOX1,ID1,ID2,ID3,MAN1A1,MAPK14,MAZ,PERP,PROM1,TOR2A	271 (14)
PERM1	1.144	other	Activated	2.433	0.000414	ACADM,ACOX1,COX4I1,COX6A1,CPT1B,SDHB	212 (11)
MLXIPL		transcription regulator	Activated	2.443	0.000429	ACACA,ACACB,ALDOB,ELOVL6,FASN,HMGCS2,MIOX,PNPLA2,RPL35,Scd1,SREBF1,THRSP,UCP3	152 (9)
CYP27A1	1.122	enzyme	Inhibited	-2.156	0.000433	ACACA,AGT,Cyp2b10,NR1I3,SREBF1	111 (7)
KITLG	0	growth factor	Inhibited	-2.5	0.000442	BLVRB,CDH2,CDKN1A,CREG1,CXCL12,EGR1,GAS6,HMOX1,ID2,KPNA2,N4BP2L1,PARVB,PDCD4,SLC20A2,SLC25A12,SLC4A1,STAT3,USF2	261 (20)
TSPO	0.198	transmembrane receptor	Inhibited	-2.828	0.000451	CD74,DNAJC15,ELOVL6,Ifitm1,LCN2,MVD,NDUFB2,PSMB8
RNF187	0.309	enzyme	Activated	2.339	0.000468	CCND1,CDKN1A,HMOX1,ID1,IER5,IRF1,MOV10,SLC30A1,TRAF3	269 (12)
NPR3	-0.428	G-protein coupled receptor	Inhibited	-2.621	0.000475	COX4I1,FASN,NDUFA3,NDUFB3,NDUFB9,NDUFS4,SDHB	152 (7)
NFKB1	-0.064	transcription regulator	Inhibited	-3.483	0.000507	APCS,C3,CCND1,CDKN1A,Csf2ra,EGFR,EGR1,FGA,FGG,FN1,HMOX1,ICOSLG,IRF1,LCN2,MAT2A,NAMPT,SAR1A,SDC4,ST6GAL1,TANK,TNIP1	221 (14)
let-7 (includes others)		microRNA	Activated	2.41	0.000519	CCND1,CDH2,DLC1,FN1,GPI,GTF2I,HBA2,HMOX1,HNF4A,ID2,MGAT1,PROM1,RDH10,Scd1,SIGMAR1,STAT3,TRAP1	253 (19)
PSEN2	-0.315	peptidase	Activated	2.128	0.000608	ACSL1,CD74,COX4I1,CTSC,CTSZ,DHRS7,EGFR,GAPDH,HBA2,PTPRF	288 (17)
FAM83A	0	other	Activated	2.213	0.00064	ACSL1,COX6A1,FASN,PNPLA2,SREBF1
HBEGF	-0.627	growth factor	Inhibited	-2.543	0.000655	ALDOA,CCND1,EGFR,EGR1,LDHA,MAPK14,MYO1B,OSMR,SLC1A2,STAT3	344 (22)
mir-17 (includes others)		microRNA	Activated	2.485	0.000706	ACOX1,CCND1,CDH2,CDKN1A,ESR1,FN1,GCLC,MAP3K5,RUNX1,STAT3	322 (23)
SOCS3	-0.957	phosphatase	Activated	2.356	0.00076	CCND1,CDH2,CDKN1A,EGR1,FASN,IRF1,SREBF1,STAT3,STAT6,TNFRSF1B	251 (17)
COL18A1	0.081	other	Activated	2.916	0.000783	CCND1,EGFR,F12,FN1,HGF,ID1,ID3,LDHA,STAT3	325 (24)
TGFB2		growth factor	Inhibited	-2.03	0.000811	ALDH1A1,ASNS,CDH2,EGR1,EIF4EBP1,FN1,HMOX1,HSD17B2,ID3,INHBA,LCN2,PSAT1,RUNX1,SERPINC1,TRIB3	285 (19)
ELOVL3	-1.575	enzyme	Inhibited	-2.138	0.000814	Acat2/Acat3,ACOX2,ALAD,Cyp2b10,FADS6,HMGCS2,MVD,VNN1
CCNC	-0.254	enzyme	Activated	2.216	0.000913	ACACA,FASN,PNPLA2,Scd1,SREBF1	10 (2)
SCGB1A1	2.79	cytokine	Activated	2.213	0.000913	C3,CDKN1A,FN1,HAND2,MMP14	332 (18)
MUC4		other	Inhibited	-2.19	0.00108	CCND1,CDH2,CDKN1A,EGFR,VTN	353 (24)
LH (complex)		complex	Inhibited	-2.46	0.00109	ARHGEF5,ARPC1A,CDKN1A,CSNK1A1,CYP17A1,EEF2,EGFR,EGR1,FGFR4,HSD11B1,MAP3K5,MAPK14,NTF3,P4HA2,PTPRF,RGS5,RPL35,RUNX1,SCARB1,SIGMAR1,STARD5	290 (22)
KDM5A	0.1	enzyme	Inhibited	-3.729	0.00114	ATP1B1,CCND1,CHCHD3,COX17,COX4I1,COX6A1,GHITM,GNS,HMOX1,NDUFA3,NDUFS4,PARK7,SDHB,VPS33A
JAK1	-0.057	kinase	Inhibited	-2.209	0.00117	BMF,CDKN1A,ID1,IRF1,OSMR,RUNX1,STAT3,TF	213 (17)
CSF2	-2.397	cytokine	Inhibited	-2.055	0.00123	C3,C4a/C4b,CCND1,CD74,CDKN1A,CEACAM1,CTSC,DDIT3,EGR1,HDC,HGF,HLA-DMA,HMOX1,HSPD1,ICOSLG,ID2,ID3,INHBA,LDHA,MAT2A,MMP14,NAB2,OSMR,PIM2,SREBF1,STMN1,TF,TNFRSF1B	252 (17)
SORL1	1.518	transporter	Inhibited	-3.051	0.00125	AGT,C3,CXCL12,EPHA1,FGG,FN1,FZD5,HGF,INHBA,NRP2,NTF3,SCARB1,SDC4	276 (9)
FST	-0.626	other	Activated	2.214	0.00138	ACSL1,BMP7,FABP3,FN1,MMP14,PRLR,THRSP,UCP3	364 (21)
IKBKB	-0.333	kinase	Inhibited	-2.826	0.00145	C3,CCND1,CDKN1A,CLDN1,CP,CTSZ,CXCL12,EGR1,FASN,GRN,HGF,HMOX1,IRF1,LCN2,MAT2A,RTP3,SEMA3C,STAT3,TNFRSF1B	323 (17)
SLC22A5	0.293	transporter	Inhibited	-2.236	0.00147	ACADL,ACADM,CDKN1A,HADH,HADHB
PIAS1	-0.181	transcription regulator	Inhibited	-2.018	0.0015	ACACA,APBA2,CCND1,CDKN1A,CYP17A1,FASN,Scd1,SREBF1	328 (23)
CLCF1	0.386	cytokine	Inhibited	-2.621	0.00187	CHCHD10,CHCHD3,COX4I1,COX7A2L,NDUFA3,NDUFB9,SDHB
MAP2K1/2 (family)		group	Inhibited	-2.008	0.00191	C3,CCND1,DDIT3,EGR1,GCLC,HMOX1,HSPB1,SCARB1	201 (19)
BMP6	-0.818	growth factor	Inhibited	-2.575	0.00235	ACADM,CDKN1A,EPHX1,HMOX1,ID1,ID2,ID3,INHBA,TXNRD1	139 (14)
PRKAA1	0.424	kinase	Activated	2.399	0.00247	CDKN1A,COX4I1,CXCL12,Cyp2b10,DDIT3,FN1,ID2,Ifi47,LDHA,LMO4,PSMB8,SIRT3,THRSP	335 (22)
FLT1		kinase	Inhibited	-2.121	0.00258	CDKN1A,CLIC4,DDX3X,EIF4B,HMOX1,MAT2A,NRP2,TNIP1	311 (22)
F2	-0.341	peptidase	Inhibited	-3.644	0.00265	APOA5,B4GALT1,CCND1,CDC42EP1,CDKN1A,CORO1C,EGR1,FN1,HMOX1,MAP3K5,SDC4,SERPINC1,SLC12A7,TRAF3,UCK2,VASP,VTN	240 (17)
miR-29b-3p (and other miRNAs w/seed AGCACCA)		mature microRNA	Activated	2.174	0.00268	CAV2,CCND1,CDH2,EGFR,FGFR4,ID2,INSIG1,PIK3R1,STAT3	294 (22)
FN1	-0.995	other	Inhibited	-2.26	0.00333	CCND1,CDH2,CDKN1A,CLIC4,CTSD,DDX3X,EGFR,EIF4B,EPB41L1,FN1,MAT2A,MMP14,SDC4,TNIP1	296 (20)
IRF1	-1.2	transcription regulator	Inhibited	-2.181	0.00347	CCND1,CD74,CDH2,CDKN1A,CEACAM1,FN1,GSDMD,Ifi47,IL33,IRF1,PSMB10,PSMB8,PSME1,STAT3	230 (17)
SRC	-0.964	kinase	Inhibited	-2.242	0.00347	ACAT1,CCND1,CDKN1A,EGFR,FN1,ID1,PTH1R,SCARB1,STAT3,SYNPO	274 (22)
IL1A	-0.453	cytokine	Inhibited	-2.555	0.00387	ALDH1A1,C3,C4a/C4b,CDKN1A,CXCL12,CYP17A1,Cyp1a2,Cyp2b10,CYP2E1,HDC,HMOX1,HSD11B1,INHBA,IRF1,LCN2,LDHA,MMP14,STAT3	281 (20)
BMP4	1.064	growth factor	Inhibited	-2.491	0.0044	CCND1,CDKN1A,CYP17A1,EGFR,EGR1,FZD5,GC,HTRA1,ID1,ID2,ID3,INHBA,KLKB1,MMP14,SCARB1,SLC38A3,SLC40A1,STON2	256 (21)
STAT3/STAT3 (complex)		complex	Inhibited	-2.418	0.00474	APCS,CCND1,CDKN1A,FGA,FGG,RORA	234 (7)
ERK (family)		group	Inhibited	-2.339	0.00505	AGT,BMF,CCND1,CDKN1A,EGFR,EGR1,EPHA2,ESR1,FN1,GCLC,GPRC5C,HMOX1,LCN2,MMP14,VASP	245 (18)
EPAS1	-0.096	transcription regulator	Inhibited	-2.777	0.00506	ACACA,CCND1,CDKN1A,CLDN1,CXCL12,DDIT3,EGFR,FABP2,FAM13A,FASN,FN1,LDHA,MMP14,NAMPT,NFIL3,SLC40A1,SREBF1	284 (22)
GLI3	-1.473	transcription regulator	Inhibited	-2.813	0.00516	CCND1,EGR1,HAND2,HMGB2,IRF1,RDH10,RUNX1,STK32C,STMN1	181 (7)
RNASEH2B	1.648	other	Activated	2.36	0.00546	ACAT1,CDKN1A,GSDMD,Ifitm1,IRF1,MOV10,PHLDA3,PSMB8,PSME1
F7	-1.602	peptidase	Inhibited	-2.177	0.00576	CCND1,CLDN1,EEF2,EGR1,MMP14	303 (21)
miR-204-5p (and other miRNAs w/seed UCCCUUU)		mature microRNA	Activated	2.599	0.00614	ARPC1B,CDH2,CTSC,HMOX1,ID2,INHBA,PIK3R1
PDGF (complex)		complex	Inhibited	-2.168	0.00687	CCND1,CDKN1A,EGFR,EGR1,FN1,HMOX1,INHBA,NTF3	168 (13)
RELA	0.144	transcription regulator	Inhibited	-2.199	0.00695	AGT,C3,CCND1,CDKN1A,CYP17A1,DDIT3,EGFR,EGR1,FN1,HMOX1,HNF4A,HSPA9,ICA1,ID1,IRF1,MAT2A,NAMPT,NR1I3,PSMB10,SDC4,SLC1A2,SREBF1,TANK,TNIP1,VASP	225 (14)
TFEB	0.047	transcription regulator	Activated	3.191	0.00719	ACAA2,ACACA,ACADM,AQP9,CCND1,CHCHD10,CHCHD6,CTSC,CTSD,CTSZ,FASN,FN1,GAA,GNS,IL33,ORC5,POLD3,TCIRG1,VPS33A,VPS35,ZWINT
OSMR	-1.945	transmembrane receptor	Inhibited	-2.219	0.00773	FASN,Ifi47,OSMR,Scd1,SREBF1,STAT3	220 (18)
HAX1	0.625	other	Inhibited	-2.236	0.00773	NDUFB9,NDUFS4,SDHA,SUCLG1,SUCLG2
IL17A		cytokine	Inhibited	-3.191	0.00803	ABHD5,C3,CCND1,CDH2,CP,CXCL12,ECHS1,FN1,HGF,HMOX1,HSD11B1,IL33,IRF1,LCN2,LDHA,MAPK14,OSMR,PRG4,S1PR3,SREBF1,STAT3,SUCLG1,TNFRSF1B	306 (17)
PI3K (complex)		complex	Inhibited	-2.141	0.00902	APOA5,CCND1,CDH2,CDKN1A,CTSD,DDIT3,FN1,GCLC,HMOX1,IL33,LCN2,MAP3K5,PDCD4,SLC12A7,SREBF1,STMN1	294 (20)
NFKB2	-0.131	transcription regulator	Inhibited	-2.007	0.00951	CA8,CCDC141,CCND1,CDKN1A,CXCL12,FZD5,ICOSLG,MAT2A,PLPP3,PSMB8,ST6GAL1	225 (13)
GSTO1	0.361	enzyme	Inhibited	-2.433	0.00965	CTSD,ENPP5,NECTIN3,NPDC1,PARM1,SAT1
CAT	0.22	enzyme	Activated	2.396	0.0104	AGT,CCND1,CDKN1A,FN1,GCLC,HMOX1
JNK (family)		group	Inhibited	-2.176	0.0111	AGT,BMF,CCND1,CDH2,CRIP2,CXCL12,DDIT3,EGR1,F12,FN1,HMOX1,HNF4A,MMP14
IL33	-0.632	cytokine	Inhibited	-2.287	0.0129	ACAT1,ALDOA,CCND1,HBA2,HDC,HMOX1,ID2,Ifitm1,IL33,ITIH1,LMO4,NFIL3,PAPSS2,PDLIM1,PIM2,PSAT1,PTPRK,SCARB1,SDC4,TNFRSF1B,TRAF3
IL22	0	cytokine	Inhibited	-2.121	0.0138	C3,CCND1,CXCL12,HMOX1,HSPB1,IL33,LCN2,STAT3
mir-133 (includes others)		microRNA	Activated	2.449	0.0154	AK2,CORO1C,FN1,HAND2,MMP14,MSN
CD276		other	Activated	2.213	0.0185	COX4I1,EEF2,EGFR,EPHA2,FN1,IRF1
CDH11	-1.081	other	Inhibited	-2.236	0.0189	AGT,CCND1,IL33,PIK3R1,S1PR3
mir-183		microRNA	Activated	2.133	0.0189	EGR1,FN1,LRP1,SLC30A1,SLC39A7
FGF2	-2.621	growth factor	Inhibited	-3.196	0.0195	CCND1,CDKN1A,CXCL12,DDIT3,EGFR,EGR1,FGFR4,FN1,GRIN2C,HGF,ID2,ID3,INHBA,LDHA,NTF3,PTMA,RORA,RUNX1,SLC41A2,TF,TMSB10,USP47,XRCC5
miR-291a-3p (and other miRNAs w/seed AAGUGCU)		mature microRNA	Activated	2.601	0.0198	C3,CCND1,CDKN1A,EPHA2,ESR1,INSIG2,KPNA2
MIR17HG		other	Activated	2.157	0.0237	CCND1,CDKN1A,ECSIT,FNDC3B,LRP1,NOTCH2,PTPRK,RGS5
CDKN2A		enzyme	Inhibited	-2.01	0.0242	ASNS,BLM,CCND1,CDCA4,CDKN1A,CTH,EGR1,HMGB2,POLD3,PSAT1,TMEM97
PRKCE	-0.415	kinase	Inhibited	-2.043	0.0258	CCND1,CDKN1A,EGFR,EGR1,PDCD4,STAT3
miR-17-5p (and other miRNAs w/seed AAAGUGC)		mature microRNA	Activated	2.324	0.0279	CCND1,CDH2,CDKN1A,ESR1,FN1,RGS5,RUNX1,STAT3
IRF2BP2	-0.511	transcription regulator	Activated	2.813	0.0313	AMBP,C4a/C4b,EGFR,GSAP,HMOX1,ID2,Ifitm1,SEC24D
EDN1	-0.818	cytokine	Inhibited	-2.165	0.0359	CCND1,CDH2,EGFR,EGR1,FABP3,FN1,GRN,HAND2,INHBA,MSN,SLC1A2
IL27	-0.252	cytokine	Inhibited	-3.401	0.0361	CD74,EGR1,HLA-DMA,HPGD,ID2,IRF1,MMP14,NRP2,PSMB10,PSMB8,PSME1,STAT3
TRIM24		transcription regulator	Activated	2.414	0.0402	Cfhr1,Ifi47,IRF1,MOV10,PACSIN3,PSMB10,PSMB8
KMT2A	0.274	enzyme	Inhibited	-2.425	0.0543	CCND1,CDKN1A,CLDN1,EGR1,FN1,PROM1,SCARB1
JAG1	-0.76	growth factor	Inhibited	-2.183	0.0562	CCND1,CDKN1A,CLDN1,ESR1,PTPRK
CNR1	3.524	G-protein coupled receptor	Activated	2.137	0.064	ACACA,BMP7,COX4I1,CYP27A1,FASN,SCARB1,SREBF1,STAT3
C3	-0.603	peptidase	Inhibited	-2.415	0.0706	APCS,C3,CLDN1,FN1,LCN2,UCP3
HAVCR1		other	Inhibited	-2.219	0.0785	IRF1,LMO4,NAMPT,PSMB8,SLC39A7,STAT3
NFATC2	0.23	transcription regulator	Inhibited	-2.985	0.0792	CDH2,CDKN1A,INHBA,IRF1,LDHA,LMO4,NAA80,PTPRK,PTPRS,TSC22D1
IRF7	-0.185	transcription regulator	Inhibited	-2.985	0.0793	DNAJA1,Ifi47,IL33,IRF1,NAMPT,PSMB10,PSMB8,PSME1,ZC3HAV1
MYO6	0.176	other	Inhibited	-2.236	0.0794	MSRB3,PRG4,SDC4,SIDT2,VASP
FFAR3	2.472	G-protein coupled receptor	Activated	2.236	0.0892	AMBP,GAS6,P4HA2,SCN1B,SLC12A7
SOX11	0	transcription regulator	Inhibited	-2.138	0.102	CCND1,CP,EGR1,FGG,HSPD1,MYO1B,NIPSNAP1,PTH1R
NPM1	1.189	transcription regulator	Inhibited	-2.828	0.11	CEACAM1,EGR1,FN1,HMOX1,ICOSLG,INHBA,SDC4,XDH
IFN (family)		group	Inhibited	-2.177	0.125	Cyp4a10 (includes others),HGF,IL33,IRF1,LCN2,XDH
miR-3648 (miRNAs w/seed GCCGCGG)		mature microRNA	Activated	2.236	0.188	AK2,ASB13,CCND1,HAL,HS6ST1
MAP3K7	0.005	kinase	Inhibited	-2.219	0.199	FASN,HMOX1,IRF1,PROM1,Scd1,TSC22D1
MAPK9	0.075	kinase	Activated	2.393	0.222	ACACA,CDKN1A,EGR1,FASN,GAPDH,HDC,SREBF1
IL21	2.054	cytokine	Inhibited	-2.592	0.238	CDKN1A,EGR1,ID2,RORA,RUNX1,STAT3,TRAF3
TNFSF12	0.227	cytokine	Inhibited	-2.216	0.333	CCND1,Csf2ra,CXCL12,ID1,SDHA
ALOX5	0.109	enzyme	Inhibited	-2.137	0.421	ACOX1,CCND1,CDKN1A,CFI,CRAT,MOB3B,PAM,PDLIM1,SCARB1,ST6GAL1,STARD5,TGM1
