# Supplementary material for: Hepatic transcriptomic responses in gravid and non-gravid rats exposed to HFPO-DA: Analyses to inform the role of maternal effects in neonatal toxicity
Source: PLoS One. 2026 Apr 1;21(4):e0345643. doi: 10.1371/journal.pone.0345643 (PMC13042825; doi:10.1371/journal.pone.0345643)
Supplement: S5 File — (TXT) [file pone.0345643.s007.txt]

S5 Data. BMD modeling of dose-responsive genes in BMDExpress from female rat livers from the developmental toxicity study.
Probe ID	Entrez Gene IDs	Genes Symbols	Hill BMD	Hill BMDL	Hill BMDU	Hill fitPValue	Hill fitLogLikelihood	Hill AIC	Hill adverseDirection	Hill BMD/BMDL	Flagged Hill	Hill Parameter Intercept	Hill Parameter v	Hill Parameter n	Hill Parameter k	Hill Execution Complete	Power BMD	Power BMDL	Power BMDU	Power fitPValue	Power fitLogLikelihood	Power AIC	Power adverseDirection	Power BMD/BMDL	Power Parameter control	Power Parameter slope	Power Parameter power	Power Execution Complete	Linear BMD	Linear BMDL	Linear BMDU	Linear fitPValue	Linear fitLogLikelihood	Linear AIC	Linear adverseDirection	Linear BMD/BMDL	Linear Execution Complete	Linear Parameter beta_0	Linear Parameter beta_1	Poly 2 BMD	Poly 2 BMDL	Poly 2 BMDU	Poly 2 fitPValue	Poly 2 fitLogLikelihood	Poly 2 AIC	Poly 2 adverseDirection	Poly 2 BMD/BMDL	Poly 2 Execution Complete	Poly 2 Parameter beta_0
Timd2_34130	287222	timd2	8.02599	0.00239861	1.00E+10	0.03796	-111.189406	230.378813	-1	3346.10045	1	1384.82	-349.442	1	1.82512	TRUE	34.0399	5.53E-07	1.00E+07	0.1034	-110.362512	228.725025	-1	6.16E+07	1379.33	-166.219	0.140214	TRUE	879.375	523.529	2714.03	0.05544	-111.928527	229.857053	-1	1.679706377	TRUE	1223.93	-0.336597	432.77	99.716	NaN	0.0179	-111.839065	231.67813	-1	4.340025673	TRUE	1242.51
Arl8a_34167	498234	arl8a	7.43E-13	7.43E-13	7.43E-13	0.4151	-68.645694	145.291387	1	1	1	80.6685	75.1431	1.31341	1.00E-12	TRUE	100000	NaN	NaN	0.7174	-68.645694	143.291387	1	NaN	80.6685	75.143	0	TRUE	1709.32	762.81	1.00E+10	9.00E-05	-78.711901	163.423801	1	2.240820126	TRUE	128.818	0.0301443	132.006	63.5568	1123.45	9.00E-05	-77.377953	162.755906	1	2.076976814	TRUE	116.754
Msrb1_34172	685059	msrb1	105.858	57.0087	587.131	-9999	-99.008145	208.01629	1	1.856874477	0	585.786	392.379	6.8072	113.599	TRUE	218.873	49.8526	965.339	0.2231	-99.444557	206.889114	1	4.390402908	584.789	5.27771	0.625369	TRUE	418.446	298.019	689.863	0.3055	-99.88802	205.77604	1	1.404091685	TRUE	609.031	0.375378	133.514	64.5051	675.907	0.3366	-99.164073	206.328146	1	2.069820836	TRUE	581.512
Tal1_34193	313507	tal1	416.936	38.424	1.00E+10	0.5685	-49.746622	107.493243	-1	10.8509265	0	21.5187	-19.2336	1	297.852	TRUE	424.92	20.3302	11966.6	0.7686	-49.627282	107.254564	-1	20.90092572	22.5613	-0.97335	0.402904	TRUE	818.952	499.126	2253.82	0.6709	-49.983192	105.966384	-1	1.64077207	TRUE	20.2839	-0.0138708	282.653	88.1268	NaN	0.5549	-49.758319	107.516638	-1	3.207344417	TRUE	21.4078
Nme5_34197	688903	nme5	250.04	48.094	1.00E+10	-9999	-31.629645	73.25929	1	5.19898532	0	0.463916	8.61513	1.00803	248.203	TRUE	352.104	35.5141	1844.1	0.7672	-31.673454	71.346909	1	9.914484669	0.318424	0.268634	0.47422	TRUE	692.172	443.405	1557.65	0.628	-32.094912	70.189824	1	1.561037877	TRUE	1.12064	0.00640123	191.567	76.2779	NaN	0.9745	-31.630157	71.260315	1	2.51143516	TRUE	0.494335
Rab13_34326	81756	rab13	103.217	NaN	NaN	0.01974	-76.785995	161.571989	-1	NaN	0	159.726	-54.6402	18	93.6477	TRUE	947.758	190.631	123129	0.003575	-78.312637	164.625274	-1	4.97168876	153.313	-1.29734	0.534099	TRUE	1117.46	608.377	6746.95	0.01054	-78.621253	163.242506	-1	1.836788702	TRUE	148.21	-0.0458908	123.734	61.534	15750.5	0.01167	-77.248849	162.497698	-1	2.010823285	TRUE	160.377
Jazf1_34365	685879	jazf1	9.79102	NaN	NaN	-9999	-32.732875	75.465751	-1	NaN	0	7.99684	-5.4003	6.36163	7.46828	TRUE	100000	1.00E-12	1.00E+07	0.01582	-36.274583	76.549166	1	1.00E+17	4.20958	9.90E-38	0	TRUE	27687.6	1342.67	1.00E+10	0.00568	-36.271069	78.542139	1	20.62129935	TRUE	4.16184	1.99E-04	83.5969	48.6518	1000.97	0.04883	-33.040855	74.08171	-1	1.718269417	TRUE	6.07902
Tmem56_34381	365924	tmem56	856.534	148.185	960.24	-9999	-88.437487	186.874975	1	5.780166684	0	209.056	1089.67	7.12055	1209.57	TRUE	875.967	138.33	972.893	0.4597	-88.437487	184.874975	1	6.332444155	209.056	5.09E-20	7.21416	TRUE	377.397	272.785	600.657	0.6442	-88.603905	183.20781	1	1.38349616	TRUE	201.075	0.229794	621.96	141.717	911.272	0.4575	-88.440196	184.880392	-1	4.388746587	TRUE	208.408
Cdk11b_34385	252879	cdk11b	992.312	227.29	1.00E+10	-9999	-55.375554	120.751108	1	4.365840996	0	28.0652	38.9829	15.5415	1022.11	TRUE	996.019	66.5536	518528	0.449	-55.375554	116.751108	1	14.96566677	28.0652	1.62E-53	18	TRUE	915.915	537.687	3053.15	0.415	-55.454142	116.908284	1	1.70343527	TRUE	27.5169	0.0165409	983.677	167.975	NaN	0.2086	-55.365305	118.730609	-1	5.85609168	TRUE	28.4625
Mgat4b_34416	303100	mgat4b	617.8	128.352	1.00E+10	-9999	-109.893068	229.786135	-1	4.813325854	0	1406.51	-566.741	2.83055	645.305	TRUE	301.771	4.23826	1168.91	0.03031	-109.881195	227.76239	-1	71.2016252	1468.04	-15.3497	0.499413	TRUE	586.947	391.941	1152.36	0.09486	-109.890873	225.781746	-1	1.49753917	TRUE	1421.7	-0.453032	697.456	128.137	NaN	0.03052	-109.875447	227.750894	-1	5.443049236	TRUE	1414.6
Gtf2h3_34422	288651	gtf2h3	105.218	NaN	NaN	0.1831	-94.409933	196.819866	1	NaN	0	295.885	171.225	18	100.706	TRUE	564.903	112.44	3565.55	0.07866	-95.069966	198.139933	1	5.024039488	302.424	3.14858	0.576975	TRUE	790.4	487.128	2070.13	0.1623	-95.342185	196.684371	1	1.62257148	TRUE	315.577	0.156427	162.625	70.7512	NaN	0.1376	-94.626088	197.252177	1	2.298547586	TRUE	294.024
A2ml1_34426	362442	a2ml1	3.98814	1.00E-12	1.00E+10	0.9243	-109.617523	227.235045	-1	3.99E+12	0	390.95	-335.779	18	3.71667	TRUE	2.88E-71	2.88E-71	2.88E-71	0.9256	-109.617368	227.234737	-1	1	390.95	-333.571	0.0014847	TRUE	2259.06	861.29	1.00E+10	0.02168	-113.444575	232.88915	-1	2.622879634	TRUE	177.53	-0.141894	161.84	70.4425	1081.24	0.01658	-112.482975	232.96595	-1	2.297476665	TRUE	241.916
Armc7_34466	287827	armc7	115.565	NaN	NaN	-9999	-47.973441	105.946881	-1	NaN	0	20.7847	-11.361	8.71805	89.8752	TRUE	890.359	120.982	575991	0.0606	-49.011233	106.022465	-1	7.359433635	20.054	-0.483045	0.457409	TRUE	1135.79	614.246	7410.16	0.1151	-49.412913	104.825825	-1	1.84908001	TRUE	18.5729	-0.00970574	133.309	63.9924	NaN	0.1659	-48.210548	104.421097	-1	2.083200505	TRUE	21.0318
Gfm1_34467	114017	gfm1	600.187	NaN	NaN	-9999	-104.06734	218.13468	1	NaN	0	311.668	320.834	1.93962	476.596	TRUE	799.366	180.351	2498.15	0.908	-104.068156	216.136312	1	4.432279278	311.614	0.0441028	1.25645	TRUE	745.392	467.581	1815.09	0.9829	-104.078705	214.157411	1	1.594145186	TRUE	307.284	0.262705	824.461	132.33	1366.48	0.9032	-104.06887	216.13774	1	6.230340815	TRUE	311.359
Psmb2_34468	29675	psmb2	97.0088	39.3541	234.908	-9999	-98.494944	206.989887	1	2.465023975	0	783.966	471.447	7.56761	107.854	TRUE	111.912	24.1231	406.738	0.1488	-99.354797	206.709594	1	4.639204746	776.797	12.6812	0.527467	TRUE	367.793	266.754	580.843	0.09865	-100.628465	207.25693	1	1.378772202	TRUE	821.656	0.443985	83.4286	48.9597	258.478	0.3797	-98.698146	205.396293	1	1.704025964	TRUE	776.352
Nt5c_34490	100360582	nt5c	17.6652	2.00603	1.00E+10	0.1184	-75.269336	158.538672	-1	8.80604976	0	161.793	-77.5852	1	14.2176	TRUE	16.3099	0.0297766	380.657	0.6758	-74.137815	156.27563	-1	547.7421868	163.359	-23.4463	0.195805	TRUE	708.588	450.989	1632.59	0.04591	-77.131399	160.262799	-1	1.57118688	TRUE	135.406	-0.0669129	114.708	59.1654	21673.1	0.06478	-75.755659	159.511317	-1	1.938768267	TRUE	146.668
Timm13_34493	252928	timm13	93.1635	33.5778	115.418	-9999	-99.611308	209.222616	1	2.774556403	0	1432.44	813.726	8.81618	109.8	TRUE	55.7422	16.5581	180.131	0.1169	-100.701926	209.403853	1	3.366461128	1416.79	16.9693	0.56409	TRUE	236.903	179.014	341.478	0.03219	-102.909123	211.818245	1	1.323376943	TRUE	1482.89	0.777295	59.5096	38.6325	125.14	0.3669	-99.879984	207.759968	1	1.540402511	TRUE	1420.69
Rcor1_34502	102554884	rcor1	954.695	NaN	NaN	-9999	-74.315076	158.630153	1	NaN	0	89.5296	298.629	8.20742	1194.8	TRUE	965.751	205.091	1663.82	0.129	-74.315076	156.630153	1	4.7088902	89.5296	1.92E-26	9.15544	TRUE	727.644	459.649	1724.44	0.2521	-74.540768	155.081536	1	1.583042713	TRUE	87.7558	0.0568551	939.068	228.543	1246.74	0.1522	-74.187702	156.375403	-1	4.108933549	TRUE	92.8676
Myo18a_34503	360570	myo18a	96.184	41.7762	146.182	6.82E-04	-97.73397	203.46794	-1	2.302363547	0	880.716	-334.031	18	97.9288	TRUE	282.648	69.7151	890.913	9.00E-05	-100.697402	209.394805	-1	4.054329693	858.437	-7.54312	0.545443	TRUE	579.916	388.348	1129.34	9.00E-05	-101.507821	209.015641	-1	1.493289524	TRUE	828.888	-0.294933	76.1052	45.895	215.141	2.42E-04	-98.703572	205.407144	-1	1.658245996	TRUE	884.82
Nedd8_34519	25490	nedd8	132.932	NaN	NaN	-9999	-90.046874	190.093749	1	NaN	0	304.077	215.443	8.18092	137.297	TRUE	499.237	135.658	982.883	0.6774	-90.055903	188.111806	1	3.6801147	304.237	0.0544004	1.19917	TRUE	430.569	305.299	717.698	0.8962	-90.078941	186.157883	1	1.410319064	TRUE	301.251	0.217676	530.818	118.805	930.182	0.6701	-90.060128	188.120255	1	4.467976937	TRUE	303.948
Tlr1_34526	305354	tlr1	117.715	87.6413	985.142	-9999	-53.091157	116.182314	-1	1.343145298	0	37.5741	-29.1013	7.78736	120.182	TRUE	385.981	96.8569	987.354	0.3599	-53.217183	114.434365	-1	3.985064564	37.4679	-0.108815	0.809024	TRUE	473.203	330.216	821.309	0.6246	-53.26881	112.537621	-1	1.433010514	TRUE	36.8045	-0.0285374	271.044	88.7621	913.505	0.3901	-53.167439	114.334879	-1	3.05360058	TRUE	37.7046
Vac14_34530	307842	vac14	99.0986	31.321	453.545	-9999	-105.636877	221.273754	1	3.163966668	0	829.549	405.112	8.64807	97.9729	TRUE	212.845	25.2887	1040.36	0.1326	-106.64176	221.28352	1	8.416605045	823.476	24.1532	0.415567	TRUE	652.699	424.691	1391.59	0.107	-107.745645	221.49129	1	1.536879755	TRUE	885.706	0.363878	94.3876	52.6974	400.558	0.4537	-105.791493	219.582985	1	1.79112442	TRUE	819.458
Ccdc124_34531	290642	ccdc124	98.0845	NaN	NaN	-9999	-105.68906	221.378119	1	NaN	0	1079.94	327.194	9.05497	91.5401	TRUE	376.503	42.1523	4356.67	0.05155	-107.162769	222.325538	1	8.931968125	1086.76	21.22	0.402056	TRUE	855.641	514.099	2520.2	0.06121	-108.061067	222.122133	1	1.664350641	TRUE	1140.65	0.282222	94.17	52.6285	431.317	0.2434	-105.9479	219.8958	1	1.789334676	TRUE	1070.89
Uqcrh_34548	366448	uqcrh	323.173	64.7747	1.00E+10	0.5282	-98.456759	204.913518	1	4.989185593	0	757.336	349.115	1	451.385	TRUE	320.337	24.281	1409.55	0.6724	-98.347225	204.694451	1	13.19290804	744.925	8.90274	0.483445	TRUE	641.467	419.232	1347.6	0.6728	-98.654097	203.308194	1	1.530100279	TRUE	771.68	0.229451	269.075	87.2698	NaN	0.5201	-98.464698	204.929397	1	3.083254459	TRUE	758.3
Ppp1r1a_34553	58977	ppp1r1a	912.64	NaN	NaN	-9999	-52.685971	115.371942	1	NaN	0	2.22995	56.9852	15.2805	987.805	TRUE	896.544	183.137	979.284	0.8792	-52.685971	113.371942	1	4.895482617	2.22994	4.84E-23	7.93618	TRUE	414.151	295.432	680.212	0.8036	-52.893059	111.786117	1	1.401848818	TRUE	1.13361	0.0319679	692.555	155.099	938.9	0.8994	-52.682415	113.364829	-1	4.465244779	TRUE	2.40193
Bspry_34624	64027	bspry	181.768	NaN	NaN	-9999	-42.25765	94.515301	1	NaN	0	0.267551	9.88644	6.15918	150.052	TRUE	791.165	176.021	2811.88	0.8676	-42.260151	92.520302	1	4.49471938	0.263897	0.00364032	1.14472	TRUE	758.505	473.358	1885.47	0.982	-42.264387	90.528774	1	1.602391847	TRUE	0.157284	0.00997629	808.562	128.154	NaN	0.8637	-42.261005	92.522009	1	6.309299749	TRUE	0.249649
Eif2ak1_34629	27137	eif2ak1	40.9763	NaN	NaN	0.05001	-83.473568	174.947136	-1	NaN	0	491.045	-73.3184	18	36.2011	TRUE	3289.98	118.176	1.00E+07	0.001474	-86.608067	181.216135	-1	27.83966288	480.307	-8.53397	0.273333	TRUE	2751.43	927.011	1.00E+10	0.003106	-87.327204	180.654409	-1	2.968066183	TRUE	463.372	-0.0294711	68.2793	42.4804	173.59	0.07165	-83.175343	174.350685	-1	1.60731302	TRUE	494.585
Rtel1_34632	362288	rtel1	50.9289	5.75471	1.00E+10	0.7241	-67.303914	142.607827	1	8.849950736	0	74.9327	43.406	1	27.2776	TRUE	90.1332	0.226055	10824.5	0.5567	-67.414335	142.82867	1	398.7224348	73.6221	11.1838	0.207279	TRUE	966.959	556.726	3631.72	0.1082	-69.465421	144.930843	1	1.736866969	TRUE	88.0231	0.0327544	102.431	55.3383	1324.91	0.3999	-67.595903	143.191806	1	1.850996507	TRUE	79.3633
Fabp7_34639	80841	fabp7	193.235	48.1783	976.178	0.4525	-165.936094	339.872188	1	4.010830602	0	5235.45	16417.3	1	370.066	TRUE	174.794	23.6664	968.84	0.9977	-165.653931	339.307861	1	7.385745191	4910.87	347.936	0.5163	TRUE	464.007	320.318	780.73	0.5355	-166.278429	338.556858	1	1.448582346	TRUE	6078.16	11.3465	150.895	68.9711	778.109	0.7413	-165.708403	339.416806	1	2.187800398	TRUE	5271.39
Cox4i1_34658	29445	cox4i1	93.5047	39.3968	133.082	-9999	-131.523814	273.047628	1	2.3734085	0	8135.64	3590.29	7.79874	109.077	TRUE	87.1885	24.5542	281.188	0.03197	-133.037617	274.075235	1	3.550858916	8116.76	69.0225	0.574501	TRUE	286.733	213.576	426.41	0.02153	-134.575976	275.151952	1	1.342533805	TRUE	8395.51	3.39992	65.2368	42.3696	163.79	0.1089	-132.022761	272.045521	1	1.539707715	TRUE	8088.02
Coq7_34660	25249	coq7	115.524	102.66	943.25	-9999	-65.616257	141.232513	1	1.125306838	0	94.9447	104.855	10.1062	129.018	TRUE	302.727	101.086	944.452	0.6497	-65.634718	139.269436	1	2.994747047	94.8963	0.0321785	1.1711	TRUE	245.058	184.775	354.956	0.8554	-65.687818	137.375636	1	1.326250846	TRUE	93.6022	0.105941	321.023	101.302	752.74	0.6376	-65.642509	139.285019	1	3.16897001	TRUE	94.7607
Cul4a_34662	361181	cul4a	33.9199	NaN	NaN	-9999	-43.020169	96.040337	-1	NaN	0	20.2834	-11.215	17.4743	32.2959	TRUE	366.38	3.18806	1.00E+07	0.005192	-46.40246	100.80492	-1	114.9225548	20.4759	-2.76942	0.207153	TRUE	1648.45	749.712	1.00E+10	0.003091	-48.275984	102.551968	-1	2.198777664	TRUE	16.4794	-0.00629886	55.1972	36.3675	112.992	0.495	-42.72957	93.45914	-1	1.517761738	TRUE	20.9464
Adamdec1_34666	290338	adamdec1	332.224	32.0552	1.00E+10	-9999	-66.131458	142.262915	-1	10.36412189	0	40.8061	-30.2721	16.4819	294.753	TRUE	525.584	57.2271	5941.86	0.6836	-65.583427	139.166853	-1	9.184180222	45.8284	-1.12017	0.500859	TRUE	809.166	495.048	2188.73	0.6993	-65.85806	137.716119	-1	1.634520289	TRUE	42.1855	-0.0323731	231.224	82.0573	NaN	0.8816	-65.511448	139.022896	-1	2.817835829	TRUE	45.3931
Pde9a_34668	191569	pde9a	955.173	NaN	NaN	-9999	-22.414588	54.829175	1	NaN	0	0.231958	16.7244	8.13609	1172	TRUE	983.272	328.179	1716	0.5174	-22.414588	52.829175	1	2.996145396	0.231958	3.65E-54	17.9984	TRUE	733.536	462.296	1753.97	0.682	-22.587718	51.175436	1	1.586723658	TRUE	0.114193	0.00366222	930.568	200.335	NaN	0.6007	-22.342026	52.684052	-1	4.645059525	TRUE	0.391872
Rfc1_34672	89809	rfc1	106.681	68.016	669.136	-9999	-89.42227	188.84454	1	1.568469184	0	355.068	213.424	7.37572	111.191	TRUE	319.194	89.7574	980.409	0.02389	-90.097943	188.195885	1	3.556185897	360.293	1.5779	0.708534	TRUE	467.869	327.153	807.818	0.06267	-90.316519	186.633038	1	1.430122909	TRUE	369.048	0.202843	152.121	68.9921	788.242	0.03617	-89.741144	187.482289	1	2.20490462	TRUE	354.165
Deptor_34678	314979	deptor	33.6461	NaN	NaN	-9999	-60.687052	131.374104	-1	NaN	0	64.2635	-35.7923	2.42004	30.5833	TRUE	77.9294	1.65318	1534.14	0.02587	-63.169524	134.339049	-1	47.13908951	66.031	-8.07291	0.237743	TRUE	941.619	547.377	3326.91	0.0053	-65.927009	137.854019	-1	1.720238519	TRUE	53.9136	-0.0279205	55.4362	36.5053	113.421	0.8708	-60.700285	129.40057	-1	1.518579494	TRUE	64.9772
Nab2_34685	314910	nab2	19.0785	8.82E-05	1.00E+10	0.4536	-68.524724	145.049448	-1	216331.8438	0	111.824	-42.616	1	7.89519	TRUE	33.1804	4.20E-07	1.00E+07	0.9598	-68.245141	144.490283	-1	7.89E+07	112.041	-18.2328	0.139348	TRUE	1079.84	596.055	5656.08	0.08413	-70.719264	147.438528	-1	1.811644899	TRUE	93.7642	-0.0313313	131.397	63.5319	NaN	0.1128	-69.50116	147.002319	-1	2.068205106	TRUE	101.357
Arhgap22_34701	306279	arhgap22	136.958	NaN	NaN	-9999	-53.951177	117.902354	-1	NaN	0	18.7775	-14.2664	12.4894	99.7975	TRUE	1077.96	249.977	336458	0.05742	-54.427749	116.855498	-1	4.312236726	17.7458	-0.156742	0.646892	TRUE	1121.12	609.555	6871.2	0.149	-54.526173	115.052346	-1	1.839243382	TRUE	16.9549	-0.0128692	244.285	83.1924	NaN	0.08142	-54.140768	116.281536	-1	2.936386016	TRUE	18.816
Adssl1_34724	684425	adssl1	839.366	153.615	1.00E+10	-9999	-64.863953	139.727905	1	5.464088793	0	37.1134	550.079	1.85137	4360.64	TRUE	842.857	72.1914	2477.7	0.335	-64.863913	137.727825	1	11.67531036	37.1023	1.37E-04	1.79786	TRUE	717.719	455.157	1675.93	0.6173	-64.881582	135.763164	1	1.576860292	TRUE	36.0607	0.0346695	828.276	136.939	NaN	0.337	-64.86011	137.72022	1	6.048503348	TRUE	36.8256
Nol12_34736	362955	nol12	508.586	109.372	1016.97	0.4203	-78.720125	165.44025	1	4.650056687	0	182.293	872.202	1	8096.66	TRUE	474.616	56.4224	1007.94	0.4272	-78.710677	165.421353	1	8.411836434	181.026	0.277757	0.847551	TRUE	539.311	366.902	1002.72	0.7219	-78.721298	163.442595	1	1.46990477	TRUE	182.671	0.0955884	508.334	110.805	1008.63	0.4203	-78.720168	165.440337	1	4.587644962	TRUE	182.308
Usp39_34739	297336	usp39	565.003	NaN	NaN	-9999	-64.450031	138.900061	1	NaN	0	67.7525	45.6356	12.2828	558.953	TRUE	965.676	367.171	998.178	0.1307	-64.450031	136.900061	1	2.630044312	67.7526	4.80E-53	17.9926	TRUE	548.003	371.555	1028.73	0.1818	-65.012615	136.02523	1	1.474890662	TRUE	66.4036	0.0457209	309.027	82.2487	822.542	0.2977	-63.850329	135.700658	-1	3.757226558	TRUE	71.904
Mpc2_34742	100359982	mpc2	96.2043	40.7817	218.912	-9999	-122.753317	255.506635	1	2.359006613	0	1637.96	2298.28	5.67878	119.292	TRUE	80.6821	21.7725	272.659	0.3847	-123.122104	254.244208	1	3.705688368	1587.36	39.918	0.590511	TRUE	258.318	194.06	377.22	0.1801	-124.45867	254.91734	1	1.331124395	TRUE	1753.67	2.21576	76.0901	47.4993	235.689	0.5901	-122.889452	253.778904	1	1.601920449	TRUE	1606.69
Nbeal1_34751	689253	nbeal1	41.1066	NaN	NaN	0.001014	-66.924965	141.84993	-1	NaN	0	109.648	-32.3101	18	37.2046	TRUE	1521.27	243.054	1.00E+07	9.00E-05	-70.026679	148.053358	-1	6.258979486	103.262	-1.09135	0.463686	TRUE	1559.89	729.689	1.00E+10	1.34E-04	-70.442503	146.885005	-1	2.137746355	TRUE	99.4621	-0.0213755	85.729	49.5301	328.458	4.48E-04	-67.684708	143.369415	-1	1.730846495	TRUE	110.289
Dock7_34776	313388	dock7	42.3905	7.07279	1.00E+10	0.7046	-65.329673	138.659347	-1	5.993462269	0	117.688	-49.4798	1	39.9384	TRUE	47.2502	0.597221	736.234	0.4442	-65.550522	139.101043	-1	79.11677587	119.584	-10.5292	0.232202	TRUE	779.93	482.652	2007.28	0.0529	-68.197254	142.394507	-1	1.615926175	TRUE	104.856	-0.037987	82.954	48.5622	276.461	0.408	-65.600109	139.200218	-1	1.708201029	TRUE	114.23
Stab1_34787	100363145	stab1	123.042	96.4932	1.00E+10	-9999	-62.127241	134.254482	-1	1.275136486	0	51.1917	-31.3344	9.00207	112.756	TRUE	100000	1.00E-12	1.00E+07	0.003367	-66.4769	136.953799	1	1.00E+17	42.5058	0	7.21E-08	TRUE	722.72	457.425	1700.18	0.06573	-62.356828	130.713657	-1	1.579974859	TRUE	49.7248	-0.0301455	414.891	99.869	NaN	0.02118	-62.29071	132.581421	-1	4.154352201	TRUE	50.8986
Dock8_34788	499337	dock8	120.02	NaN	NaN	-9999	-81.756387	173.512774	-1	NaN	0	242.113	-108.621	13.7272	118.041	TRUE	576.511	136.392	1049.54	0.7726	-81.765181	171.530362	-1	4.226868145	242.154	-0.0700224	1.06367	TRUE	554.381	374.945	1048.17	0.9573	-81.767064	169.534127	-1	1.47856619	TRUE	242.726	-0.109158	580.848	116.923	584.82	0.7697	-81.766252	171.532504	-1	4.967782216	TRUE	242.364
Ssr4_34791	29435	ssr4	1.07E-12	1.07E-12	1.07E-12	0.2299	-136.550124	281.100248	-1	1	1	6366.63	-1498.73	14.1364	1.00E-12	TRUE	2.56E-04	2.56E-04	2.56E-04	0.2462	-136.501687	281.003375	-1	1	6366.06	-1334.71	0.0257312	TRUE	1271.89	668.519	1.00E+10	0.01133	-140.309431	286.618863	-1	1.902548768	TRUE	5488.11	-0.94291	281.846	86.8966	NaN	0.004701	-139.8248	287.649601	-1	3.243464071	TRUE	5645.49
Lect2_34897	361205	lect2	131.752	36.3886	657.774	0.09711	-159.299676	326.599353	-1	3.620694393	0	14812.1	-9770.69	1	227.673	TRUE	43.4896	1.5578	411.827	0.3638	-158.335899	324.671798	-1	27.9173193	15824.1	-1085.25	0.303052	TRUE	510.95	351.17	920.119	0.1034	-160.192506	326.385012	-1	1.454993308	TRUE	14002.5	-7.34897	133.834	65.0184	764.958	0.0877	-159.381502	326.763004	-1	2.058401929	TRUE	14709.8
AC115420.1_34914	103693373	loc103693373	NaN	NaN	NaN	0.3007	-147.196915	302.39383	-1	NaN	0	3767.97	-1262.93	1	4.01628	TRUE	2513.36	1.00E-12	1.00E+07	0.4829	-146.907624	301.815249	-1	2.51E+15	3746.34	-473.465	0.175144	TRUE	1689.22	701.389	1.00E+10	0.4507	-147.458311	300.916622	-1	2.40839249	TRUE	3243.77	-1.24128	1823.87	1169.47	NaN	0.2788	-147.247968	302.495936	-1	1.55956972	TRUE	3335.22
LOC100909856_34917	100909856;362591	loc100909856;mtf1	102.177	50.3239	681.522	-9999	-54.148674	118.297348	-1	2.030387152	0	38.977	-27.2729	16.6124	101.72	TRUE	309.932	56.8049	1044.99	0.1155	-54.892753	117.785505	-1	5.456078613	38.6817	-0.675089	0.537165	TRUE	600.169	398.688	1197.16	0.17	-55.426505	116.85301	-1	1.505360081	TRUE	36.188	-0.0252063	125.214	62.1761	782.621	0.2358	-54.357146	116.714291	-1	2.013860631	TRUE	39.3812
Smim8_34926	297971	smim8	936.202	NaN	NaN	-9999	-74.996203	159.992406	1	NaN	0	90.7261	304.077	8.72677	1153.39	TRUE	947.616	359.555	1149.28	0.3074	-74.996203	157.992406	1	2.635524468	90.7262	3.11E-25	8.77999	TRUE	630.968	414.092	1307.8	0.4153	-75.354031	156.708062	1	1.523738686	TRUE	88.6461	0.0684338	921.268	301.153	1063.01	0.502	-74.700546	157.401092	-1	3.059136054	TRUE	95.848
Cdk5rap1_34927	252827	cdk5rap1	62.9149	NaN	NaN	-9999	-72.69938	155.398759	1	NaN	0	148.396	50.6717	2.56775	41.7774	TRUE	229.293	5.28966	39406.2	0.08931	-74.142791	156.285581	1	43.34739851	145.602	10.1532	0.254614	TRUE	1085.92	598.069	5811.99	0.04369	-75.82999	157.659981	1	1.815710227	TRUE	161.681	0.0407718	77.5778	46.4205	234.065	0.8237	-72.724208	153.448415	1	1.671196993	TRUE	146.556
Mme_34939	24590	mme	NaN	NaN	NaN	-9999	-56.099611	122.199221	-1	NaN	1	29.2052	-14.9596	5.19289	0.128666	TRUE	173.399	1.00E-12	1.00E+07	0.04195	-55.880149	119.760297	-1	1.73E+14	29.037	-9.76002	0.0896365	TRUE	1107.69	605.212	6432.54	0.05179	-56.772214	119.544428	-1	1.830251218	TRUE	21.6929	-0.0146596	1063.22	148.689	NaN	0.01534	-56.750366	121.500732	1	7.150629838	TRUE	21.1894
mrpl24_34952	295224	mrpl24	126.843	115.017	989.508	-9999	-92.412866	194.825732	1	1.102819583	0	351.046	221.541	7.3375	128.349	TRUE	435.806	100.788	990.591	0.7118	-92.440595	192.88119	1	4.323986983	350.424	0.473455	0.890601	TRUE	482.046	335.258	844.025	0.9236	-92.451784	190.903567	1	1.437835935	TRUE	352.982	0.220294	377.973	100.404	944.588	0.7266	-92.433492	192.866984	1	3.764521334	TRUE	349.969
Diaph3_34956	290396	diaph3	2.92E-12	2.92E-12	2.92E-12	0.1119	-25.313872	58.627744	-1	1	1	4.78953	-3.84513	1.33089	1.00E-12	TRUE	1426.05	1011.34	1.00E+07	0.001091	-29.383968	66.767936	1	1.410059921	1.85177	2.51E-18	5.76554	TRUE	21510.6	1324.15	1.00E+10	0.004628	-29.426005	64.85201	1	16.24483631	TRUE	1.91342	1.79E-04	104.794	55.8577	995.259	0.01279	-27.149704	62.299409	-1	1.876088704	TRUE	3.06309
Myd88_34968	301059	myd88	91.8685	NaN	NaN	-9999	-90.819499	191.638997	1	NaN	0	301.374	178.761	8.90721	90.0199	TRUE	216.775	21.6671	1558.89	0.02924	-92.875333	193.750666	1	10.0047999	301.975	15.0226	0.367733	TRUE	764.57	476.007	1919.06	0.02226	-94.303772	194.607543	1	1.606215875	TRUE	336.137	0.153111	73.6262	44.8375	201.618	0.266	-91.11715	190.2343	1	1.642067466	TRUE	295.71
Tpst2_34984	288719	tpst2	110.94	55.4906	964.407	-9999	-90.390548	190.781095	1	1.999257532	0	185.219	234.478	5.64668	118.645	TRUE	206.451	37.7209	969.031	0.5969	-90.525921	189.051842	1	5.473119676	180.04	4.28704	0.583162	TRUE	436.162	308.625	730.76	0.5375	-91.006925	188.01385	1	1.413242608	TRUE	197.565	0.225641	146.8	67.8424	745.579	0.7981	-90.418822	188.837643	1	2.163838543	TRUE	181.966
Gpat2_34985	296130	gpat2	126.436	97.4741	1.00E+10	-9999	-58.330831	126.661662	-1	1.297124057	0	28.1014	-22.0912	9.69468	109.737	TRUE	1.01E+304	NaN	NaN	0.001223	-61.72769	127.45538	-1	NaN	21.7712	-1.01E-24	1.36E-08	TRUE	850.365	511.978	2479.58	0.008425	-58.584425	123.16885	-1	1.660940509	TRUE	26.8018	-0.0210067	502.561	103.67	534.489	0.002123	-58.527688	125.055375	-1	4.847699431	TRUE	27.6935
Ndufc1_34990	689938	ndufc1	101.784	27.7131	484.118	-9999	-130.360576	270.721152	1	3.672775691	0	4110.52	1587.63	2.83124	102.96	TRUE	153.536	15.9063	750.281	0.316	-130.863286	269.726573	1	9.652527615	4039.56	107.338	0.399473	TRUE	657.771	385.305	1253.94	0.1397	-132.328753	270.657507	1	1.707143691	TRUE	4298.52	1.4481	93.1222	53.6471	463.404	0.7056	-130.431956	268.863911	1	1.73582915	TRUE	4071.06
Zfp711_35089	302327	zfp711	873.18	NaN	NaN	-9999	-41.009271	92.018542	1	NaN	0	0.275369	230.174	7.60443	1374.44	TRUE	906.099	180.845	971.36	0.8568	-41.009271	90.018542	1	5.010362465	0.275369	3.50E-29	9.91019	TRUE	372.712	269.843	590.923	0.7372	-41.297954	88.595909	1	1.381217967	TRUE	-0.383213	0.0192958	675.937	160.916	916.193	0.8974	-41.001306	90.002612	-1	4.200558055	TRUE	0.432545
AABR07001905.2_35095	682206	loc682206	113.829	NaN	NaN	-9999	-72.059405	154.11881	1	NaN	0	88.7729	80.4879	14.2721	115.406	TRUE	448.224	115.701	986.031	0.611	-72.087377	152.174753	1	3.873985532	88.8081	0.0858584	0.990696	TRUE	451.894	317.887	768.337	0.8786	-72.087452	150.174903	1	1.421555458	TRUE	88.8764	0.0804591	421.693	105.555	930.523	0.6132	-72.085824	152.171648	1	3.995007342	TRUE	88.5685
Lnx2_35114	360761	lnx2	2.34451	1.03E-05	1.00E+10	0.4928	-61.875521	131.751043	-1	228585.4962	1	59.9826	-29.9362	1	0.95963	TRUE	0.0839795	3.42E-04	1.00E+07	0.6243	-61.760292	131.520584	-1	245.7855057	59.9705	-23.589	0.0447589	TRUE	1449.79	703.042	1.00E+10	0.02172	-65.469946	136.939892	-1	2.062166983	TRUE	42.9344	-0.017703	169.438	71.7078	NaN	0.01432	-64.639638	137.279275	-1	2.362894971	TRUE	47.7376
Olr1751_35115	302825	olr1751	339.552	NaN	NaN	-9999	-8.127915	26.255829	1	NaN	0	4.26E-08	2.83915	13.1442	345.622	TRUE	852.886	263.687	980.786	1	-8.127915	24.255829	1	3.234463588	-6.93E-06	1.16E-15	5.13014	TRUE	433.637	307.126	724.843	0.8612	-8.277382	22.554764	1	1.411918887	TRUE	-0.100834	0.00291702	683.615	147.412	947.588	0.9959	-8.127928	24.255855	-1	4.637444713	TRUE	0.00140142
Flt4_35125	114110	flt4	66.4056	12.4336	1.00E+10	-9999	-100.564896	211.129793	-1	5.340818427	0	996.058	-306.285	1.13271	59.4298	TRUE	107.39	3.98751	1159.73	0.2743	-101.162513	210.325025	-1	26.9315939	1005.36	-44.334	0.28482	TRUE	768.841	477.838	1942.79	0.0787	-103.107	212.214	-1	1.608999284	TRUE	930.767	-0.241998	84.1281	49.0252	288.103	0.8412	-100.584971	209.169941	-1	1.716017477	TRUE	988.887
Tmem63b_35138	363197	tmem63b	109.327	62.9165	820.693	-9999	-109.441528	228.883056	1	1.737652285	0	655.924	535.868	6.88107	110.31	TRUE	329.131	73.1643	989.391	0.1343	-109.944515	227.889031	1	4.498519086	662.411	6.95559	0.629069	TRUE	534.533	364.364	988.852	0.2401	-110.250328	226.500656	1	1.467030223	TRUE	694.929	0.506861	154.592	69.4267	852.82	0.2041	-109.629708	227.259415	1	2.226693765	TRUE	650.844
Ppm1h_35139	314897	ppm1h	236.88	84.2812	944.272	0.03828	-78.275601	164.551201	1	2.810591211	0	205.837	3298.24	1	15278.2	TRUE	196.101	38.4035	943.963	0.03992	-78.239886	164.479771	1	5.106331454	203.184	0.530746	0.862104	TRUE	248.941	187.498	361.414	0.1169	-78.276172	162.552344	1	1.327699495	TRUE	206.262	0.20229	240.864	87.8119	714.92	0.03829	-78.275476	164.550952	1	2.742953973	TRUE	205.983
RGD735065_35151	294311	rgd735065	95.2167	NaN	NaN	-9999	-100.245309	210.490619	1	NaN	0	786.371	281.129	9.43317	92.4426	TRUE	433.574	87.6745	2378.68	0.001175	-102.51571	213.03142	1	4.945269149	808.081	8.29198	0.507182	TRUE	769.319	478.12	1946.49	0.002699	-103.165825	212.33165	1	1.609050029	TRUE	837.568	0.242589	89.1983	50.8712	345.348	0.00696	-100.892614	209.785228	1	1.753414506	TRUE	781.879
Lrrc25_35156	498605	lrrc25	110.39	79.2365	997.078	-9999	-68.557673	147.115346	-1	1.393171076	0	80.9801	-54.7394	11.5197	108.423	TRUE	449.884	108.498	1139.61	0.1697	-68.845015	145.69003	-1	4.146472746	80.099	-0.38368	0.717096	TRUE	587.863	392.408	1155.4	0.3472	-68.960082	143.920165	-1	1.498091272	TRUE	77.9485	-0.0524627	226.383	82.0358	NaN	0.208	-68.694942	145.389883	-1	2.759563508	TRUE	81.2585
Pmpcb_35160	64198	pmpcb	268.808	58.3958	1.00E+10	0.6558	-85.476784	178.953569	1	4.603207765	0	219.83	175.204	1	371.407	TRUE	293.499	26.1181	1194.68	0.8417	-85.397387	178.794774	1	11.23737944	214.595	4.67956	0.484129	TRUE	618.605	407.961	1262.28	0.6708	-85.77673	177.553459	1	1.516333669	TRUE	228.784	0.12081	223.364	81.4828	NaN	0.6424	-85.485259	178.970518	1	2.741241096	TRUE	220.381
Zfp830_35191	497967	zfp830	539.122	72.506	1.00E+10	0.3296	-91.120327	190.240654	-1	7.435550161	0	597.709	-225.31	1	687.78	TRUE	422.149	15.785	7715.27	0.4131	-90.980063	189.960127	-1	26.74368071	610.259	-7.16036	0.433263	TRUE	768.593	477.756	1941.73	0.5837	-91.183476	188.366952	-1	1.608756353	TRUE	592.179	-0.129242	452.813	101.855	458.97	0.3274	-91.124698	190.249396	-1	4.445662952	TRUE	597.226
Fgd4_35194	246174	fgd4	35.1889	NaN	NaN	0.1326	-98.822517	205.645035	-1	NaN	0	998.8	-185.661	18	32.5826	TRUE	951.804	68.5717	1.00E+07	0.003831	-101.872771	211.745542	-1	13.88042006	980.361	-18.3737	0.328092	TRUE	1487.33	712.35	1.00E+10	0.006237	-102.768931	211.537862	-1	2.087920264	TRUE	940.278	-0.122885	73.1298	44.5759	202.734	0.08167	-99.207332	206.414664	-1	1.64056811	TRUE	1006.4
Mlycd_35199	85239	mlycd	99.923	45.6872	105.175	-9999	-83.424032	176.848063	1	2.187111489	0	141.705	270.663	17.2275	106.704	TRUE	98.5473	25.8087	337.909	0.5376	-83.613792	175.227584	1	3.818375199	135.849	3.96279	0.614991	TRUE	267.477	200.39	392.803	0.314	-84.581985	175.163969	1	1.334782175	TRUE	153.407	0.262373	94.5796	53.1451	322.114	0.7928	-83.458277	174.916553	1	1.779648547	TRUE	138.243
Dnaja1_35207	65028	dnaja1	94.8886	NaN	NaN	-9999	-155.741534	321.483068	1	NaN	0	10487.5	4631.68	9.00391	88.9626	TRUE	475.258	74.2998	5148.25	0.006657	-157.838425	323.676849	1	6.396490973	10804.9	205.08	0.451543	TRUE	777.617	500.987	3458.01	0.008913	-158.876959	323.753918	1	1.552170016	TRUE	11427.8	3.92612	89.5523	50.8899	355.464	0.04151	-156.234329	320.468658	1	1.75972639	TRUE	10395
Rtn4_35209	83765	rtn4	93.4098	27.0912	187.426	-9999	-94.812196	199.624392	1	3.447975726	0	301.4	278.231	8.75856	96.3679	TRUE	130.041	16.3137	622.348	0.05406	-96.491286	200.982571	1	7.971275676	296.736	19.0683	0.396443	TRUE	580.25	388.486	1130.21	0.02857	-98.19128	202.38256	1	1.493618818	TRUE	343.181	0.247553	71.4803	43.966	186.013	0.3613	-95.052554	198.105108	1	1.625808579	TRUE	293.892
Cyp2c22_35223	171518	cyp2c22	112.302	39.0308	529.583	-9999	-151.938767	313.877535	1	2.877266159	0	4773.31	6951.39	1.16455	191.279	TRUE	134.402	18.8593	574.129	0.5706	-152.099602	312.199205	1	7.126563552	4618.7	247.261	0.468116	TRUE	488.819	320.807	803.353	0.2767	-153.223659	312.447319	1	1.523716752	TRUE	5344.87	5.6264	109.941	57.8884	535.236	0.9838	-151.938974	311.877947	1	1.899188784	TRUE	4763.73
Chd6_35249	311607	chd6	92.6344	NaN	NaN	-9999	-72.392742	154.785485	-1	NaN	0	216.319	-51.1774	1.39768	46.8039	TRUE	242.599	5.70115	32657	0.267	-73.008741	154.017481	-1	42.55264289	218.233	-8.80825	0.267006	TRUE	1006.52	570.928	4194.56	0.1311	-74.424796	154.849592	-1	1.762954348	TRUE	204.074	-0.0408522	98.3519	54.0027	1906.03	0.9432	-72.395284	152.790567	-1	1.821240419	TRUE	215.74
Pfdn2_35271	685607	pfdn2	202.131	NaN	NaN	-9999	-109.503743	229.007486	1	NaN	0	1141.33	421.797	6.13527	186.93	TRUE	758.488	202.985	1195.89	0.7027	-109.504252	227.008504	1	3.736670197	1141.69	0.00254347	1.73977	TRUE	606.615	401.936	1219.48	0.8758	-109.56403	225.128059	1	1.509232813	TRUE	1129.28	0.430858	785.087	143.682	1027.5	0.7016	-109.504845	227.00969	1	5.46405952	TRUE	1142.61
Rpl29_35277	29283	rpl29	944.562	507.291	1184.7	-9999	-123.24777	256.495539	1	1.861972714	0	2657.53	3146.97	8.07398	1148.87	TRUE	953.881	544.429	1280	0.009483	-123.24777	254.495539	1	1.752076028	2657.53	4.73E-21	7.73793	TRUE	754.675	471.69	1864.76	0.01566	-124.039461	254.078922	1	1.599938519	TRUE	2642.85	0.741906	84.8613	49.5522	911.151	0.3847	-120.260761	248.521522	-1	1.712563721	TRUE	2850.44
Spryd7_35299	290303	spryd7	969.155	NaN	NaN	-9999	-76.82363	163.647261	1	NaN	0	140.016	58.9099	10.0625	848.612	TRUE	992.909	400.896	7241.14	0.1129	-76.82363	161.647261	1	2.476724637	140.016	1.90E-23	8.13827	TRUE	965.203	556.086	3609.38	0.2209	-77.076554	160.153107	1	1.735708146	TRUE	138.694	0.0489814	1009.7	382.419	NaN	0.1878	-76.434054	160.868109	-1	2.640297684	TRUE	146.515
Smu1_35300	117541	smu1	12.5403	10.273	1.00E+10	-9999	-93.160216	196.320432	1	1.22070476	0	599.278	176.955	7.9894	11.7767	TRUE	70.4	0.00650949	NaN	0.02951	-95.358861	198.717722	1	10814.97936	594.561	61.3726	0.164846	TRUE	1385.3	686.448	1.00E+10	0.005191	-98.250794	202.501587	1	2.018069832	TRUE	668.111	0.104016	57.1138	37.3245	120.043	0.7298	-93.049677	194.099354	1	1.530195984	TRUE	607.586
Ndufaf3_35323	56769	ndufaf3	965.016	NaN	NaN	-9999	-65.190526	140.381053	1	NaN	0	34.0218	122.827	8.86008	1123.82	TRUE	100000	1.00E-12	1.00E+07	0.01186	-68.983134	143.966267	1	1.00E+17	40.8033	0	0.0049437	TRUE	786.78	485.585	2048.13	0.4266	-65.400167	136.800333	1	1.620272455	TRUE	33.0201	0.0325014	960.704	238.658	NaN	0.3231	-65.036408	138.072816	-1	4.025442265	TRUE	36.2264
Acacb_35324	116719	acacb	113.232	68.7355	988.064	-9999	-95.110733	200.221466	1	1.647358352	0	153.223	245.753	8.11669	113.396	TRUE	336.741	65.2695	991.571	0.4714	-95.277111	198.554222	1	5.159239767	151.55	2.87048	0.646033	TRUE	525.981	359.689	963.868	0.6212	-95.493909	196.987818	1	1.462321617	TRUE	165.353	0.23695	199.883	78.1306	915.692	0.5786	-95.172073	198.344145	1	2.55831902	TRUE	150.638
Sh3bgrl2_35326	102554622;501026	loc102554622;sh3bgrl2	103.73	74.8768	960.905	0.1529	-86.06619	180.132379	1	1.385342322	0	353.631	211.715	18	107.141	TRUE	278.134	81.7202	967.448	0.09657	-86.425168	180.850335	1	3.403491426	355.689	0.940069	0.783542	TRUE	377.967	273.143	601.849	0.2221	-86.548967	179.097934	1	1.383769674	TRUE	361.378	0.205927	178.203	74.819	767.864	0.1174	-86.270472	180.540943	1	2.381788048	TRUE	352.82
Psma7_35336	29674	psma7	98.4269	40.3703	196.545	0.6436	-101.665167	211.330334	1	2.438101773	0	1429.92	729.569	18	105.053	TRUE	85.6507	22.9712	287.511	0.2156	-102.324979	212.649958	1	3.728612349	1417.37	13.3715	0.582383	TRUE	274.35	205.107	404.643	0.1193	-103.684462	213.368924	1	1.337594524	TRUE	1472.1	0.699121	78.111	46.8983	214.376	0.4516	-101.8415	211.683	1	1.665540116	TRUE	1419.98
LOC361346_35354	361346	loc361346	123.438	88.2045	1.00E+10	-9999	-55.930077	121.860154	-1	1.399452409	0	33.4208	-22.5639	7.92473	111.685	TRUE	634.61	161.581	2409.14	0.1355	-56.173005	120.346011	-1	3.927503853	32.8004	-0.120771	0.754639	TRUE	732.651	461.899	1749.49	0.3099	-56.230422	118.460844	-1	1.586171436	TRUE	32.0829	-0.0215407	298.333	90.0885	NaN	0.1576	-56.057331	120.114662	-1	3.311554749	TRUE	33.4547
Fnbp4_35367	311183	fnbp4	105.804	NaN	NaN	0.1633	-73.957355	155.91471	-1	NaN	0	116.083	-55.2173	18	100.212	TRUE	626.65	125.123	5449.21	0.06911	-74.637536	157.275072	-1	5.00827186	113.602	-1.01958	0.575782	TRUE	840.571	508.008	2406.27	0.1485	-74.892883	155.785766	-1	1.654641265	TRUE	109.338	-0.0501375	165.485	71.2779	NaN	0.1222	-74.180104	156.360208	-1	2.321687367	TRUE	116.668
MGC108823_35477	100910979;307414;102555392	loc100910979;mgc108823;loc102555392	116.01	NaN	NaN	0.1156	-88.717872	185.435743	-1	NaN	0	153.983	-107.204	18	106.882	TRUE	826.614	253.56	4891.19	0.09881	-88.842082	185.684165	-1	3.260033128	150.635	-0.18858	0.914573	TRUE	846.491	510.413	2450.26	0.2551	-88.845981	183.691962	-1	1.658443261	TRUE	149.722	-0.103764	577.45	107.419	585.167	0.1028	-88.810554	185.621108	-1	5.375678418	TRUE	153.189
Rpl12_35485	499782	rpl12	817.442	NaN	NaN	-9999	-79.879458	169.758915	1	NaN	0	150.85	90.9965	8.65778	779.24	TRUE	956.975	349.257	1296.71	0.3011	-79.879457	167.758915	1	2.74003098	150.85	5.70E-26	9.05192	TRUE	680.821	438.094	1507.93	0.4169	-80.219527	166.439053	1	1.554052327	TRUE	148.404	0.0819329	939.624	314.261	1129.22	0.5032	-79.568774	167.137548	-1	2.989947846	TRUE	157.691
Kdelc1_35490	316370	kdelc1	567.373	14.3582	1.00E+10	0.5293	-69.030411	146.060821	-1	39.51560781	0	100.124	-40.1695	1	168.886	TRUE	506.695	9.13899	1.00E+07	0.8347	-68.854272	145.708545	-1	55.44321637	103.672	-4.59653	0.304753	TRUE	1011.69	572.749	4277.51	0.5835	-69.371214	144.742428	-1	1.766375847	TRUE	95.8266	-0.0311514	262.683	85.4879	NaN	0.5029	-69.05686	146.11372	-1	3.072750647	TRUE	99.5048
Cyp2d1_35491	24303	cyp2d3	105.754	37.909	487.592	0.7974	-136.520389	281.040777	1	2.789680551	0	2139.11	3528.15	1	239.747	TRUE	104.841	13.4267	493.8	0.7754	-136.528138	281.056277	1	7.808396702	2049.38	135.999	0.445444	TRUE	442.82	310.676	739.281	0.2707	-137.794288	281.588575	1	1.425343445	TRUE	2419.2	2.62773	107.087	57.0451	495.768	0.7506	-136.537932	281.075864	1	1.877233978	TRUE	2157.19
Gtf3c3_35559	316810	gtf3c3	593.131	128.703	1041.82	-9999	-76.210478	162.420956	1	4.608525054	0	89.1268	7437.09	1.1344	53057.8	TRUE	594.355	121.269	1041.65	0.8866	-76.210448	160.420896	1	4.901128895	89.1231	0.0332169	1.12958	TRUE	551.448	373.389	1039.19	0.9843	-76.216068	158.432136	1	1.476872645	TRUE	88.3224	0.0819365	623.927	121.738	1038.77	0.892	-76.209504	160.419008	1	5.125162234	TRUE	89.0906
Grk2_35564	25238	grk2	196.55	NaN	NaN	-9999	-59.857051	129.714101	-1	NaN	0	38.0059	-21.047	8.2701	149.12	TRUE	943.758	304.055	6299.43	0.4602	-59.858549	127.717098	-1	3.103905543	37.9317	-2.98E-04	1.61567	TRUE	894.338	529.384	2846.57	0.7386	-59.888806	125.777613	-1	1.68939371	TRUE	38.502	-0.0213933	957.313	146.547	NaN	0.4593	-59.859616	127.719231	1	6.532463988	TRUE	37.8164
Vcl_35619	305679	vcl	937.68	NaN	NaN	-9999	-62.483544	134.967088	1	NaN	0	103.01	114.266	18	1015.63	TRUE	956.099	230.201	983.677	0.5185	-62.483544	130.967088	1	4.153322531	103.01	4.92E-53	18	TRUE	441.897	312.018	744.317	0.3964	-62.751958	131.503917	1	1.416254831	TRUE	101.315	0.0503387	754.787	175.361	959.133	0.2645	-62.449221	132.898442	-1	4.304189643	TRUE	103.863
Perp_35633	292949	perp	116.669	45.9014	491.294	0.2994	-73.728053	155.456107	1	2.541730753	0	58.5357	166.597	1	373.688	TRUE	78.3291	10.2888	401.278	0.5641	-73.355951	154.711902	1	7.613045253	52.3917	5.13648	0.464084	TRUE	361.922	263.016	568.829	0.2409	-74.612865	155.22573	1	1.376045564	TRUE	66.9881	0.114742	118.301	60.5628	545.44	0.2849	-73.761477	155.522955	1	1.953360809	TRUE	59.1226
Rassf3_35650	362886	rassf3	974.668	NaN	NaN	0.5554	-106.166623	220.333245	1	NaN	0	652.659	1993.94	18	1094.96	TRUE	948.198	328.996	1314.22	0.5554	-106.166623	220.333245	1	2.882095831	652.658	9.60E-21	7.51021	TRUE	673.195	434.583	1476.24	0.6409	-106.437579	218.875158	1	1.549059673	TRUE	642.414	0.329255	925.271	246.492	935.26	0.9757	-105.993202	219.986404	-1	3.753756714	TRUE	673.085
Sucla2_35666	361071	sucla2	108.615	93.3662	973.455	-9999	-74.431522	158.863044	1	1.163322487	0	153.427	104.316	17.5597	111.302	TRUE	352.373	87.3926	975.246	0.7399	-74.459109	156.918218	1	4.032069077	152.999	0.215914	0.895382	TRUE	396.814	284.846	641.962	0.9329	-74.473522	154.947045	1	1.393082578	TRUE	154.143	0.103888	312.54	94.9342	872.64	0.7562	-74.452205	156.904409	1	3.292175001	TRUE	152.881
Atp5mc1_35676	29754	atp5mc1	637.77	111.068	1.00E+10	0.3628	-83.998325	175.99665	1	5.742157957	0	164.229	380.392	1	2926.99	TRUE	566.458	36.8509	2813.03	0.3793	-83.970702	175.941404	1	15.37161915	160.552	0.945191	0.674392	TRUE	708.626	451.007	1632.78	0.6577	-84.003247	174.006493	1	1.571208429	TRUE	165.265	0.0960638	630.305	114.209	NaN	0.3627	-83.998597	175.997194	1	5.518873294	TRUE	164.291
Slc16a1_35679	25027	slc16a1	128.842	102.814	980.923	-9999	-132.526694	275.053388	1	1.253156185	0	2035.4	1644.2	7.81397	126.727	TRUE	537.741	152.421	1006.56	0.2923	-132.584855	273.169711	1	3.52799811	2049.26	1.62557	1.00068	TRUE	537.224	365.92	997.333	0.5743	-132.58486	271.169719	1	1.468146043	TRUE	2049.15	1.63339	480.319	108.378	1004.2	0.294	-132.580939	273.161878	1	4.431886545	TRUE	2037.74
A2m_35710	24153;100911545	a2m;loc100911545	23.7472	8.84266	87.8517	-9999	-141.155752	292.311504	-1	2.685526753	0	4994.33	-4758.63	1.04869	55.8642	TRUE	13.751	0.888347	123.667	0.06653	-142.839115	293.67823	-1	15.47931158	5121.32	-734.698	0.273835	TRUE	550.682	363.272	992.535	0.001189	-147.890732	301.781465	-1	1.515894426	TRUE	3930.52	-3.67624	44.7322	30.9796	80.3529	0.5834	-141.306172	290.612344	-1	1.443924389	TRUE	4831.26
Ppp1r9b_35713	84686	ppp1r9b	112.678	NaN	NaN	0.05536	-64.113197	136.226395	-1	NaN	0	107.091	-46.097	18	112.218	TRUE	578.894	198.587	998.251	0.05159	-64.172101	136.344201	-1	2.915064934	106.478	-0.0136696	1.17423	TRUE	521.909	357.468	952.243	0.1474	-64.191922	134.383843	-1	1.460016001	TRUE	107.043	-0.0459773	587.95	119.56	994.014	0.05073	-64.186155	136.37231	-1	4.917614587	TRUE	106.661
Vkorc1_35720	309004	vkorc1	47.0142	0.00728006	1.00E+10	0.2113	-92.595899	193.191798	-1	6457.941281	0	333.344	-132.849	1	11.3601	TRUE	112.158	NaN	NaN	0.6284	-91.931741	191.863481	-1	NaN	334.788	-41.3458	0.194052	TRUE	942.009	547.522	3331.32	0.2127	-93.362403	192.724806	-1	1.72049525	TRUE	286.25	-0.118263	191.869	75.9659	NaN	0.1602	-92.800867	193.601735	-1	2.525725358	TRUE	303.516
Tmsb10_35732	50665	tmsb10	245.308	81.8323	961.781	0.8451	-126.085372	260.170744	1	2.997691621	0	608.438	5645.48	1	1975.64	TRUE	258.536	60.5139	961.742	0.8789	-126.077899	260.155798	1	4.272340735	599.78	6.33818	0.825999	TRUE	333.631	244.768	512.893	0.933	-126.135588	258.271177	1	1.363049908	TRUE	638.191	1.874	236.74	86.0755	794.032	0.823	-126.091304	260.182608	1	2.750376123	TRUE	608.808
Mtx1_35736	295241	mtx1	38.9054	NaN	NaN	0.1194	-66.218072	140.436144	1	NaN	0	101.568	44.2759	18	38.0127	TRUE	353.314	32.2171	8856.5	0.001248	-70.214238	148.428476	1	10.96666056	104.451	4.41769	0.342443	TRUE	1017.43	574.764	4372.63	0.00135	-71.612982	149.225963	1	1.770170018	TRUE	114.194	0.0348546	59.4575	38.4726	128.983	0.05312	-66.875507	141.751014	1	1.545450528	TRUE	99.8181
Nat9_35740	303669	nat9	1286.7	0.00156479	1.00E+10	0.1511	-76.593174	161.186348	1	822282.8622	0	126.572	58.3328	1	341.804	TRUE	448.173	1.00E-12	1.00E+07	0.3285	-76.039953	160.079906	1	4.48E+14	113.953	14.4475	0.185243	TRUE	1126.12	611.162	7047.59	0.3278	-76.677913	159.355825	1	1.842588381	TRUE	129.79	0.0411104	643.566	105.124	NaN	0.1484	-76.606814	161.213628	1	6.121970245	TRUE	127.204
LOC102554315_35743	102554315	loc102554315	161.162	NaN	NaN	-9999	-56.798773	123.597547	-1	NaN	0	27.0267	-17.144	8.34501	113.672	TRUE	988.354	326.449	19029.2	0.05665	-56.925875	121.851751	-1	3.027590833	26.3076	-0.0251732	0.939298	TRUE	994.069	566.509	4004.36	0.1624	-56.927463	119.854925	-1	1.754727639	TRUE	26.2086	-0.0164692	774.092	110.958	NaN	0.05864	-56.897155	121.794309	-1	6.976441536	TRUE	26.8064
Svep1_35744	685899	svep1	NaN	NaN	NaN	0.141	-40.330258	88.660517	-1	NaN	0	9.23305	-6.78703	1	4.07105	TRUE	235.794	1.00E-12	1.00E+07	0.3222	-39.736601	87.473202	-1	2.36E+14	9.13798	-2.65543	0.167338	TRUE	1071.47	593.26	5451.74	0.2415	-40.667724	87.335449	-1	1.806071537	TRUE	6.37941	-0.00649309	428.895	98.0572	NaN	0.1078	-40.539593	89.079186	-1	4.373926647	TRUE	6.90034
Letm1_35749	305457	letm1	73.6579	15.4194	1.00E+10	-9999	-83.956817	177.913634	1	4.776962787	0	152.751	125.134	1.63106	66.3218	TRUE	123.36	6.60256	1087.3	0.1695	-84.900636	177.801272	1	18.68366209	147.122	16.2127	0.307787	TRUE	746.688	468.154	1821.9	0.06029	-86.765354	179.530707	1	1.594962341	TRUE	176.756	0.105432	79.0243	47.0378	240.721	0.9076	-83.963558	175.927117	1	1.680016923	TRUE	151.017
Myo9b_35751	25486	myo9b	482.512	NaN	NaN	-9999	-74.558058	159.116117	-1	NaN	0	136.074	-50.8904	14.29	435.221	TRUE	832.965	304.39	2670.89	0.0596	-74.528628	157.057257	-1	2.736505798	137.111	-0.00896077	1.25455	TRUE	786.498	485.463	2046.41	0.1664	-74.547511	155.095022	-1	1.620098751	TRUE	137.961	-0.0526193	855.024	132.991	NaN	0.05886	-74.538915	157.077831	-1	6.429186937	TRUE	137.156
Dido1_35756	362286	dido1	99.4966	NaN	NaN	0.00674	-71.547235	151.094469	-1	NaN	0	112.142	-48.0818	18	94.0148	TRUE	745.587	159.026	15796.3	8.22E-04	-73.472506	154.945011	-1	4.688459749	106.666	-1.13158	0.535626	TRUE	984.671	563.142	3869.09	0.00252	-73.860103	153.720205	-1	1.748530566	TRUE	102.207	-0.0405358	107.559	56.9394	1445.21	0.003493	-72.141972	152.283944	-1	1.889008314	TRUE	112.71
Ppcdc_35794	103689921;363069	newgene_1306267;ppcdc	69.9256	6.97128	1.00E+10	-9999	-38.41414	86.82828	1	10.03052524	0	0.231958	8.38549	1.03035	25.7387	TRUE	185.192	0.272497	1.00E+07	0.3987	-38.770204	85.540409	1	679.6111517	0.0870285	2.18901	0.202331	TRUE	1158.68	621.46	8407.12	0.126	-40.485756	86.971511	1	1.864448235	TRUE	2.90778	0.00594716	103.392	55.6102	1188.59	0.5709	-38.574715	85.149429	1	1.859227264	TRUE	1.00488
As3mt_35819	140925	as3mt	757.728	159.056	1012.18	-9999	-111.86025	233.7205	1	4.763907052	0	1695.03	1383.8	2.54072	1267.01	TRUE	803.054	144.503	1131.49	0.6462	-111.860237	231.720475	1	5.55735175	1694.97	5.58E-05	2.31461	TRUE	587.725	392.329	1154.89	0.8493	-111.918201	229.836402	1	1.498041185	TRUE	1678.22	0.503352	759.192	141.639	993.755	0.6333	-111.868677	231.737355	1	5.360049139	TRUE	1693.14
Pgk1_35826	24644	pgk1	56.5082	9.58867	363.885	0.6161	-96.145464	200.290929	1	5.893226068	0	404.31	280.933	1	66.574	TRUE	49.5865	1.43184	516.005	0.5367	-96.210582	200.421164	1	34.63131355	389.863	45.7543	0.26636	TRUE	669.308	432.649	1459.16	0.06643	-98.731352	203.462705	1	1.546999993	TRUE	460.924	0.220801	84.6735	49.2359	288.589	0.4341	-96.325663	200.651325	1	1.719751238	TRUE	415.705
Cyth4_35832	500906	cyth4	642.8	NaN	NaN	0.06747	-77.777989	163.555978	-1	NaN	0	109.609	-74.3822	18	619.621	TRUE	957.664	442.271	1230.45	0.06747	-77.777989	163.555978	-1	2.16533302	109.609	-1.03E-27	9.6189	TRUE	682.156	438.721	1513.69	0.1148	-78.270965	162.54193	-1	1.554874282	TRUE	111.626	-0.0738019	217.914	76.7396	857.258	0.1849	-76.985007	161.970015	1	2.839655145	TRUE	100.037
AABR07004746.1_35841	100360087;100363177;100359668;306934;29292	loc100360087;loc100363177;loc100359668;ripor2;ftl1	1.12907	2.48E-06	1.00E+10	0.04805	-76.674265	161.34853	1	454610.2432	1	157.915	65.6158	1	0.471503	TRUE	1.70713	2.45E-08	1.00E+07	0.09041	-76.15364	160.307279	1	6.96E+07	158.296	43.0011	0.0864295	TRUE	949.803	550.419	3421.25	0.01337	-79.034749	164.069497	1	1.725599952	TRUE	192.185	0.0551793	328.054	91.8931	NaN	0.004077	-78.844779	165.689558	1	3.569952477	TRUE	187.414
Aste1_35863	363130	aste1	6.57696	4.21E-04	1.00E+10	0.1146	-45.871483	99.742966	-1	15617.52156	1	22.5176	-12.587	1	2.47143	TRUE	10.363	1.00E-12	1.00E+07	0.2648	-45.248363	98.496725	-1	1.04E+13	22.4463	-6.79363	0.113277	TRUE	970.793	558.123	3681.28	0.04409	-47.748132	101.496263	-1	1.739388988	TRUE	16.477	-0.0104027	228.925	81.4557	NaN	0.01969	-47.346232	102.692464	-1	2.810423334	TRUE	17.8066
AABR07057237.1_35870	690848	uqcr11	103.115	NaN	NaN	-9999	-123.171383	256.342766	1	NaN	0	2012.33	791.137	7.68225	93.6949	TRUE	320.291	25.6546	4304.72	0.1885	-123.990988	255.981976	1	12.48473958	1992.99	66.4206	0.369061	TRUE	843.795	509.265	2429.11	0.1616	-124.949176	255.898353	1	1.656887868	TRUE	2141.76	0.696099	106.264	56.5771	1764.97	0.6021	-123.26235	254.524699	1	1.878215745	TRUE	1988.51
Eef2_35875	29565	eef2	885.713	273.384	973.477	-9999	-127.948479	265.896958	1	3.239812864	0	4821.39	5184.31	8.0871	1117.18	TRUE	942.412	286.947	985.719	0.00999	-127.948479	263.896958	1	3.284272008	4821.39	4.45E-37	13.1763	TRUE	455.311	322.628	789.065	0.02386	-128.365848	262.731696	1	1.411256927	TRUE	4771.91	1.52768	830.627	233.094	974.22	0.01208	-127.779362	263.558724	-1	3.563485118	TRUE	4889.41
Rpl36_35882	100361079;58927	loc100361079;rpl36	145.308	NaN	NaN	-9999	-116.016586	242.033171	1	NaN	0	2515.22	1060.51	7.07779	158.974	TRUE	489.226	145.018	966.245	0.6347	-116.020099	240.040198	1	3.373553628	2516.01	0.0377315	1.48284	TRUE	342.599	250.323	529.469	0.7916	-116.140909	238.281818	1	1.368627733	TRUE	2490	1.07986	538.129	128.747	879.092	0.6279	-116.024668	240.049336	1	4.17974011	TRUE	2516.38
Blk_35891	364403	blk	102.397	NaN	NaN	-9999	-62.824612	135.649225	-1	NaN	0	47.4552	-36.158	16.6299	99.4883	TRUE	520.918	124.475	2342.78	0.007038	-63.983487	135.966975	-1	4.184920667	45.1754	-0.557052	0.599785	TRUE	741.702	465.942	1795.81	0.01942	-64.293341	134.586681	-1	1.591833318	TRUE	42.6716	-0.0325257	132.446	63.9526	NaN	0.01625	-63.239817	134.479635	-1	2.071002586	TRUE	47.7279
Man1c1_35896	362625	man1c1	158.039	NaN	NaN	-9999	-52.321864	114.643728	1	NaN	0	13.6798	21.7571	6.06165	148.779	TRUE	614.146	134.383	1153.55	0.9219	-52.324045	112.64809	1	4.570116756	13.6311	0.0121117	1.08514	TRUE	586.069	391.487	1149.42	0.9926	-52.326699	110.653398	1	1.497033107	TRUE	13.4819	0.021927	630.218	120.172	NaN	0.9181	-52.324524	112.649047	1	5.244299837	TRUE	13.6077
Spaca5_35897	314431	spaca5	820.919	NaN	NaN	-9999	-2.492432	14.984863	1	NaN	0	-6.58E-07	2.44101	17.8333	843.33	TRUE	843.058	248.73	973.872	1	-2.492432	12.984863	1	3.389450408	-3.45E-06	1.94E-16	5.36015	TRUE	393.54	282.828	634.887	0.8338	-2.674216	11.348432	1	1.391446391	TRUE	-0.0827313	0.00239333	653.402	147.136	923.804	0.9955	-2.492447	12.984894	-1	4.440803067	TRUE	0.00114928
Trex1_35915	100049583	trex1	15.5317	3.07E-06	1.00E+10	0.6729	-43.629449	95.258898	-1	5061147.481	0	14.2734	-12.8174	1	8.95274	TRUE	16.9308	3.35E-07	1.00E+07	0.727	-43.601303	95.202607	-1	5.05E+07	14.3537	-5.58053	0.132509	TRUE	1107.7	605.216	6432.91	0.04265	-46.695065	99.39013	-1	1.830255644	TRUE	8.789	-0.00862538	102.491	55.332	1979.26	0.1166	-44.771374	97.542747	-1	1.852291621	TRUE	11.4353
Utp20_35928	314713	utp20	941.427	NaN	NaN	-9999	-52.966882	115.933763	1	NaN	0	10.136	23.0221	11.5315	916.315	TRUE	969.165	327.983	2229.66	0.258	-52.966882	113.933763	1	2.954924493	10.136	2.58E-22	7.60497	TRUE	775.201	480.615	1979.63	0.4787	-53.063955	112.127909	1	1.61293551	TRUE	9.55981	0.0172332	926.431	169.076	NaN	0.265	-52.948539	113.897077	-1	5.479376139	TRUE	10.5095
LOC108348137_35938	501619	armcx1	1.99E-12	1.99E-12	1.99E-12	0.4679	-34.766622	75.533244	-1	1	1	10.2327	-7.66692	1	1.00E-12	TRUE	100000	NaN	NaN	0.4679	-34.766622	75.533244	-1	NaN	10.2327	-7.66692	0	TRUE	5466.56	1119.54	1.00E+10	0.001948	-40.247985	86.495969	-1	4.882862604	TRUE	4.88153	-0.00124487	213.03	78.224	1010.76	8.73E-04	-39.546475	87.09295	-1	2.723332992	TRUE	6.05608
Mier1_35947	313418	mier1	12.4767	3.78613	1.00E+10	-9999	-49.419085	108.83817	-1	3.295370207	0	22.83	-14.0005	7.63925	10.5096	TRUE	121.163	1.09E-06	1.00E+07	0.2217	-50.138455	108.27691	-1	1.11E+08	22.9934	-6.1084	0.131029	TRUE	1614.03	742.072	1.00E+10	0.04624	-52.465784	110.931568	-1	2.175031533	TRUE	16.6223	-0.00802039	86.4297	49.7858	340.075	0.4078	-49.73451	107.469021	-1	1.736031157	TRUE	20.8084
Ccdc80_35956	64387	ccdc80	966.471	160.038	1.00E+10	0.08669	-82.858795	173.71759	-1	6.039009485	0	279.58	-126.401	18	964.953	TRUE	966.206	8.53974	13876	0.08669	-82.858795	173.71759	-1	113.1423205	279.58	-3.53E-21	7.45675	TRUE	753.503	471.162	1858.26	0.2226	-82.893969	171.787938	-1	1.599243997	TRUE	282.552	-0.0852191	870.398	142.663	NaN	0.08637	-82.861793	173.723585	-1	6.101077364	TRUE	280.136
Angptl3_35959	502970	angptl3	7.97764	2.8747	34.7323	0.9157	-124.661118	257.322235	-1	2.775120882	0	4308.88	-1629.12	1	14.4874	TRUE	1.26044	0.00143078	55.924	0.1553	-125.66546	259.33092	-1	880.9460574	4324.98	-588.275	0.156142	TRUE	805.37	493.007	2157.35	5.01E-04	-132.253756	270.507512	-1	1.633587353	TRUE	3678.33	-1.07309	53.489	34.291	100.282	0.05289	-126.529182	261.058364	-1	1.559855356	TRUE	4054.28
Rnf44_35960	361212	rnf44	NaN	NaN	NaN	2.40E-04	-89.986794	187.973588	1	NaN	1	390.291	90.3866	1.00005	1.00E-12	TRUE	1059.57	706.754	1.00E+07	9.00E-05	-91.60779	191.215581	-1	1.49920623	470.503	-2.44E-22	7.80773	TRUE	1572.39	732.587	1.00E+10	2.17E-04	-91.674261	189.348522	-1	2.146352583	TRUE	472.417	-0.0648275	1124.03	207.416	NaN	9.00E-05	-91.526116	191.052231	1	5.419205847	TRUE	464.214
Vps36_35985	290851	vps36	120.95	NaN	NaN	0.9374	-65.996828	139.993656	1	NaN	0	59.9339	35.7092	18	114.157	TRUE	754.26	157.702	2432.38	0.9206	-65.998716	139.997432	1	4.782818227	59.8629	0.0205948	1.07998	TRUE	733.719	462.378	1754.89	0.9935	-66.000247	138.000494	1	1.586838042	TRUE	59.6314	0.0359702	765.978	124.777	NaN	0.9177	-65.999082	139.998164	1	6.138775576	TRUE	59.8204
Ubc_36001	50522	ubc	321.465	40.5465	1.00E+10	-9999	-93.18914	196.37828	1	7.928304539	0	530.564	175.948	1.03231	194.032	TRUE	472.526	38.4815	8422.81	0.7485	-93.240538	194.481076	1	12.27930304	526.946	7.46181	0.437954	TRUE	832.57	504.741	2348.4	0.6411	-93.633656	193.267312	1	1.649499446	TRUE	546.941	0.135733	207.838	78.6608	NaN	0.9752	-93.189624	194.379248	1	2.64220552	TRUE	531.319
Fnip2_36010	310538	fnip2	53.7721	12.7323	258.749	-9999	-108.662347	227.324695	-1	4.223282518	0	1123.94	-564.974	1.10792	66.5646	TRUE	66.6866	3.40793	545.686	0.2268	-109.392646	226.785292	-1	19.56806625	1140.84	-74.7232	0.295971	TRUE	657.608	427.069	1411.34	0.04198	-111.832798	229.665595	-1	1.539816751	TRUE	1010.84	-0.447837	72.7712	44.4715	194.468	0.8275	-108.686082	225.372164	-1	1.636355868	TRUE	1112
Cnih1_36017	289994	cnih1	394.298	76.1547	1.00E+10	0.8409	-89.792636	187.585272	1	5.177592453	0	520.955	214.686	1	522.596	TRUE	465.398	52.5927	2016.15	0.9419	-89.77516	187.550319	1	8.849098829	517.95	2.59218	0.581464	TRUE	687.771	441.353	1538.18	0.8543	-89.929934	185.859867	1	1.558324063	TRUE	528.395	0.135208	315.697	92.0453	NaN	0.8339	-89.794496	187.588993	1	3.429800327	TRUE	521.238
Vamp4_36018	364033	vamp4	181.061	58.2696	972.448	0.8226	-89.155898	186.311795	-1	3.107297802	0	442.304	-307.744	1	443.045	TRUE	202.299	30.1909	973.316	0.9882	-89.130863	186.261726	-1	6.700661458	446.756	-4.58477	0.55892	TRUE	449.625	316.56	762.842	0.6311	-89.591065	185.18213	-1	1.420346854	TRUE	429.359	-0.203166	167.327	72.3235	808.293	0.8077	-89.160383	186.320766	-1	2.313591018	TRUE	441.8
Rps29_36020	108350501;108352650;25348;108351482	loc108350501;loc108352650;rps29;loc108351482	136.065	125.254	1.00E+10	-9999	-161.445383	332.890766	1	1.086312613	0	12363	5501.8	7.30367	118.84	TRUE	664.081	137.238	2963.32	0.5117	-161.518247	331.036494	1	4.838900305	12390	28.3025	0.76286	TRUE	751.789	470.805	1853.93	0.7771	-161.555139	329.110277	1	1.596816092	TRUE	12561.2	5.3619	429.317	99.8894	1785.16	0.5467	-161.484553	330.969105	1	4.297923503	TRUE	12337.5
Rpl3_36024	300079	rpl3	503.438	129.554	963.726	-9999	-78.090822	166.181644	1	3.885931735	0	150.595	20787	1.6044	21591.1	TRUE	504.119	116.043	963.744	0.4275	-78.0908	164.1816	1	4.344243082	150.592	0.00235617	1.60058	TRUE	328.936	241.73	503.99	0.6506	-78.205793	162.411585	1	1.36075787	TRUE	146.5	0.152528	522.249	127.469	868.276	0.4326	-78.083898	164.167797	1	4.097066738	TRUE	150.164
Hgfac_36046	58947	hgfac	109.733	2.83477	1.00E+10	0.1256	-124.592625	257.185249	-1	38.70966604	0	2240.77	-1039.09	1	88.0727	TRUE	35.4575	0.100667	703.206	0.6143	-123.546514	255.093028	-1	352.2256549	2388.98	-255.205	0.212913	TRUE	726.629	459.21	1719.61	0.09512	-125.772137	257.544275	-1	1.582345768	TRUE	2068.58	-0.844095	133.365	64.823	NaN	0.09885	-124.781541	257.563081	-1	2.057371612	TRUE	2196.13
Hexim1_36050	498008	hexim1	752.974	NaN	NaN	-9999	-71.925311	153.850622	-1	NaN	0	157.281	-52.5944	9.96256	696.35	TRUE	958.256	117.168	1641.47	0.1986	-71.925311	151.850622	-1	8.178478766	157.281	-1.05E-23	8.22921	TRUE	694.249	444.371	1566.92	0.3845	-72.054695	150.109389	-1	1.562318423	TRUE	159.022	-0.0522814	891.955	171.592	NaN	0.2028	-71.910066	151.820131	1	5.198115297	TRUE	156.135
Amigo2_36081	300186	amigo2	541.326	84.5105	1.00E+10	0.153	-34.603859	77.207717	-1	6.405428911	0	11.9411	-15.221	1	1088.25	TRUE	291	5.92559	3578.77	0.2055	-34.384433	76.768865	-1	49.10903387	12.957	-0.580819	0.379387	TRUE	709.763	451.527	1638.1	0.3492	-34.635114	75.270229	-1	1.571917073	TRUE	11.7418	-0.00713555	504.394	105.984	531.26	0.1525	-34.606642	77.213284	-1	4.759152325	TRUE	11.921
Pde8a_36087	308776	pde8a	28.6143	8.35149	114.17	-9999	-64.135324	138.270649	-1	3.426250885	0	113.195	-51.73	1.4583	31.7212	TRUE	34.7335	0.700622	492.598	0.05698	-65.946972	139.893944	-1	49.57523458	114.892	-11.5623	0.231841	TRUE	802.313	492.172	2144.5	0.005015	-69.430571	144.861143	-1	1.630147591	TRUE	98.2147	-0.0394038	54.5321	36.0577	110.04	0.7527	-64.184943	136.369885	-1	1.512356584	TRUE	111.537
Ddx49_36128	29548;290660	homer3;ddx49	95.1016	36.4322	165.676	-9999	-75.645854	161.291708	1	2.610372143	0	195.685	120.022	10.4709	100.252	TRUE	139.82	26.4229	522.628	0.02367	-77.482087	162.964173	1	5.29162204	196.136	4.59491	0.476164	TRUE	476.412	332.05	829.499	0.01897	-78.887842	163.775683	1	1.434759825	TRUE	210.395	0.109161	73.2716	44.7516	194.609	0.1303	-76.067304	160.134608	1	1.63729565	TRUE	193.344
Disp1_36136	289338	disp1	7.83053	1.45423	305.175	0.007634	-70.802487	149.604974	-1	5.384657173	0	130.482	-78.2069	1	10.1912	TRUE	2.44719	0.0130114	64.2944	0.2173	-68.005006	144.010013	-1	188.0804525	130.993	-24.6705	0.193273	TRUE	539.06	366.766	1001.98	0.003232	-72.978372	151.956744	-1	1.469765464	TRUE	102.241	-0.0706868	102.05	55.3721	479.791	0.003817	-71.428193	150.856386	-1	1.842985908	TRUE	111.805
Zfp592_36138	293038	zfp592	836.316	NaN	NaN	-9999	-86.972547	183.945095	-1	NaN	0	357.429	-128.047	9.25544	792.665	TRUE	959.417	218.845	1462.3	0.2459	-86.972547	181.945095	-1	4.384002376	357.429	-3.98E-25	8.81991	TRUE	691.501	443.093	1554.66	0.4148	-87.179394	180.358788	-1	1.560622714	TRUE	361.147	-0.116355	917.854	207.906	1202.39	0.2779	-86.8881	181.776199	1	4.414754745	TRUE	352.102
Aifm1_36140	83533	aifm1	102.918	NaN	NaN	0.2208	-78.924642	165.849285	1	NaN	0	111.414	85.3281	18	100.376	TRUE	432.179	79.4467	1990.72	0.0765	-79.743979	167.487958	1	5.439860938	113.839	2.07572	0.538176	TRUE	715.896	454.32	1667.1	0.1362	-80.168709	166.337417	1	1.575752773	TRUE	121.616	0.0777106	134.399	64.4613	NaN	0.1601	-79.161776	166.323552	1	2.0849564	TRUE	110.203
Lamtor5_36155	295357	lamtor5	108.429	74.5881	976.516	-9999	-70.224258	150.448515	1	1.453703741	0	195.695	67.7548	8.18073	109.147	TRUE	443.546	147.763	972.555	4.40E-04	-70.959649	149.919298	1	3.001739272	198.836	0.26683	0.796617	TRUE	537.694	366.032	997.943	0.001912	-71.041776	148.083553	1	1.468980854	TRUE	200.486	0.0639992	187.184	75.8788	913.212	6.13E-04	-70.650229	149.300458	1	2.466881395	TRUE	196.013
Tmem205_36184	300441	tmem205	155.505	NaN	NaN	-9999	-104.464862	218.929724	1	NaN	0	710.625	239.933	8.04763	127.368	TRUE	879.078	336.531	3657.59	0.02963	-104.503213	217.006426	1	2.612175401	715.815	0.042753	1.24679	TRUE	842.947	508.864	2421.79	0.09227	-104.520775	215.04155	1	1.656527088	TRUE	712.081	0.237797	896.117	133.412	NaN	0.02925	-104.514119	217.028238	1	6.71691452	TRUE	715.641
Uqcrq_36195	497902	uqcrq	310.304	4.38727	1.00E+10	0.3386	-82.225461	172.450921	1	70.7282661	0	143.462	85.7239	1	118.785	TRUE	228.301	0.925117	NaN	0.755	-81.81633	171.63266	1	246.7806775	132.845	16.1037	0.24425	TRUE	935.589	545.123	3259.72	0.3582	-82.79443	171.588859	1	1.716289718	TRUE	155.306	0.068275	202.855	77.7487	NaN	0.305	-82.293822	172.587645	1	2.609111149	TRUE	145.943
Ehbp1l1_36235	309169	ehbp1l1	272.79	NaN	NaN	0.4154	-79.535051	167.070101	-1	NaN	0	119.744	-63.9846	18	248.685	TRUE	980.062	354.196	2908.05	0.4154	-79.535051	167.070101	-1	2.767004709	119.744	-1.01E-24	8.60113	TRUE	831.912	504.471	2343.72	0.6366	-79.655048	165.310096	-1	1.649077945	TRUE	121.861	-0.0650895	960.115	185.278	NaN	0.447	-79.492609	166.985218	1	5.18202377	TRUE	117.3
Gpm6a_36252	306439	gpm6a	404.184	NaN	NaN	-9999	-25.294815	60.58963	1	NaN	0	0.197349	5.51955	15.5792	397.848	TRUE	941.147	201.472	1022.05	0.6369	-25.294815	58.58963	1	4.671353836	0.19735	1.49E-28	9.523	TRUE	553.949	374.716	1046.84	0.7498	-25.471318	56.942636	1	1.478316912	TRUE	0.00770166	0.00564427	816.604	170.341	1026.36	0.6638	-25.277815	58.555629	-1	4.793936868	TRUE	0.294914
Hsd17b13_36255	305150	hsd17b13	114.247	77.2803	973.094	-9999	-119.882469	249.764937	1	1.47834571	0	1143.7	1112.39	6.89708	120.842	TRUE	309.792	79.5982	976.38	0.2921	-120.081372	248.162743	1	3.891947305	1146.74	5.65609	0.76478	TRUE	421.256	299.718	696.269	0.5134	-120.19314	246.386279	1	1.405507844	TRUE	1180.32	1.08553	207.533	80.0004	838.528	0.3357	-119.989796	247.979593	1	2.594149529	TRUE	1137.1
Mosmo_36259	102547219	mosmo	12.1314	4.12E-05	1.00E+10	0.8873	-50.389923	108.779847	-1	294168.7116	0	24.9314	-18.5255	1	7.23384	TRUE	8.14724	1.57E-07	1.00E+07	0.5952	-50.521018	109.042035	-1	5.19E+07	24.9965	-9.31629	0.108024	TRUE	1260.69	652.096	18367.6	0.0265	-54.010559	114.021119	-1	1.933288964	TRUE	16.3515	-0.011138	95.7813	53.1079	558.015	0.0928	-51.79245	111.5849	-1	1.80352264	TRUE	20.4966
Frzb_36270	295691	frzb	NaN	NaN	NaN	0.3155	-21.207951	50.415901	1	NaN	0	0.0678391	2.4884	1	13.2978	TRUE	385.462	1.00E-12	1.00E+07	0.7096	-20.773435	49.546869	1	3.85E+14	0.0251018	0.729836	0.202813	TRUE	1141.74	616.136	7649.61	0.3877	-21.651679	49.303357	1	1.853064908	TRUE	0.907535	0.00223976	253.694	84.2678	NaN	0.2794	-21.288993	50.577986	1	3.010568687	TRUE	0.587359
Hlf_36278	690286	hlf	121.581	35.6416	681.262	-9999	-76.225807	162.451613	1	3.411210496	0	67.8321	95.1998	1.63479	129.3	TRUE	182.864	21.0702	782.812	0.4828	-76.472125	160.944249	1	8.678797543	64.5607	4.65142	0.439077	TRUE	565.727	380.925	1083.5	0.307	-77.406639	160.813279	1	1.485140119	TRUE	77.137	0.0850331	118.12	60.2417	689.663	0.8961	-76.234341	160.468681	1	1.960768039	TRUE	66.5337
Fkbp9_36284	297123	fkbp9	19.2758	2.09E-05	1.00E+10	0.9066	-57.95076	123.90152	-1	923878.4509	0	62.6601	-26.4212	1	10.2013	TRUE	26.6695	1.00E-12	1.00E+07	0.5238	-58.147046	124.294092	-1	2.67E+13	62.8275	-11.333	0.131571	TRUE	1218.52	639.72	12523.3	0.04351	-61.078636	128.157271	-1	1.904770837	TRUE	51.406	-0.0167165	95.5943	53.0493	1136.75	0.1746	-58.865563	125.731125	-1	1.801989847	TRUE	57.413
Mmp17_36293	288626	mmp17	30.669	10.0055	98.1882	-9999	-47.237203	104.474406	-1	3.065214132	0	25.7689	-22.3599	1.75014	35.2272	TRUE	36.3746	1.07572	442.46	0.02286	-49.826944	107.653888	-1	33.81418957	26.7043	-4.68786	0.243987	TRUE	777.401	481.564	1992.44	0.002062	-53.421051	112.842101	-1	1.614325406	TRUE	19.6154	-0.0175104	48.7398	33.0423	91.2934	0.9769	-47.237621	102.475241	-1	1.475072861	TRUE	25.7064
Ttc27_36352	298782	ttc27	106.765	68.8733	761.524	-9999	-48.318182	106.636365	-1	1.550165304	0	33.3683	-21.5742	8.75801	107.629	TRUE	385.75	108.06	937.039	0.01511	-49.023896	106.047792	-1	3.56977605	32.6367	-0.161487	0.705754	TRUE	536.431	365.351	994.222	0.04329	-49.211911	104.423822	-1	1.468262027	TRUE	31.7406	-0.0203337	161.356	70.854	870.255	0.0232	-48.648664	105.297328	-1	2.277302622	TRUE	33.4336
Tinf2_36363	290232	tinf2	140.556	11.7436	1.00E+10	-9999	-77.405315	164.81063	1	11.96873191	0	102.32	71.7965	1.21718	78.5594	TRUE	280.215	12.6721	7611.14	0.4289	-77.718211	163.436421	1	22.11275164	99.8847	7.97029	0.321898	TRUE	878.448	523.172	2706.27	0.259	-78.756393	163.512787	1	1.679080685	TRUE	114.948	0.0587938	120.395	60.7016	NaN	0.9648	-77.406288	162.812577	1	1.983390883	TRUE	102.787
Sap18_36368	498002;290284	rgd1561590;sap18	96.2506	NaN	NaN	-9999	-107.811015	225.622031	1	NaN	0	922.843	424.416	7.93795	93.2973	TRUE	221.581	21.8916	1462.01	0.08697	-109.138409	226.276817	1	10.12173619	917.26	33.0117	0.37895	TRUE	733.379	462.324	1754.28	0.06591	-110.393054	226.786107	1	1.586287971	TRUE	993.904	0.372255	87.452	49.6273	305.729	0.4234	-107.993999	223.987999	1	1.762175254	TRUE	910.4
AABR07070957.1_36369	100362149;122772;100359951;100362684;100364116	loc100362149;rps20;loc100359951;loc100362684;loc100364116	626.226	NaN	NaN	0.2181	-60.612774	129.225548	1	NaN	0	28.8605	40.5504	18	627.598	TRUE	917.775	358.647	991.154	0.2181	-60.612774	129.225548	1	2.558992547	28.8605	4.85E-24	8.3075	TRUE	507.417	349.491	911.752	0.2363	-61.296929	128.593857	1	1.451874297	TRUE	27.6712	0.040607	232.321	77.4289	996.338	0.9704	-59.85513	127.71026	-1	3.000442987	TRUE	32.6731
Srgap2_36375	360840	srgap2	100.58	NaN	NaN	-9999	-86.388554	182.777108	-1	NaN	0	375.156	-126.264	18	98.0827	TRUE	482.569	101.147	2571.98	0.007666	-87.8477	183.695401	-1	4.770967008	367.161	-2.91762	0.542497	TRUE	764.333	475.904	1917.74	0.01807	-88.306393	182.612786	-1	1.606065509	TRUE	355.844	-0.1117	112.419	58.4692	4292.72	0.02411	-86.836117	181.672234	-1	1.922704603	TRUE	376.758
Ucp3_36385	25708	ucp3	325.065	NaN	NaN	-9999	-56.090326	122.180652	1	NaN	0	1.05446	99.1336	17.9674	356.786	TRUE	802.471	160.625	918.998	0.6178	-56.090326	120.180652	1	4.995928405	1.0544	6.99E-24	8.384	TRUE	165.717	127.396	230.455	0.2199	-57.480517	120.961033	1	1.300802223	TRUE	-2.43229	0.10171	475.591	162.349	717.961	0.6389	-56.075973	120.151947	-1	2.929435968	TRUE	1.61003
Tmem70_36407	500384	tmem70	115.106	75.1457	1.00E+10	-9999	-82.942454	175.884909	1	1.531770946	0	327.736	101.379	8.7984	108.084	TRUE	526.386	117.014	1855.03	0.1631	-83.279413	174.558826	1	4.49848736	329.939	1.00245	0.667095	TRUE	688.706	441.79	1542.29	0.3275	-83.422976	172.845953	1	1.558899024	TRUE	335.068	0.0958696	219.377	80.686	NaN	0.2127	-83.083289	174.166577	1	2.71889795	TRUE	327.063
Tle3_36413	84424	tle3	134.265	NaN	NaN	-9999	-65.689215	141.37843	1	NaN	0	32.2116	30.5866	7.17759	105.572	TRUE	816.109	170.748	17497.1	0.1659	-66.014276	140.028551	1	4.779610889	33.3399	0.362001	0.639851	TRUE	935.501	545.09	3258.76	0.3418	-66.127955	138.25591	1	1.716232182	TRUE	35.1004	0.0284019	256.141	84.8992	NaN	0.2173	-65.815471	139.630942	1	3.017001338	TRUE	32.0085
Bmt2_36423	500034	bmt2	110.728	73.5462	1.00E+10	-9999	-76.324618	162.649236	-1	1.505557051	0	186.629	-63.4186	15.5827	104.33	TRUE	589.872	106.487	3523.28	0.3363	-76.553076	161.106152	-1	5.539380394	186.033	-0.902526	0.616158	TRUE	773.608	479.928	1970.42	0.5378	-76.711061	159.422121	-1	1.611925122	TRUE	181.949	-0.059948	240.745	83.3977	NaN	0.4274	-76.405736	160.811471	-1	2.886710305	TRUE	187.284
Sarnp_36428	362819	sarnp	97.595	NaN	NaN	-9999	-85.964088	181.928177	1	NaN	0	502.92	136.217	8.7668	95.2075	TRUE	298.465	43.1006	1559.02	0.03798	-87.478642	182.957284	1	6.924845594	505.886	6.50616	0.444097	TRUE	713.362	453.172	1655.1	0.04691	-88.385166	182.770331	1	1.57415286	TRUE	524.54	0.120179	91.9704	51.8868	377.458	0.1667	-86.282022	180.564044	1	1.772520179	TRUE	499.825
Rbm8a_36435	295284	rbm8a	103.086	48.8047	517.695	-9999	-89.922473	189.844946	1	2.112214602	0	465.629	213.549	6.66166	107.194	TRUE	229.42	45.1615	773.312	0.1319	-90.648683	189.297365	1	5.0799907	465.991	4.87172	0.549511	TRUE	500.381	345.579	892.578	0.1691	-91.290954	188.581907	1	1.447949673	TRUE	484.487	0.199644	114.93	59.3803	610.721	0.2672	-90.129496	188.258993	1	1.93549039	TRUE	462.564
Ube2h_36437	296956	ube2h	38.0388	NaN	NaN	-9999	-87.564126	185.128252	-1	NaN	0	346.093	-87.0427	18	32.5387	TRUE	5448.17	106.79	1.00E+07	0.001649	-90.555256	189.110512	-1	51.01760464	333.993	-12.6267	0.235919	TRUE	3672.3	1015.53	1.00E+10	0.003422	-91.280779	188.561559	-1	3.616141325	TRUE	311.373	-0.0271898	65.9947	41.4633	161.157	0.114	-86.852429	181.704857	-1	1.591641283	TRUE	350.8
Pym1_36439	366790	pym1	97.7853	35.2761	253.983	-9999	-67.218987	144.437973	1	2.771998605	0	90.6137	72.3669	11.9124	101.568	TRUE	140.031	23.7213	547.094	0.1008	-68.342118	144.684236	1	5.903175627	89.7067	2.94404	0.468757	TRUE	480.297	334.264	839.496	0.07121	-69.637591	145.275182	1	1.436879233	TRUE	98.5556	0.0665432	83.6184	48.9046	267.909	0.3453	-67.440792	142.881585	1	1.709826887	TRUE	89.1612
Cavin3_36457	85332	cavin3	82.6513	18.2717	456.153	0.8544	-114.997714	237.995429	1	4.523459777	0	882.061	801.471	1	107.763	TRUE	95.275	5.94418	639.779	0.507	-115.200958	238.401915	1	16.02828313	854.384	77.4154	0.332118	TRUE	614.77	405.908	1247.5	0.1375	-116.964826	239.929652	1	1.514555022	TRUE	1003.38	0.627953	93.4792	52.6278	391.311	0.7261	-115.042235	238.084469	1	1.776232333	TRUE	896.59
Etfa_36458	300726	etfa	91.668	43.9642	109.421	-9999	-121.665964	253.331927	1	2.085060117	0	2853.02	2978.99	7.25153	114.538	TRUE	78.502	28.9918	214.778	0.003208	-123.575041	255.150081	1	2.707731152	2857.27	29.5206	0.668838	TRUE	204.774	156.011	290.006	0.003359	-124.92873	255.857459	1	1.312561294	TRUE	3007.11	2.86571	61.719	40.1145	136.154	0.01064	-122.494435	252.988871	1	1.538570841	TRUE	2826.6
Psd3_36474	306380	psd3	95.9464	NaN	NaN	-9999	-64.685963	139.371927	-1	NaN	0	112.239	-43.6305	7.59056	92.7239	TRUE	432.738	92.0294	2105.81	0.001424	-66.744575	141.48915	-1	4.702171263	109.025	-1.12542	0.526196	TRUE	744.306	467.098	1809.39	0.003432	-67.332039	140.664077	-1	1.593468608	TRUE	104.819	-0.0380331	94.3759	52.7166	1459.37	0.006934	-65.302524	138.605047	-1	1.79025013	TRUE	112.85
LOC100910235_36496	65185;100910235	sult1c3;loc100910235	67.7493	34.0409	191.011	0.6727	-97.769663	203.539327	1	1.990232338	0	43.481	769.061	1	303.12	TRUE	48.6635	10.0711	202.124	0.8047	-97.710979	203.421957	1	4.831994519	26.9695	21.2169	0.485788	TRUE	285.7	212.859	424.54	0.1014	-99.969295	205.938589	1	1.342203055	TRUE	92.177	0.552111	73.6392	45.0098	189.817	0.6256	-97.799428	203.598855	1	1.636070367	TRUE	46.0633
Ptges2_36512	311865	ptges2	97.4903	31.1836	296.254	-9999	-75.692366	161.384732	1	3.126332431	0	111.903	86.0463	14.9795	97.2086	TRUE	218.282	28.1242	1080.98	0.04867	-77.264734	162.529469	1	7.761358545	112.213	5.09486	0.415482	TRUE	668.951	432.48	1457.68	0.04338	-78.459143	162.918286	1	1.546779042	TRUE	125.504	0.0760078	83.1008	48.6419	273.637	0.2546	-75.970274	159.940548	1	1.708420107	TRUE	109.713
Krtap3-1_36519	680071	krtap3-1	0.0033587	0.00335738	0.00335905	1	-25.52611	59.052221	-1	1.000393164	1	4.09151	-4.09151	1.64187	0.00162903	TRUE	0	NaN	NaN	1	-25.52611	57.052221	-1	NaN	4.09151	-4.09151	3.38E-08	TRUE	2337.9	872.905	1.00E+10	0.01852	-29.515267	65.030535	-1	2.678298326	TRUE	1.47294	-0.00165458	153.638	68.4112	1067.48	0.01584	-28.436146	64.872293	-1	2.245801857	TRUE	2.29295
Clk4_36525	287269	clk4	107.743	77.1877	1.00E+10	-9999	-80.866317	171.732634	-1	1.395857112	0	436.03	-86.2333	17.0008	103.367	TRUE	621.406	170.764	2379.41	0.03082	-81.328809	170.657618	-1	3.638975428	432.125	-0.539504	0.730246	TRUE	735.198	463.04	1762.39	0.08897	-81.416862	168.833723	-1	1.587763476	TRUE	428.993	-0.0808081	229.995	82.1044	NaN	0.04057	-81.09435	170.1887	-1	2.801250603	TRUE	436.015
RGD1562218_36553	292100	rgd1562218	186.709	51.5035	984.931	0.951	-75.624027	159.248055	1	3.625171105	0	124.447	116.35	1	309.293	TRUE	235.456	29.484	985.718	0.8114	-75.650623	159.301245	1	7.985890653	122.596	2.77888	0.505157	TRUE	541.833	368.254	1010.2	0.5761	-76.173669	158.347339	1	1.471356727	TRUE	131.67	0.0832046	163.896	71.3727	880.644	0.9264	-75.626404	159.252807	1	2.296340197	TRUE	124.77
Pfkfb1_36575	24638	pfkfb1	409.621	82.2116	1.00E+10	0.5731	-85.64342	179.28684	1	4.982520715	0	107.203	204.541	1	719.379	TRUE	417.699	38.5329	1548.05	0.6504	-85.587329	179.174657	1	10.84006135	102.982	2.27015	0.577341	TRUE	646.619	421.746	1367.63	0.7829	-85.729354	177.458709	1	1.533195336	TRUE	111.947	0.115288	355.955	96.0363	NaN	0.5696	-85.646332	179.292663	1	3.706463077	TRUE	107.448
Pdhx_36579	311254	pdhx	93.6394	18.4077	NaN	-9999	-90.79326	191.586519	1	5.08696904	0	242.93	253.133	17.5079	96.1904	TRUE	65.1511	6.32686	399.108	0.0256	-93.253288	194.506576	1	10.29754096	232.781	27.1554	0.336594	TRUE	582.079	389.431	1136.23	0.00508	-96.044353	198.088706	1	1.494690972	TRUE	287.654	0.220407	53.8655	35.7374	107.374	0.5052	-90.983979	189.967958	1	1.507258502	TRUE	234.319
AABR07032265.1_36608			976.538	NaN	NaN	-9999	-31.774442	73.548883	1	NaN	0	0.578242	23.6433	8.10342	1173.33	TRUE	982.606	299.438	3687.38	0.7599	-31.774442	71.548883	1	3.281500678	0.578242	2.34E-26	8.7789	TRUE	843.547	509.219	2428.27	0.8738	-31.862668	69.725335	1	1.656550521	TRUE	0.405618	0.00518871	955.797	169.461	NaN	0.8045	-31.758401	71.516801	-1	5.640218103	TRUE	0.701444
Inppl1_36617	65038	inppl1	26.008	4.77143	1.00E+10	0.6533	-61.217465	130.43493	-1	5.450776811	0	67.074	-38.9471	1	23.3585	TRUE	27.0606	0.0826298	661.816	0.4765	-61.370021	130.740042	-1	327.4920186	68.0821	-10.7829	0.197509	TRUE	838.721	507.256	2392.74	0.03409	-64.495299	134.990597	-1	1.653447175	TRUE	54.6425	-0.0290707	81.236	47.8907	261.938	0.258	-61.756264	131.512528	-1	1.696279236	TRUE	62.5366
Tysnd1_36636	365571	tysnd1	121.184	82.277	984.814	-9999	-113.479746	236.959492	1	1.472878204	0	1535.56	702.879	6.64277	124.375	TRUE	352.409	76.1144	985.939	0.6402	-113.545026	235.090052	1	4.629991171	1530.98	3.82677	0.755934	TRUE	468.832	327.79	810.605	0.8229	-113.630673	233.261345	1	1.430281583	TRUE	1553.42	0.690278	257.446	87.2366	905.784	0.6936	-113.513386	235.026772	1	2.951123726	TRUE	1530.13
Sra1_36637	252891	sra1	NaN	NaN	NaN	0.002682	-94.946529	195.893057	1	NaN	1	425.815	110.596	1	1.00E-12	TRUE	19374.1	1.00E-12	1.00E+07	5.82E-04	-94.941203	197.882405	1	1.94E+16	425.887	102.461	0.0168955	TRUE	1095.47	601.126	6063.8	0.001736	-95.381364	196.762728	1	1.822363365	TRUE	480.218	0.113116	337.331	86.0006	884.3	8.01E-04	-94.644363	197.288726	-1	3.922426123	TRUE	502.112
Araf_36664	64363	araf	1007.76	NaN	NaN	-9999	-57.042554	124.085108	1	NaN	0	22.5494	36.0853	12.8001	1021.61	TRUE	100000	1.00E-12	1.00E+07	0.04648	-59.320237	124.640475	1	1.00E+17	25.8314	0	0.0166416	TRUE	1077.88	595.402	5607.15	0.3701	-57.245396	120.490793	1	1.810339905	TRUE	22.1327	0.015445	1028.74	344.125	NaN	0.3377	-56.711003	121.422005	-1	2.989436978	TRUE	24.6515
Snx10_36670	297096	snx10	534.939	137.348	939.112	-9999	-57.209156	124.418312	1	3.894770947	0	22.5076	234.916	2.81884	1333.85	TRUE	573.007	135.878	940.15	0.4096	-57.209144	122.418289	1	4.217069724	22.505	8.75E-07	2.63888	TRUE	229.173	173.545	328.913	0.4561	-57.654109	121.308218	1	1.320539341	TRUE	19.9806	0.0742228	480.07	136.26	785.099	0.4076	-57.212068	122.424136	-1	3.523190958	TRUE	22.3268
Vopp1_36683	362374	vopp1	485.992	68.3625	1.00E+10	0.2736	-49.292336	106.584673	-1	7.109043701	0	12.9991	-12.5625	18	436.862	TRUE	686.899	130.809	5187.9	0.4259	-49.009925	106.019849	-1	5.251160088	14.2187	-0.131039	0.675286	TRUE	814.356	497.214	2222.94	0.6711	-49.09183	104.18366	-1	1.637838034	TRUE	13.5418	-0.0133098	327.963	92.4567	NaN	0.488	-48.933482	105.866964	-1	3.547206422	TRUE	14.4433
Rexo5_36693	309036	rexo5	977.436	NaN	NaN	-9999	-33.163649	76.327298	-1	NaN	0	5.56303	-53.3128	8.30341	1295.52	TRUE	981.73	112.083	7241.48	0.03584	-33.163649	74.327298	-1	8.758955417	5.56303	-7.43E-28	9.29149	TRUE	851.428	512.407	2487.71	0.08737	-33.398816	72.797633	-1	1.661624451	TRUE	5.72659	-0.00557357	983.364	279.681	NaN	0.04687	-32.936177	73.872354	1	3.516020037	TRUE	5.05729
Whamm_36699	293057	whamm	37.5247	NaN	NaN	0.7173	-66.461024	140.922047	1	NaN	0	58.8599	33.6115	18	34.6887	TRUE	354.989	4.16125	1.00E+07	0.03652	-68.581813	145.163626	1	85.30826074	57.1773	8.1547	0.223147	TRUE	1412.86	693.636	1.00E+10	0.02128	-70.245675	146.49135	1	2.036889665	TRUE	69.1878	0.0233568	70.2163	43.3457	183.524	0.7109	-66.464188	140.928376	1	1.619913855	TRUE	56.9545
Grk5_36700	59075	grk5	95.9899	NaN	NaN	-9999	-67.395466	144.790932	-1	NaN	0	121.36	-54.0213	16.6625	95.3973	TRUE	294.282	45.3724	1574.94	0.006491	-69.765692	147.531384	-1	6.485925364	119.002	-2.66176	0.438427	TRUE	729.651	460.552	1734.43	0.008675	-70.808682	147.617364	-1	1.58429667	TRUE	111.38	-0.0465872	77.4092	46.395	227.743	0.05394	-67.918613	143.837227	-1	1.668481517	TRUE	122.642
Eml3_36736	102551660	eml3	29.0175	3.89372	1.00E+10	0.4736	-72.035231	152.070463	-1	7.452384866	0	108.167	-61.6404	1	20.3121	TRUE	35.918	0.0493611	1176.16	0.7359	-71.835321	151.670642	-1	727.6580141	109.899	-17.9127	0.193972	TRUE	860.778	516.161	2560.68	0.06579	-74.499744	154.999488	-1	1.667654085	TRUE	88.0989	-0.0479578	98.6816	54.1415	527.5	0.2126	-72.555199	153.110399	-1	1.82266099	TRUE	99.5883
Frmd8_36740	309172	frmd8	199.184	51.9963	1.00E+10	-9999	-57.527404	125.054808	-1	3.83073411	0	33.5326	-33.5975	1.28959	197.39	TRUE	306.035	36.9766	1160.74	0.7219	-57.590737	123.181474	-1	8.276450512	34.2732	-0.940038	0.505318	TRUE	616.407	406.864	1254.35	0.6115	-58.019173	122.038345	-1	1.515019761	TRUE	31.1902	-0.0281305	179.709	74.3162	NaN	0.9626	-57.528505	123.057011	-1	2.418167237	TRUE	33.707
Zfp36l1_36750	29344	zfp36l1	106.734	75.2489	1.00E+10	-9999	-113.503065	237.00613	-1	1.418412761	0	1447.64	-482.839	17.996	102.718	TRUE	631.353	183.37	2395.46	0.01149	-114.052468	236.104936	-1	3.443055025	1421.76	-2.79054	0.740693	TRUE	738.892	464.714	1781.56	0.03767	-114.137473	234.274945	-1	1.589992985	TRUE	1405.26	-0.449968	221.128	80.7444	NaN	0.01562	-113.780781	235.561562	-1	2.738617167	TRUE	1446.54
Zc3hav1_36770	252832	zc3hav1	375.178	NaN	NaN	0.2195	-88.853248	185.706496	-1	NaN	0	579.632	-131.882	18	361.04	TRUE	945.682	177.636	1338.81	0.2195	-88.853248	185.706496	-1	5.323706906	579.632	-2.03E-20	7.27061	TRUE	661.146	428.754	1425.56	0.3908	-89.039016	184.078033	-1	1.542017101	TRUE	584.007	-0.13421	894.626	190.834	1168.51	0.2353	-88.803985	185.607971	1	4.687980129	TRUE	575.034
Bst2_36773	378947	bst2	87.7727	33.3518	96.9921	-9999	-129.690029	269.380059	1	2.631723025	0	4130.75	2392.49	9.47942	95.265	TRUE	125.025	25.223	472.146	1.40E-04	-134.011631	276.023262	1	4.956785474	4203.21	105.092	0.455166	TRUE	489.813	343.246	882.908	1.07E-04	-135.909181	277.818363	1	1.427002791	TRUE	4515.98	2.10577	53.718	34.8494	102.229	0.004566	-130.783452	269.566904	1	1.541432564	TRUE	4078.94
Nabp1_36779	363227	nabp1	105.181	80.4776	957.865	0.4126	-103.500375	215.00075	-1	1.306959949	0	719.739	-557.743	18	109.114	TRUE	278.433	79.3304	964.102	0.3235	-103.652065	215.30413	-1	3.509789438	719.089	-1.72035	0.837104	TRUE	349.368	254.988	543.68	0.5782	-103.712684	213.425368	-1	1.370135065	TRUE	708.71	-0.549803	214.559	81.6765	786.6	0.3513	-103.59912	215.198239	-1	2.626936757	TRUE	722.253
Tp53i3_36784	289138	tp53i3	44.0064	9.19707	309.281	0.9432	-93.225804	194.451608	1	4.784828212	0	272.555	234.125	1	49.1432	TRUE	54.6666	1.4226	633.819	0.28	-93.806848	195.613696	1	38.42724589	266.242	40.8987	0.256287	TRUE	737.183	463.927	1772.52	0.0398	-96.447115	198.89423	1	1.58900646	TRUE	328.694	0.177762	74.6176	45.2472	207.784	0.6053	-93.356784	194.713569	1	1.649109779	TRUE	284.021
Ptma_36789	100359583;29222	loc100359583;ptma	382.869	79.6986	1045.57	0.02441	-117.7433	243.486601	-1	4.803961425	0	2297.56	-1554.04	1	1097.32	TRUE	87.6607	1.24582	989.634	0.04933	-117.14289	242.285779	-1	70.36385674	2437.84	-96.4039	0.312114	TRUE	555.476	375.523	1051.52	0.07563	-117.792623	241.585245	-1	1.479206334	TRUE	2277.46	-0.725532	370.447	98.4098	NaN	0.02427	-117.748506	243.497011	-1	3.764330382	TRUE	2295.2
Pcgf5_36796	681178	pcgf5	196.201	15.2781	1.00E+10	0.6376	-78.809	165.617999	-1	12.84197642	0	308.081	-83.1017	1	118.619	TRUE	235.248	6.90478	6012.72	0.8896	-78.707668	165.415337	-1	34.07031071	313.215	-9.55674	0.308503	TRUE	827.734	502.755	2314.27	0.382	-79.660294	165.320587	-1	1.646396356	TRUE	296.408	-0.0654361	155.357	69.2054	NaN	0.5729	-78.856984	165.713968	-1	2.244868175	TRUE	306.386
Phactr4_36814	682920	phactr4	47.2413	0.00201613	1.00E+10	0.623	-70.122044	148.244088	-1	23431.67355	0	126.368	-36.7853	1	5.76275	TRUE	145.498	1.00E-12	1.00E+07	0.978	-70.001583	148.003167	-1	1.45E+14	126.453	-18.5285	0.113319	TRUE	1430.07	698.05	1.00E+10	0.1603	-71.832093	149.664185	-1	2.048664136	TRUE	109.381	-0.0250851	166.687	71.1905	NaN	0.1617	-70.980258	149.960516	-1	2.341421959	TRUE	116.177
Lrp4_36820	83469	lrp4	270.099	18.5251	1.00E+10	0.4303	-78.126676	164.253353	-1	14.58016421	0	128.281	-86.5408	1	197.734	TRUE	237.259	6.68593	4210.61	0.7571	-77.863565	163.72713	-1	35.4863123	135.309	-8.30798	0.325504	TRUE	774.87	480.473	1977.71	0.4545	-78.60429	163.20858	-1	1.612723296	TRUE	120.159	-0.0661214	203.157	78.0313	NaN	0.4063	-78.160548	164.321097	-1	2.603532172	TRUE	127.239
Med6_36838	299180	med6	50.7573	11.1463	1.00E+10	-9999	-57.830857	125.661714	1	4.55373532	0	41.7983	24.0486	1.96795	31.892	TRUE	181.24	2.74317	31988.4	0.1102	-59.106797	126.213593	1	66.06954728	40.7429	5.33267	0.237776	TRUE	1083.91	597.404	5759.72	0.04295	-60.978601	127.957201	1	1.814366827	TRUE	48.6893	0.0186937	76.9494	46.168	228.964	0.9852	-57.83103	123.662059	1	1.666725871	TRUE	41.7282
Chchd2_36871	288622;316643;100910788;100911516	zbed5;chchd2;loc100910788;loc100911516	312.02	49.7337	1.00E+10	0.2885	-69.965544	147.931088	1	6.273814335	0	83.6004	72.5636	1	384.273	TRUE	222.538	8.57878	1493.46	0.4572	-69.678572	147.357144	1	25.94051835	78.3231	4.13961	0.378542	TRUE	662.375	429.342	1430.57	0.4507	-70.199028	146.398056	1	1.54276777	TRUE	87.1622	0.0496984	258.979	86.056	NaN	0.2816	-69.981848	147.963697	1	3.009424096	TRUE	83.9607
Bysl_36923	359727	bysl	8.85928	NaN	NaN	-9999	-50.334885	110.66977	1	NaN	0	16.4648	26.3459	7.60333	9.14856	TRUE	7.02E-04	7.02E-04	7.03E-04	0.08218	-51.409912	110.819823	1	1	16.4224	18.1636	0.0542993	TRUE	1692.69	759.283	1.00E+10	1.83E-04	-58.502998	123.005997	1	2.229326878	TRUE	31.0245	0.0105081	57.4818	37.4973	121.614	0.009422	-53.269805	114.539611	1	1.532958373	TRUE	23.5359
LOC687780_36937	687780;100360647;29752	loc687780;loc100360647;fau	949.218	NaN	NaN	-9999	-94.553604	199.107208	1	NaN	0	539.808	411.055	16.0558	1004.1	TRUE	937.157	375.15	1079.01	0.262	-94.553604	197.107208	1	2.498086099	539.808	2.70E-22	7.95572	TRUE	611.789	404.552	1237.84	0.3286	-95.037433	196.074866	1	1.512262948	TRUE	534.031	0.19888	352.42	83.8945	832.69	0.6859	-94.006455	196.012911	-1	4.200752135	TRUE	559.273
Hspbp1_36955	246146	hspbp1	0.137144	NaN	NaN	-9999	-43.723737	97.447474	-1	NaN	1	17.0815	-11.4425	6.52269	0.119186	TRUE	100000	NaN	NaN	0.2951	-43.723737	93.447474	-1	NaN	17.0815	-11.4425	0	TRUE	1928.22	805.915	1.00E+10	0.004013	-48.021432	102.042865	-1	2.392584826	TRUE	9.92253	-0.00531328	1547.31	1142.05	NaN	0.001014	-47.903804	103.807608	-1	1.354853115	TRUE	10.6577
Mreg_36961	501162	mreg	105.065	84.7688	969.571	0.02302	-92.242058	192.484116	-1	1.239430073	0	541.56	-265.286	18	107.561	TRUE	362.615	119.925	976.939	0.01535	-92.596376	193.192752	-1	3.023681468	536.157	-0.598915	0.87989	TRUE	414.7	295.764	681.445	0.05146	-92.625607	191.251214	-1	1.402131429	TRUE	532.785	-0.258422	231.511	83.8	851.214	0.01729	-92.492174	192.984349	-1	2.762661098	TRUE	540.973
Gzmk_36965	29165	gzmk	10.2591	2.19E-05	1.00E+10	-9999	-32.505178	75.010356	-1	467576.6829	0	6.31508	-5.73285	6.58565	8.39148	TRUE	0.795729	2.03E-06	1.00E+07	0.3809	-32.718238	73.436476	-1	392795.4744	6.3174	-4.60877	0.0288226	TRUE	2771.49	929.36	1.00E+10	0.02504	-36.021726	78.043452	-1	2.982149006	TRUE	2.92307	-0.00196572	103.328	55.4879	1041.52	0.07818	-33.885536	75.771073	-1	1.862171753	TRUE	4.50462
Pde7a_36968	81744	pde7a	10.6899	1.01E-05	1.00E+10	-9999	-33.346204	76.692409	-1	1062984.14	0	6.71655	-6.7169	3.75367	8.48056	TRUE	7.94251	1.80E-07	1.00E+07	0.5121	-33.561094	75.122187	-1	4.42E+07	6.73169	-4.02833	0.0831884	TRUE	1572.98	732.723	1.00E+10	0.02863	-36.89942	79.79884	-1	2.146759417	TRUE	3.25486	-0.00362722	98.78	54.0801	1089.53	0.09669	-34.725857	77.451713	-1	1.826549877	TRUE	4.92404
Ncf4_36972	500904	ncf4	101.928	47.6629	NaN	0.9307	-68.3232	144.6464	-1	2.138518638	0	106.81	-76.5116	18	104.497	TRUE	167.19	29.407	643.562	0.5084	-68.538093	145.076185	-1	5.685381032	108.83	-1.91227	0.53883	TRUE	429.464	304.64	715.134	0.3877	-69.266853	144.533707	-1	1.409742647	TRUE	101.901	-0.0729814	122.345	61.5927	621.651	0.781	-68.358059	144.716118	-1	1.986355526	TRUE	108.026
Ebna1bp2_36976	108348080;114021	loc108348080;ebna1bp2	149.861	NaN	NaN	-9999	-91.731539	193.463078	1	NaN	0	362.889	211.226	6.97719	151.239	TRUE	585.643	165.687	991.266	0.5454	-91.73787	191.475741	1	3.534634582	363.334	0.0185463	1.35188	TRUE	478.74	333.378	835.478	0.7956	-91.783694	189.567388	1	1.436027572	TRUE	359.01	0.214151	633.043	129.298	967.346	0.5396	-91.743162	191.486323	1	4.895999938	TRUE	363.338
Syce3_37033	689933	syce3	934.004	NaN	NaN	-9999	-34.350843	78.701686	1	NaN	0	2.01857	37.5229	8.83883	1154.72	TRUE	950.512	374.164	1104.22	0.2941	-34.350843	76.701686	1	2.54036198	2.01857	2.64E-29	9.8309	TRUE	619.139	408.227	1264.22	0.3749	-34.781403	75.562807	1	1.516653725	TRUE	1.77454	0.00824321	926.396	374.824	1046.49	0.6336	-33.913969	75.827939	-1	2.471549314	TRUE	2.74987
Fam149a_37036	361153	fam149a	117.32	NaN	NaN	-9999	-87.329258	184.658516	-1	NaN	0	299.005	-154.328	11.9164	116.32	TRUE	522.889	146.179	999.365	0.302	-87.392784	182.785569	-1	3.577045951	297.745	-0.17911	0.977533	TRUE	531.466	362.668	979.705	0.5868	-87.393184	180.786367	-1	1.465433951	TRUE	297.425	-0.153105	454.139	106.277	994.566	0.3052	-87.385769	182.771537	-1	4.273163526	TRUE	298.896
Cd48_37065	245962	cd48	148.455	27.2284	901.952	0.4504	-99.725443	207.450886	-1	5.452211661	0	739.796	-352.388	1	187.489	TRUE	123.02	6.37479	784.881	0.8774	-99.452519	206.905038	-1	19.2978906	761.894	-28.6561	0.348757	TRUE	603.875	400.562	1209.98	0.3087	-100.616099	207.232198	-1	1.507569365	TRUE	705.09	-0.270249	139.853	66.0035	876.331	0.4142	-99.774015	207.548031	-1	2.118872484	TRUE	735.838
AABR07057586.1_37070	108349606;296596;108353795	loc108349606;rpl7a;loc108353795	924.559	NaN	NaN	-9999	-101.511049	213.022098	1	NaN	0	754.57	956.501	9.2347	1090.47	TRUE	934.523	463.499	1038.39	0.03706	-101.511049	211.022098	1	2.016235202	754.571	1.25E-22	8.12538	TRUE	615.399	406.359	1250.72	0.04945	-102.343975	210.687949	1	1.514421977	TRUE	747.456	0.290434	111.814	57.5295	880.123	0.5803	-99.490146	206.980293	-1	1.943594156	TRUE	806.354
AABR07045321.1_37074	108349606;296596;108353795	loc108349606;rpl7a;loc108353795	971.744	NaN	NaN	0.2514	-86.647481	181.294962	1	NaN	0	234.423	266.768	18	1020.4	TRUE	977.955	423.488	1455.99	0.2514	-86.647481	181.294962	1	2.309286214	234.423	8.32E-44	15.0396	TRUE	730.026	460.72	1736.31	0.3612	-87.007934	180.015868	1	1.584532905	TRUE	231.298	0.109224	960.182	398.509	1155.89	0.5205	-86.196111	180.392222	-1	2.409436173	TRUE	246.061
Plpp5_37084	680466	plpp5	98.0184	NaN	NaN	0.8701	-74.83797	157.675939	1	NaN	0	89.3311	68.3338	18	95.5017	TRUE	201.724	12.6967	2243.04	0.1213	-76.02485	160.0497	1	15.88790788	86.5767	7.91128	0.326439	TRUE	819.254	499.251	2255.86	0.06954	-77.490521	160.981043	1	1.640966167	TRUE	102.11	0.0589785	83.9779	48.9445	288.083	0.6616	-74.920376	157.840753	1	1.715778075	TRUE	86.8916
Calm2_37090	50663	calm2	85.6115	NaN	NaN	-9999	-106.592118	223.184235	1	NaN	0	1425.6	318.755	9.88016	78.5298	TRUE	596.965	79.6459	25753.6	0.002102	-109.418419	226.836838	1	7.495238299	1456.64	18.6309	0.411994	TRUE	1052.81	586.954	5035.66	0.00393	-110.228578	226.457156	1	1.793684002	TRUE	1507.97	0.25709	78.3612	46.7759	241.087	0.02515	-107.19626	222.39252	1	1.675247296	TRUE	1416.43
Nol6_37100	313167	nol6	246.017	79.1288	969.027	0.7701	-69.770796	147.541592	1	3.109070275	0	88.1689	202.334	1	1300.58	TRUE	261.105	52.6576	968.825	0.8227	-69.753188	147.506377	1	4.958543496	87.4111	0.481072	0.755145	TRUE	374.411	270.911	594.441	0.8773	-69.859018	145.718036	1	1.382044288	TRUE	90.2109	0.0863627	238.174	85.2056	824.459	0.7678	-69.77166	147.543321	1	2.795285756	TRUE	88.2096
AABR07072748.1_37123	100361582	ttc24	131.029	44.4226	621.072	0.92	-69.312281	146.624562	1	2.949602229	0	2.51689	99.1771	1	282.591	TRUE	148.987	20.5789	635.924	0.7593	-69.354198	146.708395	1	7.239794158	0.725805	2.76344	0.486246	TRUE	457.381	321.086	781.746	0.4026	-70.217158	146.434316	1	1.424481292	TRUE	9.25761	0.0720415	125.419	62.3964	663.451	0.8854	-69.317622	146.635244	1	2.010035835	TRUE	2.85061
Amt_37132	306586	amt	117.935	24.8637	688.791	0.6217	-85.818891	179.637783	1	4.743260255	0	173.682	173.874	1	155.843	TRUE	114.397	7.18613	703.764	0.8558	-85.713643	179.427286	1	15.91913867	165.291	13.9665	0.353178	TRUE	592.378	394.72	1170.56	0.255	-87.063774	180.127548	1	1.500754966	TRUE	193.666	0.135001	118.265	60.2613	712.981	0.56	-85.866954	179.733909	1	1.962536487	TRUE	175.867
Cfap157_37159	499781	cfap157	9.27E-04	9.27E-04	9.27E-04	-9999	-12.278741	34.557482	-1	1.000001078	1	2.47224	-2.47224	1.61741	6.64E-04	TRUE	0	NaN	NaN	1	-12.278741	30.557482	-1	NaN	2.47224	-2.47224	5.20E-08	TRUE	2076.89	832.066	1.00E+10	0.004448	-17.694062	41.388124	-1	2.496064014	TRUE	0.890004	-1.00E-03	131.122	63.2983	7001.63	0.004546	-16.304648	40.609297	-1	2.071493231	TRUE	1.38548
AABR07007916.1_37163	294715	rgs7bp	NaN	NaN	NaN	0.09714	-42.452777	92.905554	-1	NaN	1	10.8585	-7.19203	1	1.58812	TRUE	243.922	1.00E-12	1.00E+07	0.1885	-41.941446	91.882893	-1	2.44E+14	10.727	-3.3688	0.144129	TRUE	1094.21	600.804	6036.42	0.1776	-42.804874	91.609748	-1	1.821242868	TRUE	7.55439	-0.00711509	2173.01	1203.15	NaN	0.06566	-42.770952	93.541903	-1	1.806100652	TRUE	7.85507
Lamtor4_37164	360776	lamtor4	109.832	35.9119	532.946	-9999	-71.101046	152.202091	1	3.058373408	0	104.374	95.7782	1.07906	186.888	TRUE	132.664	16.5891	593.054	0.5623	-71.268907	150.537815	1	7.997058309	102.29	3.99485	0.44301	TRUE	490.205	339.873	865.384	0.2701	-72.40999	150.81998	1	1.44231816	TRUE	113.166	0.0754407	108.158	57.3476	533.104	0.9778	-71.101432	150.202864	1	1.886007435	TRUE	104.585
Atp5f1a_37165	65262	atp5f1a	110.908	68.5348	973.321	-9999	-124.485678	258.971356	1	1.618272761	0	3361.29	1302.65	6.66549	114.992	TRUE	310.987	75.769	982.124	0.1588	-124.873594	257.747187	1	4.104409455	3372.89	11.4608	0.685174	TRUE	473.882	330.592	822.983	0.2964	-125.096838	256.193676	1	1.433434566	TRUE	3433.27	1.24935	172.535	72.6961	832.342	0.2132	-124.655705	257.311411	1	2.373373537	TRUE	3353.72
Bckdha_37168	25244	bckdha	101.467	36.3901	529.708	-9999	-111.342081	232.684163	1	2.788313305	0	986.68	558.303	7.79313	100.738	TRUE	228.905	30.9626	964.032	0.1721	-112.135247	232.270494	1	7.392951496	979.75	25.9184	0.450235	TRUE	616.593	406.941	1254.91	0.1584	-113.045761	232.091522	1	1.515190163	TRUE	1053.65	0.509127	104.684	56.1732	549.413	0.4523	-111.485467	230.970935	1	1.863593315	TRUE	974.622
LOC685351_37171	685351	loc685351	0.00182058	0.00182058	0.00182073	1	-18.002377	44.004755	-1	1	1	3.36405	-3.36406	1.63057	0.00132284	TRUE	0	NaN	NaN	1	-18.002377	44.004755	-1	NaN	3.36406	-3.36406	6.34E-09	TRUE	2068.97	830.729	1.00E+10	0.004205	-23.473883	52.947766	-1	2.490547459	TRUE	1.21106	-0.0013604	130.452	63.1315	1073.56	0.004327	-22.07298	52.14596	-1	2.066353564	TRUE	1.88527
Hacd2_37172	288058	hacd2	93.9649	33.4027	175.645	-9999	-140.548088	291.096176	1	2.813092954	0	3404.54	3233.35	9.19388	97.6338	TRUE	156.069	24.9202	635.387	0.02552	-142.464449	292.928897	1	6.2627507	3417.2	159.281	0.440929	TRUE	544.749	372.634	1035.98	0.01968	-143.898544	293.797088	1	1.461887536	TRUE	3864.3	2.89393	72.8108	44.6833	195.53	0.1655	-140.9318	289.8636	1	1.629485736	TRUE	3328.94
Dtd1_37180	362227	dtd1	NaN	NaN	NaN	0.02212	-52.083214	112.166427	1	NaN	1	7.61709	9.61507	1	1.00E-12	TRUE	1254.12	1.00E-12	1.00E+07	0.0281	-51.87619	111.75238	1	1.25E+15	7.88932	5.21982	0.122961	TRUE	1157.83	621.195	8366.11	0.07822	-52.013373	110.026746	1	1.863875273	TRUE	12.0874	0.0109175	1052.37	209.783	NaN	0.02988	-51.823253	111.646506	-1	5.016469399	TRUE	13.2385
Pradc1_37195	686393	pradc1	719.716	NaN	NaN	0.7346	-90.029453	188.058907	-1	NaN	0	398.647	-136.201	18	689.076	TRUE	976.203	253.126	1467.28	0.7346	-90.029453	188.058907	-1	3.856589209	398.647	-2.55E-45	15.576	TRUE	675.73	435.694	1486.17	0.8432	-90.14257	186.28514	-1	1.550927945	TRUE	403.335	-0.139166	874.888	165.437	1308.57	0.7635	-90.017269	188.034538	1	5.288345412	TRUE	396.372
LOC108348062_37202	108348062;299899	loc108348062;eif3h	129.296	90.5519	1.00E+10	-9999	-122.532263	255.064525	1	1.427866229	0	1632.14	697.465	7.44373	112.226	TRUE	695.628	171.08	3605.47	0.1721	-122.745629	253.491258	1	4.066097732	1651.08	3.9425	0.746827	TRUE	788.407	486.279	2057.98	0.3731	-122.799244	251.598488	1	1.621305876	TRUE	1674.28	0.665288	326.623	92.0983	NaN	0.1976	-122.643203	253.286406	1	3.546460684	TRUE	1630.78
Alkbh7_37215	679944	alkbh7	507.105	107.08	1.00E+10	0.7587	-62.959074	133.918148	1	4.735758312	0	18.9005	135.246	1	2542.65	TRUE	523.519	79.6558	1201.78	0.7743	-62.953013	133.906026	1	6.572264669	18.6097	0.125849	0.828255	TRUE	595.021	396.07	1179.53	0.9448	-62.968645	131.937291	1	1.502312722	TRUE	19.3686	0.0378133	496.236	108.034	NaN	0.7584	-62.959226	133.918452	1	4.593331729	TRUE	18.9104
Pde4d_37217	24627	pde4d	92.8547	29.1499	154.418	-9999	-40.841319	91.682638	1	3.185420876	0	3.49158	22.9164	7.37611	103.732	TRUE	74.1646	13.3381	313.142	0.117	-42.018637	92.037274	1	5.560357172	2.81677	1.07853	0.449407	TRUE	393.416	282.751	634.619	0.03606	-44.113143	94.226286	1	1.391386768	TRUE	5.84952	0.0211999	66.9573	42.0358	159.197	0.5115	-41.005935	90.011869	1	1.592863702	TRUE	2.99974
Kcnk6_37220	116491;100909725	kcnk6;loc100909725	264.87	77.2574	981.058	0.6385	-41.004986	90.009973	-1	3.428409447	0	18.2817	-31.3711	1	908.465	TRUE	275.591	42.353	980.523	0.7125	-40.962566	89.925132	-1	6.507000685	18.5767	-0.16631	0.667244	TRUE	444.738	313.692	751.091	0.7935	-41.126005	88.252011	-1	1.41775372	TRUE	17.7502	-0.0160252	249.706	86.1881	883.687	0.635	-41.007298	90.014595	-1	2.89722131	TRUE	18.264
Dnajc6_37230	313409	dnajc6	428.437	NaN	NaN	-9999	6.354438	-2.708876	1	NaN	0	0.0638145	0.657125	18	381.196	TRUE	987.699	237.829	6465.65	0.4167	6.354438	-4.708876	1	4.152979662	0.0638145	7.88E-29	9.30696	TRUE	884.513	525.554	2758.73	0.6333	6.227365	-6.454731	1	1.68301069	TRUE	0.0425408	6.67E-04	981.027	193.354	NaN	0.4569	6.407471	-4.814942	-1	5.073735221	TRUE	0.0948066
Gan_37241	307893	gan	95.7727	NaN	NaN	-9999	-64.054488	138.108977	-1	NaN	0	86.4548	-34.3489	9.26412	87.6899	TRUE	548.474	80.2982	10651.4	0.009353	-66.03706	140.074119	-1	6.830464444	83.9749	-1.62938	0.441848	TRUE	948.87	550.074	3410.34	0.01714	-66.726208	139.452416	-1	1.724986093	TRUE	79.1696	-0.0288974	92.7824	52.1198	417.228	0.05489	-64.5026	137.005201	-1	1.780175672	TRUE	87.2729
Ears2_37260	361641	ears2	103.595	53.3803	NaN	-9999	-81.719339	173.438679	1	1.940697224	0	120.489	113.404	17.5956	102.836	TRUE	321.143	55.7642	1058.03	0.2427	-82.172758	172.345516	1	5.758945704	120.408	2.59886	0.54907	TRUE	595.652	396.392	1181.68	0.3254	-82.613211	171.226421	1	1.502684212	TRUE	130.249	0.106221	145.823	67.3263	889.172	0.3991	-81.845935	171.691871	1	2.16591436	TRUE	118.847
Slc39a3_37273	314637	slc39a3	91.4857	NaN	NaN	0.8148	-70.669918	149.339836	1	NaN	0	107.932	69.8865	18	91.8351	TRUE	90.563	5.22315	810.12	0.01653	-73.515435	155.030871	1	17.33877067	105.084	10.498	0.292365	TRUE	769.894	478.32	1949.12	0.0044	-76.068541	158.137082	1	1.609579361	TRUE	123.826	0.0582342	54.5075	36.0472	109.91	0.5181	-70.851273	149.702547	1	1.512114672	TRUE	104.972
LOC100360316_37278	100360316;114637	loc100360316;hmgn2	103.495	47.0064	505.393	-9999	-102.074856	214.149713	1	2.201721468	0	925.758	474.942	7.56751	110.971	TRUE	157.339	29.3195	593.626	0.4487	-102.348489	212.696977	1	5.366360272	914.48	11.3513	0.544994	TRUE	411.152	293.622	673.533	0.346	-103.122671	212.245342	1	1.400276546	TRUE	956.376	0.45289	116.064	59.8293	562.104	0.7156	-102.127861	212.255722	1	1.93991907	TRUE	918.388
Mob3a_37337	362833	mob3a	12.2255	NaN	NaN	-9999	-51.679559	113.359118	-1	NaN	0	28.3209	-16.6408	8.25953	10.7278	TRUE	144.705	1.00E-12	1.00E+07	0.02424	-53.230749	114.461498	-1	1.45E+14	28.4701	-8.76403	0.0865031	TRUE	3007.35	955.368	1.00E+10	0.005621	-55.8733	117.746599	-1	3.1478446	TRUE	20.1001	-0.00515004	61.1102	39.2253	137.141	0.4794	-50.942247	109.884494	-1	1.557928174	TRUE	26.4758
AC129049.1_37354	26962;100360117;108348142	rpl8;loc100360117;loc108348142	124.251	90.5636	997.417	-9999	-127.681205	265.362411	1	1.371975054	0	2603.47	1285.09	7.02113	122.301	TRUE	444.601	99.8962	996.724	0.4955	-127.767414	263.534828	1	4.450629754	2604.4	5.65267	0.785911	TRUE	542.278	368.494	1011.54	0.7537	-127.817839	261.635678	1	1.471606051	TRUE	2638.45	1.25987	309.65	92.5487	987.796	0.5322	-127.730221	263.460442	1	3.345806046	TRUE	2596.36
Epb41_37378	313052	epb41	94.6607	6.0708	580.715	0.08551	-79.859597	167.719195	-1	15.59278843	0	274.328	-128.592	1	127.731	TRUE	22.3746	0.342343	307.863	0.5213	-78.586838	165.173677	-1	65.35725866	290.785	-23.94	0.244523	TRUE	578.256	387.454	1123.7	0.05437	-81.293095	168.58619	-1	1.492450717	TRUE	257.449	-0.102073	115.016	59.337	666.584	0.06854	-80.040008	168.080016	-1	1.938352124	TRUE	270.872
Gbp5_37387	362050	gbp5	119.848	NaN	NaN	-9999	-82.750805	175.50161	-1	NaN	0	122.753	-85.6289	17.7145	112.834	TRUE	773.191	215.916	2392.12	0.4345	-82.769164	173.538329	-1	3.580980567	122.092	-0.0375283	1.11845	TRUE	744.856	467.342	1812.26	0.7338	-82.773338	171.546676	-1	1.593813524	TRUE	122.866	-0.0856628	774.211	124.84	NaN	0.4321	-82.772361	173.544722	-1	6.201626081	TRUE	122.447
Fzd7_37397	100360552	fzd7	15.0302	5.37E-05	1.00E+10	0.2988	-77.62159	163.243179	-1	279698.2351	0	154.384	-64.3988	1	4.86435	TRUE	29.803	1.00E-12	1.00E+07	0.6308	-77.19742	162.39484	-1	2.98E+13	154.346	-31.1489	0.124788	TRUE	1085.28	597.86	5795.43	0.08926	-79.498074	164.996148	-1	1.815274479	TRUE	125.18	-0.0494831	171.624	72.2821	NaN	0.06715	-78.757638	165.515275	-1	2.374363777	TRUE	134.693
Emc4_37399	296049	emc4	113.966	83.8578	971.227	-9999	-103.665503	217.331006	1	1.359038754	0	801.86	490.737	7.35258	121.084	TRUE	330.871	96.1574	974.753	0.1491	-103.891503	215.783007	1	3.440931223	806.26	1.52697	0.834933	TRUE	404.693	289.666	659.134	0.3347	-103.945211	213.890421	1	1.39710218	TRUE	815.523	0.480478	223.664	83.1969	841.548	0.1647	-103.81575	215.6315	1	2.688369398	TRUE	800.626
Preb_37404	58842	preb	108.845	83.5685	1.00E+10	0.8044	-66.719193	141.438387	1	1.302464445	0	147.416	49.5572	18	107.564	TRUE	430.509	81.2904	1074.37	0.6717	-66.778344	141.556688	1	5.295939004	147.011	0.36611	0.712095	TRUE	570.675	383.513	1099.23	0.8337	-66.870373	139.740745	1	1.488019963	TRUE	149.021	0.0484142	288.822	90.0605	NaN	0.7362	-66.745274	141.490548	1	3.206977532	TRUE	146.977
LOC680227_37414	680227	loc680227	107.191	62.9163	1.00E+10	0.5031	-70.124457	148.248914	1	1.703707942	0	80.5427	48.0987	18	102.749	TRUE	515.601	86.0907	2843.77	0.2997	-70.438088	148.876176	1	5.989044113	80.8706	0.955477	0.568773	TRUE	750.164	469.69	1840.35	0.4555	-70.686607	147.373214	1	1.597147054	TRUE	84.7009	0.0450231	196.372	76.979	NaN	0.424	-70.219863	148.439726	1	2.550981436	TRUE	79.9168
AABR07066180.1_37436	301164	kat2b	102.133	NaN	NaN	0.5187	-95.168378	198.336756	-1	NaN	0	636.75	-199.179	18	99.5071	TRUE	345.611	44.5407	2052.81	0.1633	-95.931631	199.863263	-1	7.759442487	636.774	-9.09629	0.451735	TRUE	735.153	463.02	1762.16	0.1912	-96.614691	199.229382	-1	1.587734871	TRUE	610.51	-0.179832	119.06	60.3942	NaN	0.3976	-95.317902	198.635804	-1	1.971381358	TRUE	641.06
Zim1_37440	308322	zim1	1074.32	3.24E-04	1.00E+10	-9999	-41.81363	93.627259	1	3320034.488	0	2.61549	10.2671	6.46021	928.386	TRUE	1084.74	1.00E-12	1.00E+07	0.06157	-41.803149	91.606297	1	1.08E+15	0.271446	2.19475	0.173622	TRUE	1152.36	619.483	8110.22	0.1604	-41.885837	89.771674	1	1.860196325	TRUE	2.40926	0.00643705	1060.3	178.106	NaN	0.06252	-41.790496	91.580991	-1	5.953196411	TRUE	2.8888
Setd2_37449	316013	setd2	8.10186	5.06E-04	1.00E+10	0.8349	-86.328073	180.656147	-1	16026.72089	0	537.858	-117.382	1	4.25952	TRUE	2.30701	7.43E-08	1.00E+07	0.7888	-86.34223	180.684461	-1	3.11E+07	537.998	-72.1089	0.0783702	TRUE	1405.1	691.627	1.00E+10	0.02435	-90.021383	186.042767	-1	2.03158639	TRUE	477.885	-0.0665015	110.239	57.6783	1133.96	0.04845	-88.25349	184.50698	-1	1.911273391	TRUE	502.795
Dpf2_37455	361711	dpf2	534.283	NaN	NaN	0.1513	-79.140404	166.280808	-1	NaN	0	442.142	-68.6757	18	500.001	TRUE	964.646	382.192	1786.96	0.1513	-79.140404	166.280808	-1	2.52398271	442.142	-5.91E-21	7.35516	TRUE	782.483	483.747	2022.4	0.2588	-79.462282	164.924565	-1	1.617545949	TRUE	444.088	-0.0685026	971.916	372.344	1349.79	0.2605	-78.743765	165.487529	1	2.610263627	TRUE	434.729
Zcchc24_37486	361104	zcchc24	3.31E-12	3.31E-12	3.31E-12	0.2211	-55.800398	119.600797	-1	1	1	48.8057	-20.0835	1.00001	1.00E-12	TRUE	100000	NaN	NaN	0.473	-55.800398	117.600797	-1	NaN	48.8057	-20.0835	0	TRUE	1630.57	745.766	1.00E+10	0.01443	-59.290209	124.580418	-1	2.186436496	TRUE	36.7301	-0.0113699	416.548	95.6009	NaN	0.004486	-59.089666	126.179331	-1	4.357155633	TRUE	38.4635
Tpm3_37492	117557	tpm3	459.089	0.001365	1.00E+10	0.1906	-32.94921	73.898419	-1	336328.9377	0	5.68825	-6.90507	1	224.918	TRUE	215.893	0.237679	1.00E+07	0.4364	-32.395436	72.790871	-1	908.3385575	6.78632	-1.25327	0.237894	TRUE	900.566	531.797	2904.23	0.326	-33.213538	72.427075	-1	1.693439414	TRUE	5.11452	-0.00521832	291.957	88.8042	NaN	0.182	-32.983205	73.96641	-1	3.287648557	TRUE	5.58504
Ushbp1_37495	290629	ushbp1	3.51E-05	3.51E-05	3.51E-05	0.2414	-49.954858	107.909716	-1	1	1	22.7479	-14.5147	1.7034	1.66E-05	TRUE	0.00131429	0.00131429	0.00131642	0.2522	-49.924181	107.848362	-1	1	22.7435	-13.1298	0.022298	TRUE	1467.52	707.475	1.00E+10	0.02142	-53.112206	112.224412	-1	2.074306513	TRUE	14.2384	-0.00912636	338.339	91.4351	NaN	0.007377	-52.85821	113.716421	-1	3.700318587	TRUE	15.6456
Nabp2_37504	362813	nabp2	104.554	55.9456	981.375	0.9876	-84.998513	177.997025	1	1.86885117	0	307.192	149.966	18	105.057	TRUE	252.255	38.9578	983.794	0.6625	-85.093659	178.187319	1	6.475083295	303.16	3.35212	0.554817	TRUE	512.896	352.52	926.9	0.5916	-85.523256	177.046511	1	1.454941564	TRUE	315.837	0.143778	165.091	71.6854	856.872	0.8719	-85.011389	178.022777	1	2.302993357	TRUE	304.911
Mrpl55_37512	287356	mrpl55	900.393	NaN	NaN	-9999	-54.747131	119.494263	1	NaN	0	16.9804	30.4054	12.7207	906.057	TRUE	966.725	466.094	1109.69	0.05442	-54.747131	117.494263	1	2.074098787	16.9804	3.60E-42	14.2724	TRUE	652.959	424.816	1392.62	0.07719	-55.458761	116.917522	1	1.537039565	TRUE	16.4038	0.0232078	129.532	62.1371	878.075	0.4925	-53.132842	114.265684	-1	2.084616115	TRUE	20.9722
Eme2_37513	302982	eme2	1033.53	NaN	NaN	-9999	-47.454447	104.908894	1	NaN	0	21.8542	17.9445	8.39627	1007.11	TRUE	1014.44	695.451	1.00E+07	6.51E-04	-47.454447	102.908894	1	1.458679332	21.8542	1.27E-27	9.27818	TRUE	1247.13	648.158	16016.7	0.002026	-47.843937	101.687873	1	1.924114182	TRUE	21.738	0.00813861	118.002	59.4702	930.982	0.004891	-45.602028	99.204056	-1	1.984220669	TRUE	24.7485
Ids_37523	363513	ids	261.588	NaN	NaN	-9999	-73.446182	156.892365	-1	NaN	0	249.997	-71.82	4.64445	251.917	TRUE	740.124	227.889	1002.23	0.2862	-73.446721	154.893441	-1	3.247739031	249.907	-6.47E-05	2.01466	TRUE	536.194	365.224	993.526	0.5052	-73.560858	153.121716	-1	1.468123672	TRUE	252.195	-0.0732769	768.347	152.513	1012.64	0.2879	-73.442775	154.885551	1	5.037911522	TRUE	249.371
Prrt2_37524	361651	prrt2	958.957	NaN	NaN	-9999	-23.371471	56.742942	1	NaN	0	1.06169	13.4614	8.90454	1114.34	TRUE	970.312	408.574	1704.42	0.2151	-23.371471	54.742942	1	2.374874564	1.06169	2.35E-28	9.39947	TRUE	760.299	474.143	1895.33	0.3553	-23.637868	53.275736	1	1.603522566	TRUE	0.949841	0.00373409	959.676	284.171	NaN	0.3085	-23.121654	54.243308	-1	3.377107446	TRUE	1.37221
Chd9_37527	307726	chd9	9.96679	1.21E-05	1.00E+10	0.5389	-62.919576	133.839151	-1	823463.461	0	53.8549	-33.4945	18	9.58204	TRUE	0.480384	2.05E-05	3516280	0.2642	-63.353985	134.70797	-1	23410.41223	53.8963	-23.8066	0.0493434	TRUE	2169.74	847.285	1.00E+10	0.01004	-67.33176	140.663519	-1	2.560814838	TRUE	35.0913	-0.0130466	84.1744	48.9287	313.968	0.06792	-64.397084	136.794169	-1	1.72034818	TRUE	44.5318
Mlx_37577	360631	mlx	33.1697	9.44E-06	1.00E+10	0.5289	-67.325242	142.650484	1	3514502.62	0	75.4167	31.441	1	3.68386	TRUE	102.445	1.00E-12	1.00E+07	0.7971	-67.160069	142.320138	1	1.02E+14	75.4195	18.0279	0.0955183	TRUE	1443.49	701.456	1.00E+10	0.1397	-69.094969	144.189938	1	2.057848247	TRUE	90.8851	0.0215177	191.794	75.619	NaN	0.1065	-68.429807	144.859614	1	2.536320237	TRUE	85.6599
Rida_37580	65151	rida	97.6802	37.557	178.217	0.2952	-148.22661	304.45322	-1	2.600852038	0	10932.1	-6009.85	18	101.53	TRUE	124.018	25.6132	450.823	0.0438	-149.711039	307.422077	-1	4.841956491	10952.7	-192.44	0.501846	TRUE	418.76	298.078	690.084	0.03303	-151.089206	308.178412	-1	1.404867182	TRUE	10313.8	-5.5549	75.9568	45.8868	209.217	0.178	-148.585905	305.17181	-1	1.65530828	TRUE	11038.3
Nhsl1_37591	308631	nhsl1	8.67019	1.72E-05	1.00E+10	-9999	-76.027448	162.054895	-1	504124.7783	0	121.417	-71.5408	1.0311	5.27545	TRUE	2.12292	3.47E-08	1.00E+07	0.5822	-76.178769	160.357537	-1	6.13E+07	121.534	-42.3948	0.0820241	TRUE	1426.6	697.165	1.00E+10	0.01728	-80.085692	166.171384	-1	2.046287464	TRUE	85.35	-0.0388266	95.9116	53.1368	1102.11	0.05757	-77.830519	163.661038	-1	1.804993903	TRUE	101.822
Gmip_37605	306357	gmip	32.3136	1.52E-04	1.00E+10	0.2918	-53.63453	115.269059	1	212543.3294	0	13.8462	16.7256	1	6.94605	TRUE	88.539	1.00E-12	1.00E+07	0.6638	-53.173321	114.346643	1	8.85E+13	13.8216	6.7635	0.153101	TRUE	1071.99	593.435	5464.17	0.1656	-54.877166	115.754332	1	1.806415193	TRUE	20.773	0.0137099	188.553	75.3027	NaN	0.1242	-54.260704	116.521408	1	2.503934122	TRUE	18.3898
Polg_37610	85472	polg	245.027	73.2691	980.167	0.7294	-113.13086	234.261719	1	3.344206494	0	911.817	1293.54	1	760.122	TRUE	264.587	41.9287	979.687	0.8225	-113.09617	234.19234	1	6.310403137	899.52	8.41659	0.649243	TRUE	446.031	314.463	754.231	0.7963	-113.298744	232.597487	1	1.418389445	TRUE	939.725	0.713253	228.11	83.0926	872.896	0.7241	-113.133308	234.266615	1	2.74525048	TRUE	912.695
Ppm1b_37622	24667	ppm1b	NaN	NaN	NaN	-9999	-85.269936	180.539872	-1	NaN	0	162.382	-70.9117	10.3	85.9024	TRUE	1337.26	248.327	1.00E+07	0.008032	-86.561102	181.122205	-1	5.385076935	152.848	-1.74479	0.527699	TRUE	1349.03	676.772	160771	0.02342	-86.801946	179.603891	-1	1.993330102	TRUE	146.021	-0.0584695	139.826	65.5066	NaN	0.02249	-85.651541	179.303082	-1	2.134533009	TRUE	163.253
Zfand1_37670	361917	zfand1	2.16E-12	2.16E-12	2.16E-12	0.002007	-66.339653	140.679306	-1	1	1	90.3357	-39.2675	1.00127	1.00E-12	TRUE	1097.36	919.263	1.00E+07	9.00E-05	-71.07287	150.14574	1	1.193738897	58.0229	3.35E-24	8.227	TRUE	2550.16	902.1	1.00E+10	9.00E-05	-71.270773	148.541546	1	2.826914976	TRUE	58.1311	0.0136577	111.441	57.7565	1256.01	1.11E-04	-69.041639	146.083278	-1	1.929497113	TRUE	68.4354
Gstm6_37671	499688	gstm6	116.086	0.002796	1.00E+10	0.6531	-60.821023	129.642046	-1	41518.598	0	25.6346	-21.4346	1	7.73883	TRUE	274.357	1.00E-12	1.00E+07	0.9538	-60.721667	129.443334	-1	2.74E+14	25.7401	-9.55479	0.131482	TRUE	1438.05	700.079	1.00E+10	0.2151	-62.256646	130.513291	-1	2.05412532	TRUE	16.3503	-0.0150705	169.205	71.6676	NaN	0.2347	-61.42608	130.852161	-1	2.360969252	TRUE	20.4068
Tyw1_37686	304423	tyw1	121.374	83.9823	1.00E+10	-9999	-64.601954	139.203908	1	1.445233103	0	42.7192	36.9328	7.70112	111.106	TRUE	595.939	148.51	2112.57	0.1271	-64.884964	137.769928	1	4.012787018	43.7296	0.232379	0.7314	TRUE	711.055	452.118	1644.18	0.289	-64.962407	135.924815	1	1.572719954	TRUE	45.0689	0.0351436	266.58	86.7571	NaN	0.153	-64.741994	137.483988	1	3.072716815	TRUE	42.6207
AC114446.1_37693	100360491;100359922;100362400;81765	loc100360491;loc100359922;loc100362400;rpl13	107.793	68.1287	762.373	-9999	-102.202934	214.405868	1	1.582196637	0	647.43	397.347	7.56287	110.9	TRUE	329.978	86.9913	984.22	0.0522	-102.781315	213.56263	1	3.793229898	655.632	3.31328	0.691662	TRUE	489.873	339.692	864.533	0.1213	-103.0059	212.011801	1	1.442109323	TRUE	673.421	0.377785	158.829	70.3425	823.034	0.0767	-102.463288	212.926575	1	2.257937946	TRUE	645.306
AABR07032862.1_37705	500448	rgd1560723	2.91007	1.26E-04	1.00E+10	0.8763	-112.532981	233.065963	-1	23145.20683	1	643.855	-396.944	1	0.869527	TRUE	0.00592728	0.0059263	0.00593689	0.9704	-112.521562	233.043124	-1	1.000165365	643.857	-345.228	0.0239178	TRUE	1957.39	811.207	1.00E+10	0.02831	-116.085373	238.170746	-1	2.412935293	TRUE	405.771	-0.1882	152.995	68.0299	1119.07	0.02558	-115.013104	238.026207	-1	2.248937599	TRUE	483.661
Esyt1_37706	29579	esyt1	NaN	NaN	NaN	3.89E-04	-79.312958	166.625915	-1	NaN	1	231.909	-44.5789	1.15668	1.00E-12	TRUE	100000	NaN	NaN	0.00185	-79.312958	164.625915	-1	NaN	231.909	-44.5789	0	TRUE	2001.02	819.008	1.00E+10	4.32E-04	-80.767024	167.534048	-1	2.443223998	TRUE	205.933	-0.0286915	210.021	77.0119	932.369	2.26E-04	-79.820267	167.640534	1	2.72712399	TRUE	194.494
Prom1_37734	60357	prom1	482.504	72.3479	1.00E+10	0.102	-106.55884	221.117679	-1	6.669219148	0	396.909	-620.63	1	854.374	TRUE	196.931	2.59794	2329.82	0.1635	-106.192846	220.385693	-1	75.80275141	453.745	-38.7127	0.327909	TRUE	686.43	440.711	1532.15	0.2495	-106.610126	219.220251	-1	1.55755132	TRUE	385.499	-0.325931	434.658	101.936	NaN	0.1014	-106.563685	221.12737	-1	4.26402841	TRUE	395.758
Sap30_37774	680122	sap30	51.0702	NaN	NaN	-9999	-47.333415	104.666829	1	NaN	0	11.8468	14.492	1.71276	32.7283	TRUE	153.983	2.29568	13491	0.1304	-48.477522	104.955045	1	67.075115	11.2738	3.16899	0.237728	TRUE	1036.59	581.416	4714.14	0.04505	-50.433453	106.866906	1	1.782871472	TRUE	15.9673	0.0112213	77.3644	46.339	231.811	0.9445	-47.335841	102.671682	1	1.669531065	TRUE	11.9981
Lrrc75b_37789	100365744	lrrc75b	1.68E-12	1.68E-12	1.68E-12	0.7855	-33.64756	75.29512	-1	1	1	7.50514	-7.02532	1.49679	1.00E-12	TRUE	100000	NaN	NaN	0.9636	-33.64756	73.29512	-1	NaN	7.50514	-7.02533	0	TRUE	2685.14	919.081	1.00E+10	0.006703	-38.615732	83.231464	-1	2.921548808	TRUE	2.88554	-0.00232574	142.535	65.9667	1048.67	0.006103	-37.370393	82.740786	-1	2.160711389	TRUE	4.30159
Ddx1_37800	84474	ddx1	303.318	16.5385	1.00E+10	0.5023	-75.721947	159.443894	1	18.34011549	0	83.8893	68.9382	1	171.657	TRUE	296.734	7.6198	16650.3	0.8496	-75.514853	159.029705	1	38.94249193	78.4561	7.10987	0.318356	TRUE	846.704	510.499	2451.86	0.4904	-76.209335	158.41867	1	1.658581114	TRUE	91.1783	0.0533453	206.791	78.4783	NaN	0.4719	-75.755658	159.511316	1	2.635008658	TRUE	84.8684
Pla2g16_37801	24913	pla2g16	829.806	64.4688	1.00E+10	0.1986	-98.914651	205.829303	-1	12.87143549	0	403.222	-949.462	1	4450.23	TRUE	538.902	7.83106	1.00E+07	0.2242	-98.82702	205.654041	-1	68.81597127	428.205	-11.6432	0.40481	TRUE	861.34	516.387	2565.17	0.4371	-98.916024	203.832048	-1	1.668012556	TRUE	401.98	-0.173248	829.064	121.229	NaN	0.1986	-98.914779	205.829558	-1	6.838825694	TRUE	403.09
Zfp672_37804	303165	zfp672	10.3638	1.93E-05	1.00E+10	-9999	-63.946345	137.892691	1	537915.3561	0	45.5233	36.1136	6.99959	9.45118	TRUE	3.94124	9.07E-08	1.00E+07	0.2294	-64.54882	137.097641	1	4.34E+07	45.4093	22.0604	0.0750191	TRUE	1821.96	785.727	1.00E+10	0.01136	-68.304426	142.608851	1	2.318820659	TRUE	64.392	0.0163532	79.1049	46.9905	252.955	0.1097	-65.106093	138.212186	1	1.683423245	TRUE	54.0868
Wfdc21_37806	360228	wfdc21	11.2388	2.43E-05	1.00E+10	0.0803	-59.534975	127.069951	1	461812.19	0	4.80024	32.0112	1	7.91832	TRUE	11.4216	8.97E-04	409.684	0.4258	-58.322673	124.645345	1	12729.44905	4.74458	11.6014	0.171568	TRUE	742.266	466.192	1798.74	0.03729	-61.294737	128.589475	1	1.592189484	TRUE	17.3469	0.027756	138.36	65.4141	NaN	0.03109	-60.329565	128.65913	1	2.115140314	TRUE	13.2044
Tet2_37823	310859	tet2	930.884	NaN	NaN	-9999	-65.03291	140.06582	-1	NaN	0	50.7058	-26.7491	17.9861	800.635	TRUE	100000	1.00E-12	1.00E+07	6.86E-04	-67.754472	141.508943	1	1.00E+17	45.1758	0	0.0185525	TRUE	1023.39	576.843	4474.63	0.006685	-65.477995	136.955989	-1	1.774122248	TRUE	51.1841	-0.0250897	125.948	61.4738	915.847	0.01644	-63.34761	134.695219	1	2.048807785	TRUE	43.7393
Zfp180_37855	246279	zfp180	NaN	NaN	NaN	1.52E-04	-70.675892	149.351783	-1	NaN	0	98.0725	-29.8449	18	474.752	TRUE	1013.64	750.566	5645.84	1.52E-04	-70.675892	149.351783	-1	1.350500822	98.0724	-1.61E-26	9.08936	TRUE	1341.94	674.851	101379	4.09E-04	-71.302773	148.605545	-1	1.988498202	TRUE	98.0152	-0.0259981	47.759	32.455	89.3124	0.8473	-63.518457	135.036915	1	1.471545216	TRUE	81.1362
LOC103690319_37863	108348181;192267;103690319	loc108348181;obp1f;loc103690319	401.029	115.026	960.853	-9999	-35.488173	80.976345	1	3.486420461	0	0.628395	2021.24	1.25885	44979.7	TRUE	401.759	101.502	960.872	0.5884	-35.488086	78.976173	1	3.958138756	0.62805	0.00285455	1.2552	TRUE	314.954	232.516	477.655	0.8238	-35.535411	77.070821	1	1.354547644	TRUE	0.350266	0.0168606	437.192	114.51	843.486	0.5982	-35.480488	78.960976	1	3.817937298	TRUE	0.611097
Fbxl4_37868	313101	fbxl4	580.365	113.367	1.00E+10	0.9624	-82.477635	172.955269	1	5.1193469	0	155.917	313.285	1	2313.87	TRUE	617.071	105.153	1758.46	0.9759	-82.476982	172.953963	1	5.868315692	155.635	0.26246	0.852596	TRUE	671.839	433.851	1469.75	0.9898	-82.48677	170.97354	1	1.548547773	TRUE	157.187	0.0935512	563.105	110.769	NaN	0.962	-82.47766	172.95532	1	5.083597396	TRUE	155.928
Bptf_37870	303617	bptf	84.9664	9.86E-04	1.00E+10	0.4001	-70.496309	148.992617	-1	86171.50855	0	101.006	-36.9096	1	8.82102	TRUE	201.627	1.00E-12	1.00E+07	0.81	-70.17118	148.342361	-1	2.02E+14	101.227	-13.9303	0.161789	TRUE	1183.08	629.008	9751.64	0.2452	-71.548122	149.096243	-1	1.88086638	TRUE	86.371	-0.0298724	193.805	76.0885	NaN	0.2069	-70.938749	149.877498	-1	2.547099759	TRUE	92.0698
Mkrn1_37889	296988	mkrn1	76.637	13.4395	1.00E+10	-9999	-102.75389	215.507781	1	5.70236988	0	598.14	289.598	1.43998	52.857	TRUE	165.797	5.45659	3413.87	0.2165	-103.517579	215.035157	1	30.38472746	586.633	45.4311	0.280087	TRUE	882.511	524.739	2740.6	0.0881	-105.183173	216.366346	1	1.681809433	TRUE	662.735	0.235188	87.4527	50.2459	331.27	0.9835	-102.754104	213.508208	1	1.740494249	TRUE	598.959
Rnd2_37892	303553	rnd2	108.911	85.28	1.00E+10	0.2939	-102.274921	212.549842	-1	1.277098968	0	475.144	-273.106	18	105.176	TRUE	569.242	132.376	1913.5	0.2132	-102.498692	212.997383	-1	4.300190367	470.05	-1.84911	0.721801	TRUE	692.338	443.483	1558.39	0.4248	-102.580139	211.160277	-1	1.561137631	TRUE	459.593	-0.261386	274.845	87.8018	NaN	0.251	-102.382968	212.765936	-1	3.130288901	TRUE	476.365
Reep6_37896	362835	reep6	997.262	127.732	1.00E+10	4.65E-04	-114.739898	237.479796	1	7.807456236	0	1391.75	1148.25	18	1045.64	TRUE	995.59	691.262	2665.28	4.65E-04	-114.739898	237.479796	1	1.440249862	1391.75	1.78E-21	7.76674	TRUE	1110.98	606.264	6534.05	0.001086	-115.440848	236.881696	1	1.832502012	TRUE	1389.76	0.320526	54.9126	36.2446	114.169	0.4841	-108.860009	225.720017	-1	1.515056036	TRUE	1552.62
Zfp618_37905	313253	zfp618	104.801	NaN	NaN	-9999	-55.684384	121.368767	1	NaN	0	18.9339	18.5448	9.08029	88.221	TRUE	593.723	48.189	155161	0.103	-56.809832	121.619663	1	12.32071635	19.203	1.56078	0.367055	TRUE	1077.23	595.183	5590.88	0.1258	-57.553656	121.107312	1	1.809913926	TRUE	22.7725	0.0157071	109.215	57.4227	1338.43	0.3919	-55.847079	119.694157	1	1.901948184	TRUE	18.3339
Dhrs4_37920	266686	dhrs4	224.35	84.221	937.353	0.7955	-107.115942	222.231884	1	2.663824937	0	685.485	125409	1	122231	TRUE	223.81	70.1812	938.248	0.796	-107.115749	222.231498	1	3.189030681	685.229	1.05863	0.994319	TRUE	225.82	171.155	323.489	0.9671	-107.115838	220.231676	1	1.319388858	TRUE	685.753	1.01747	227.325	86.0567	679.719	0.7958	-107.115821	222.231643	1	2.641572359	TRUE	686.075
Wasf2_37935	313024	wasf2	113.55	NaN	NaN	0.8707	-95.634265	199.26853	-1	NaN	0	836.468	-237.534	18	112.831	TRUE	529.202	120.181	999.096	0.837	-95.642172	199.284344	-1	4.40337491	837.013	-0.229561	1.00532	TRUE	527.187	360.359	967.406	0.9791	-95.642188	197.284376	-1	1.462949448	TRUE	837.127	-0.238249	519.597	112.312	994.845	0.8372	-95.642118	199.284237	-1	4.62637118	TRUE	837.347
Ntpcr_37946	361443	ntpcr	236.368	53.6117	1.00E+10	0.4877	-72.145467	152.290933	1	4.408888358	0	162.938	90.6081	1	350.876	TRUE	221.181	16.4763	970.838	0.6995	-71.979199	151.958398	1	13.42419111	159.055	3.31439	0.442578	TRUE	587.354	392.147	1153.7	0.5483	-72.505536	151.011073	1	1.497790369	TRUE	167.853	0.0632802	204.208	78.6388	NaN	0.4744	-72.160501	152.321001	1	2.596784285	TRUE	163.312
Derl2_37947	100910823	derl2	802.071	NaN	NaN	-9999	-59.2607	128.521401	-1	NaN	0	70.3973	-35.183	9.03293	792.837	TRUE	942.282	410.808	1063.5	0.04581	-59.2607	126.521401	-1	2.293728457	70.3973	-8.61E-26	8.85369	TRUE	615.159	406.241	1249.87	0.07349	-59.877057	125.754114	-1	1.514271085	TRUE	71.2442	-0.031083	184.513	72.3681	854.072	0.1529	-58.287813	124.575625	1	2.549645493	TRUE	66.3893
Sla_37956	338477	sla	102.506	NaN	NaN	-9999	-56.128685	122.25737	-1	NaN	0	30.2595	-26.4034	11.3419	99.1045	TRUE	382.644	63.417	1877.13	0.06931	-57.127698	122.255397	-1	6.033776432	29.6105	-0.855668	0.49805	TRUE	716.837	454.756	1671.69	0.1081	-57.703018	121.406035	-1	1.576311253	TRUE	26.7468	-0.0237901	117.334	59.9162	853.777	0.1789	-56.381315	120.762631	-1	1.958301761	TRUE	30.7227
Rtca_37963	295395	rtca	63.8008	4.74117	1.00E+10	0.4751	-69.64964	147.29928	1	13.45676278	0	78.3623	47.2309	1	30.4238	TRUE	93.455	0.222435	9429.4	0.835	-69.416315	146.832631	1	420.145211	76.0055	12.0392	0.212604	TRUE	916.355	537.854	3057.58	0.1558	-71.253552	148.507104	1	1.703724431	TRUE	91.5229	0.037974	121.606	61.02	NaN	0.3094	-69.911331	147.822662	1	1.992887578	TRUE	83.3516
Ldhc_37966	29634	ldhc	1.08E-12	1.08E-12	1.08E-12	0.2471	-30.185842	68.371685	-1	1	1	8.73272	-7.6843	1.17959	1.00E-12	TRUE	100000	NaN	NaN	0.5118	-30.185842	66.371685	-1	NaN	8.73272	-7.6843	0	TRUE	4089.2	1045.84	1.00E+10	2.22E-04	-37.928813	81.857625	-1	3.909967108	TRUE	3.42333	-0.00147295	139.841	65.2926	1024.87	1.68E-04	-36.594224	81.188448	-1	2.14175879	TRUE	4.83396
Elf4_37985	302811	elf4	109.505	58.8805	984.207	-9999	-54.229538	118.459076	-1	1.859783799	0	36.6024	-26.7396	8.13689	107.835	TRUE	343.293	64.1491	1049.48	0.2494	-54.623381	117.246761	-1	5.351485835	36.541	-0.482094	0.583	TRUE	585.61	391.25	1147.9	0.3641	-54.970424	115.940847	-1	1.496766773	TRUE	34.5413	-0.0252202	159.947	70.4639	920.617	0.3748	-54.354018	116.708036	-1	2.269914098	TRUE	36.9361
Eva1a_38001	500221	eva1a	518.176	NaN	NaN	-9999	-82.358849	174.717697	-1	NaN	0	195.853	-80.7293	14.6369	476.503	TRUE	967.519	122.664	2483.26	0.1028	-82.358849	172.717697	-1	7.887554621	195.853	-3.57E-22	7.78482	TRUE	770.676	478.661	1953.6	0.2207	-82.539055	171.078111	-1	1.610066414	TRUE	198.441	-0.0817782	947.408	207.966	NaN	0.114	-82.277151	172.554301	1	4.555590818	TRUE	191.718
Sdr42e1_38014	307897	sdr42e1	106.341	42.2789	1.00E+10	-9999	-94.742582	199.485165	1	2.515226271	0	153.821	194.009	7.73503	99.9565	TRUE	367.524	50.9756	2048.86	0.1662	-95.45199	198.90398	1	7.209802337	154.568	7.66481	0.471748	TRUE	728.713	460.131	1729.77	0.2107	-96.050974	198.101949	1	1.583707683	TRUE	178.06	0.176118	125.984	62.2872	NaN	0.37	-94.895381	197.790762	1	2.022630653	TRUE	149.962
Slc28a2_38031	60423	slc28a2	464.053	91.2522	1.00E+10	0.6338	-117.536296	243.072592	-1	5.085389722	0	1012.96	-1199.93	1	936.373	TRUE	482.85	50.7168	1700.78	0.6867	-117.504167	243.008334	-1	9.520513913	1028.74	-7.565	0.64085	TRUE	659.457	427.946	1418.72	0.8481	-117.587615	241.17523	-1	1.540981806	TRUE	993.474	-0.604566	416.302	100.696	NaN	0.6316	-117.537794	243.075588	-1	4.13424565	TRUE	1012.14
AABR07048992.2_38045	298613	pramef5	13.5273	2.93E-05	1.00E+10	0.7898	-28.382151	64.764302	-1	461624.3	0	4.78064	-4.54856	1	3.35659	TRUE	18.3139	1.00E-12	1.00E+07	0.9398	-28.34949	64.69898	-1	1.83E+13	4.78357	-2.96421	0.0704456	TRUE	1615.15	742.323	1.00E+10	0.06661	-31.055541	68.111081	-1	2.175804872	TRUE	2.39392	-0.0025972	143.255	66.244	NaN	0.07694	-29.910787	67.821573	-1	2.162535475	TRUE	3.30826
LOC689412_38046	689412	loc689412	NaN	NaN	NaN	0.2358	-8.551083	25.102167	-1	NaN	1	1.34732	-1.16017	1.35097	1.00E-12	TRUE	100000	2.85E-10	1.00E+07	0.1014	-10.958498	25.916997	1	3.51E+14	0.492452	0	5.01E-13	TRUE	11356.7	1254.63	1.00E+10	0.04554	-10.937633	27.875265	1	9.051832014	TRUE	0.461771	1.28E-04	183.767	73.6178	976.811	0.03963	-9.965186	27.930371	-1	2.496230531	TRUE	0.755381
Bcap31_38072	293852	bcap31	473.486	34.0703	1.00E+10	0.5922	-88.279365	184.558729	1	13.89732406	0	243.305	135.515	1	279.132	TRUE	484.492	21.5198	48268.7	0.7961	-88.16929	184.338581	1	22.51377801	235.686	7.4322	0.393658	TRUE	873.224	521.112	2662.16	0.6884	-88.509252	183.018503	1	1.675693517	TRUE	252.583	0.0988207	295.113	89.2006	NaN	0.5777	-88.290918	184.581837	1	3.30841945	TRUE	244.169
Pus10_38074	305583	pus10	85.384	NaN	NaN	2.99E-04	-71.777261	151.554522	-1	NaN	0	184.104	-74.5199	18	85.7644	TRUE	361.331	60.1937	2832.36	9.00E-05	-77.411755	162.82351	-1	6.00280428	175.679	-3.97294	0.423472	TRUE	860.513	516.056	2558.6	9.00E-05	-78.628949	163.257899	-1	1.667479886	TRUE	164.245	-0.0596179	53.6528	35.6083	107.064	9.00E-05	-73.198934	154.397867	-1	1.506749831	TRUE	186.143
Nsmce1_38087	361645	nsmce1	97.0048	27.6912	174.126	0.6522	-83.185182	174.370364	1	3.503091235	0	115.514	175.677	18	99.8889	TRUE	98.5161	14.4866	443.042	0.08175	-84.598478	177.196957	1	6.800498392	111.12	10.271	0.418844	TRUE	486.003	337.5	854.333	0.03384	-86.469793	178.939587	1	1.440008889	TRUE	137.653	0.159484	70.0524	43.3714	176.495	0.4382	-83.384055	174.768109	1	1.615174977	TRUE	111.247
Gltpd2_38113	497943	gltpd2	128.044	92.5015	1.00E+10	-9999	-90.033446	190.066893	1	1.384237012	0	259.949	117.771	8.50397	109.265	TRUE	817.943	268.024	4891.26	0.01195	-90.326763	188.653525	1	3.051752828	266.23	0.298075	0.8594	TRUE	853.812	513.368	2506.08	0.04182	-90.341683	186.683366	1	1.663157813	TRUE	268.009	0.1113	384.2	96.6054	NaN	0.01339	-90.225501	188.451003	1	3.977003356	TRUE	261.231
Ophn1_38120	312108	ophn1	2.17E-12	2.17E-12	2.17E-12	0.6675	-22.502941	53.005882	-1	1	1	3.85163	-3.70803	1.22352	1.00E-12	TRUE	100000	NaN	NaN	0.9119	-22.502941	51.005882	-1	NaN	3.85163	-3.70803	0	TRUE	3284.78	982.582	1.00E+10	0.008524	-27.175596	60.351192	-1	3.343008522	TRUE	1.36873	-0.00104118	140.871	65.5563	1034.86	0.008437	-25.879822	59.759644	-1	2.148855259	TRUE	2.15876
Glt1d1_38124	304445	glt1d1	427.276	96.8445	997.858	0.2543	-79.708972	167.417943	1	4.41198003	0	48.211	339.688	1	2245.53	TRUE	357.677	29.7638	996.949	0.275	-79.654859	167.309718	1	12.01718195	44.4088	1.06588	0.668056	TRUE	524.857	359.077	960.648	0.5143	-79.72404	165.44808	1	1.461683706	TRUE	49.6568	0.103544	420.773	103.492	984.349	0.254	-79.709745	167.41949	1	4.065753875	TRUE	48.2936
Tor3a_38143	304884	tor3a	128.97	97.4687	953.404	-9999	-86.959769	183.919538	1	1.32319401	0	28.8134	220.773	6.13159	141.632	TRUE	346.098	88.2893	968.831	0.9142	-86.964917	181.929834	1	3.920044671	27.7437	0.279365	0.966645	TRUE	359.5	261.476	563.934	0.9928	-86.966315	179.932629	1	1.374887179	TRUE	28.4408	0.221313	335.464	98.6466	852.526	0.9185	-86.964344	181.928688	1	3.400664595	TRUE	27.6996
Mrpl35_38154	297334	mrpl35	285.091	90.8016	962.621	-9999	-65.224639	140.449277	1	3.139713397	0	48.2453	330.371	1.03252	3173.62	TRUE	301.346	77.5012	962.667	0.985	-65.224815	138.44963	1	3.888275278	48.1501	0.127645	0.926859	TRUE	331.069	243.126	508.067	0.9914	-65.23329	136.466581	1	1.361717792	TRUE	48.7113	0.0765637	288.426	93.1804	815.339	0.9959	-65.224651	138.449303	1	3.095350524	TRUE	48.2169
Akap6_38169	64553	akap6	110.968	73.4854	998.246	-9999	-66.980905	143.96181	-1	1.510068667	0	86.79	-48.2066	9.94614	107.581	TRUE	460.755	106.73	1324	0.135	-67.359215	142.718429	-1	4.317014897	85.7985	-0.451935	0.674856	TRUE	625.616	411.445	1287.9	0.2787	-67.51952	141.03904	-1	1.520533729	TRUE	83.4503	-0.0456974	202.11	78.1878	NaN	0.1795	-67.142615	142.28523	-1	2.58493013	TRUE	87.0979
Irak4_38171	300177	irak4	104.047	NaN	NaN	0.9189	-69.62079	147.241581	-1	NaN	0	126.4	-44.7626	18	98.9074	TRUE	359.615	27.2631	5828.31	0.3452	-70.061047	148.122095	-1	13.19053959	128.152	-3.5193	0.378677	TRUE	847.193	510.696	2455.54	0.2944	-70.838474	147.676947	-1	1.658898836	TRUE	120.13	-0.0401865	128.289	62.8281	NaN	0.7733	-69.65709	147.31418	-1	2.041904816	TRUE	127.661
Ptprj_38172	29645	ptprj	875.196	203.866	1.00E+10	-9999	-85.699236	181.398471	-1	4.29299638	0	389.036	-136.016	8.70583	856.36	TRUE	954.667	35.3453	1594.27	0.04908	-85.699236	179.398471	-1	27.00972972	389.036	-8.95E-23	8.02727	TRUE	680.285	437.842	1505.62	0.1252	-85.840746	177.681492	-1	1.553722576	TRUE	392.693	-0.110227	887.948	173.946	NaN	0.05007	-85.682452	179.364903	1	5.104733653	TRUE	386.458
Uqcrc1_38174	301011	uqcrc1	69.1335	10.7574	377.605	0.3646	-98.625226	205.250451	1	6.426599364	0	507.88	349.357	1	95.2115	TRUE	39.6124	1.32928	389.635	0.8554	-98.230841	204.461682	1	29.79989167	482.077	52.064	0.276405	TRUE	593.849	395.474	1175.56	0.07636	-100.786574	207.573147	1	1.501613254	TRUE	564.466	0.277285	91.9613	51.9211	362.197	0.2773	-98.804341	205.608682	1	1.771173954	TRUE	518.238
Id3_38181	25585	id3	663.447	119.619	1.00E+10	0.708	-81.013727	170.027454	-1	5.546334612	0	240.138	-385.05	1	3728.72	TRUE	665.015	86.9905	2556.43	0.7174	-81.009082	170.018165	-1	7.644685339	240.886	-0.241097	0.843957	TRUE	719.114	455.791	1682.66	0.9294	-81.016809	168.033618	-1	1.577727511	TRUE	239.45	-0.0808941	656.977	115.705	NaN	0.7079	-81.013799	170.027597	-1	5.678034657	TRUE	240.12
Kcnip1_38196	65023	kcnip1	891.812	NaN	NaN	-9999	-15.43981	40.879619	1	NaN	0	0.0773198	17.641	8.05937	1164.16	TRUE	934.461	208.854	986.173	0.7564	-15.43981	38.879619	1	4.474230802	0.0773188	1.88E-34	11.443	TRUE	455.144	319.784	776.261	0.7575	-15.669374	37.338749	1	1.423285718	TRUE	-0.0614958	0.00410091	750.439	167.804	964.923	0.8049	-15.42221	38.844419	-1	4.472116279	TRUE	0.132007
Dcaf8_38198	364050	dcaf8	619.835	79.6122	1.00E+10	0.5257	-89.027602	186.055203	1	7.785678577	0	565.188	183.665	1	663.913	TRUE	590.519	35.1436	21266.7	0.6026	-88.961827	185.923654	1	16.80303099	558.784	3.46867	0.507412	TRUE	833.391	505.078	2354.27	0.7711	-89.086164	184.172327	1	1.650024353	TRUE	569.91	0.106736	496.011	103.543	NaN	0.5228	-89.030497	186.060993	1	4.790386603	TRUE	565.511
Zfand3_38199	361816	zfand3	4.79E-06	4.79E-06	4.80E-06	0.009677	-109.393537	226.787074	-1	1	1	1611.92	-269.831	1	2.00E-07	TRUE	70.6028	6.38E-07	1.00E+07	0.01398	-109.067286	226.134572	-1	1.11E+08	1607.69	-164.746	0.102264	TRUE	959.913	554.163	3543.66	0.0207	-109.924591	225.849182	-1	1.732185296	TRUE	1479.55	-0.277482	996.571	160.876	1043.84	0.005734	-109.862786	227.725572	1	6.194653025	TRUE	1465.63
Gns_38204	100909505;299825	loc100909505;gns	165.183	NaN	NaN	-9999	-63.773593	137.547187	1	NaN	0	54.2206	39.6942	5.86633	155.098	TRUE	631.523	139.283	1147.79	0.9507	-63.774582	135.549165	1	4.534099639	54.1445	0.0143952	1.14712	TRUE	585.373	391.129	1147.11	0.9913	-63.781402	133.562804	1	1.496623876	TRUE	53.7098	0.0401164	658.557	123.416	NaN	0.9454	-63.775017	135.550034	1	5.336074739	TRUE	54.1035
Naa80_38212	100910872	naa80	77.8684	4.53699	440.366	0.04621	-81.040521	170.081042	-1	17.16300896	0	212.021	-145.155	1	116.192	TRUE	11.6477	0.163718	185.101	0.4546	-79.33308	166.666161	-1	71.14489549	231.916	-30.1658	0.231387	TRUE	550.074	372.658	1035.01	0.02421	-82.774607	171.549214	-1	1.476082628	TRUE	191.727	-0.116004	104.515	56.1577	516.907	0.03466	-81.284333	170.568666	-1	1.8610983	TRUE	207.456
Rpl36a_38249	292964	rpl36a	681.572	233.811	968.367	-9999	-132.31295	274.6259	1	2.915055322	0	2057.35	6450.93	2.76271	1338.58	TRUE	727.911	192.03	981.796	0.5278	-132.312956	272.625911	1	3.790610842	2057.44	2.65E-05	2.62532	TRUE	427.618	303.432	710.463	0.6864	-132.489939	270.979878	1	1.40927127	TRUE	1988.69	2.04357	693.016	152.136	945.598	0.5322	-132.30875	272.6175	-1	4.555240048	TRUE	2066.09
Cfap298_38265	288269	cfap298	82.053	24.1116	213.969	-9999	-82.522454	175.044909	1	3.403050814	0	284.355	165.739	2.24311	102.078	TRUE	81.1989	10.0167	410.058	0.1906	-83.378882	174.757765	1	8.106352392	277.021	11.7437	0.392187	TRUE	489.545	339.5	863.638	0.05491	-85.424521	176.849041	1	1.441958763	TRUE	304.695	0.149855	73.057	44.6568	193.635	0.7801	-82.561438	173.122876	1	1.635965855	TRUE	280.486
Akr1b1_38281	24192	akr1b1	312.439	23.5681	1.00E+10	0.6596	-60.917508	129.835016	-1	13.25685991	0	58.4848	-31.6553	1	177.249	TRUE	363.367	14.7121	14920.1	0.9851	-60.820654	129.641308	-1	24.69851347	60.2598	-2.49372	0.353949	TRUE	849.714	511.717	2474.66	0.5607	-61.398964	128.797928	-1	1.66051548	TRUE	55.2127	-0.0243795	205.809	78.3226	NaN	0.6253	-60.93974	129.87948	-1	2.627708988	TRUE	58.1238
Serbp1_38288	246303	serbp1	103.466	61.4665	500.744	-9999	-116.278009	242.556018	1	1.683290898	0	3255	946.466	7.069	110.016	TRUE	268.329	73.4001	971.631	0.01975	-117.153038	242.306076	1	3.655703466	3276.37	9.30885	0.667776	TRUE	443.61	313.103	748.703	0.04654	-117.503499	241.006998	1	1.416818108	TRUE	3324.05	0.894695	127.043	62.8542	662.939	0.03533	-116.650559	241.301118	1	2.021233267	TRUE	3248.81
Cd6_38295	25752;100911366	cd6;loc100911366	NaN	NaN	NaN	0.1815	-38.512962	85.025924	-1	NaN	1	7.67385	-5.70008	1.70942	1.00E-12	TRUE	368.068	7.80E-06	1.00E+07	0.212	-38.399173	84.798346	-1	4.72E+07	7.65327	-4.27368	0.0622682	TRUE	1427.52	697.399	1.00E+10	0.1192	-39.746981	85.493962	-1	2.046920056	TRUE	4.58568	-0.00464306	1970.83	1177.06	NaN	0.04099	-39.708372	87.416744	-1	1.674366642	TRUE	4.85874
Naprt_38308	315085	naprt	16.1112	NaN	NaN	-9999	-113.213853	236.427705	1	NaN	0	685.31	383.973	7.36172	13.0534	TRUE	276.827	1.45292	1.00E+07	0.1078	-114.504478	237.008957	1	190.5314814	669.748	104.077	0.209978	TRUE	1332.81	672.342	68266	0.04901	-116.227175	238.454351	1	1.982339345	TRUE	812.958	0.278483	80.0651	47.4906	261.311	0.9682	-113.21233	234.424659	1	1.685914686	TRUE	687.756
Mgat2_38312	94273	mgat2	NaN	NaN	NaN	0.4386	-90.202835	188.405669	-1	NaN	0	255.127	-93.5646	1	7.72072	TRUE	379.303	1.92E-06	1.00E+07	0.7958	-89.936386	187.872772	-1	1.98E+08	255.467	-37.2012	0.154339	TRUE	1313.23	666.97	39999.2	0.3038	-91.094133	188.188265	-1	1.968949128	TRUE	216.857	-0.0752864	226.036	80.6993	NaN	0.2329	-90.614545	189.22909	-1	2.800966055	TRUE	231.048
Cd4_38316	24932	cd4	97.5432	26.8502	227.639	0.6816	-85.625035	179.25007	-1	3.632866794	0	323.094	-171.864	18	99.0515	TRUE	125.406	15.6015	594.452	0.09556	-86.929956	181.859912	-1	8.038073262	327.447	-11.4586	0.400675	TRUE	560.588	378.225	1067.38	0.04799	-88.577533	183.155067	-1	1.482154802	TRUE	299.36	-0.154487	75.9766	45.8498	213.832	0.477	-85.793773	179.587547	-1	1.657075931	TRUE	327.595
Kif13a_38339	308173	kif13a	12.4934	3.76046	70.7388	0.8858	-65.26576	138.53152	1	3.322306314	0	96.8575	62.4845	1	18.2512	TRUE	5.18894	0.010764	155.936	0.2028	-66.066468	140.132936	1	482.0642884	95.9982	19.8571	0.174903	TRUE	806.779	494.048	2173.19	0.002757	-71.149216	148.298431	1	1.632997199	TRUE	119.23	0.0428954	57.6381	37.6023	121.433	0.1422	-66.332369	140.664738	1	1.532834428	TRUE	105.111
LOC102551575_38357	102551575	loc102551575	9.45E-05	9.45E-05	9.45E-05	0.8786	-26.270557	60.541113	-1	1	1	3.46507	-3.40268	1.40996	1.02E-05	TRUE	100000	NaN	NaN	0.9884	-26.270557	58.541113	-1	NaN	3.46507	-3.40269	0	TRUE	3216.05	976.147	1.00E+10	0.05823	-29.102294	64.204588	-1	3.294636976	TRUE	1.23967	-0.00117693	186.792	74.4584	1038.43	0.04402	-28.286726	64.573453	-1	2.508675986	TRUE	1.94199
Immt_38360	312444	immt	109.864	72.633	962.936	-9999	-108.135834	226.271667	1	1.512590696	0	464.511	666.166	7.44442	118.421	TRUE	268.301	73.1931	967.859	0.2035	-108.416806	224.833612	1	3.665659741	467.189	3.55862	0.757521	TRUE	382.282	275.836	610.888	0.3832	-108.567601	223.135201	1	1.385903218	TRUE	488.157	0.648769	181.995	74.7576	772.839	0.2427	-108.290593	224.581186	1	2.434468201	TRUE	460.704
Gucy1a3_38363	497757	gucy1a1	10.2595	NaN	NaN	-9999	-24.988875	59.97775	-1	NaN	0	4.30298	-4.01186	6.4787	8.58874	TRUE	2.29315	1.00E-12	1.00E+07	0.4128	-25.23043	58.460859	-1	2.29E+12	4.30635	-2.97722	0.0437286	TRUE	2297.98	867.035	1.00E+10	0.0251	-28.579797	63.159594	-1	2.650388969	TRUE	2.01754	-0.00160245	101.475	54.9157	1052.44	0.08144	-26.413036	60.826072	-1	1.847832223	TRUE	3.09333
Arap2_38372	305367	arap2	12.0432	NaN	NaN	-9999	-47.865814	105.731627	-1	NaN	0	20.5667	-14.3393	7.82544	10.7501	TRUE	72.9929	4.68E-07	1.00E+07	0.1129	-49.019288	106.038576	-1	1.56E+08	20.7667	-6.12958	0.13197	TRUE	1596.47	738.104	1.00E+10	0.019	-51.726244	109.452489	-1	2.162933679	TRUE	14.2755	-0.00779906	72.1715	44.172	196.541	0.4384	-48.063222	104.126445	-1	1.6338744	TRUE	18.8315
LOC100911685_38377	24420;100911685	gspt1;loc100911685	92.8118	NaN	NaN	-9999	-113.439045	236.878089	1	NaN	0	1680.08	480.14	9.36935	86.1595	TRUE	549.521	88.0847	8925.5	0.002742	-115.81884	239.637679	1	6.238552212	1722.36	20.8867	0.45268	TRUE	941.655	547.391	3327.34	0.005602	-116.517438	239.034877	1	1.720260289	TRUE	1786.59	0.400206	86.6488	49.9246	323.33	0.02062	-114.012374	236.024747	1	1.735593275	TRUE	1669.2
Rabl3_38389	360720	rabl3	111.249	91.8398	1.00E+10	0.4987	-78.907504	165.815008	1	1.211337568	0	176.354	74.0652	18	106.052	TRUE	620.268	129.132	2601.5	0.4004	-79.032177	166.064354	1	4.803364	177.001	0.508426	0.720883	TRUE	735.778	463.3	1765.35	0.6585	-79.096466	164.192931	1	1.588124325	TRUE	179.858	0.0714617	334.852	93.498	NaN	0.4474	-78.967315	165.934629	1	3.58138142	TRUE	175.905
Cdc37l1_38407	293886	cdc37l1	97.5908	44.4359	169.664	0.05005	-95.704359	199.408718	-1	2.196215222	0	1422.27	-365.795	18	101.141	TRUE	170.575	40.8935	547.758	0.005458	-97.644952	203.289904	-1	4.171200802	1414.58	-8.38308	0.547239	TRUE	438.178	309.818	735.5	0.007546	-98.671256	203.342512	-1	1.414307755	TRUE	1382.55	-0.336204	78.9251	47.0793	229.653	0.02482	-96.302537	200.605074	-1	1.676428919	TRUE	1427.32
Rfk_38410	311241;499328	rgd1560961;rfk	98.6761	NaN	NaN	0.2514	-78.160474	164.320948	-1	NaN	0	132.233	-66.8714	18	92.8751	TRUE	556.848	61.6146	27419.3	0.03039	-79.846208	167.692415	-1	9.037598232	128.938	-4.40223	0.39854	TRUE	1016.23	574.345	4352.54	0.04479	-80.608317	167.216635	-1	1.769372067	TRUE	117.653	-0.0560252	95.6575	53.0977	490.306	0.1639	-78.471555	164.94311	-1	1.801537543	TRUE	134.184
Sptlc1_38450	361213	sptlc1	115.246	NaN	NaN	0.1722	-71.607526	151.215051	1	NaN	0	133.432	74.7911	18	115.914	TRUE	575.915	187.185	989.883	0.168	-71.626005	151.252011	1	3.076715549	133.875	0.00704904	1.34111	TRUE	471.389	329.175	816.701	0.3656	-71.681692	149.363385	1	1.432031594	TRUE	132.386	0.0755018	629.621	129.527	962.805	0.1653	-71.637988	151.275976	1	4.860924749	TRUE	133.946
Camk2n2_38456	59314	camk2n2	612.385	101.904	1.00E+10	0.5577	-79.321724	166.643449	-1	6.009430444	0	175.705	-160.84	1	1238.8	TRUE	601.838	51.198	4392.39	0.5934	-79.292339	166.584678	-1	11.75510762	177.989	-0.861287	0.644059	TRUE	755.711	472.132	1870.21	0.823	-79.344622	164.689244	-1	1.600634992	TRUE	173.961	-0.0704915	565.623	108.711	573.291	0.5566	-79.322629	166.645258	-1	5.202996937	TRUE	175.618
Gpcpd1_38463	362219	gpcpd1	893.244	NaN	NaN	-9999	-64.160716	138.321433	1	NaN	0	61.2072	43.7539	9.29109	875.097	TRUE	959.648	104.363	1727.13	0.2688	-64.160717	136.321433	1	9.195289518	61.2072	1.51E-24	8.45099	TRUE	692.064	443.355	1557.16	0.4973	-64.247713	134.495425	1	1.560970329	TRUE	60.0229	0.034775	868.302	156.334	NaN	0.2685	-64.161508	136.323015	-1	5.554146891	TRUE	61.5027
Afg3l1_38468	361436	afg3l1	979.223	NaN	NaN	0.001009	-65.975014	139.950029	1	NaN	0	70.8953	153.062	18	1068.48	TRUE	100000	1.00E-12	1.00E+07	9.00E-05	-70.157491	146.314982	1	1.00E+17	78.399	0	0.0890927	TRUE	765.068	476.224	1921.85	0.002924	-66.404257	138.808514	1	1.6065297	TRUE	69.9605	0.0352376	217.264	76.8768	868.312	0.002386	-65.182397	138.364794	-1	2.826132201	TRUE	76.0194
Slc25a11_38474	64201	slc25a11	937.145	NaN	NaN	-9999	-75.493029	160.986058	1	NaN	0	147.049	196.604	17.6431	1006.43	TRUE	916.072	237.745	987.616	0.05465	-75.493029	158.986058	1	3.853170414	147.049	1.13E-24	8.63788	TRUE	473.355	330.302	821.694	0.1008	-75.941518	157.883036	1	1.433097589	TRUE	144.044	0.0940847	837.096	248.011	981.019	0.06841	-75.30704	158.61408	-1	3.375237389	TRUE	151.367
Srp14_38505	296076	srp14	148.935	57.3839	951.87	0.8114	-98.517804	205.035608	1	2.595414393	0	627.326	695.702	1	560.11	TRUE	155.451	30.0909	950.401	0.9877	-98.489447	204.978894	1	5.166046878	620.177	6.76048	0.608744	TRUE	349.679	255.188	544.296	0.6001	-99.000047	204.000095	1	1.37027995	TRUE	649.502	0.42865	143.996	67.4314	662.835	0.799	-98.521765	205.043531	1	2.135444318	TRUE	628.015
Anapc13_38512	685029	anapc13	252.123	79.2117	971.84	0.7228	-90.077284	188.154569	1	3.182901011	0	434.672	547.089	1	1219.7	TRUE	265.628	50.354	971.551	0.7784	-90.053975	188.107949	1	5.275211503	432.083	1.52579	0.737453	TRUE	389.533	280.349	626.29	0.8567	-90.169016	186.338032	1	1.389457426	TRUE	440.748	0.241751	243.125	85.7828	839.121	0.7204	-90.078422	188.156844	1	2.834192869	TRUE	434.813
Pold3_38518	293144	pold3	121.858	92.6941	1.00E+10	-9999	-71.281038	152.562077	1	1.314625203	0	106.949	52.9866	8.44032	112.786	TRUE	638.305	193.003	1863.18	0.04522	-71.527045	151.054089	1	3.307228385	108.733	0.14823	0.847359	TRUE	694.699	444.58	1568.94	0.1318	-71.548695	149.097389	1	1.562596158	TRUE	109.628	0.0508745	343.489	94.5401	NaN	0.05014	-71.440213	150.880425	1	3.633262499	TRUE	107.192
C1qa_38543	298566	c1qa	103.8	58.7223	965.429	-9999	-91.837995	193.67599	-1	1.767641935	0	477.991	-250.166	16.9138	106.032	TRUE	228.409	44.6117	972.216	0.5104	-92.019339	192.038678	-1	5.119934905	481.824	-3.78701	0.609616	TRUE	439.887	310.832	739.551	0.541	-92.417114	190.834228	-1	1.41519213	TRUE	465.204	-0.240965	153.811	69.4438	769.524	0.6738	-91.891349	191.782698	-1	2.214898954	TRUE	481.114
Hdx_38545	317617	hdx	10.3999	9.95E-06	1.00E+10	0.4692	-39.507405	87.01481	-1	1045051.183	0	12.3196	-10.8026	1	6.76531	TRUE	6.88867	2.10E-06	3988.89	0.9844	-39.245721	86.491441	-1	3288053.803	12.3581	-5.08661	0.123487	TRUE	1032.32	579.941	4634.52	0.03055	-42.733863	91.467727	-1	1.780043142	TRUE	7.50167	-0.00751355	109.912	57.6418	1449.95	0.05656	-41.063283	90.126566	-1	1.906810683	TRUE	9.51663
Prps2_38547	24689	prps2	33.1075	2.71E-05	1.00E+10	0.9399	-50.678054	109.356107	-1	1219788.52	0	25.5289	-15.7873	1	11.2523	TRUE	82.4256	1.53E-04	1.00E+07	0.5423	-50.860831	109.721662	-1	538142.028	25.6418	-6.47759	0.137787	TRUE	1332.68	672.327	68134.8	0.08571	-53.132027	112.264055	-1	1.982190214	TRUE	18.9622	-0.0100602	107.67	56.9143	1144.85	0.2612	-51.306306	110.612612	-1	1.891791694	TRUE	22.5889
Hira_38551	363849	hira	NaN	NaN	NaN	0.006318	-58.990436	125.980872	-1	NaN	1	28.8433	-13.2052	3.27875	1.00E-12	TRUE	30229.5	1.00E-12	1.00E+07	0.006577	-58.954237	125.908474	-1	3.02E+16	28.7384	-10.0611	0.0575333	TRUE	1234.98	644.596	14339.3	0.02425	-58.981002	123.962003	-1	1.91589771	TRUE	22.65	-0.0147697	1049.12	384.89	NaN	0.01198	-58.418896	124.837792	1	2.725765803	TRUE	19.8217
Raet1e_38563	292450	raet1e	NaN	NaN	NaN	-9999	-15.9075	41.815	1	NaN	0	0.300314	1.53822	14.6496	757.617	TRUE	859.378	56.09	1.00E+07	0.5961	-15.332505	38.66501	1	15.32141202	-0.0837761	0.130837	0.390773	TRUE	1132.42	613.174	7280.27	0.6071	-15.691075	37.382149	1	1.846816727	TRUE	0.22353	0.00165013	215.204	79.3743	NaN	0.9045	-15.199254	38.398509	1	2.711255406	TRUE	-0.0479996
Cpb2_38577	113936	cpb2	111.029	3.97898	611.925	0.008929	-133.198122	274.396245	-1	27.90388492	0	5186.85	-2455.1	1	189.614	TRUE	8.48093	0.0987794	151.817	0.1307	-130.921425	269.842851	-1	85.85727389	5590.19	-494.117	0.227892	TRUE	500.201	349.085	911.334	0.011	-134.289041	274.578082	-1	1.432891703	TRUE	4950.47	-1.89393	127.215	62.833	715.049	0.007526	-133.351103	274.702206	-1	2.024652651	TRUE	5140.53
Erh_38581	681415	erh	123.418	92.4241	1.00E+10	-9999	-101.460911	212.921821	1	1.335344353	0	589.344	257.839	7.9474	113.426	TRUE	640.87	192.183	1914.41	0.04818	-101.70839	211.416779	1	3.334686211	598.041	0.751824	0.841379	TRUE	699.53	446.819	1590.79	0.1387	-101.731738	209.463477	1	1.565578008	TRUE	602.612	0.247403	340.476	94.2389	NaN	0.05361	-101.618949	211.237898	1	3.612902952	TRUE	590.448
Ube4b_38582	298652	ube4b	929.949	NaN	NaN	-9999	-77.465514	164.931028	1	NaN	0	257.988	228.007	10.9939	1048.12	TRUE	929.582	472.175	1023.46	0.01544	-77.465514	162.931028	1	1.968723461	257.988	3.78E-22	7.78425	TRUE	609.295	403.299	1229	0.02127	-78.382811	162.765622	1	1.510777364	TRUE	256.019	0.0831151	97.9205	53.3678	1015.9	0.3397	-74.988384	157.976768	-1	1.83482362	TRUE	273.976
Cox14_38592	681219	cox14	207.943	56.4791	983.523	0.1383	-82.305279	172.610558	1	3.681769008	0	255.367	196.128	1	447.171	TRUE	108.286	6.12213	971.218	0.2666	-81.824111	171.648223	1	17.68763486	242.039	9.57304	0.394244	TRUE	489.998	339.756	864.833	0.2389	-82.638794	171.277587	1	1.442205583	TRUE	263.496	0.129299	196.016	77.6073	881.213	0.1342	-82.328443	172.656886	1	2.525741779	TRUE	256.148
LOC108349606_38597	296596;108353795;108349606	rpl7a;loc108353795;loc108349606	676.092	NaN	NaN	0.004033	-97.656138	203.312275	1	NaN	0	632.646	317.392	18	685.208	TRUE	908.456	422.609	982.783	0.004033	-97.656138	203.312275	1	2.149637135	632.645	7.63E-24	8.5396	TRUE	478.785	333.387	835.519	0.004471	-98.931941	203.863882	1	1.436123784	TRUE	624.689	0.311937	87.5019	49.7888	866.795	0.1218	-94.718491	197.436982	-1	1.757461517	TRUE	682.512
Ten1_38604	360664	ten1	323.939	105.664	944.601	-9999	-76.050458	162.100915	1	3.065746139	0	63.514	10701.9	1.25548	25311.4	TRUE	324.547	85.6388	944.632	0.2092	-76.049912	160.099825	1	3.789719146	63.4909	0.0332394	1.24619	TRUE	243.687	183.811	352.682	0.4256	-76.115717	158.231435	1	1.325747643	TRUE	60.5244	0.18444	354.192	106.943	763.276	0.2158	-76.027353	160.054707	1	3.311969928	TRUE	63.3213
Cnnm3_38613	301345	cnnm3	11.8055	NaN	NaN	-9999	-71.83387	153.66774	-1	NaN	0	127.239	-46.1846	13.6808	10.777	TRUE	308.739	1.00E-12	1.00E+07	0.02008	-73.626826	155.253652	-1	3.09E+14	127.931	-21.2649	0.107702	TRUE	2785.41	930.973	1.00E+10	0.006756	-75.921892	157.843783	-1	2.991934245	TRUE	105.975	-0.0159723	61.0665	39.2061	136.895	0.6938	-71.001978	150.003955	-1	1.5575765	TRUE	124.274
Pgrmc2_38619	361940	pgrmc2	94.2802	36.5801	122.161	-9999	-104.95869	219.917381	1	2.577363102	0	1035.52	1623.91	8.91014	117.136	TRUE	52.7991	21.3899	137.539	0.4343	-105.262602	218.525203	1	2.468412662	1010.82	12.7904	0.703594	TRUE	142.036	109.696	195.654	0.1539	-106.828352	219.656705	1	1.294814761	TRUE	1079.75	1.59333	60.1334	39.2577	126.284	0.6708	-105.047346	218.094692	1	1.531760648	TRUE	1019.21
Mpp6_38638	362359	mpp6	98.8416	NaN	NaN	0.001702	-78.813083	165.626166	-1	NaN	0	265.565	-76.179	18	94.788	TRUE	671.958	156.913	7356.85	1.83E-04	-80.888732	169.777463	-1	4.282360289	256.914	-1.53325	0.557476	TRUE	911.181	535.878	3006.13	6.21E-04	-81.274123	168.548247	-1	1.700351573	TRUE	250.514	-0.0647131	104.537	56.0191	1472.45	8.10E-04	-79.498792	166.997585	-1	1.866095671	TRUE	266.263
Pdcd5_38643	292814	pdcd5	91.9115	38.0338	188.871	-9999	-95.386831	200.773662	1	2.416574205	0	913.787	297.411	5.82968	97.3702	TRUE	189.337	34.6988	694.778	0.01441	-97.335523	202.671046	1	5.456586395	919.151	11.3167	0.476016	TRUE	546.585	370.834	1024.65	0.01556	-98.504676	203.009352	1	1.473934429	TRUE	954.594	0.267138	77.7268	46.5481	225.292	0.08202	-95.853862	199.707723	1	1.669816813	TRUE	908.007
Fech_38687	361338	fech	125.254	88.0822	1.00E+10	-9999	-92.630069	195.260137	1	1.42201262	0	507.901	147.05	7.82082	110.371	TRUE	704.039	196.364	3244.21	0.06304	-92.919298	193.838597	1	3.585377157	513.67	0.659565	0.778734	TRUE	782.333	483.683	2021.5	0.17	-92.9634	191.926799	1	1.617449859	TRUE	517.699	0.139442	308.764	90.8697	NaN	0.07378	-92.789859	193.579718	1	3.3978763	TRUE	508.204
Snx24_38695	361328	snx24	123.497	NaN	NaN	-9999	-74.14422	158.288441	-1	NaN	0	104.245	-47.8301	16.5599	111.369	TRUE	877.151	294.098	4785.46	0.1333	-74.186692	156.373384	-1	2.982512632	103.283	-0.0216581	1.11209	TRUE	858.829	515.381	2545.25	0.3228	-74.190623	154.381247	-1	1.666396317	TRUE	103.689	-0.0472909	859.355	124.827	NaN	0.1326	-74.190623	156.381246	-1	6.884367965	TRUE	103.684
Coro6_38701	245982	coro6	902.097	NaN	NaN	-9999	-61.849852	133.699704	1	NaN	0	31.199	42.7163	16.4077	902.844	TRUE	940.911	331.829	1064.8	0.04793	-61.849852	131.699705	1	2.835529746	31.199	3.32E-25	8.67855	TRUE	602.449	399.844	1205.04	0.0889	-62.313907	130.627813	1	1.506710117	TRUE	30.1349	0.036082	922.134	388.018	1037.39	0.08335	-61.392847	130.785693	-1	2.37652377	TRUE	34.4095
Elmo3_38753	291962	elmo3	138.8	NaN	NaN	-9999	-28.17751	66.355019	1	NaN	0	1.65874	5.5663	6.88312	127.048	TRUE	581.335	109.813	1600.99	0.8108	-28.194843	64.389686	1	5.293863204	1.62436	0.0204625	0.8126	TRUE	656.208	426.383	1405.6	0.9514	-28.216047	62.432093	1	1.539010702	TRUE	1.74866	0.00550521	468.337	104.581	NaN	0.8354	-28.187771	64.375542	1	4.478222622	TRUE	1.62125
Xk_38759	497078	xk	747.05	NaN	NaN	-9999	-46.321062	102.642124	1	NaN	0	5.77598	52.6094	2.82156	1284.6	TRUE	790.865	163.195	999.145	0.819	-46.32106	100.642121	1	4.846134992	5.77555	2.18E-07	2.63384	TRUE	527.102	360.299	967.089	0.8928	-46.408253	98.816507	1	1.462957155	TRUE	5.16931	0.0178547	737.984	144.695	1004.95	0.8174	-46.321535	100.643071	-1	5.100272988	TRUE	5.74966
Prcp_38762	293118	prcp	NaN	NaN	NaN	0.177	-68.025629	144.051259	1	NaN	1	32.0292	29.1819	1	0.243577	TRUE	111.287	1.00E-12	1.00E+07	0.2417	-67.799778	143.599556	1	1.11E+14	32.181	19.8415	0.0806426	TRUE	1292.8	661.252	27636.9	0.1088	-69.332577	144.665155	1	1.955079153	TRUE	47.5029	0.0243283	630.784	102.974	NaN	0.03951	-69.233762	146.467525	1	6.125662789	TRUE	45.4333
Nudcd3_38763	100125378	nudcd3	942.863	NaN	NaN	-9999	-31.233142	72.466283	1	NaN	0	1.94795	31.7745	7.99012	1191.85	TRUE	966.731	205.206	1403.51	0.5866	-31.233142	70.466283	1	4.711026968	1.94795	8.67E-35	11.6198	TRUE	665.299	430.739	1442.56	0.7545	-31.366976	68.733953	1	1.544552502	TRUE	1.73384	0.00640947	877.046	170.911	NaN	0.6086	-31.216372	70.432744	-1	5.131594807	TRUE	2.07979
Ctla2a_38768	498690	ctla2a	99.5767	35.5655	369.822	0.5762	-91.632795	191.26559	-1	2.799811615	0	466.158	-225.314	18	100.661	TRUE	178.339	26.4683	708.278	0.143	-92.549304	193.098608	-1	6.737833559	469.295	-10.0281	0.456236	TRUE	547.925	371.513	1028.49	0.115	-93.639332	193.278663	-1	1.474847448	TRUE	440.238	-0.206307	94.1004	52.6885	380.659	0.4203	-91.801307	191.602615	-1	1.785976067	TRUE	470.902
AABR07055878.1_38799			108.916	63.6736	989.068	-9999	-97.224587	204.449175	1	1.710536235	0	451.648	238.302	9.10826	105.459	TRUE	425.79	90.905	1370.31	0.11	-97.761853	203.523705	1	4.683900776	456.91	3.40595	0.614343	TRUE	639.257	418.154	1339.12	0.2134	-98.028937	202.057874	1	1.528759739	TRUE	472.377	0.222792	165.274	71.4654	NaN	0.1716	-97.418819	202.837637	1	2.312643601	TRUE	449.396
Akap17b_38811	313434	akap17b	1.50E-10	1.50E-10	1.50E-10	0.003167	-42.631331	93.262662	1	1	1	1.92685	7.76615	1.00001	1.00E-12	TRUE	100000	1.00E-12	1.00E+07	0.002279	-45.535651	95.071302	1	1.00E+17	7.64928	0	1.45E-08	TRUE	3205.1	975.104	1.00E+10	9.12E-04	-45.276944	96.553888	-1	3.286931445	TRUE	8.31181	-0.0027666	1440.29	164.887	NaN	1.87E-04	-45.256943	98.513885	1	8.735012463	TRUE	8.04876
Vax2_38829	64572;108350721	vax2;loc108350721	933.196	NaN	NaN	-9999	-31.445689	72.891378	1	NaN	0	1.40422	45.331	8.05111	1235.67	TRUE	953.564	234.275	1140.87	0.6302	-31.445689	70.891378	1	4.070276385	1.40421	1.03E-30	10.2771	TRUE	607.96	402.627	1224.29	0.7335	-31.639743	69.279486	1	1.509983185	TRUE	1.16976	0.00711539	865.037	185.721	1090.59	0.7024	-31.402828	70.805656	-1	4.657723144	TRUE	1.60895
Ptprr_38832	94202	ptprr	3.46E-05	3.46E-05	3.46E-05	-9999	-17.224936	44.449871	-1	1	1	2.81025	-2.6761	2.05927	1.99E-05	TRUE	100000	NaN	NaN	0.9692	-17.224936	40.449871	-1	NaN	2.81025	-2.6761	0	TRUE	2630.44	912.343	1.00E+10	0.01487	-21.401807	48.803613	-1	2.883170036	TRUE	1.06815	-9.59E-04	170.739	71.732	1056.76	0.01033	-20.482082	48.964164	-1	2.380234763	TRUE	1.56411
Ndufb2_38834	362344	ndufb2	69.4167	24.6667	261.053	0.6983	-114.594898	237.189796	1	2.814186738	0	1723.08	1087.42	1	152.216	TRUE	54.7623	5.53565	324.362	0.6104	-114.649617	237.299234	1	9.892659399	1683.02	78.2063	0.368274	TRUE	456.641	320.566	779.55	0.08905	-116.938386	239.876772	1	1.42448357	TRUE	1850.78	0.843965	80.446	47.9296	246.636	0.6028	-114.655219	237.310438	1	1.678420016	TRUE	1735.51
Hnrnpdl_38835	305178	hnrnpdl	108.501	80.9102	1.00E+10	0.435	-96.997861	201.995723	-1	1.341005213	0	1185.17	-211.971	18	105.178	TRUE	524.289	109.078	1747.2	0.316	-97.195818	202.391636	-1	4.806551275	1183.09	-1.89671	0.682655	TRUE	675.389	435.531	1484.71	0.5402	-97.308942	200.617885	-1	1.550725436	TRUE	1173.14	-0.20303	257.484	85.8375	NaN	0.377	-97.08346	202.166919	-1	2.999667977	TRUE	1186.72
Rpl5_38850	81763	rpl5	963.819	521.007	1.00E+10	-9999	-133.275477	276.550955	1	1.849915644	0	2130.99	3858.57	8.12496	1113.8	TRUE	974.169	457.507	1966.45	0.2416	-133.275477	274.550955	1	2.129298568	2130.99	6.37E-23	8.41695	TRUE	757.62	491.304	2535.13	0.306	-133.773795	273.54759	1	1.542059499	TRUE	2100.91	1.12335	297.527	83.3832	864.578	0.6219	-132.711308	273.422617	-1	3.568188796	TRUE	2282.06
Atoh8_38851	500200	atoh8	57.617	7.52767	1.00E+10	-9999	-59.229081	128.458161	-1	7.654028405	0	46.0256	-25.4581	1.17921	25.2274	TRUE	164.651	0.405991	NaN	0.316	-59.731827	127.463654	-1	405.5533251	46.557	-6.65495	0.205294	TRUE	1140.12	615.622	7583.09	0.09657	-61.566537	129.133073	-1	1.851980598	TRUE	37.844	-0.0183306	94.91	52.8259	1155.11	0.6208	-59.351435	126.70287	-1	1.796656564	TRUE	44.0098
Ndufb10_38857	681418	ndufb10	105.816	60.7333	945.984	-9999	-109.316286	228.632572	1	1.742306115	0	2086.51	837.855	8.89528	115.902	TRUE	176.477	43.1141	950.163	0.6251	-109.42432	226.848639	1	4.093254875	2074.55	7.49125	0.685226	TRUE	322.784	237.679	492.292	0.6241	-109.776385	225.55277	1	1.358066973	TRUE	2113.57	0.818814	144.358	67.5978	640.027	0.7548	-109.353728	226.707456	1	2.135542873	TRUE	2077.95
Rps17_38859	29286;100365810	rps17;loc100365810	864.156	254.302	948.929	-9999	-120.286857	250.573715	1	3.398148658	0	2511.96	7202.42	8.58891	1181.43	TRUE	939.076	270.704	962.643	0.3397	-120.286857	248.573715	1	3.469014126	2511.96	2.34E-50	17.5912	TRUE	342.351	250.442	529.821	0.2568	-121.190328	248.380656	1	1.366987167	TRUE	2467.16	1.40777	789.167	329.824	919.938	0.8932	-119.840017	247.680034	-1	2.392691254	TRUE	2580.8
Rab40c_38885	359728	rab40c	123.643	75.5142	1.00E+10	-9999	-62.614261	135.228522	-1	1.637347678	0	83.7872	-25.1227	12.0771	104.917	TRUE	794.548	119.181	39336.1	0.4742	-62.769167	133.538334	-1	6.666733791	83.7202	-0.473403	0.576661	TRUE	948.399	549.899	3404.82	0.6737	-62.908016	131.816032	-1	1.724678532	TRUE	81.788	-0.0236483	289.274	88.4033	NaN	0.5855	-62.661837	133.323674	-1	3.272208164	TRUE	84.1086
Slc41a1_38886	363985	slc41a1	675.272	0.00288268	1.00E+10	0.1649	-71.086469	150.172939	-1	234251.4604	0	112.907	-45.8851	1	223.024	TRUE	258.23	8.44E-07	1.00E+07	0.4008	-70.475122	148.950244	-1	3.06E+08	121.78	-10.6779	0.205337	TRUE	1002.98	569.677	4139.16	0.3102	-71.292836	148.585672	-1	1.760611715	TRUE	109.077	-0.0347661	351.113	93.4985	NaN	0.1582	-71.117736	150.235471	-1	3.755279496	TRUE	112.126
Fam168a_38903	361614	fam168a	5.70729	1.00E-12	1.00E+10	-9999	-63.919979	137.839957	-1	5.71E+12	0	96.2226	-38.8122	6.64517	5.33753	TRUE	100000	NaN	NaN	0.4824	-63.921795	133.843589	-1	NaN	96.2226	-38.6017	0	TRUE	5023.33	1099.29	1.00E+10	9.92E-04	-70.10874	146.217481	-1	4.569613114	TRUE	69.3412	-0.00652215	92.4193	51.8627	1021.75	0.003475	-67.462492	142.924984	-1	1.781999395	TRUE	79.7918
Grpel1_38912	79563	grpel1	74.7747	18.3325	306.523	-9999	-65.054295	140.108589	1	4.0788054	0	32.2238	55.3258	1.42673	85.1322	TRUE	97.5279	7.59429	609.962	0.2255	-65.788872	139.577743	1	12.84226702	30.0508	5.46018	0.341574	TRUE	615.136	406.229	1249.79	0.06934	-67.722989	141.445979	1	1.514259199	TRUE	41.052	0.0469763	78.9893	47.0517	237.036	0.9395	-65.05717	138.114341	1	1.67877675	TRUE	31.8052
Msr1_38920	498638	msr1	97.6703	NaN	NaN	0.4449	-84.946414	177.892827	-1	NaN	0	303.638	-113.456	18	94.8126	TRUE	311.678	29.7406	3593.32	0.04938	-86.585701	181.171403	-1	10.47988272	302.651	-9.17807	0.37264	TRUE	852.178	512.71	2493.48	0.0476	-87.699502	181.399004	-1	1.662105284	TRUE	281.407	-0.0970364	85.5465	49.528	306.335	0.3006	-85.190309	178.380618	-1	1.727235099	TRUE	307.18
LOC103694876_38925	103694876;361825	loc103694876;smarcb1	99.4563	33.8329	1.00E+10	-9999	-104.073022	218.146044	1	2.939632724	0	759.547	354.962	8.79614	97.1462	TRUE	259.749	32.9426	1332.67	0.09738	-105.19301	218.386021	1	7.88489676	759.177	19.1985	0.42826	TRUE	688.922	441.93	1543.62	0.09654	-106.156821	218.313641	1	1.558893942	TRUE	810.969	0.317061	96.9995	53.6299	449.119	0.3402	-104.273947	216.547893	1	1.808683216	TRUE	751.049
Sec16b_38934	89868	sec16b	621.359	NaN	NaN	0.002416	-76.384934	160.769868	-1	NaN	0	168.149	-62.9013	18	588.823	TRUE	964.453	581.838	1352.75	0.002416	-76.384934	160.769868	-1	1.657597132	168.149	-1.32E-25	8.89288	TRUE	805.456	493.493	2164.65	0.004185	-77.259801	160.519602	-1	1.632152837	TRUE	169.1	-0.0592648	65.5533	41.163	164.602	0.7952	-71.817223	151.634447	1	1.592529699	TRUE	148.707
Irf1_38955	24508	irf1	936.927	NaN	NaN	0.5682	-85.450962	178.901925	-1	NaN	0	196.681	-173.9	18	953.349	TRUE	922.286	293.115	1102.49	0.5682	-85.450963	178.901927	-1	3.146498814	196.681	-1.66E-17	6.28925	TRUE	600.027	398.617	1196.67	0.6569	-85.708321	177.416642	-1	1.505271978	TRUE	200.676	-0.124102	881.952	213.413	1060.72	0.7323	-85.346662	178.693324	1	4.13260673	TRUE	191.366
Zfp281_38977	305083	zfp281	107.129	7.27261	1.00E+10	0.6813	-106.643648	221.287297	-1	14.73047503	0	843.971	-309.551	1	40.8348	TRUE	182.793	0.978966	233909	0.6809	-106.643886	221.287772	-1	186.7204785	858.814	-67.7706	0.229645	TRUE	999.86	568.535	4089.7	0.2151	-108.0959	222.191799	-1	1.758660417	TRUE	765.43	-0.241956	125.729	62.077	NaN	0.4872	-106.8007	221.6014	-1	2.025371716	TRUE	821.314
Cyc1_38986	300047	cyc1	84.3246	34.6927	192.13	-9999	-94.53526	199.070519	1	2.430615086	0	411.243	475.729	2.02787	145.304	TRUE	67.8398	15.2491	257.51	0.3507	-94.970671	197.941343	1	4.448774026	397.196	13.855	0.51437	TRUE	301.9	223.812	453.643	0.102	-96.818284	199.636568	1	1.34889997	TRUE	443.936	0.442624	73.6765	45.0067	190.792	0.7888	-94.571124	197.142248	1	1.637011823	TRUE	404.261
Serhl2_38991	500911	serhl2	122.822	56.3856	1.00E+10	-9999	-42.900912	95.801824	1	2.178251185	0	5.4287	11.1583	7.24136	109.169	TRUE	478.634	58.5361	3275.53	0.6114	-43.021182	94.042365	1	8.176731965	5.16672	0.320798	0.518654	TRUE	757.675	472.994	1880.92	0.6609	-43.306164	92.612328	1	1.601870214	TRUE	6.26826	0.0105501	215.797	79.9946	NaN	0.8019	-42.923541	93.847082	1	2.697644591	TRUE	5.24083
Mfsd6_38996	301388	mfsd6	118.454	88.9536	974.451	-9999	-64.386706	138.773412	1	1.331638067	0	70.216	61.08	7.31045	125.431	TRUE	343.51	91.0402	975.786	0.4403	-64.476559	136.953117	1	3.773168337	70.2578	0.159231	0.861463	TRUE	403.998	289.254	657.652	0.7204	-64.506724	135.013448	1	1.396689415	TRUE	71.1892	0.0603886	273.2	89.8222	864.363	0.4624	-64.448865	136.897729	1	3.041564335	TRUE	69.9593
Uqcr10_39008	685322	uqcr10	141.994	16.7718	1.00E+10	0.7261	-81.581144	171.162288	1	8.46623499	0	172.35	107.158	1	111.915	TRUE	179.695	7.0885	1973.01	0.7448	-81.572766	171.145532	1	25.35021514	167.115	11.4704	0.3184	TRUE	755.601	472.084	1869.62	0.2988	-82.727661	171.455323	1	1.60056473	TRUE	188.085	0.0842419	130.185	63.3676	NaN	0.6406	-81.628761	171.257523	1	2.054441071	TRUE	174.476
Mgat5_39015	65271	mgat5	486.807	39.3148	1.00E+10	0.8945	-71.713375	151.42675	-1	12.38228352	0	92.5837	-51.3146	1	213.9	TRUE	608.051	40.4917	117946	0.8855	-71.714946	151.429891	-1	15.01668243	94.0586	-2.35713	0.423757	TRUE	935.905	545.241	3263.19	0.7229	-72.029009	150.058018	-1	1.716497842	TRUE	88.0539	-0.0387297	256.9	84.9861	NaN	0.8684	-71.71831	151.436621	-1	3.022847266	TRUE	92.2601
Rbl2_39020	81758	rbl2	109.29	NaN	NaN	0.181	-92.263771	192.527542	-1	NaN	0	500.6	-136.406	18	102.168	TRUE	714.214	159.811	6406.84	0.1068	-92.669704	193.339407	-1	4.469116644	495.132	-1.49445	0.650561	TRUE	854.196	513.522	2509.04	0.2396	-92.797782	191.595563	-1	1.663406826	TRUE	487.675	-0.126603	228.282	81.5669	NaN	0.1458	-92.426625	192.85325	-1	2.79870879	TRUE	501.369
Elac2_39028	282826	elac2	453.251	98.5303	1.00E+10	-9999	-64.049433	138.098866	1	4.600117933	0	60.6766	61.2459	1.11294	680.37	TRUE	550.13	89.4046	1622.44	0.9536	-64.051128	136.102257	1	6.153262808	60.4291	0.206126	0.752714	TRUE	656.383	426.467	1406.3	0.9599	-64.09036	134.180719	1	1.539117915	TRUE	61.6279	0.036363	433.956	102.105	NaN	0.9908	-64.049499	136.098999	1	4.25009549	TRUE	60.6164
Lad1_39033	313325	lad1	953.838	NaN	NaN	-9999	-36.98848	83.97696	1	NaN	0	2.44604	66.5714	8.31787	1267.08	TRUE	967.017	384.726	1412.35	0.3097	-36.98848	81.97696	1	2.513521311	2.44604	2.41E-31	10.5096	TRUE	715.75	454.261	1666.48	0.42	-37.33991	80.679819	1	1.575636033	TRUE	2.20913	0.00815839	954.155	361.024	1138.18	0.616	-36.598286	81.196572	-1	2.642912937	TRUE	3.24432
Mmadhc_39040	362134	mmadhc	91.539	41.4605	329.865	0.8073	-84.082979	176.165957	1	2.207860494	0	349.969	333.585	1	355.157	TRUE	82.2927	16.2271	333.332	0.8255	-84.077542	176.155085	1	5.071312804	344.514	6.8156	0.522707	TRUE	315.964	233.186	479.536	0.2543	-85.422532	176.845064	1	1.354987006	TRUE	367.887	0.232157	94.1664	52.9162	332.504	0.7743	-84.094358	176.188716	1	1.779538213	TRUE	350.747
Gtf2b_39052	81673	gtf2b	107.698	75.5519	1.00E+10	0.8288	-76.632473	161.264945	1	1.425483674	0	89.6551	85.36	18	106.718	TRUE	389.15	69.5009	1029.92	0.6569	-76.707777	161.415555	1	5.599208068	88.6617	0.89018	0.662805	TRUE	563.738	379.881	1077.24	0.7802	-76.857273	159.714547	1	1.483985774	TRUE	93.092	0.0829011	246.816	84.9802	NaN	0.7498	-76.659938	161.319876	1	2.9043942	TRUE	88.7572
Aptx_39055	259271	aptx	107.65	NaN	NaN	-9999	-63.384364	136.768728	-1	NaN	0	67.4896	-26.585	13.8633	94.1482	TRUE	579.324	36.1806	511594	0.2209	-64.094325	136.188651	-1	16.01200643	68.0372	-2.62505	0.347013	TRUE	1082.51	596.939	5723.62	0.2272	-64.827047	135.654094	-1	1.813434874	TRUE	62.5011	-0.0229205	123.351	61.4406	19424.8	0.6348	-63.457811	134.915623	-1	2.00764641	TRUE	68.3816
Ppp1r3g_39067	291069	ppp1r3g	653.129	142.221	1021.74	-9999	-117.99378	245.98756	1	4.592352747	0	102.61	6123.02	1.55104	3585.91	TRUE	666.696	119.545	1012.31	0.5901	-117.993521	243.987043	1	5.57694592	102.287	0.0266376	1.48177	TRUE	538.666	366.574	1000.92	0.8369	-118.026486	242.052971	1	1.469460464	TRUE	83.9213	0.757427	691.375	132.678	1013.97	0.5947	-117.989966	243.979933	1	5.210924192	TRUE	100.338
Mocs2_39068	294753	mocs2	100.378	34.9711	392.414	-9999	-121.910551	253.821102	1	2.870312916	0	3057.54	1257.66	4.14179	110.924	TRUE	123.925	17.9737	529.787	0.3741	-122.305539	252.611077	1	6.894796286	3009.54	56.8742	0.455561	TRUE	464.623	325.305	799.786	0.1913	-123.564244	253.128488	1	1.428268855	TRUE	3171.34	1.17534	96.8812	53.5131	389.407	0.8071	-121.940349	251.880697	1	1.810420252	TRUE	3031.31
Tpm4_39072	24852	tpm4	860.958	NaN	NaN	-9999	-73.640901	157.281802	-1	NaN	0	118.256	-56.4999	12.699	805.887	TRUE	964.181	485.192	1512.6	0.02948	-73.640901	155.281802	-1	1.98721537	118.256	-2.18E-23	8.12871	TRUE	778.975	482.241	2001.66	0.05651	-74.144756	154.289511	-1	1.615323044	TRUE	119.538	-0.0520131	166.591	69.807	1081.98	0.1124	-72.531559	153.063119	1	2.386451215	TRUE	109.179
Ywhae_39075	29753	ywhae	114.656	85.5917	991.861	-9999	-125.799605	261.599211	1	1.33956914	0	3458.14	1193.91	8.07643	113.837	TRUE	480.915	153.934	1013.2	0.01222	-126.172339	260.344677	1	3.124163603	3496.09	3.32867	0.848073	TRUE	546.486	370.757	1024.21	0.04186	-126.206145	258.41229	1	1.473973519	TRUE	3516.13	1.14842	255.27	86.5554	975.952	0.01415	-126.042208	260.084416	1	2.949209408	TRUE	3462.33
Flnb_39076	306204	flnb	5.30E-12	5.30E-12	5.30E-12	0.08176	-76.794964	159.589928	1	1	1	168.012	55.3676	1	1.00E-12	TRUE	100000	NaN	NaN	0.08176	-76.794964	159.589928	1	NaN	168.012	55.3676	0	TRUE	1889.76	798.756	1.00E+10	0.003622	-79.911661	165.823323	1	2.365878942	TRUE	201.854	0.0290434	1335.63	152.724	NaN	8.10E-04	-79.899883	167.799767	-1	8.74538383	TRUE	203.104
Esrp2_39086	307810	esrp2	684.791	8.08E-05	1.00E+10	0.1941	-62.306312	132.612625	1	8474611.72	0	39.3144	31.9754	1	322.92	TRUE	327.549	NaN	NaN	0.3764	-61.854289	131.708578	1	NaN	34.2066	5.20778	0.242539	TRUE	960.869	554.498	3554.95	0.3761	-62.440984	130.881967	1	1.732862878	TRUE	41.1913	0.0227747	414.391	97.8743	NaN	0.1896	-62.323316	132.646632	1	4.23391023	TRUE	39.6207
Adamts7_39104	315879	adamts7	16.4628	3.86E-04	1.00E+10	-9999	-27.275052	64.550104	-1	42697.74825	0	3.90691	-3.90706	4.21819	10.2664	TRUE	205.041	1.73E-06	1.00E+07	0.4081	-27.617235	63.23447	-1	1.18E+08	3.9395	-1.77194	0.127898	TRUE	1631.96	746.073	1.00E+10	0.09943	-29.583401	65.166803	-1	2.187399893	TRUE	2.14033	-0.00237882	107.549	56.8464	1092.67	0.3594	-27.695043	63.390085	-1	1.891922795	TRUE	3.20661
Nudc_39112	29648	nudc	132.015	86.4968	1.00E+10	-9999	-86.607268	183.214536	1	1.526241433	0	271.52	110.692	7.31911	117.175	TRUE	583.413	95.0863	2694.36	0.7021	-86.658692	181.317384	1	6.135615751	270.451	1.11008	0.668235	TRUE	731.933	461.577	1745.88	0.8528	-86.744789	179.489579	1	1.585722426	TRUE	276.046	0.107441	345.191	94.4155	NaN	0.7737	-86.626908	181.253817	1	3.656084012	TRUE	270.397
Epas1_39132	29452	epas1	63.9994	5.16858	1.00E+10	0.5144	-116.800517	241.601034	-1	12.38239516	0	2119.11	-568.987	1	31.1998	TRUE	95.6134	0.261477	9384.29	0.7854	-116.625073	241.250146	-1	365.6665787	2146.53	-142.921	0.213852	TRUE	921.455	539.786	3109.26	0.1517	-118.474033	242.948066	-1	1.707074656	TRUE	1961.01	-0.453356	118.365	60.1365	6442.32	0.3308	-117.060838	242.121676	-1	1.968272181	TRUE	2061.51
Olr830_39134	405210	olr830	203.595	8.99E-05	1.00E+10	0.6194	-30.996836	69.993672	-1	2264977.756	0	5.33198	-4.41508	1	11.3498	TRUE	343.284	1.00E-12	1.00E+07	0.928	-30.877532	69.755064	-1	3.43E+14	5.38141	-1.62906	0.160398	TRUE	1344.66	675.59	118207	0.2688	-32.187161	70.374322	-1	1.990349176	TRUE	3.6182	-0.00331111	170.92	72.024	NaN	0.3111	-31.386537	70.773074	-1	2.373097856	TRUE	4.43704
LOC100909712_39158	114121	ccnl1	106.821	NaN	NaN	0.2603	-85.886467	179.772934	-1	NaN	0	235.671	-103.883	18	101.26	TRUE	606.44	115.603	4719.8	0.1306	-86.395448	180.790896	-1	5.245884622	232.41	-1.87466	0.580259	TRUE	818.115	498.778	2248.16	0.2524	-86.629587	179.259174	-1	1.640238743	TRUE	224.547	-0.0955422	182.401	74.4847	NaN	0.2058	-86.05331	180.10662	-1	2.448838486	TRUE	236.814
Dpy19l3_39164	308519	dpy19l3	131.141	18.195	1.00E+10	-9999	-81.551529	173.103058	-1	7.207529541	0	264.231	-98.9553	1.07701	88.3939	TRUE	232.177	11.2403	3340.46	0.4686	-81.814109	171.628219	-1	20.65576542	267.083	-10.1913	0.327459	TRUE	814.541	497.292	2224.19	0.254	-82.921956	171.843912	-1	1.637953154	TRUE	247.57	-0.0789494	118.199	60.1151	38387.1	0.9126	-81.557558	171.115116	-1	1.966211484	TRUE	262.787
Zfp236_39178	291409	zfp236	96.4585	44.041	228.98	-9999	-66.491442	142.982883	-1	2.19019777	0	114.749	-56.7617	10.5329	97.3002	TRUE	338.671	80.9799	1121.23	4.53E-04	-68.686171	145.372343	-1	4.182161252	111.133	-1.19528	0.555541	TRUE	623.474	410.383	1280.02	0.001135	-69.317117	144.634233	-1	1.519249092	TRUE	106.332	-0.0504045	89.8522	51.1604	340.855	0.002232	-67.210284	142.420568	-1	1.756284157	TRUE	115.399
Lacc1_39183	313790	lacc1	NaN	NaN	NaN	0.3321	-38.479098	82.958196	-1	NaN	1	11.6773	-5.97964	1	1.00E-12	TRUE	145.128	2.77E-06	1.00E+07	0.1861	-38.250681	84.501362	-1	5.24E+07	11.6381	-4.03303	0.0839837	TRUE	1258.62	651.494	17966.2	0.1071	-39.611014	85.222028	-1	1.931898068	TRUE	8.52332	-0.00522859	1943.44	1185.24	NaN	0.03652	-39.562912	87.125825	-1	1.639701664	TRUE	8.82585
Aarsd1_39191	619440	aarsd1	127.962	40.8142	628.2	0.6943	-71.913552	151.827104	1	3.135232346	0	130.964	107.213	1	252.835	TRUE	126.536	13.9485	606.679	0.9279	-71.840395	151.68079	1	9.071656451	127.685	4.26906	0.439837	TRUE	478.245	333.095	834.202	0.3522	-72.879976	151.759952	1	1.43576157	TRUE	139.069	0.0792641	124.443	62.1004	673.135	0.6579	-71.934357	151.868714	1	2.003900136	TRUE	131.52
LOC100911847_39193	100911847;29284	loc100911847;rps14	130.553	128.004	975.506	-9999	-138.305935	286.611871	1	1.01991344	0	6493.51	2343.09	7.61152	130.12	TRUE	509.732	133.592	995.727	0.507	-138.339138	284.678276	1	3.81558776	6500.82	2.26956	1.00432	TRUE	503	349.788	914.134	0.8008	-138.341091	282.682182	1	1.438013883	TRUE	6499.9	2.33898	476.968	109.049	974.972	0.5082	-138.337849	284.675698	1	4.373886968	TRUE	6491.26
Fam160a1_39194	365834	fam160a1	58.1587	8.94648	1.00E+10	0.8388	-72.248562	152.497124	-1	6.500735485	0	102.047	-67.0371	1	48.1665	TRUE	82.7899	1.48126	1318.69	0.4145	-72.560734	153.121468	-1	55.89153828	104.34	-12.3575	0.250002	TRUE	811.969	496.22	2207.13	0.08492	-74.693865	155.38773	-1	1.636308492	TRUE	85.9434	-0.0513627	89.2495	50.8929	349.653	0.5647	-72.393687	152.787373	-1	1.753672909	TRUE	98.4545
Slc25a3_39199	245959	slc25a3	107.818	46.1396	1.00E+10	-9999	-142.45153	294.903061	1	2.336777952	0	5820.03	2558.47	6.32549	102.67	TRUE	339.425	52.1197	1448.23	0.1742	-143.102892	294.205785	1	6.512412773	5828.54	83.7294	0.498263	TRUE	643.177	431.088	1481.99	0.2193	-143.696711	293.393422	1	1.491985395	TRUE	6105	2.34813	115.032	60.7378	NaN	0.2556	-142.825816	293.651633	1	1.893911205	TRUE	5774.7
Ptn_39352	24924	ptn	938.272	1.28E-04	1.00E+10	0.1327	-70.575637	149.151273	-1	7325099.539	0	70.0007	-214.752	1	5062.38	TRUE	503.617	1.00E-12	1.00E+07	0.167	-70.400382	148.800765	-1	5.04E+14	78.2706	-5.72015	0.28298	TRUE	951.853	551.177	3445.48	0.3233	-70.574752	147.149505	-1	1.726946153	TRUE	69.7843	-0.0352748	951.945	126.847	NaN	0.1329	-70.574752	149.149504	-1	7.504670982	TRUE	69.7828
Ephx2_39355	65030	ephx2	864.148	294.585	963.282	-9999	-106.693697	223.387395	1	2.933441961	0	158.751	2557.52	7.32451	1189.42	TRUE	880.037	183.015	975.836	0.7068	-106.693697	221.387395	1	4.808551212	158.751	1.95E-19	7.15257	TRUE	395.031	283.748	638.104	0.7513	-106.908937	219.817873	1	1.392189548	TRUE	138.978	0.575328	674.701	153.309	927.111	0.7139	-106.690128	221.380256	-1	4.40092232	TRUE	161.181
Ssb_39382	81783	ssb	92.4591	NaN	NaN	-9999	-87.942034	185.884067	1	NaN	0	486.197	175.038	9.43207	93.3068	TRUE	249.131	41.0496	1109.01	0.004529	-90.47684	188.953681	1	6.069023815	493.117	8.13435	0.446759	TRUE	667.883	431.972	1453.24	0.005682	-91.617913	189.235825	1	1.546125675	TRUE	516.905	0.15217	73.5254	44.8107	199.723	0.04175	-88.520178	185.040356	1	1.640800077	TRUE	482.224
Ehbp1_39388	305556	ehbp1	85.4504	NaN	NaN	-9999	-81.337091	172.674182	-1	NaN	0	171.043	-71.101	15.2513	76.9382	TRUE	648.134	45.6013	1527280	0.02274	-83.482801	174.965602	-1	14.21305972	167.523	-7.69134	0.332572	TRUE	1234.62	644.493	14295.6	0.029	-84.429357	174.858715	-1	1.915645321	TRUE	151.204	-0.0563875	83.5971	48.7528	294.722	0.2208	-81.63837	171.27674	-1	1.714713822	TRUE	173.927
Ppm1k_39506	312381	ppm1k	132.904	66.9518	152.831	-9999	-107.144274	224.288548	1	1.985069856	0	1096.4	643917	1.02425	308089	TRUE	132.888	55.0304	899.38	0.3491	-107.143924	222.287848	1	2.414810723	1096.36	1.54742	1.02299	TRUE	126.687	98.1001	173.555	0.6425	-107.148021	220.296043	1	1.291405411	TRUE	1092.72	1.81669	138.379	68.0523	417.412	0.3544	-107.134324	222.268648	1	2.033421354	TRUE	1098.35
Abcg1_39540	85264	abcg1	820.907	152.779	1.00E+10	-9999	-67.538258	145.076516	1	5.373166469	0	49.0533	1019.06	1.25394	13860.6	TRUE	823.268	122.821	3839.85	0.6712	-67.538128	143.076256	1	6.702990531	49.042	0.00724252	1.23364	TRUE	777.15	481.456	1990.97	0.9086	-67.543892	141.087784	1	1.614166196	TRUE	48.4709	0.0368342	846.023	132.418	NaN	0.6754	-67.535708	143.071416	1	6.389033213	TRUE	49.0144
Ces1f_39544	24346	ces1c	69.892	24.8435	212.358	-9999	-100.810749	211.621499	-1	2.813291203	0	692.288	-506.484	1.27014	124.026	TRUE	66.8746	8.66814	339.767	0.2858	-101.380356	210.760711	-1	7.714988452	708.142	-31.9719	0.397427	TRUE	446.888	314.956	756.247	0.06271	-103.580044	213.160088	-1	1.418890258	TRUE	632.087	-0.426832	73.0863	44.6835	192.767	0.9596	-100.812035	209.624071	-1	1.63564403	TRUE	694.126
Pml_39559	315713	pml	34.0715	NaN	NaN	0.1401	-74.882361	157.764723	-1	NaN	0	203.422	-73.8015	18	33.5366	TRUE	176.847	0.848582	1.00E+07	5.98E-04	-79.684674	167.369347	-1	208.4029593	205.403	-20.1786	0.191037	TRUE	1614.73	742.228	1.00E+10	2.26E-04	-82.19004	170.38008	-1	2.175517496	TRUE	177.64	-0.0383207	41.94	29.2481	72.8135	0.4571	-74.070394	156.140789	-1	1.433939299	TRUE	207.983
Ogn_39567	291015	ogn	594.219	110.85	1.00E+10	0.2521	-55.315679	118.631358	-1	5.360568336	0	40.1076	-146.229	1	5183.18	TRUE	490.192	28.1735	1554.44	0.2632	-55.285853	118.571707	-1	17.3990452	41.0809	-0.221814	0.68042	TRUE	639.049	418.057	1338.37	0.518	-55.317641	116.635281	-1	1.528616911	TRUE	39.9628	-0.0235374	593.338	114.154	1337.38	0.2521	-55.3158	118.6316	-1	5.197697847	TRUE	40.0982
Ndufa13_39591	100911483	ndufa13	946.915	NaN	NaN	-9999	-98.095492	206.190984	1	NaN	0	562.033	1862.19	7.44322	1322.65	TRUE	958.72	292.32	1474.69	0.3179	-98.095492	204.190984	1	3.279693487	562.033	1.28E-24	8.73599	TRUE	681.297	438.318	1509.99	0.5376	-98.217315	202.434629	1	1.554344106	TRUE	554.96	0.211125	883.798	170.002	1417.45	0.3279	-98.075301	204.150602	-1	5.198750603	TRUE	566.294
Eif4a2_39631	303831	eif4a2	37.7229	NaN	NaN	1.24E-04	-82.281794	172.563588	-1	NaN	0	265.807	-75.6049	18	34.6438	TRUE	2472.3	293.201	1.00E+07	9.00E-05	-86.140094	180.280187	-1	8.432099481	248.242	-2.91574	0.417633	TRUE	2125.97	840.211	1.00E+10	9.00E-05	-86.580087	179.160174	-1	2.530281084	TRUE	238.776	-0.0366708	71.555	43.899	193.448	9.00E-05	-82.779256	173.558512	-1	1.629991572	TRUE	267.737
Lcn12_39633	680602	lcn12	88.6466	39.1567	319.558	0.8001	-103.993817	215.987634	-1	2.263893535	0	1783.7	-870.426	1	307.157	TRUE	78.7366	14.154	335.112	0.7854	-103.998819	215.997637	-1	5.562851491	1800.43	-22.5454	0.494136	TRUE	338.17	247.778	521.824	0.2187	-105.481599	216.963198	-1	1.364810435	TRUE	1729.3	-0.62333	92.1579	52.1723	321.493	0.76	-104.008421	216.016843	-1	1.766414362	TRUE	1781
Slbp_39651	681062	slbp	961.245	NaN	NaN	-9999	-82.238998	174.477997	1	NaN	0	179.634	89.7404	14.3354	908.679	TRUE	982.827	322.127	3611.38	0.02961	-82.238998	172.477997	1	3.051054398	179.634	1.08E-23	8.27429	TRUE	889	527.307	2798.4	0.06933	-82.542007	171.084014	1	1.685924898	TRUE	177.727	0.0709048	996.291	440.486	1016.36	0.0517	-81.7659	171.5318	-1	2.261799467	TRUE	189.148
LOC691418_39652	691418	loc691418	5.18751	3.38E-05	1.00E+10	0.6647	-48.689869	105.379739	-1	153416.2593	0	24.0765	-17.8595	1	3.54283	TRUE	0.401753	2.24E-05	1.00E+07	0.9565	-48.597412	105.194824	-1	17939.72654	24.0892	-11.3131	0.0754845	TRUE	1265.89	653.591	19443.6	0.01247	-52.980203	111.960405	-1	1.936822875	TRUE	14.8365	-0.0105068	109.944	57.6089	1180.8	0.02155	-51.236803	110.473606	-1	1.908455117	TRUE	18.3596
Vsig10_39663	304529	vsig10	27.1387	NaN	NaN	-9999	-87.184971	184.369943	-1	NaN	0	228.573	-102.382	3.14547	17.9423	TRUE	216.947	1.26167	1.00E+07	0.1104	-88.45955	184.919099	-1	171.9522538	232.568	-27.5156	0.21198	TRUE	1252.63	649.76	16899	0.04389	-90.310931	186.621863	-1	1.927834893	TRUE	194.638	-0.0757413	78.2745	46.6869	241.533	0.9347	-87.188326	182.376652	-1	1.676583795	TRUE	227.123
Atad3a_39678	298682	atad3a	110.115	72.8114	959.797	-9999	-74.635089	159.270177	1	1.51233186	0	152.057	120.43	7.23838	120.296	TRUE	255.547	70.9246	963.971	0.2377	-74.884589	157.769179	1	3.60307989	152.316	0.586264	0.771122	TRUE	360.618	262.188	566.195	0.4328	-75.025037	156.050073	1	1.375417639	TRUE	155.818	0.117682	178.709	75.0167	753.872	0.2796	-74.772127	157.544255	1	2.382256218	TRUE	151.369
Tgoln2_39685	192152	tgoln2	123.854	103.041	942.652	-9999	-136.37091	282.741819	1	1.201987558	0	5225.72	3221.44	7.79154	135.434	TRUE	430.31	166.197	964.382	8.92E-04	-136.455348	280.910695	1	2.589156242	5259.86	0.434878	1.28847	TRUE	341.485	245.369	515.948	0.003586	-136.566597	279.133193	1	1.391720225	TRUE	5202.95	3.23251	478.939	119.235	864.832	8.56E-04	-136.493865	280.98773	1	4.016765212	TRUE	5261.04
AABR07011857.2_39699			861.047	152.263	1.00E+10	-9999	-30.689921	71.379842	1	5.65499826	0	1.12107	175.229	1.36252	13280.4	TRUE	861.441	59.1666	9902.94	0.3475	-30.689785	69.379571	1	14.5595826	1.11804	4.96E-04	1.33507	TRUE	806.257	493.829	2169.81	0.6401	-30.694616	67.389233	1	1.632664343	TRUE	1.01661	0.00510501	874.483	134.437	NaN	0.3503	-30.684717	69.369434	1	6.50477919	TRUE	1.10255
Dio1_39703	25430	dio1	65.9035	9.87581	298.027	0.091	-114.016866	236.033731	-1	6.673224779	0	1086.9	-932.09	1	120.026	TRUE	14.5667	0.481927	170.555	0.6661	-112.681677	233.363355	-1	30.22594708	1185.42	-152.634	0.262039	TRUE	502.005	346.409	896.613	0.02616	-116.232262	238.464525	-1	1.449168468	TRUE	958.432	-0.739517	89.0835	50.9741	320.587	0.06729	-114.262545	236.52509	-1	1.747622812	TRUE	1062.43
Aspg_39706	246266	aspg	161.44	49.6652	1.00E+10	-9999	-106.527398	223.054796	-1	3.250565789	0	516.008	-416.723	1.78953	149.427	TRUE	286.335	35.7454	1069.08	0.6512	-106.629588	221.259177	-1	8.010401338	528.287	-13.1909	0.50059	TRUE	603.044	400.129	1207	0.5579	-107.110983	220.221965	-1	1.507123953	TRUE	485.523	-0.380898	166.017	71.7292	NaN	0.9089	-106.533941	221.067882	-1	2.314496746	TRUE	521.607
Ddb1_39710	64470	ddb1	104.414	62.1144	1.00E+10	0.2326	-89.884974	187.769948	1	1.680995067	0	554.734	157.934	18	102.383	TRUE	436.073	90.4136	1509.82	0.1112	-90.441156	188.882313	1	4.823090774	558.33	2.46729	0.601583	TRUE	659.025	427.737	1416.95	0.2121	-90.723084	187.446168	1	1.540724791	TRUE	569.192	0.147121	162.666	70.9154	NaN	0.1782	-90.078708	188.157416	1	2.293803603	TRUE	553.13
Rhpn1_39716	300030	rhpn1	99.6801	35.8586	395.95	-9999	-57.842267	125.684535	-1	2.779810143	0	45.7848	-37.2645	11.6326	101.028	TRUE	185.966	27.2246	738.75	0.1514	-58.72196	125.443921	-1	6.830807432	46.3044	-1.65826	0.456262	TRUE	557.312	376.496	1057.2	0.1249	-59.773044	125.546088	-1	1.480260082	TRUE	41.4993	-0.034122	96.2453	53.4291	409.271	0.4304	-58.003738	124.007475	-1	1.801364799	TRUE	46.5705
Eef1a1_39717	171361;100911991;100360413;103690265	eef1a1;loc100911991;loc100360413;loc103690265	885.449	336.184	961.118	-9999	-141.006602	292.013204	1	2.63382255	0	7613.25	15784.2	9.03844	1149.05	TRUE	948.599	357.257	974.008	0.08476	-141.006602	290.013204	1	2.655228589	7613.25	1.34E-50	17.8059	TRUE	409.355	295.866	682.846	0.07281	-142.140911	290.281821	1	1.383582433	TRUE	7512.59	3.49676	135.032	63.7193	822.217	0.9109	-139.527276	287.054552	-1	2.119169545	TRUE	7980.01
Bop1_39732	300050	bop1	107.759	66.594	979.301	-9999	-98.46218	206.92436	1	1.618148782	0	299.045	281.885	9.05498	106.957	TRUE	387.931	93.4134	1038.97	0.06843	-99.036112	206.072224	1	4.152841027	305.87	3.02142	0.655289	TRUE	572.952	384.7	1106.53	0.1499	-99.273615	204.547231	1	1.489347544	TRUE	320.965	0.265401	163.355	71.1985	912.296	0.1042	-98.696162	205.392324	1	2.294360134	TRUE	297.077
Nt5dc1_39742	294456	nt5dc1	144.351	22.0167	1.00E+10	-9999	-87.805241	185.610481	1	6.556432163	0	210.243	135.368	1.21346	98.3737	TRUE	260.06	15.756	2974.47	0.4748	-88.06063	184.12126	1	16.50545824	205.818	11.814	0.353332	TRUE	791.219	487.477	2075.14	0.2969	-89.019571	184.039141	1	1.62308991	TRUE	230.382	0.112032	124.885	61.9593	NaN	0.988	-87.805354	183.610709	1	2.015597336	TRUE	210.519
LOC100363452_39775	100363452	loc100363452	912.659	117.313	993.101	-9999	-90.288032	190.576064	1	7.779691935	0	397.93	545.64	8.38718	1099.2	TRUE	930.654	469.462	1012.59	0.018	-90.288032	188.576064	1	1.982384091	397.93	7.04E-23	8.12764	TRUE	600.341	398.776	1197.75	0.02379	-91.228447	188.456894	1	1.505459205	TRUE	393.989	0.165856	96.3772	52.8656	885.571	0.4716	-87.74882	183.497641	-1	1.823060743	TRUE	429.661
Qpct_39779	313837	qpct	204.182	123.463	882.974	-9999	-97.386353	204.772706	1	1.653791014	0	201.128	1353.35	3.38818	388.331	TRUE	323.602	124.529	897.988	0.7716	-97.38695	202.7739	1	2.598607553	201.155	0.00139051	1.99032	TRUE	114.36	88.7454	156.081	0.1382	-99.324112	204.648225	1	1.288630171	TRUE	159.295	1.3329	328.583	125.732	580.408	0.7721	-97.38679	202.77358	-1	2.613360163	TRUE	201.658
Mxra7_39813	690599	mxra7	NaN	NaN	NaN	-9999	-67.495928	144.991856	-1	NaN	1	55.5782	-25.7399	3.60683	0.00192212	TRUE	2570.52	1.00E-12	1.00E+07	0.04519	-67.472559	142.945119	-1	2.57E+15	55.5412	-22.3391	0.0311025	TRUE	1365.6	681.226	1.00E+10	0.04598	-68.546268	143.092536	-1	2.00462108	TRUE	41.9037	-0.0220975	1129.96	165.644	NaN	0.01382	-68.497514	144.995028	1	6.821617445	TRUE	40.507
Dap_39833	64322	dap	398.932	108.959	990.168	-9999	-134.744403	279.488806	-1	3.661303793	0	5726.6	-2381.17	1.9831	476.26	TRUE	320.667	11.2728	993.876	0.0444	-134.665418	277.330835	-1	28.44608261	5871.35	-22.9896	0.65021	TRUE	498.743	343.826	884.202	0.1284	-134.697363	275.394726	-1	1.45056802	TRUE	5763.94	-1.97302	533.429	114.94	971.496	0.04285	-134.695483	277.390966	-1	4.640934401	TRUE	5755.38
Ptp4a1_39847	29463	ptp4a1	951.731	NaN	NaN	-9999	-104.20043	218.40086	1	NaN	0	670.092	962.461	8.50255	1116.39	TRUE	965.695	341.706	1632.65	0.2367	-104.20043	216.40086	1	2.826099044	670.092	1.06E-25	9.13617	TRUE	721.636	456.912	1694.65	0.4194	-104.369403	214.738805	1	1.579376335	TRUE	661.185	0.27552	924.066	196.914	NaN	0.2608	-104.132808	216.265617	-1	4.692738962	TRUE	681.353
Flii_39886	287375	flii	80.7496	6.70911	1.00E+10	0.9138	-49.079415	106.158831	1	12.03581399	0	6.48429	14.425	1	26.7861	TRUE	197.798	0.287827	1.00E+07	0.4862	-49.315978	106.631956	1	687.2114152	6.17431	3.70844	0.205084	TRUE	1141.32	616.003	7632.2	0.1567	-50.926984	107.853967	1	1.852783184	TRUE	10.963	0.0104599	111.62	58.1275	1311.25	0.536	-49.265064	106.530129	1	1.920261494	TRUE	7.86912
Wipi2_39896	288498	wipi2	149.817	NaN	NaN	-9999	-89.692064	189.384127	1	NaN	0	483.743	131.539	7.86209	134.66	TRUE	775.734	291.599	1686.8	0.03019	-89.716749	187.433497	1	2.660276613	485.585	0.010977	1.35761	TRUE	699.696	446.895	1591.54	0.09185	-89.754993	185.509985	1	1.565683214	TRUE	482.943	0.131686	822.77	138.344	832.322	0.02979	-89.728095	187.45619	1	5.947276355	TRUE	486.112
Ociad2_39911	100361733	ociad2	242.348	59.9923	1.00E+10	-9999	-86.947731	183.895463	1	4.039651755	0	197.76	124.592	1.63145	171.252	TRUE	448.702	52.7987	2449.61	0.762	-86.993604	181.987208	1	8.498353179	194.629	3.14325	0.529401	TRUE	720.466	456.404	1689.2	0.7361	-87.254105	180.508209	1	1.57857074	TRUE	205.689	0.112117	234.513	82.7234	NaN	0.939	-86.950655	181.90131	1	2.834905238	TRUE	196.423
Aes_39934	29466	aes	632.369	127.21	1386.86	-9999	-113.673456	237.346912	-1	4.971063596	0	2081.57	-4373.58	1.05757	6878.48	TRUE	622.654	36.0614	1570.64	0.2274	-113.668923	235.337847	-1	17.26649548	2085.13	-0.760804	0.941145	TRUE	643.22	420.087	1354.36	0.4823	-113.669415	233.338829	-1	1.531159022	TRUE	2082.23	-0.504333	699.305	123.971	NaN	0.2283	-113.665921	235.331842	-1	5.640875689	TRUE	2078.21
Nol11_39937	688885	nol11	89.4278	NaN	NaN	0.881	-70.693555	149.38711	1	NaN	0	112.135	43.0205	18	83.2096	TRUE	314.507	8.70425	229907	0.0592	-72.462232	152.924465	1	36.13257891	110.36	8.22603	0.261843	TRUE	1167.48	624.199	8853.08	0.03696	-73.980255	153.960511	1	1.87036506	TRUE	123.875	0.0344054	76.7255	46.0714	227.911	0.6538	-70.782906	149.565812	1	1.665360723	TRUE	109.983
Sdhc_39939	289217	sdhc	173.649	44.224	980.608	0.1205	-94.010828	196.021656	1	3.926578329	0	535.845	327.647	1	319.923	TRUE	74.5848	3.29029	590.606	0.3072	-93.326667	194.653333	1	22.66815387	507.159	25.3226	0.343139	TRUE	507.976	349.801	913.29	0.1752	-94.546828	195.093656	1	1.452185671	TRUE	555.353	0.233418	166.931	72.0753	856.144	0.1141	-94.053408	196.106815	1	2.316063894	TRUE	538.097
Fnip2_39943	310538	fnip2	48.0022	12.2274	174.507	-9999	-93.238977	196.477954	-1	3.92578962	0	318.317	-215.08	1.77142	46.4432	TRUE	76.6021	2.82679	860.546	0.06235	-94.975862	197.951723	-1	27.09861716	328.281	-37.9627	0.267709	TRUE	796.547	489.737	2108.11	0.01309	-97.574731	201.149463	-1	1.62647911	TRUE	266.515	-0.174573	61.5448	39.4802	137.349	0.9141	-93.24479	194.489581	-1	1.558877615	TRUE	320.94
Wisp3_39951	499461	ccn6	894.24	NaN	NaN	-9999	-14.223312	38.446624	1	NaN	0	0.0773194	15.1155	8.142	1149.74	TRUE	917.653	213.188	987.93	0.7408	-14.223312	36.446624	1	4.304430831	0.0773194	1.87E-26	8.7648	TRUE	465.574	325.83	802.061	0.7541	-14.450783	34.901567	1	1.428886229	TRUE	-0.0497116	0.00375999	760.467	169.444	970.886	0.7919	-14.203419	36.406838	-1	4.488013739	TRUE	0.131844
Acadl_39952	25287	acadl	29.4542	18.2928	55.2182	0.6942	-152.825149	313.650299	1	1.610152628	0	7935.53	19489.8	1	195.903	TRUE	11.7996	2.96706	47.4924	0.2414	-153.434207	314.868414	1	3.976865989	7439.99	933.931	0.419538	TRUE	156.114	140.373	807.822	9.00E-05	-165.791679	337.583357	1	1.112136949	TRUE	9796.24	14.836	37.8343	26.872	62.463	0.5487	-152.927675	313.85535	1	1.407945073	TRUE	8067.91
Nipal2_39970	362899	nipal2	849.247	NaN	NaN	-9999	-60.796017	131.592035	1	NaN	0	44.7625	290.687	7.85786	1182.55	TRUE	938.855	190.71	961.82	0.2906	-60.796017	129.592035	1	4.922945834	44.7625	4.14E-52	17.7238	TRUE	325.352	239.379	497.178	0.3892	-61.181197	128.362394	1	1.359150134	TRUE	42.6151	0.0629458	645.383	164.434	886.385	0.2999	-60.774713	129.549427	-1	3.924875634	TRUE	45.3266
AABR07008152.1_39973			3.98E-04	3.98E-04	3.98E-04	1	-3.204882	14.409764	-1	1.000002515	1	1.54368	-1.54368	1.47439	2.79E-04	TRUE	0	NaN	NaN	1	-3.204882	14.409764	-1	NaN	1.54368	-1.54368	6.49E-09	TRUE	2069.15	830.761	1.00E+10	0.004211	-8.675049	23.350098	-1	2.490668195	TRUE	0.555725	-6.24E-04	130.468	63.1354	1073.56	0.004332	-7.274419	22.548838	-1	2.066479344	TRUE	0.865104
Cd1d1_39975	25109	cd1d1	533.104	0.00332322	1.00E+10	0.122	-89.305275	186.61055	-1	160417.9079	0	346.879	-127.981	1	224.08	TRUE	166.301	1.42E-06	1.00E+07	0.3458	-88.554117	185.108235	-1	1.17E+08	372.64	-31.3311	0.19858	TRUE	939.65	546.643	3304.77	0.2399	-89.536967	185.073933	-1	1.718946369	TRUE	336.251	-0.0969392	321.946	91.417	NaN	0.1165	-89.341579	186.683159	-1	3.521730094	TRUE	344.658
Ccdc126_40004	500117	ccdc126	332.462	NaN	NaN	0.01117	-77.276631	162.553262	-1	NaN	0	97.4825	-63.0078	18	312.002	TRUE	970.865	538.742	1541.51	0.01117	-77.276631	162.553262	-1	1.802096365	97.4828	-5.31E-27	9.35807	TRUE	806.164	493.79	2169.21	0.0225	-77.851892	161.703784	-1	1.632604954	TRUE	98.8468	-0.0610871	124.975	61.1355	898.535	0.08214	-75.568721	159.137443	1	2.044229621	TRUE	84.1219
Eml2_40015	192360	eml2	135.606	NaN	NaN	-9999	-73.019882	156.039765	1	NaN	0	86.7953	80.5577	7.48059	137.503	TRUE	522.607	144.388	989.98	0.529	-73.037212	154.074423	1	3.619462836	87.0018	0.0293895	1.14567	TRUE	471.77	329.394	817.666	0.8101	-73.049691	152.099382	1	1.432236167	TRUE	86.1319	0.0810729	540.907	117.308	955.614	0.5238	-73.042238	154.084475	1	4.610998397	TRUE	86.8247
Klrd1_40048	25110	klrd1	NaN	NaN	NaN	0.0809	-50.096416	108.192832	-1	NaN	1	21.4667	-10.9008	1	1.11372	TRUE	202.428	3.69E-05	1.00E+07	0.1534	-49.592068	107.184135	-1	5492328.355	21.2678	-5.35356	0.137788	TRUE	1075.09	594.472	5538.71	0.1467	-50.492414	106.984827	-1	1.808478785	TRUE	16.3552	-0.0108531	2411.5	1209.71	NaN	0.05143	-50.47014	108.94028	-1	1.993452976	TRUE	16.7204
Ggact_40049	290500	ggact	282.874	101.512	992.922	-9999	-101.463671	212.927342	1	2.78660651	0	466.508	398.871	1.71818	335.041	TRUE	444.97	91.6633	993.01	0.9478	-101.465813	210.931626	1	4.854396471	464.327	0.793131	0.880851	TRUE	495.472	342.809	879.268	0.9865	-101.477291	208.954581	1	1.445329615	TRUE	468.746	0.344703	404.702	102.693	957.895	0.9624	-101.464782	210.929565	1	3.940891784	TRUE	464.74
LOC100361492_40064	100361492	loc100361492	698.65	420.391	1401.92	-9999	-61.85101	133.70202	1	1.661905226	0	0.197838	1928.3	1.17034	32631.5	TRUE	700.532	143.421	1522.3	0.9658	-61.851	131.702	1	4.884445095	0.196473	0.0103926	1.16324	TRUE	655.022	425.812	1400.85	0.993	-61.857143	129.714285	1	1.538289198	TRUE	-0.185316	0.0323976	728.356	126.646	NaN	0.9708	-61.850751	131.701502	1	5.751117288	TRUE	0.170703
Mospd1_40065	317312	mospd1	127.09	95.8935	1.00E+10	-9999	-77.362083	164.724166	1	1.325324448	0	117.056	72.0398	7.7633	116.266	TRUE	603.016	140.976	1933.01	0.3187	-77.490156	162.980313	1	4.277437294	117.969	0.335014	0.776542	TRUE	693.399	443.976	1563.12	0.5835	-77.531702	161.063404	1	1.561793881	TRUE	119.989	0.0698346	354.439	95.4896	NaN	0.3481	-77.43322	162.86644	1	3.711807359	TRUE	116.807
Yipf3_40093	301245	yipf3	99.443	12.5349	1.00E+10	-9999	-99.229589	208.459178	1	7.933290254	0	709.376	252.613	8.3814	94.7202	TRUE	230.633	19.1909	1822.13	0.1648	-100.161164	208.322328	1	12.01783137	701.671	21.8027	0.365564	TRUE	760.655	474.299	1897.31	0.1161	-101.349694	208.699388	1	1.603745738	TRUE	749.824	0.222992	94.9794	52.8431	426.245	0.615	-99.322961	206.645922	1	1.797385089	TRUE	701.727
LOC108348118_40098	108348118;171105	loc108348118;lnpep	96.9737	NaN	NaN	0.05499	-72.016099	152.032197	-1	NaN	0	122.928	-47.3307	18	90.8103	TRUE	723.787	108.628	49886.4	0.004816	-74.148577	156.297154	-1	6.662987443	118.216	-2.14352	0.446423	TRUE	1075.04	594.456	5537.54	0.0104	-74.741112	155.482223	-1	1.80844335	TRUE	111.689	-0.0388903	94.0967	52.5558	1725.69	0.03045	-72.516684	153.033369	-1	1.79041514	TRUE	124.047
LOC100363782_40107	102555167;100363782;100126191	loc102555167;loc100363782;rab1b	143.437	14.587	815.996	0.1598	-94.859956	197.719913	1	9.833207651	0	416.266	276.351	1	185.404	TRUE	59.9524	1.47622	577.844	0.5157	-94.083067	196.166134	1	40.61210389	386.479	35.7846	0.286691	TRUE	592.909	394.992	1172.36	0.1551	-95.735352	197.470704	1	1.501065844	TRUE	443.566	0.212891	143.57	66.807	877.095	0.1431	-94.943859	197.887718	1	2.1490263	TRUE	420.48
Hs6st1_40109	316325	hs6st1	823.034	NaN	NaN	0.0334	-92.641188	193.282375	-1	NaN	0	381.498	-164.655	18	794.938	TRUE	950.03	508.577	1206	0.0334	-92.641188	193.282375	-1	1.868016053	381.498	-1.14E-22	8.05077	TRUE	709.084	451.216	1634.92	0.04973	-93.379627	192.759254	-1	1.571495692	TRUE	385.04	-0.157254	106.571	56.0789	895.716	0.6769	-90.465337	188.930674	1	1.900376077	TRUE	347.964
Agxt_40164	24792	agxt	126.491	118.093	964.351	-9999	-90.293641	190.587282	1	1.071113444	0	246.388	273.161	7.32026	137.901	TRUE	382.646	111.883	966.634	0.6005	-90.315739	188.631479	1	3.420054879	246.476	0.136354	1.10059	TRUE	345.441	252.461	535.943	0.8621	-90.327055	186.654109	1	1.368294509	TRUE	244.312	0.274885	390.994	106.165	855.69	0.5945	-90.320322	188.640643	1	3.682889841	TRUE	245.948
Cyp2d4_40165	171522	cyp2d4	100.608	48.3462	449.547	0.2712	-83.284585	174.569169	1	2.080990853	0	66.7525	150.137	18	102.045	TRUE	233.944	47.1618	758.411	0.08258	-84.186057	176.372115	1	4.960455284	67.9588	3.49187	0.546238	TRUE	510.517	351.207	920.301	0.1132	-84.858238	175.716477	1	1.453607132	TRUE	81.1539	0.139479	109.106	57.6227	554.731	0.1882	-83.545057	175.090114	1	1.893455183	TRUE	64.6025
Psmc3_40179	29677	psmc3	98.7006	44.2032	377.793	-9999	-111.115363	232.230725	1	2.232883592	0	1286.13	554.234	8.22973	98.1414	TRUE	322.037	63.7477	1186.19	0.0144	-112.635356	233.270712	1	5.051743043	1307.48	15.2724	0.519769	TRUE	639.984	418.514	1341.94	0.02561	-113.306002	232.612003	1	1.529181819	TRUE	1362.27	0.497278	98.9567	54.3583	470.458	0.05104	-111.544629	231.089259	1	1.820452442	TRUE	1277.58
Tspan13_40194	366602	tspan13	109.391	96.9171	985.105	0.759	-82.206824	172.413648	-1	1.128706905	0	279.327	-136.269	18	110.506	TRUE	406.889	95.9469	986.35	0.6883	-82.240222	172.480444	-1	4.240772761	279.726	-0.314684	0.879412	TRUE	458.675	321.838	784.932	0.9085	-82.255725	170.51145	-1	1.425173535	TRUE	277.962	-0.135372	347.634	97.7555	923.269	0.7059	-82.230955	172.461911	-1	3.556157966	TRUE	280.012
Ankrd13a_40198	360823	ankrd13a	121.051	NaN	NaN	0.5684	-68.365354	144.730707	-1	NaN	0	96.5212	-45.589	18	116.797	TRUE	730.852	202.099	1422.65	0.5624	-68.37043	144.74086	-1	3.61630686	96.3795	-0.0044532	1.33631	TRUE	648.652	422.732	1375.59	0.8248	-68.395258	142.790515	-1	1.534428432	TRUE	97.285	-0.0461536	768.439	133.645	NaN	0.558	-68.37423	144.748461	-1	5.74985222	TRUE	96.3743
Car5a_40218	54233	car5a	654.219	381.112	1317.95	-9999	-114.092881	238.185762	-1	1.716605617	0	1102.75	-5780.55	1.15942	7313.61	TRUE	662.442	102.767	1371.35	0.6419	-114.092114	236.184228	-1	6.446057587	1103.24	-0.245179	1.10992	TRUE	628.912	413.065	1300.04	0.8952	-114.094744	234.189488	-1	1.52254972	TRUE	1107.75	-0.527489	696.861	124.753	1086.25	0.6461	-114.089449	236.178897	-1	5.585925789	TRUE	1102.65
Afm_40238	282708	afm	96.9437	5.8823	604.357	0.006436	-168.035986	344.071972	-1	16.48057733	0	25287.6	-15229.7	1	184.223	TRUE	6.88619	0.0665198	133.657	0.1262	-165.493179	338.986359	-1	103.5209066	27862.2	-3244.48	0.220169	TRUE	509.154	351.999	924.494	0.008654	-169.073667	344.147334	-1	1.446464337	TRUE	23772.9	-11.709	127.181	62.3125	706.628	0.005988	-168.100887	344.201774	-1	2.041019057	TRUE	24950.4
Trmt10b_40257	298081	trmt10b	866.088	NaN	NaN	-9999	-67.721551	145.443102	1	NaN	0	54.4292	44.9892	10.9025	820.827	TRUE	965.458	544.155	1360.64	0.003668	-67.721551	143.443102	1	1.774233445	54.4292	1.58E-27	9.46875	TRUE	773.712	479.973	1971.02	0.007203	-68.434252	142.868505	1	1.611990674	TRUE	53.6296	0.0387729	96.5893	53.0063	907.83	0.06672	-65.182011	138.364022	-1	1.822223019	TRUE	64.0786
Ring1_40267	309626	ring1	NaN	NaN	NaN	0.4843	-36.047858	80.095715	-1	NaN	0	6.61465	-5.08678	1	10.0064	TRUE	603.729	1.00E-12	1.00E+07	0.8632	-35.818068	79.636136	-1	6.04E+14	6.65874	-1.82249	0.169343	TRUE	1365.71	681.256	1.00E+10	0.378	-36.776074	79.552147	-1	2.004694271	TRUE	4.66238	-0.00415068	235.108	81.8184	NaN	0.3085	-36.321711	80.643421	-1	2.873534559	TRUE	5.45486
Cnbp_40344	64530	cnbp	121.379	10.9971	1.00E+10	0.6273	-99.906579	207.813157	1	11.0373644	0	919.918	263.229	1	81.8508	TRUE	146.046	3.13521	2745.2	0.7552	-99.837314	207.674628	1	46.58252557	903.893	39.5591	0.276121	TRUE	810.128	495.443	2194.9	0.2331	-101.245117	208.490234	1	1.635158838	TRUE	966.917	0.208225	123.624	61.6459	NaN	0.5171	-99.998581	207.997161	1	2.005388842	TRUE	928.642
Sycp2_40353	83820	sycp2	12.7004	5.13E-05	1.00E+10	-9999	-41.988377	93.976754	-1	247524.3472	0	10.2412	-9.10078	6.29046	9.98553	TRUE	108.876	1.00E-12	1.00E+07	0.3717	-42.383931	92.767861	-1	1.09E+14	10.3037	-4.43134	0.115431	TRUE	1644.34	748.809	1.00E+10	0.06666	-44.693176	95.386352	-1	2.195940487	TRUE	5.97968	-0.0052294	99.769	54.3982	1084.12	0.2905	-42.543738	93.087476	-1	1.834049656	TRUE	8.48285
Kcnn1_40356	54261	kcnn1	11.0153	0.487534	1.00E+10	-9999	-51.770592	113.541183	-1	22.5939114	0	25.44	-15.883	7.40485	9.24231	TRUE	16.6303	4.75E-07	1.00E+07	0.2266	-52.22042	112.440841	-1	3.50E+07	25.4651	-11.1498	0.0485141	TRUE	2722.86	923.624	1.00E+10	0.0231	-55.257302	116.514604	-1	2.948017808	TRUE	16.5524	-0.00550667	89.5094	50.8661	431.009	0.144	-52.556899	113.113799	-1	1.759706366	TRUE	21.3772
Cd164_40359	83689	cd164	101.559	34.3065	543.352	-9999	-141.725155	293.45031	1	2.960342792	0	5685.46	2685.18	5.49848	99.4421	TRUE	230.548	29.0804	1050.69	0.1682	-142.553663	293.107326	1	7.927951472	5647.05	139.179	0.434968	TRUE	610.935	416.511	1369.19	0.1422	-143.554834	293.109667	1	1.466791993	TRUE	6026.41	2.43494	102.666	55.5059	527.16	0.4714	-141.863568	291.727135	1	1.849641209	TRUE	5623.95
AC128582.1_40366	100365570;306926;29283;315072	loc100365570;rgd1563300;rpl29;mroh4	128.908	NaN	NaN	-9999	-99.337837	208.675674	1	NaN	0	922.638	392.451	8.07415	136.338	TRUE	491.809	176.538	975.046	0.02371	-99.381282	206.762564	1	2.785853471	925.918	0.0435813	1.31703	TRUE	388.929	279.941	624.883	0.07137	-99.463103	204.926206	1	1.389324893	TRUE	918.507	0.39491	546.854	124.751	908.047	0.02307	-99.404858	206.809717	1	4.38356406	TRUE	926.261
Bcorl1_40377	302810	bcorl1	1.64E-12	1.64E-12	1.64E-12	0.1252	-39.806096	87.612192	-1	1	1	13.6995	-10.6994	1.00007	1.00E-12	TRUE	100000	NaN	NaN	0.3087	-39.806096	85.612192	-1	NaN	13.6995	-10.6994	0	TRUE	8806.59	1215.35	1.00E+10	6.71E-04	-45.937915	97.87583	-1	7.246134858	TRUE	6.06538	-0.00104253	195.825	75.6923	1000.87	3.16E-04	-45.118177	98.236354	-1	2.587119165	TRUE	7.7731
Map4_40387	367171	map4	104.022	67.5989	773.236	-9999	-81.072708	172.145416	-1	1.538812022	0	234.655	-114.687	14.3696	103.77	TRUE	417.177	117.236	1052.03	0.009252	-81.851021	171.702042	-1	3.558437681	229.985	-0.898503	0.698489	TRUE	571.918	384.16	1103.21	0.02799	-82.039961	170.079922	-1	1.488749479	TRUE	225.045	-0.107342	159.53	70.3998	902.15	0.01486	-81.430814	170.861628	-1	2.266057574	TRUE	234.943
Synj1_40392	85238	synj1	599.761	109.797	1.00E+10	0.9779	-76.1165	160.233001	-1	5.462453437	0	132.853	-150.958	1	1414.57	TRUE	654.539	103.762	2727.27	0.9992	-76.116118	160.232236	-1	6.308080029	133.131	-0.269383	0.789196	TRUE	731.89	461.559	1745.68	0.98	-76.136292	158.272584	-1	1.585691103	TRUE	131.511	-0.0614769	556.866	108.755	571.916	0.9769	-76.116537	160.233074	-1	5.120371477	TRUE	132.838
Trmt12_40394	314999	trmt12	10.5736	NaN	NaN	-9999	-44.727159	99.454319	-1	NaN	0	17.9405	-12.0064	8.24502	9.44347	TRUE	2.04E-19	2.04E-19	2.04E-19	0.008301	-45.529806	99.059612	-1	1	17.9407	-10.2224	0.00299549	TRUE	28043.1	1343.49	1.00E+10	7.98E-04	-49.180154	104.360308	-1	20.87332247	TRUE	10.4003	-3.88E-04	55.9544	36.7208	116.401	0.1031	-43.374684	94.749368	-1	1.523779438	TRUE	15.1639
Bcl2l12_40404	361567	bcl2l12	2.03E-12	2.03E-12	2.03E-12	0.08866	-33.583203	75.166406	-1	1	1	7.63776	-5.98116	1.96437	1.00E-12	TRUE	0.0727779	3.66E-05	1.00E+07	0.09481	-33.529308	75.058616	-1	1986.925446	7.63242	-5.18788	0.0313931	TRUE	1271.74	655.271	20806.9	0.01697	-36.210467	78.420934	-1	1.940784805	TRUE	4.26671	-0.00432664	1848.2	1181.05	NaN	0.004601	-36.148901	80.297802	-1	1.56487871	TRUE	4.55278
Gpr31_40415	292310	gpr31	172.417	16.7008	1.00E+10	0.8359	-41.396218	90.792437	-1	10.3238767	0	12.6268	-11.4001	1	99.4813	TRUE	260.422	9.44991	7163.71	0.6731	-41.463726	90.927451	-1	27.55814606	13.0952	-1.2548	0.315461	TRUE	853.237	513.136	2501.62	0.3443	-42.440991	90.881982	-1	1.662789202	TRUE	10.8096	-0.00895148	139.195	65.5416	NaN	0.7396	-41.43	90.859999	-1	2.123765669	TRUE	12.3795
AABR07017768.4_40417	108352918	loc108352918	959.694	NaN	NaN	-9999	-17.580037	45.160074	1	NaN	0	0.282602	5.57628	9.07954	1017.57	TRUE	975.554	406.106	2146.7	0.305	-17.580037	43.160074	1	2.402215185	0.282603	8.23E-27	8.8314	TRUE	807.238	494.241	2176.17	0.4759	-17.796584	41.593168	1	1.633288214	TRUE	0.203963	0.00258613	968.719	250.799	NaN	0.4044	-17.401512	42.803023	-1	3.86253135	TRUE	0.476531
Apoh_40439	287774	apoh	1.50757	4.13E-05	1.00E+10	0.789	-181.823694	371.647387	-1	36503.87783	1	59852.8	-15698.1	1	0.511758	TRUE	1.49E-04	1.49E-04	1.49E-04	0.8596	-181.80354	371.607081	-1	1	59839.1	-14027.3	0.0205106	TRUE	1901.08	793.206	1.00E+10	0.02174	-185.616349	377.232698	-1	2.396704009	TRUE	50239.9	-7.32402	143.756	56.7826	NaN	0.004068	-185.91455	379.829099	-1	2.531691046	TRUE	52772.8
Samm50_40460	300111	samm50	139.362	134.574	945.745	-9999	-72.28833	154.57666	1	1.035578938	0	128.957	137.531	7.13492	160.532	TRUE	419.951	135.401	949.521	0.5671	-72.292905	152.585811	1	3.101535439	129.045	0.00377893	1.52026	TRUE	265.256	198.855	388.994	0.6834	-72.509804	151.019609	1	1.333916673	TRUE	125.543	0.140152	467.388	125.65	812.407	0.5595	-72.299355	152.59871	1	3.719761242	TRUE	129.103
Smpd1_40477	308909	smpd1	299.343	89.1585	972.555	0.8993	-62.756456	133.512912	1	3.35742526	0	58.2471	193.631	1	2305.72	TRUE	318.281	69.9688	972.57	0.9233	-62.753085	133.50617	1	4.548898938	58.0422	0.167304	0.848543	TRUE	384.439	277.184	615.456	0.9646	-62.784534	131.569067	1	1.386945134	TRUE	59.0365	0.0579618	294.104	92.8546	857.966	0.8986	-62.756576	133.513151	1	3.167360583	TRUE	58.255
Hyal1_40478	367166	hyal1	140.954	37.1722	829.074	-9999	-63.696179	137.392357	-1	3.791919768	0	55.281	-47.475	1.36639	144.115	TRUE	215.816	23.1763	939.491	0.5581	-63.867684	135.735369	-1	9.311926408	56.6943	-2.21609	0.440061	TRUE	602.01	399.622	1203.52	0.3808	-64.661761	135.323521	-1	1.506448594	TRUE	50.6954	-0.0408577	131.663	63.8683	828.874	0.9449	-63.698569	135.397138	-1	2.061476507	TRUE	55.6363
Elovl1_40499	679532	elovl1	121.028	NaN	NaN	0.005803	-72.047347	152.094695	1	NaN	0	115.558	72.4002	18	120.998	TRUE	680.014	253.119	993.76	0.005767	-72.052973	152.105946	1	2.686538743	115.906	3.33E-04	1.77852	TRUE	497.879	344.181	885.834	0.01895	-72.207836	150.415671	1	1.446561548	TRUE	113.798	0.0734918	758.069	158.119	987.347	0.005828	-72.043403	152.086807	-1	4.794294171	TRUE	116.899
Psmc4_40501	117262	psmc4	673.241	386.737	1158.58	-9999	-92.715879	195.431757	1	1.740823867	0	378.23	7377.39	1.321	16331.4	TRUE	676.093	141.344	1159.97	0.8889	-92.715851	193.431702	1	4.783315882	378.22	0.0211351	1.30993	TRUE	590.568	393.796	1164.47	0.9715	-92.735054	191.470107	1	1.499680037	TRUE	374.799	0.182514	711.578	130.311	1156.1	0.8948	-92.714837	193.429673	1	5.460613456	TRUE	378.014
Mrpl16_40505	293754	mrpl16	92.4537	36.3635	155.011	-9999	-99.218993	208.437986	1	2.542486284	0	861.248	516.961	6.21008	106.518	TRUE	100.115	22.2596	361.931	0.0495	-100.688299	209.376598	1	4.49761002	856.797	15.5705	0.5109	TRUE	369.688	267.938	584.69	0.03	-102.265745	210.53149	1	1.379752032	TRUE	909.64	0.481477	71.1592	43.8976	179.925	0.2013	-99.575571	207.151143	1	1.621027118	TRUE	852.45
AABR07046707.1_40511	171500	stau2	32.5784	NaN	NaN	-9999	-41.191101	92.382201	1	NaN	0	2.66407	8.55147	15.6355	29.3516	TRUE	1259.81	6.22404	1.00E+07	0.0051	-44.131297	96.262595	1	202.4103316	2.78575	2.17505	0.188411	TRUE	2488.94	894.015	1.00E+10	0.00496	-45.515815	97.03163	1	2.784002506	TRUE	5.85082	0.00360772	60.128	38.7643	132.721	0.4398	-40.507903	89.015806	1	1.55111791	TRUE	2.13261
Gas6_40538	58935	gas6	759.632	123.386	1.00E+10	0.04086	-147.320441	302.640881	-1	6.156549365	0	3924.13	-2825.36	18	729.44	TRUE	956.986	478.318	1259.29	0.04086	-147.320441	302.640881	-1	2.000731731	3924.13	-6.99E-24	8.86832	TRUE	645.893	441.423	1827.87	0.05518	-148.126702	302.253403	-1	1.463206494	TRUE	3992.03	-2.7577	143.998	65.6182	880.585	0.2272	-145.958488	299.916976	1	2.194482628	TRUE	3440.15
Zdhhc2_40542	246326	zdhhc2	255.007	84.3389	960.087	0.767	-68.759185	145.518369	1	3.023598838	0	44.8555	354.035	1	2703.43	TRUE	262.048	62.17	960.035	0.7911	-68.750353	145.500707	1	4.215023323	44.4332	0.25966	0.855915	TRUE	322.606	237.573	491.987	0.9295	-68.788351	143.576702	1	1.35792367	TRUE	45.9602	0.0947391	252.576	88.1268	791.062	0.7663	-68.759427	145.518853	1	2.866052098	TRUE	44.8701
AABR07007000.1_40559	679869;108348158	tcf7l2;loc108348158	100.437	NaN	NaN	0.042	-85.034086	178.068173	-1	NaN	0	391.814	-128.135	18	99.081	TRUE	415.766	90.5442	1653.86	0.008336	-86.446323	180.892646	-1	4.591856795	384.919	-2.72359	0.555083	TRUE	691.758	443.213	1555.81	0.0191	-86.924224	179.848448	-1	1.560780031	TRUE	374.063	-0.11476	111.453	58.2152	711.274	0.0249	-85.481777	178.963554	-1	1.914499993	TRUE	393.339
Tbx2_40579	303398	tbx2	98.5941	NaN	NaN	-9999	-63.205634	136.411268	-1	NaN	0	80.3298	-41.7406	14.6056	97.3617	TRUE	220.093	23.8738	1256.07	0.1	-64.41187	136.823741	-1	9.219018338	80.8484	-2.87354	0.395606	TRUE	698.756	446.46	1587.26	0.07917	-65.595313	137.190627	-1	1.565103257	TRUE	73.8453	-0.0369736	89.1454	50.8822	339.455	0.4229	-63.380365	134.760729	-1	1.751995786	TRUE	81.4672
Mrps18b_40611	294230	mrps18b	100.617	32.1925	490.257	0.9704	-76.62917	161.258341	1	3.125479537	0	76.7564	98.9703	18	101.368	TRUE	155.371	18.6622	687.39	0.3463	-77.072007	162.144013	1	8.325438587	72.811	5.45625	0.427884	TRUE	549.305	372.248	1032.67	0.2021	-78.227318	162.454635	1	1.475642582	TRUE	87.1327	0.0914408	102.036	55.3613	483.341	0.7915	-76.663416	161.326832	1	1.843092557	TRUE	74.4734
Cideb_40616	364388	cideb	67.4423	8.03918	1.00E+10	0.8618	-94.031861	196.063722	1	8.389201386	0	543.106	180.412	1	37.9941	TRUE	124.472	1.06184	8697.25	0.4562	-94.294326	196.588653	1	117.2229338	537.65	38.3176	0.231404	TRUE	947.236	549.467	3391.26	0.1214	-96.124989	198.249977	1	1.723917906	TRUE	591.422	0.136017	100.196	54.617	1306.67	0.5579	-94.188337	196.376675	1	1.834520387	TRUE	555.629
Tnfrsf1b_40624	156767	tnfrsf1b	172.45	55.0012	968.606	0.1207	-92.517536	193.035072	-1	3.135386137	0	718.577	-391.317	1	460.832	TRUE	88.5521	6.7899	598.696	0.2437	-91.993061	191.986121	-1	13.04173846	741.465	-15.8804	0.418419	TRUE	425.93	302.533	707	0.1961	-92.942744	191.885488	-1	1.407879471	TRUE	702.901	-0.255839	168.012	72.5462	790.124	0.1167	-92.544238	193.088476	-1	2.315931089	TRUE	717.189
Dlc1_40631	58834	dlc1	111.351	81.3015	995.064	-9999	-83.102577	176.205154	-1	1.369605727	0	315.617	-124.819	12.7163	110.647	TRUE	399.033	80.1214	996.965	0.5904	-83.186356	174.372711	-1	4.980354812	316.336	-0.891776	0.716664	TRUE	538.307	366.361	999.751	0.781	-83.288693	172.577385	-1	1.469334891	TRUE	311.396	-0.121791	264.502	87.4154	967.639	0.6557	-83.140899	174.281798	-1	3.025805522	TRUE	316.666
Parvb_40647	362973	parvb	103.768	56.509	462.76	-9999	-85.237393	180.474787	1	1.83630926	0	142.764	230.399	6.69652	116.509	TRUE	178.118	46.3895	623.055	0.1992	-85.697402	179.394805	1	3.839618879	142.03	2.4269	0.660525	TRUE	343.426	251.159	531.991	0.2743	-86.167035	178.33407	1	1.367364896	TRUE	154.106	0.222128	121.889	61.634	555.39	0.2957	-85.420164	178.840328	1	1.977625986	TRUE	140.536
Pou3f3_40650	192109	pou3f3	939.569	NaN	NaN	1	-25.838024	59.676047	1	NaN	0	7.44E-09	4.87549	18	906.962	TRUE	950.873	406.335	2279.73	1	-25.838024	59.676047	1	2.340120836	-7.93E-06	6.09E-16	5.27822	TRUE	748.028	468.747	1828.99	0.9513	-25.887992	57.775983	1	1.59580328	TRUE	-0.147691	0.00427252	882.564	148.587	NaN	0.9977	-25.838028	59.676056	-1	5.939712088	TRUE	0.00205165
Hsd11b1_40651	25116	hsd11b1	123.164	NaN	NaN	-9999	-94.026337	198.052674	-1	NaN	0	283.069	-178.268	18	119.083	TRUE	733.426	175.036	1363.17	0.8876	-94.027098	196.054196	-1	4.190143742	283.054	-0.0109875	1.40339	TRUE	637.045	417.076	1330.72	0.9639	-94.053829	194.107658	-1	1.527407475	TRUE	287.03	-0.181359	767.646	134.94	NaN	0.8828	-94.027983	196.055966	-1	5.68879502	TRUE	283.134
Pign_40656	309051	pign	813.913	2.94E-04	1.00E+10	0.103	-112.943496	233.886993	-1	2764490.502	0	1025.67	-606.555	1	767.21	TRUE	283.477	1.00E-12	1.00E+07	0.195	-112.454075	232.908149	-1	2.83E+14	1119.41	-87.2157	0.221283	TRUE	937.961	546.01	3285.91	0.2564	-112.975475	231.950951	-1	1.717845827	TRUE	1012.8	-0.33345	712.388	110.776	1472.89	0.1025	-112.947902	233.895805	-1	6.430887557	TRUE	1023.7
Coq4_40658	366013	coq4	93.1518	14.9851	NaN	0.9923	-66.336953	140.673907	1	6.216294853	0	39.4813	61.1037	18	94.4158	TRUE	65.1719	4.2547	503.415	0.03119	-68.658031	145.316063	1	15.31762521	36.0706	8.66506	0.300128	TRUE	675.367	435.522	1484.63	0.005798	-71.487103	148.974206	1	1.550706968	TRUE	51.717	0.0521613	54.8122	36.208	110.825	0.676	-66.424216	140.848433	1	1.513814627	TRUE	37.0692
Flt3_40668	140635	flt3	NaN	NaN	NaN	-9999	-67.187408	144.374815	-1	NaN	1	45.7324	-26.4976	3.99051	0.0271582	TRUE	469.737	1.37E-05	1.00E+07	0.2011	-67.149162	142.298325	-1	3.44E+07	45.702	-22.5873	0.0351324	TRUE	1554.18	728.355	1.00E+10	0.09124	-68.726424	143.452848	-1	2.133822106	TRUE	30.9019	-0.0196013	1993.16	1171.99	NaN	0.02977	-68.693309	145.386617	-1	1.700662975	TRUE	32.0643
Arrb2_40704	25388	arrb2	473.842	NaN	NaN	0.09006	-72.699313	153.398626	-1	NaN	0	78.1668	-49.2829	18	444.191	TRUE	969.376	525.477	1572.32	0.09006	-72.699313	153.398626	-1	1.844754385	78.1668	-2.91E-25	8.743	TRUE	805.319	493.436	2163.76	0.1388	-73.237386	152.474773	-1	1.632063733	TRUE	79.2779	-0.0479654	140.097	64.6716	1076.56	0.9343	-71.266038	150.532076	1	2.166283191	TRUE	68.4606
Ncaph2_40711	300149	ncaph2	984.696	225.546	1.00E+10	0.007335	-65.007275	138.01455	1	4.365832247	0	50.4554	65.3118	18	1011.01	TRUE	150.927	5.09E-07	1.00E+07	0.008513	-64.873865	137.747729	1	2.97E+08	39.204	10.6556	0.168971	TRUE	841.075	508.214	2409.99	0.02447	-65.123111	136.246222	1	1.65496228	TRUE	49.4798	0.0299632	960.729	179.465	NaN	0.007533	-64.983363	137.966726	-1	5.353294514	TRUE	51.4498
Gabrr3_40716	192258	gabrr3	130.87	NaN	NaN	-9999	-29.416707	68.833415	1	NaN	0	0.794276	4.23302	7.85208	97.6068	TRUE	779.081	80.7185	451352	0.3118	-29.823767	67.647535	1	9.651827029	0.801251	0.208614	0.441011	TRUE	1055.53	587.89	5093.83	0.4173	-30.18603	66.372059	1	1.795454932	TRUE	1.38608	0.00379642	176.635	73.2285	NaN	0.5482	-29.492396	66.984791	1	2.412107308	TRUE	0.698198
Slfn5_40721	303377	slfn5	884.809	NaN	NaN	-9999	-94.198917	198.397835	-1	NaN	0	575.203	-1320.75	5.45018	1358.41	TRUE	680.43	209.825	1014.24	0.3217	-94.188171	196.376342	-1	3.242845228	577.248	-0.00470384	1.55089	TRUE	541.903	368.294	1010.42	0.5709	-94.257575	194.51515	-1	1.47138699	TRUE	582.739	-0.215499	732.7	140.778	1017.61	0.3197	-94.192167	196.384334	-1	5.204648454	TRUE	576.481
C6_40727	24237	c6	264.072	10.0187	1.00E+10	0.3383	-114.396567	236.793134	-1	26.35791071	0	711.09	-545.329	1	163.18	TRUE	195.875	2.65789	8201.36	0.706	-114.009371	236.018742	-1	73.69567589	769.118	-75.03	0.28081	TRUE	816.305	498.01	2235.71	0.3696	-114.933528	235.867056	-1	1.639133752	TRUE	651.268	-0.424754	197.83	77.1149	NaN	0.3128	-114.447533	236.895065	-1	2.56539268	TRUE	701.384
Csf1_40746	78965	csf1	269.52	NaN	NaN	0.6129	-78.041528	164.083057	-1	NaN	0	183.165	-97.4665	18	268.902	TRUE	919.889	166.399	994.442	0.6129	-78.041528	164.083057	-1	5.528212309	183.164	-6.62E-23	8.05603	TRUE	501.121	345.991	894.58	0.7635	-78.183454	162.366907	-1	1.448364264	TRUE	186.593	-0.100002	749.495	153.901	988.642	0.6123	-78.042013	164.084025	1	4.869981352	TRUE	182.652
Acot7_40748	26759	acot7	100.744	51.4614	295.094	-9999	-82.852939	175.705878	1	1.957661471	0	117.164	338.945	6.01588	128.336	TRUE	103.847	34.8244	316.092	0.5965	-82.986279	173.972558	1	2.982018355	112.922	2.09351	0.738375	TRUE	198.934	151.802	280.959	0.508	-83.523396	173.046792	1	1.310483393	TRUE	124.878	0.333657	99.9794	55.2288	330.618	0.7324	-82.904596	173.809192	1	1.810276522	TRUE	114.096
Helt_40860	498633	helt	129.958	90.115	1.00E+10	-9999	-32.292683	74.585367	1	1.44213505	0	0.46906	6.26746	7.69082	115.357	TRUE	616.243	114.729	2873.59	0.5381	-32.381812	72.763624	1	5.37129235	0.473288	0.0514711	0.69593	TRUE	744.815	467.324	1812.05	0.7694	-32.454449	70.908897	1	1.59378718	TRUE	0.749017	0.00606244	344.32	94.2544	NaN	0.5969	-32.332095	72.664189	1	3.653092057	TRUE	0.418577
Cbx6_40869	315136	cbx6	113.723	79.437	1.00E+10	-9999	-62.541729	135.083459	-1	1.431612473	0	82.5294	-35.4707	11.7101	109.058	TRUE	490.262	92.9342	1545.57	0.4684	-62.676486	133.352972	-1	5.275366872	82.539	-0.348942	0.670059	TRUE	652.407	424.55	1390.43	0.6812	-62.797449	131.594898	-1	1.536702391	TRUE	80.7643	-0.0341779	264.981	86.823	NaN	0.5449	-62.596857	133.193714	-1	3.051967797	TRUE	82.8494
Rpl18_40879	81766	rpl18	100.893	56.4684	369.729	-9999	-131.176541	272.353082	1	1.78671611	0	4737.01	2341.68	7.12773	110.175	TRUE	211.351	57.2716	667.72	0.02527	-132.15297	272.30594	1	3.690328191	4772.8	27.2393	0.644458	TRUE	393.427	285.259	643.95	0.04938	-132.658491	271.316983	1	1.379192243	TRUE	4904.98	2.21635	110.459	58.1522	506.191	0.0503	-131.565821	271.131642	1	1.899481017	TRUE	4717.52
Polr3h_40892	300088	polr3h	141.605	NaN	NaN	-9999	-83.230545	176.461091	1	NaN	0	246.507	99.6728	6.82499	128.846	TRUE	668.106	196.809	1582.82	0.2161	-83.29102	174.582039	1	3.394692316	247.916	0.0924577	1.00917	TRUE	665.207	430.696	1442.18	0.4652	-83.291065	172.58213	1	1.5444931	TRUE	247.836	0.0985694	592.778	113.114	NaN	0.2173	-83.286809	174.573618	1	5.240536096	TRUE	246.938
Adgra1_40907	309097	adgra1	851.29	NaN	NaN	-9999	-78.250509	166.501018	1	NaN	0	0.969367	789.819	7.53601	1216.18	TRUE	906.187	171.354	964.815	0.935	-78.250509	164.501018	1	5.288391284	0.969352	3.08E-31	10.893	TRUE	338.484	247.957	522.359	0.7387	-78.550044	163.100088	1	1.365091528	TRUE	-4.21461	0.150936	631.539	154.182	891.431	0.9794	-78.247519	164.495039	-1	4.096061797	TRUE	1.6366
Scrn3_40908	311731	scrn3	114.974	44.6453	494.969	0.9583	-108.085607	224.171214	1	2.575276681	0	834.133	916.35	1	320.757	TRUE	124.133	20.7695	511.781	0.7259	-108.145699	224.291398	1	5.976696598	820.799	20.2878	0.514632	TRUE	391.936	281.834	631.427	0.3612	-109.102692	224.205383	1	1.390662589	TRUE	888.937	0.650846	113.585	59.0442	527.707	0.925	-108.088676	224.177352	1	1.923728326	TRUE	836.431
Prrg1_40911	363472	prrg1	8.35327	1.03E-12	1.00E+10	-9999	-46.154408	102.308815	-1	8.10E+12	0	17.4578	-11.8544	5.93462	6.72656	TRUE	100000	NaN	NaN	0.6046	-46.190257	98.380513	-1	NaN	17.4578	-11.4869	0	TRUE	5184.51	1106.97	1.00E+10	0.01119	-50.179448	106.358897	-1	4.683514458	TRUE	9.52396	-0.0022138	105.359	56.0837	1019.95	0.03026	-48.034287	104.068574	-1	1.878602874	TRUE	12.8621
Wsb1_40948	303336	wsb1	92.2077	NaN	NaN	0.3247	-107.97181	223.943619	-1	NaN	0	800.326	-429.722	18	90.9947	TRUE	230.205	20.0205	2433.46	0.008938	-110.904452	229.808903	-1	11.49846407	792.57	-43.781	0.341469	TRUE	858.812	515.377	2545.17	0.006705	-112.491874	230.983748	-1	1.666376264	TRUE	699.279	-0.355028	63.9754	40.6427	148.895	0.1806	-108.383357	224.766713	-1	1.574093257	TRUE	816.257
LOC100912026_40953	100912026;100912405	loc100912026;loc100912405	279.034	24.5834	1.00E+10	0.5419	-71.358457	150.716915	-1	11.35050481	0	50.5302	-60.5887	1	204.137	TRUE	284.78	11.1475	4463.14	0.8558	-71.188906	150.377812	-1	25.5465351	54.4293	-4.70455	0.353454	TRUE	778.017	481.829	1996.04	0.522	-71.822483	149.644966	-1	1.614716009	TRUE	44.9863	-0.0460856	204.576	78.249	NaN	0.5153	-71.384084	150.768168	-1	2.614423188	TRUE	49.9122
Rpl28_40966	64638	rpl28	914.981	208.644	1.00E+10	-9999	-118.019142	246.038284	1	4.385369337	0	927.641	705.362	6.95447	867.475	TRUE	381.865	1.09078	NaN	0.05598	-118.036271	244.072542	1	350.0843433	819.518	46.3459	0.365961	TRUE	771.756	479.119	1959.66	0.1603	-118.040421	242.080843	1	1.610781455	TRUE	909.181	0.529068	878.967	142.064	964.521	0.05765	-118.011723	244.023447	1	6.18711989	TRUE	923.64
Pno1_40974	289809	pno1	102.087	44.9131	478.271	-9999	-88.582627	187.165253	1	2.272989395	0	250.456	204.258	7.28618	106.464	TRUE	199.072	36.3757	695.958	0.1822	-89.250331	186.500662	1	5.472664444	248.882	5.58294	0.524595	TRUE	489.304	339.365	863.005	0.1898	-90.02213	186.044261	1	1.441822227	TRUE	268.571	0.190975	109.483	57.757	547.32	0.3783	-88.748647	185.497294	1	1.895579757	TRUE	247.159
AABR07003230.1_40988	102553035;292873	loc102553035;klk15	914.662	NaN	NaN	-9999	-14.914883	39.829766	1	NaN	0	0.191443	2.5494	10.5563	842.728	TRUE	978.982	232.898	3069.47	0.4265	-14.914883	37.829766	1	4.203479635	0.191443	1.51E-28	9.38735	TRUE	812.569	496.47	2211.1	0.6339	-15.054584	36.109168	1	1.636693053	TRUE	0.119868	0.0022239	955.942	191.745	NaN	0.4662	-14.864218	37.728436	-1	4.985485932	TRUE	0.284527
Lactb2_41018	297768	lactb2	523.555	358.138	997.888	0.5282	-97.633809	203.267618	1	1.461880616	0	178.573	181353	1	680165	TRUE	520.618	78.5506	998.793	0.5282	-97.63375	203.267499	1	6.627804243	178.373	0.283021	0.991239	TRUE	523.939	358.576	958.025	0.8196	-97.63378	201.267559	1	1.461165834	TRUE	178.585	0.266231	553.784	115.785	993.841	0.5294	-97.632649	203.265298	1	4.782864793	TRUE	179.571
Sec61g_41019	689134	sec61g	106.88	70.9855	993.242	0.8821	-89.011806	186.023611	1	1.505659607	0	312.415	171.596	18	106.491	TRUE	347.755	60.3714	994.765	0.6824	-89.084547	186.169095	1	5.760260653	309.777	2.10259	0.639983	TRUE	540.032	367.289	1004.86	0.7572	-89.278937	184.557874	1	1.470319013	TRUE	319.7	0.166398	223.841	81.8664	948.523	0.7951	-89.034521	186.069043	1	2.734223076	TRUE	310.436
Pdk4_41021	89813	pdk4	243.18	89.0587	938.832	-9999	-105.277714	220.555428	1	2.730558609	0	174.327	129543	1.05413	108388	TRUE	243.462	77.6621	938.866	0.8393	-105.277618	218.555236	1	3.134888189	174.297	0.64691	1.05112	TRUE	225.809	171.145	323.466	0.9734	-105.284001	216.568002	1	1.319401677	TRUE	170.345	0.924009	251.225	90.4218	697.604	0.8463	-105.275847	218.551694	1	2.778367606	TRUE	174.303
P2rx3_41023	81739	p2rx3	7.42266	1.00E-12	1.00E+10	-9999	-25.157028	60.314056	-1	7.42E+12	0	5.04518	-4.32196	6.1447	6.40824	TRUE	100000	NaN	NaN	0.546	-25.178479	56.356958	-1	NaN	5.04518	-4.22784	0	TRUE	5265.5	1110.69	1.00E+10	0.004729	-29.927432	65.854864	-1	4.740746743	TRUE	2.10971	-7.51E-04	98.6653	53.9611	1020.2	0.01484	-27.540864	63.081729	-1	1.828452348	TRUE	3.31502
AABR07062481.1_41030	500361	lrmp	434.984	77.0069	1.00E+10	0.4806	-83.900709	175.801417	-1	5.648636681	0	160.54	-164.476	1	621.695	TRUE	412.809	28.1918	2297.83	0.5727	-83.811061	175.622121	-1	14.64287488	166.046	-3.11577	0.510378	TRUE	695.263	444.842	1571.48	0.7091	-83.995829	173.991658	-1	1.562943697	TRUE	155.943	-0.0978721	364.806	96.3353	NaN	0.4768	-83.905095	175.81019	-1	3.786836186	TRUE	160.234
Cd14_41039	60350	cd14	212.819	2.74887	1.00E+10	0.1609	-116.438439	240.876878	-1	77.42054008	0	769.12	-631.749	1	145.431	TRUE	87.6743	0.286899	2668.75	0.5206	-115.661817	239.323634	-1	305.592909	863.03	-127.56	0.23208	TRUE	778.604	482.051	1999.06	0.1984	-117.073034	240.146069	-1	1.615190094	TRUE	693.914	-0.498386	182.223	74.8164	NaN	0.1439	-116.523448	241.046896	-1	2.435602355	TRUE	754.101
Serinc1_41050	294421	serinc1	118.467	91.8167	983.271	-9999	-121.378279	252.756559	1	1.290255476	0	2541.64	883.996	7.98449	115.492	TRUE	562.273	204.037	1135.65	7.60E-04	-121.699928	251.399857	1	2.75574038	2575.45	1.19965	0.951138	TRUE	580.656	388.697	1131.56	0.003445	-121.702747	249.405494	1	1.493852538	TRUE	2579.5	0.85266	345.392	95.9163	873.848	8.16E-04	-121.634859	251.269719	1	3.600972932	TRUE	2552.41
Prom1_41058	60357	prom1	700.912	NaN	NaN	-9999	-100.447067	210.894135	-1	NaN	0	254.112	-211.987	9.00413	615.552	TRUE	305.911	2.88029	13102.2	0.1189	-100.22038	208.44076	-1	106.2084026	302.056	-21.0351	0.354329	TRUE	741.396	465.805	1794.22	0.2506	-100.388436	206.776871	-1	1.591644572	TRUE	262.126	-0.217497	709.767	118.674	NaN	0.09629	-100.387552	208.775103	-1	5.980812983	TRUE	263.128
Acad9_41062	294973	acad9	110.646	NaN	NaN	-9999	-77.721911	165.443822	1	NaN	0	97.0338	67.4864	2.34337	73.2008	TRUE	290.978	13.8687	10229.2	0.2444	-78.399549	164.799097	1	20.98091386	93.4822	8.47824	0.31519	TRUE	925.222	541.22	3148.54	0.1602	-79.553316	165.106633	1	1.709511844	TRUE	109.424	0.0582126	103.6	55.72	2278.98	0.8431	-77.741488	163.482975	1	1.859296482	TRUE	94.9054
Clpp_41067	301117	clpp	106.113	64.7737	567.85	-9999	-102.324727	214.649454	1	1.638211188	0	369.136	597.997	7.02537	119.829	TRUE	199.934	57.9282	950.814	0.1942	-102.675416	213.350832	1	3.451410539	369.311	3.57251	0.741803	TRUE	316.177	233.328	479.935	0.3354	-102.9251	211.850199	1	1.355075259	TRUE	389.934	0.582846	143.563	67.2544	629.24	0.2469	-102.503034	213.006069	1	2.134626136	TRUE	365.069
Slc16a7_41092	29735	slc16a7	2.36484	1.78E-04	1.00E+10	0.1307	-104.824428	217.648856	-1	13272.34563	1	995.476	-310.193	1	1.23708	TRUE	0.659132	4.10E-08	1.00E+07	0.2404	-104.371574	216.743148	-1	1.61E+07	994.552	-205.534	0.0791916	TRUE	1030.53	579.351	4603.27	0.01439	-107.923538	221.847076	-1	1.77876624	TRUE	832.693	-0.232639	206.445	78.1886	NaN	0.006293	-107.414669	222.829337	-1	2.640346547	TRUE	868.103
Slc2a8_41101	85256	slc2a8	3.47374	1.00E-12	29.1042	0.8205	-67.115448	142.230897	-1	3.47E+12	0	83.4203	-57.3435	1	3.64362	TRUE	0.0153622	1.82E-06	76.0993	0.7321	-67.148319	142.296639	-1	8424.983959	83.4674	-37.3774	0.0688675	TRUE	1232.15	643.762	13994.1	0.002189	-73.214003	152.428005	-1	1.913983739	TRUE	53.2698	-0.0313112	87.2899	50.1259	343.085	0.007868	-70.621313	149.242626	-1	1.741413122	TRUE	65.467
Il15_41110	25670	il15	601.273	72.3529	1.00E+10	0.4103	-47.193716	102.387432	-1	8.310281965	0	13.9804	-20.8457	1	676.602	TRUE	517.664	22.5948	20926	0.4917	-47.091197	102.182394	-1	22.91075823	14.9828	-0.556131	0.458385	TRUE	817.762	498.632	2245.78	0.6725	-47.251604	100.503208	-1	1.64001107	TRUE	13.4576	-0.0120309	491.148	103.483	521.966	0.4078	-47.197336	102.394673	-1	4.746170869	TRUE	13.938
Pam_41115	25508	pam	525.898	80.5358	1.00E+10	0.6206	-94.533432	197.066864	-1	6.529990389	0	668.807	-255.847	1	609.659	TRUE	542.684	42.2383	5746.35	0.7046	-94.482805	196.965611	-1	12.84814967	675.438	-3.91849	0.541002	TRUE	776.32	481.097	1986.12	0.8168	-94.613261	195.226522	-1	1.613645481	TRUE	661.475	-0.15327	418.565	99.5623	NaN	0.6165	-94.536336	197.072673	-1	4.204051132	TRUE	668.388
Sar1b_41123	287276	sar1b	96.9982	46.8033	234.382	-9999	-117.647817	245.295635	1	2.072464976	0	1971.25	1044.73	8.33581	102.717	TRUE	204.672	47.4725	644.591	0.01138	-119.230899	246.461799	1	4.311380273	1994.48	22.7514	0.554374	TRUE	472.551	329.781	819.38	0.01769	-120.062904	246.125809	1	1.432923668	TRUE	2083.2	0.961192	89.1229	50.9614	316.274	0.0398	-118.141329	244.282658	1	1.748831469	TRUE	1957.45
Edf1_41132	296570	edf1	97.3821	NaN	NaN	-9999	-108.95109	227.90218	1	NaN	0	1171.45	418.686	9.31744	93.0509	TRUE	433.04	75.8114	2873.41	0.008355	-110.785211	229.570421	1	5.712069689	1196.56	14.9504	0.481882	TRUE	795.295	489.067	2098.25	0.0158	-111.45511	228.910219	1	1.626147338	TRUE	1245.55	0.363098	94.4952	52.9752	1399.09	0.03975	-109.421519	226.843037	1	1.783762968	TRUE	1163.53
Enc1_41135	294674	enc1	874.915	293.907	959.055	-9999	-105.431745	220.863489	1	2.976843015	0	422.512	2659.4	8.38455	1172.55	TRUE	947.585	220.174	971.927	0.9251	-105.431745	216.863489	1	4.30380063	422.512	5.54E-52	18	TRUE	380.426	274.678	606.987	0.5939	-105.874973	217.749946	1	1.384988969	TRUE	403.692	0.565782	742.558	197.061	929.333	0.9597	-105.355151	218.710301	-1	3.768163158	TRUE	435.872
R3hdm2_41136	362894	r3hdm2	NaN	NaN	NaN	0.05169	-59.586214	127.172428	1	NaN	1	31.9366	16.0839	1.00117	1.00E-12	TRUE	18511.3	1.00E-12	1.00E+07	0.05287	-59.567287	127.134573	1	1.85E+16	31.9582	14.0494	0.0297067	TRUE	1423.9	696.474	1.00E+10	0.05928	-60.518715	127.037429	1	2.044440999	TRUE	40.4616	0.0138899	1138.48	169.424	NaN	0.01859	-60.463214	128.926429	-1	6.719709132	TRUE	41.4381
Creb3l3_41148	314638	creb3l3	919.873	NaN	NaN	-9999	-69.546702	149.093404	1	NaN	0	86.957	303.277	16.0372	1051.46	TRUE	940.078	237.292	964.313	0.4239	-69.546702	147.093404	1	3.961692767	86.957	3.23E-51	17.4873	TRUE	344.563	251.894	534.218	0.3821	-70.189	146.378	1	1.367888874	TRUE	83.8203	0.095488	744.249	231.238	913.203	0.5902	-69.37198	146.743959	-1	3.21854107	TRUE	89.9304
Hspa9_41170	291671	hspa9	102.842	70.1268	259.461	-9999	-98.176794	206.353588	1	1.466514942	0	908.557	1182.8	10.5731	124.019	TRUE	140.271	65.0999	461.352	0.1347	-98.378964	204.757928	1	2.154703771	908.587	0.736949	1.06855	TRUE	122.351	94.8042	167.365	0.3122	-98.423952	202.847905	1	1.290565186	TRUE	901.933	1.18854	135.506	67.2899	404.281	0.1302	-98.404863	204.809726	1	2.013764324	TRUE	906.145
RGD1560795_41194	297402;29270	rgd1560795;spr	106.44	NaN	NaN	-9999	-80.764238	171.528476	1	NaN	0	305.103	79.2146	8.1121	94.4705	TRUE	698.82	163.462	7559.36	0.003704	-82.046788	172.093576	1	4.275122047	312.104	1.32081	0.586218	TRUE	897.441	530.589	2875.13	0.01124	-82.323238	170.646476	1	1.691405212	TRUE	317.938	0.0694336	133.681	64.1743	NaN	0.00938	-81.209598	170.419197	1	2.083092453	TRUE	304.531
LOC685203_41208	685203	loc685203	219.5	69.4877	974.362	0.5841	-49.989186	107.978373	1	3.158832426	0	4.693	48.8992	1	725.08	TRUE	220.472	33.3769	973.239	0.6897	-49.919094	107.838188	1	6.605526577	4.04521	0.398511	0.620246	TRUE	418.121	297.832	689.161	0.7	-50.196079	106.392158	1	1.403882054	TRUE	5.81596	0.0274742	207.382	79.9151	835.524	0.5786	-49.993599	107.987198	1	2.595028974	TRUE	4.73678
Ppfia1_41244	293645	ppfia1	515.653	7.7695	1.00E+10	0.1269	-85.576	179.152001	-1	66.36887831	0	385.878	-152.149	1	545.308	TRUE	212.716	1.07971	25965.7	0.2318	-85.125683	178.251366	-1	197.0121607	405.132	-16.0238	0.280895	TRUE	784.615	484.661	2035.13	0.286	-85.66254	177.325079	-1	1.618894444	TRUE	380.897	-0.094678	422.145	99.7183	NaN	0.1253	-85.58563	179.17126	-1	4.233375419	TRUE	385.212
Ing1_41255	306626	ing1	101.606	NaN	NaN	-9999	-80.009708	170.019416	-1	NaN	0	215.52	-77.2687	16.0726	95.9843	TRUE	447.291	46.7087	8613.72	0.1017	-81.085298	170.170597	-1	9.576181739	214.567	-4.97373	0.403532	TRUE	903.303	532.853	2930.06	0.1236	-81.836352	169.672703	-1	1.695219882	TRUE	201.955	-0.0672379	108.838	57.3493	1768.09	0.3449	-80.19193	168.38386	-1	1.897808692	TRUE	217.619
LOC100911649_41259	685463;100911649	loc685463;loc100911649	9.86789	0.0273992	1.00E+10	-9999	-17.895563	45.791126	-1	360.1524862	0	2.891	-2.89117	3.52702	7.48755	TRUE	2.90499	3.04E-08	1.00E+07	0.6371	-18.006846	44.013691	-1	9.57E+07	2.8937	-1.97533	0.0622248	TRUE	1724.85	766.068	1.00E+10	0.029	-21.435972	48.871944	-1	2.251562524	TRUE	1.31334	-0.00146584	110.027	57.584	1086.03	0.06437	-19.606143	47.212287	-1	1.910721728	TRUE	1.99797
Mpdz_41270	29365	mpdz	118.897	NaN	NaN	-9999	-59.077941	128.155882	-1	NaN	0	42.7042	-23.9295	8.48812	103.385	TRUE	788.123	244.317	5406.57	0.002885	-59.669673	127.339347	-1	3.225821371	40.9464	-0.118256	0.760876	TRUE	863.186	517.123	2579.92	0.01111	-59.729942	125.459884	-1	1.669208293	TRUE	40.2235	-0.0219808	238.79	82.9356	NaN	0.003923	-59.389725	126.779449	-1	2.879221951	TRUE	42.5257
Scamp4_41272	65170	scamp4	2.39E-11	2.39E-11	2.39E-11	1.28E-04	-75.307713	158.615426	1	1	1	115.067	43.2348	1.76164	1.00E-12	TRUE	100000	NaN	NaN	6.53E-04	-75.307713	156.615426	1	NaN	115.067	43.2348	0	TRUE	1350.69	677.222	186230	1.43E-04	-76.82474	159.649479	1	1.994456766	TRUE	138.652	0.0345411	258.824	81.8059	904.964	9.00E-05	-75.995452	159.990904	-1	3.163879378	TRUE	147.379
LOC103693780_41282	360975;103693780	ogdh;loc103693780	81.6982	24.5345	93.789	-9999	-104.193475	218.38695	1	3.329931321	0	1213.75	1192.48	6.18148	106.176	TRUE	30.7042	8.49703	108.157	0.006103	-107.567044	223.134087	1	3.61352143	1186.81	45.9034	0.477236	TRUE	264.581	198.389	387.842	3.46E-04	-111.776359	229.552718	1	1.333647531	TRUE	1327.19	1.10982	38.5357	27.3511	64.3101	0.1466	-104.860593	217.721185	1	1.40892688	TRUE	1190.6
Mal2_41290	362911	mal2	118.343	95.419	983.505	-9999	-67.886846	145.773692	1	1.240245653	0	72.932	65.179	8.00848	121.519	TRUE	433.431	135.751	986.265	0.07965	-68.053959	144.107919	1	3.192838358	73.8855	0.0986054	0.938411	TRUE	458.718	321.863	785.038	0.2142	-68.058981	142.117961	1	1.425196435	TRUE	74.2756	0.0641186	326.336	95.4483	918.852	0.0829	-68.02152	144.04304	1	3.418981794	TRUE	73.082
Pla1a_41300	85311	pla1a	3.41753	0.499004	15.4493	0.6551	-54.375067	116.750134	-1	6.848702616	0	53.5577	-36.9878	1	5.41372	TRUE	0.0214925	1.50E-07	14.0687	0.6137	-54.402724	116.805448	-1	142894.6599	53.6352	-20.5735	0.0940967	TRUE	971.989	558.558	3696.94	3.96E-04	-62.110585	130.22117	-1	1.740175595	TRUE	35.5627	-0.022126	70.0737	43.3079	181.066	0.003678	-58.493366	124.986733	-1	1.618035047	TRUE	43.3917
Zc3h15_41301	362154	zc3h15	1015.31	7.91E-06	1.00E+10	-9999	-64.200181	138.400363	1	1.28E+08	0	103.645	144.016	17.9987	1110.27	TRUE	1013.02	796.826	14459.2	9.00E-05	-64.200181	134.400363	1	1.271318958	103.645	1.90E-53	18	TRUE	1583	735.03	1.00E+10	9.00E-05	-64.833225	135.666451	1	2.153653592	TRUE	103.895	0.0156789	31.2541	22.7366	48.9443	0.8165	-52.191396	112.382791	-1	1.374616257	TRUE	117.667
Mapk14_41339	81649	mapk14	578.256	119.242	1300.88	0.6095	-119.745686	247.491372	-1	4.849432247	0	2282.94	-4698	1	5504.06	TRUE	589.485	80.3938	1345.36	0.6141	-119.74235	247.4847	-1	7.332468424	2285.05	-1.30083	0.915247	TRUE	620.706	409.069	1270.36	0.8785	-119.744777	245.489554	-1	1.517362597	TRUE	2278.85	-0.719494	608.278	116.274	NaN	0.6109	-119.744652	247.489303	-1	5.23141889	TRUE	2279.94
Wdtc1_41340	313020	wdtc1	95.2256	24.4689	149.302	0.4923	-93.84162	195.683241	-1	3.891699259	0	723.493	-252.912	18	96.2555	TRUE	132.765	14.4987	725.299	0.02616	-96.07842	200.15684	-1	9.157027871	726.452	-21.1738	0.368892	TRUE	644.617	420.768	1359.79	0.01311	-97.940105	201.880209	-1	1.532001008	TRUE	678.634	-0.219908	65.0321	41.1008	152.475	0.3003	-94.142342	196.284685	-1	1.582258739	TRUE	731.275
Cfh_41341	155012	cfh	68.538	23.0367	252.978	0.005281	-129.022598	266.045196	-1	2.975165714	0	3798.45	-2691.01	1	184.878	TRUE	5.29776	0.268763	60.3948	0.1421	-126.209621	260.419241	-1	19.71164186	4132.04	-401.538	0.267904	TRUE	393.203	281.555	630.54	0.00251	-131.119878	268.239757	-1	1.39654064	TRUE	3532.38	-2.07566	85.9699	50.0814	284.607	0.004037	-129.265979	266.531958	-1	1.71660337	TRUE	3753.87
Psma3l_41343	29670;408248	psma3;psma3l	98.3526	49.6648	296.888	-9999	-122.504839	255.009679	1	1.98032812	0	3393.58	1327.31	6.45141	105.476	TRUE	217.051	51.286	673.255	0.01929	-123.811085	255.62217	1	4.232168623	3419.85	25.2309	0.573902	TRUE	466.543	326.389	804.49	0.03192	-124.517774	255.035547	1	1.429407854	TRUE	3523.28	1.23049	95.1458	53.8473	406.665	0.05318	-122.942394	253.884787	1	1.766955818	TRUE	3377.47
Cwc15_41345	300361	cwc15	109.928	91.2488	997.033	0.9902	-84.168706	176.337413	1	1.204706254	0	271.842	131.776	18	109.414	TRUE	424.248	79.7593	997.274	0.8911	-84.178004	176.356008	1	5.319103854	270.332	0.636906	0.773665	TRUE	528.81	361.228	972.013	0.943	-84.227332	174.454665	1	1.463923062	TRUE	274.123	0.130257	339.843	95.8555	977.233	0.9313	-84.172351	176.344702	1	3.545367767	TRUE	270.738
Rab32_41346	365042	rab32	426.824	NaN	NaN	0.07448	-71.616402	151.232803	-1	NaN	0	110.539	-48.7995	18	404.239	TRUE	100000	1.00E-12	1.00E+07	0.002763	-75.917032	157.834065	1	1.00E+17	100.265	0	0.0059742	TRUE	745.316	467.546	1814.68	0.139	-71.998725	149.997449	-1	1.594101971	TRUE	111.893	-0.048556	314.75	83.824	1125.37	0.1504	-71.060003	150.120006	1	3.754891201	TRUE	104.712
Atp5f1d_41384	245965	atp5f1d	102.454	50.3586	398.334	-9999	-134.935883	279.871766	1	2.034488647	0	4081.35	2899.11	6.72786	112.868	TRUE	167.807	38.069	581.307	0.2246	-135.45054	278.90108	1	4.407969739	4057.25	48.5884	0.594391	TRUE	387.726	275.696	611.292	0.244	-136.123664	278.247327	1	1.406353375	TRUE	4263.33	2.76628	111.97	58.6522	510.747	0.3809	-135.097043	278.194087	1	1.9090503	TRUE	4044.6
Rgs8_41385	54297	rgs8	144.35	NaN	NaN	-9999	-54.853551	119.707101	1	NaN	0	9.49649	33.2672	9.68017	147.915	TRUE	616.182	164.975	983.41	0.7739	-54.854183	117.708366	1	3.735002273	9.50994	2.85E-04	1.68884	TRUE	434.208	307.465	726.177	0.8659	-54.956835	115.913669	1	1.412219277	TRUE	8.55399	0.0339898	650.518	138.604	944.468	0.7711	-54.855236	117.710472	1	4.693356613	TRUE	9.53871
Adtrp_41386	361228	adtrp	63.3413	26.9256	77.3758	-9999	-126.416656	262.833311	1	2.352456398	0	2452.11	5177.5	1.96362	172.605	TRUE	30.4811	11.355	85.93	0.2229	-127.159589	262.319177	1	2.684376926	2337.33	88.2737	0.588665	TRUE	165.691	126.818	229.317	0.01287	-130.76983	267.539661	1	1.306525887	TRUE	2702.86	4.83702	41.7881	30.6291	80.5954	0.5522	-126.593339	261.186679	1	1.364326735	TRUE	2392.4
Ndufa4_41395	681024	ndufa4	119.89	16.3227	1.00E+10	-9999	-104.063856	218.127712	1	7.344985817	0	1248.29	249.361	7.2188	100.228	TRUE	723.58	147.29	10498.3	0.07124	-104.685315	217.370629	1	4.912621359	1260.91	4.23409	0.587155	TRUE	904.482	533.3	2941.09	0.1594	-104.894888	215.789776	1	1.696009751	TRUE	1279.21	0.226003	180.733	74.0561	NaN	0.1189	-104.274261	216.548522	1	2.440487684	TRUE	1245.98
Zyx_41399	114636	zyx	560.378	5.58884	1.00E+10	0.1576	-65.239165	138.47833	-1	100.2673184	0	60.5181	-47.5204	1	489.853	TRUE	259.266	1.14565	528279	0.2795	-64.825516	137.651031	-1	226.3047178	66.6836	-5.27378	0.278612	TRUE	833.802	505.246	2357.2	0.3361	-65.331278	136.662556	-1	1.650289166	TRUE	58.7506	-0.0305576	433.414	99.9684	NaN	0.1555	-65.249426	138.498852	-1	4.335510021	TRUE	60.2773
Fcgr1a_41403	295279	fcgr1a	156.459	9.41592	1.00E+10	0.3156	-68.760576	145.521152	-1	16.6164326	0	92.6426	-55.5537	1	128.346	TRUE	105.659	1.72929	1387.03	0.8023	-68.288358	144.576716	-1	61.09964205	98.2118	-8.38001	0.272013	TRUE	729.687	460.568	1734.62	0.2402	-69.683445	145.36689	-1	1.584319796	TRUE	85.3328	-0.0439061	148.057	67.6894	NaN	0.2763	-68.849703	145.699405	-1	2.187299636	TRUE	91.3404
Rasal3_41438	314596	rasal3	98.4015	NaN	NaN	-9999	-31.855537	73.711074	-1	NaN	0	6.71926	-6.71927	8.8623	91.71	TRUE	484.918	78.7471	4655.67	0.01352	-33.554064	75.108127	-1	6.157915657	6.31573	-0.26269	0.469301	TRUE	853.839	513.378	2506.27	0.02498	-34.194064	74.388128	-1	1.663178009	TRUE	5.48508	-0.0057954	99.1366	54.2936	536.455	0.06024	-32.269863	72.539725	-1	1.825935285	TRUE	6.8558
Dolk_41455	311847	dolk	90.4753	16.76	1.00E+10	-9999	-70.547587	151.095175	1	5.398287589	0	66.0172	60.1075	1.30692	75.7436	TRUE	155.553	8.40626	1392.84	0.3032	-71.07772	150.155441	1	18.50442408	63.8069	6.82755	0.320851	TRUE	749.302	469.31	1835.75	0.1301	-72.586705	151.17341	1	1.596603524	TRUE	76.6987	0.0498157	94.234	52.6663	415.871	0.9926	-70.547631	149.095262	1	1.789265621	TRUE	66.0858
Commd4_41458	363068	commd4	737.398	108.365	1.00E+10	0.8882	-70.515103	149.030206	1	6.804761685	0	89.663	76.9315	1	957.467	TRUE	782.126	98.4867	18924.9	0.9231	-70.509872	149.019744	1	7.941437778	89.1892	0.316526	0.699602	TRUE	873.872	521.367	2667.55	0.9623	-70.543659	147.087318	1	1.676116824	TRUE	90.8747	0.0383598	636.722	109.538	NaN	0.8864	-70.515424	149.030849	1	5.81279556	TRUE	89.6933
Gosr2_41476	64154	gosr2	335.004	45.9503	1.00E+10	0.6982	-83.826447	175.652894	1	7.29057264	0	241.545	124.414	1	282.988	TRUE	386.622	25.8746	3796.82	0.9137	-83.757175	175.51435	1	14.94214403	236.809	5.04669	0.434566	TRUE	757.811	473.054	1881.67	0.6818	-84.134277	174.268555	1	1.601954534	TRUE	249.966	0.0904507	241.326	83.5156	NaN	0.6802	-83.836272	175.672543	1	2.889591885	TRUE	242.174
Cxcr3_41485	84475	cxcr3	NaN	NaN	NaN	-9999	-39.201629	88.403258	-1	NaN	0	6.78111	-6.12609	8.85354	102.72	TRUE	100000	1.00E-12	1.00E+07	9.00E-05	-41.361505	86.72301	1	1.00E+17	4.78065	0	1.35E-08	TRUE	1180.35	628.172	9583.44	1.32E-04	-39.601385	85.20277	-1	1.87902358	TRUE	6.11511	-0.00557246	488.626	100.163	532.11	9.00E-05	-39.48485	86.969699	-1	4.878308357	TRUE	6.58495
AC126292.2_41508	100362149;122772;100359951;100362684	loc100362149;rps20;loc100359951;loc100362684	117.726	99.1285	939.418	-9999	-104.194628	218.389257	1	1.187610021	0	1349.54	860.436	7.65912	137.949	TRUE	287.937	106.403	940.05	0.182	-104.258748	216.517497	1	2.706098512	1351.76	0.248326	1.17958	TRUE	228.87	173.33	328.424	0.3807	-104.333971	214.667943	1	1.320429239	TRUE	1340.78	0.867174	301.684	99.009	728.212	0.1763	-104.282689	216.565377	1	3.047036128	TRUE	1350.2
Slc1a2_41525	29482	slc1a2	264.885	38.21	1.00E+10	0.8212	-81.906473	171.812946	1	6.932347553	0	115.158	110.996	1	217.411	TRUE	343.669	24.4949	2957.65	0.8999	-81.888855	171.77771	1	14.0302267	111.583	5.28981	0.418434	TRUE	747.576	468.546	1826.59	0.6008	-82.390418	170.780835	1	1.595523172	TRUE	124.808	0.0836482	194.757	76.7159	NaN	0.79	-81.916404	171.832807	1	2.538678423	TRUE	115.883
Hdac9_41535	687001	hdac9	83.3699	8.76289	1.00E+10	0.84	-57.377206	122.754412	-1	9.51397313	0	35.7612	-25.4719	1	43.3078	TRUE	152.456	1.60898	13691.1	0.5013	-57.582875	123.165749	-1	94.75319768	36.6403	-5.05752	0.24054	TRUE	949.58	550.337	3418.65	0.1554	-59.218535	124.437069	-1	1.725451859	TRUE	29.3443	-0.0194503	107.189	56.8342	1506.22	0.5862	-57.505004	123.010007	-1	1.8859947	TRUE	34.1983
Pou6f1_41557	116545	pou6f1	1015.22	253.234	1.00E+10	-9999	-32.304319	74.608637	1	4.009019326	0	1.74507	47.439	7.27439	1385.25	TRUE	1011.96	49.9668	1.00E+07	0.2265	-32.304319	72.608637	1	20.25264776	1.74507	2.37E-25	8.41082	TRUE	1087.48	598.585	5853.17	0.4534	-32.364001	70.728002	1	1.816751172	TRUE	1.6088	0.00413245	1044.94	167.196	NaN	0.2295	-32.294909	72.589819	-1	6.249790665	TRUE	1.85628
Plxdc2_41568	361282	plxdc2	12.0491	2.126	210.748	0.6731	-53.729242	115.458483	-1	5.667497648	0	46.9691	-26.737	1	11.2362	TRUE	6.51075	1.08E-05	426.983	0.5492	-53.819561	115.639122	-1	603971.2799	47.2091	-10.5763	0.14591	TRUE	946.753	549.288	3385.66	0.01404	-57.906064	121.812128	-1	1.72360037	TRUE	36.1242	-0.0182063	80.4628	47.5754	257.155	0.0927	-55.05365	118.107299	-1	1.691269017	TRUE	41.8031
Phb2_41570	114766	phb2	101.522	58.0447	410.313	-9999	-91.469578	192.939155	1	1.74903135	0	765.92	255.455	7.04354	107.873	TRUE	262.137	70.7189	969.935	0.01073	-92.558743	193.117487	1	3.706746004	772.768	2.96026	0.643865	TRUE	456.191	320.394	778.827	0.02513	-92.987525	191.97505	1	1.423843767	TRUE	787.21	0.239436	115.69	59.6496	588.325	0.0225	-91.90703	191.81406	1	1.939493308	TRUE	764.042
Slf2_41607	499360	slf2	37.6466	NaN	NaN	0.001811	-70.786431	149.572863	-1	NaN	0	138.123	-49.2376	18	36.0139	TRUE	832.01	127.659	158353	9.00E-05	-74.777397	157.554794	-1	6.517440995	130.417	-2.31802	0.430454	TRUE	1216.06	638.986	12287.3	9.00E-05	-75.484218	156.968437	-1	1.903108988	TRUE	123.362	-0.0357519	69.9501	43.2395	181.332	6.43E-04	-71.743328	151.486657	-1	1.617736098	TRUE	139.408
Ogfod3_41612	303749	ogfod3	138.62	NaN	NaN	-9999	-65.883029	141.766059	1	NaN	0	42.6781	41.135	7.23799	128.208	TRUE	608.701	134.582	1473.18	0.6722	-65.907743	139.815486	1	4.522900536	42.6937	0.0789673	0.905727	TRUE	643.098	420.034	1353.94	0.91	-65.912554	137.825107	1	1.531061771	TRUE	43.0931	0.0408499	530.639	109.3	NaN	0.6821	-65.902102	139.804203	1	4.854885636	TRUE	42.5295
Gnpnat1_41613	498486	gnpnat1	830.672	NaN	NaN	0.01309	-88.042411	184.084822	-1	NaN	0	352.922	-112.061	18	781.174	TRUE	977.976	568.765	1506.91	0.01309	-88.042411	184.084822	-1	1.719472893	352.922	-1.28E-35	12.3126	TRUE	825.271	501.74	2297.11	0.02304	-88.734367	183.468733	-1	1.644818033	TRUE	354.942	-0.105809	91.7738	51.4135	915.215	0.4147	-85.296542	178.593084	1	1.785013664	TRUE	323.815
Mbd2_41623	680172	mbd2	141.329	103.24	958.331	-9999	-94.390224	198.780448	1	1.368936459	0	683.209	370.258	7.6344	156.22	TRUE	490.627	163.694	960.522	0.157	-94.397665	196.795331	1	2.997220423	684.046	0.00557608	1.60708	TRUE	315.606	232.949	478.87	0.2966	-94.611448	195.222895	1	1.354828739	TRUE	674.012	0.376973	553.93	136.534	865.094	0.1554	-94.405416	196.810832	1	4.057084682	TRUE	685.286
Spg7_41630	353231	spg7	311.162	70.7364	1.00E+10	0.7732	-93.513606	195.027211	1	4.398895053	0	360.71	294.978	1	506.198	TRUE	358.414	41.1534	1184.72	0.8952	-93.480765	194.961531	1	8.709219651	355.848	4.00908	0.566307	TRUE	604.576	400.92	1212.44	0.7953	-93.701109	193.402218	1	1.507971665	TRUE	371.327	0.187584	262.521	86.7712	NaN	0.7649	-93.516812	195.033625	1	3.025439316	TRUE	361.158
Sun2_41661	315135	sun2	964.431	NaN	NaN	0.643	-87.162753	182.325507	1	NaN	0	200.224	532.197	18	1061.51	TRUE	947.066	283.304	1083.38	0.643	-87.162753	182.325507	1	3.342931974	200.224	2.21E-27	9.59601	TRUE	592.388	394.725	1170.6	0.6902	-87.426153	180.852305	1	1.50076129	TRUE	195.793	0.137598	878.572	213.626	1051.86	0.9356	-87.058617	182.117235	-1	4.112664189	TRUE	206.065
Wdr46_41675	309628	wdr46	115.029	NaN	NaN	-9999	-75.413157	160.826313	1	NaN	0	169.945	83.2925	13.3887	114.343	TRUE	557.281	191.016	999.064	0.03341	-75.513996	159.027992	1	2.917457176	171.407	0.0462578	1.08291	TRUE	528.327	360.965	970.618	0.1035	-75.519594	157.039189	1	1.463651601	TRUE	170.862	0.082444	510.506	111.416	995.373	0.03321	-75.519205	159.038409	1	4.581981044	TRUE	170.681
Vsig4_41681	312102	vsig4	112.678	NaN	NaN	-9999	-72.75741	155.51482	-1	NaN	0	96.4063	-41.5361	16.1121	97.8408	TRUE	1027.31	282.739	66083.9	0.002469	-73.598193	155.196386	-1	3.633421636	91.9729	-0.359592	0.677137	TRUE	1082.65	596.988	5727.37	0.009227	-73.702002	153.404004	-1	1.81352054	TRUE	90.0009	-0.0365617	194.996	76.3563	NaN	0.004166	-73.121241	154.242481	-1	2.553764391	TRUE	96.2367
Rhot1_41715	303351	rhot1	NaN	NaN	NaN	0.2659	-74.79402	157.588041	1	NaN	1	167.304	38.5837	1.01935	1.00E-12	TRUE	2703.62	1.00E-12	1.00E+07	0.2729	-74.776279	157.552558	1	2.70E+15	167.323	34.595	0.0242013	TRUE	1730.14	767.17	1.00E+10	0.1061	-76.418236	158.836473	1	2.255223744	TRUE	189.413	0.0263949	1746.41	1157.65	NaN	0.03667	-76.358046	160.716091	1	1.508582041	TRUE	187.066
Znhit1_41719	100360077	znhit1	104.181	50.9774	571.027	-9999	-91.546254	193.092508	1	2.043670332	0	425.859	230.753	6.69855	108.08	TRUE	240.459	48.3117	972.643	0.1431	-92.207686	192.415372	1	4.977241538	426.394	4.78476	0.563053	TRUE	499.198	344.918	889.385	0.1925	-92.782931	191.565862	1	1.447294719	TRUE	445.235	0.216465	120.826	61.074	662.354	0.27	-91.743713	191.487427	1	1.978354128	TRUE	422.732
Dph5_41729	295394	dph5	122.067	92.9505	1.00E+10	-9999	-68.933023	147.866045	1	1.313247374	0	78.1455	45.7626	9.056	112.717	TRUE	602.831	138.438	2068.82	0.3027	-69.080053	146.160105	1	4.354519713	78.7743	0.248723	0.753959	TRUE	704.323	449.03	1612.76	0.5577	-69.132835	144.26567	1	1.568543304	TRUE	80.2415	0.0441879	331.939	93.4468	NaN	0.3368	-69.010118	146.020236	1	3.552170861	TRUE	77.9605
Mrps28_41740	689025	mrps28	88.3412	21.8601	96.1706	-9999	-87.639996	185.279992	1	4.041207497	0	561.138	321.171	9.00802	99.4101	TRUE	41.912	7.42413	192.25	0.01907	-90.289546	188.579092	1	5.645375283	550.836	20.9477	0.404065	TRUE	390.185	280.753	627.685	0.002066	-93.724089	193.448177	1	1.389780341	TRUE	602.45	0.291006	46.7966	32.0211	85.2098	0.3583	-87.96405	183.9281	1	1.46143012	TRUE	552.921
Apoa5_41767	140638	apoa5	628.287	NaN	NaN	-9999	-139.849574	289.699148	-1	NaN	0	5219.2	-3257.58	10.5713	654.144	TRUE	899.256	192.482	975.574	0.7257	-139.849574	287.699148	-1	4.671896593	5219.2	-3.82E-23	8.64207	TRUE	351.997	276.563	684.098	0.5158	-140.449966	286.899931	-1	1.272755213	TRUE	5330.66	-3.29814	706.112	170.79	933.207	0.7734	-139.829472	287.658943	1	4.134387259	TRUE	5181.57
Coprs_41785	290925	coprs	NaN	NaN	NaN	0.002143	-68.367319	144.734639	-1	NaN	1	51.639	-10.9786	1.02887	1.00E-12	TRUE	1053.42	820.001	1.00E+07	0.004362	-67.71931	143.438619	-1	1.28465697	47.4053	-9.73E-26	8.75822	TRUE	1761.91	773.715	1.00E+10	0.01327	-67.978556	141.957112	-1	2.277208016	TRUE	47.5303	-0.0166229	128.949	62.3681	944.732	0.02686	-66.105956	140.211912	1	2.067547352	TRUE	39.5164
Tmem82_41786	298605	tmem82	96.2595	43.5988	158.35	-9999	-72.873094	155.746187	1	2.207847464	0	82.5807	91.6765	15.5855	98.4466	TRUE	268.909	66.452	824.998	1.07E-04	-75.543515	159.08703	1	4.046665262	87.9475	1.9968	0.551231	TRUE	556.881	376.268	1055.87	2.48E-04	-76.340801	158.681601	1	1.480011587	TRUE	95.8501	0.0816714	78.9088	47.036	234.553	7.25E-04	-73.750279	155.500558	1	1.677625648	TRUE	81.4761
LOC100911575_41790	100362751;140662;100911575;498555	loc100362751;rplp2;loc100911575;loc498555	926.163	359.41	995.701	-9999	-149.841207	309.682414	1	2.57689825	0	4277.08	19868.2	8.62538	1180.8	TRUE	935.766	323.91	1032.16	0.4414	-149.841207	307.682414	1	2.888969158	4277.08	1.28E-22	8.49199	TRUE	476.363	355.827	1450.25	0.2369	-150.985129	307.970257	1	1.338748886	TRUE	4157.19	3.86143	894.848	276.632	1029.97	0.7597	-149.591675	307.18335	-1	3.234795685	TRUE	4520.66
Cyp2a3_41802	24895	cyp2a2	239.776	88.2293	938.864	-9999	-109.28576	228.571521	1	2.717645952	0	250.707	213375	1.04204	151300	TRUE	239.972	75.9334	938.877	0.8047	-109.285669	226.571337	1	3.160295733	250.676	0.863114	1.03976	TRUE	226.157	171.405	324.054	0.9661	-109.289583	224.579166	1	1.319430588	TRUE	246.818	1.13905	247.446	89.7026	695.335	0.8106	-109.28382	226.56764	1	2.758515361	TRUE	250.929
Mastl_41804	307169	mastl	1.94E-12	1.94E-12	1.94E-12	0.1466	-27.956738	63.913476	-1	1	1	5.23391	-4.50052	2.01004	1.00E-12	TRUE	1341.59	1012.71	1.00E+07	0.00118	-32.163709	72.327418	1	1.324752397	1.81484	1.40E-23	7.51425	TRUE	22202.7	1326.71	1.00E+10	0.005043	-32.192891	70.385781	1	16.73515689	TRUE	1.8697	2.01E-04	145.498	66.4276	987.551	0.00507	-30.830289	69.660578	-1	2.190324504	TRUE	2.92287
Polr3c_41810	310685	polr3c	106.913	84.2827	1.00E+10	0.1112	-84.170015	176.340029	1	1.268504687	0	385.098	123.953	18	105.632	TRUE	489.053	135.194	1156.88	0.0757	-84.479171	176.958342	1	3.617416453	388.172	0.556979	0.780119	TRUE	588.552	392.762	1157.7	0.1935	-84.544203	175.088406	1	1.498495272	TRUE	391.557	0.119003	250.75	85.3675	NaN	0.08956	-84.342839	176.685679	1	2.937300495	TRUE	384.995
Tomm7_41815	685620	tomm7	918.006	NaN	NaN	-9999	-109.688594	229.377189	1	NaN	0	1867.89	2004.46	7.29726	1189.4	TRUE	913.367	231.453	1103.75	0.6322	-109.688595	227.37719	1	3.946230984	1867.89	3.50E-15	5.70014	TRUE	586.045	391.473	1149.33	0.7874	-109.813086	225.626171	1	1.497025338	TRUE	1852.51	0.451843	815.061	160.083	1056.62	0.643	-109.681419	227.362837	-1	5.09149004	TRUE	1872.66
LOC103690054_41818	103690054;292778	loc103690054;polr2i	93.9831	26.2742	466.046	-9999	-86.68455	183.369101	1	3.577010908	0	361.675	198.228	1.00663	143.271	TRUE	116.653	10.8919	614.84	0.4831	-86.930526	181.861053	1	10.71006895	357.012	12.7709	0.383991	TRUE	555.499	375.537	1051.61	0.1825	-88.385473	182.770947	1	1.479212434	TRUE	386.037	0.154334	98.2885	54.1209	435.305	0.9101	-86.690926	181.381852	1	1.816091381	TRUE	363.62
Bpnt1_41829	64473	bpnt1	118.976	57.0144	1.00E+10	-9999	-88.718887	187.437774	1	2.086771061	0	361.406	150.348	5.92931	112.647	TRUE	356.762	52.2699	1273.2	0.5232	-88.894752	185.789504	1	6.825381338	358.727	3.56804	0.545513	TRUE	628.385	412.836	1298.31	0.5784	-89.238396	184.476792	1	1.522117742	TRUE	371.961	0.142695	182.929	74.8824	NaN	0.7101	-88.760009	185.520019	1	2.442883775	TRUE	359.108
Sh3bp2_41857	305450	sh3bp2	99.0009	NaN	NaN	0.556	-67.639195	143.27839	-1	NaN	0	67.9881	-41.5838	18	94.651	TRUE	361.711	29.7142	7724	0.08071	-68.991112	145.982224	-1	12.17300146	67.9859	-3.70608	0.359965	TRUE	917.975	538.471	3073.91	0.07802	-70.016573	146.033146	-1	1.704780759	TRUE	59.7617	-0.0355177	93.0091	52.2041	1244.62	0.4009	-67.818617	143.637234	-1	1.781643587	TRUE	69.3476
Eea1_41881	314764	eea1	111.957	96.4797	1.00E+10	-9999	-74.444728	158.889456	-1	1.160420275	0	181.125	-55.8211	17.7989	105.647	TRUE	770.29	281.076	2800.5	0.001866	-74.701109	157.402218	-1	2.740504348	178.365	-0.0735568	0.953952	TRUE	782.537	483.77	2022.72	0.007905	-74.702696	155.405392	-1	1.617580668	TRUE	178.127	-0.0533193	469.071	102.674	492.34	0.001978	-74.647518	157.295036	-1	4.568547052	TRUE	180.181
AABR07029410.1_41887	102553302;500846;309532;498826	loc102553302;loc500846;atad1;loc498826	10.7834	1.16E-12	1.00E+10	-9999	-93.773949	197.547898	-1	9.26E+12	0	241.714	-153.602	6.35013	9.13703	TRUE	16.0564	1.00E-12	1.00E+07	0.515	-93.985875	195.97175	-1	1.61E+13	242.095	-90.8409	0.0853277	TRUE	1623.95	744.247	1.00E+10	0.03851	-97.030623	200.061246	-1	2.182004093	TRUE	163.032	-0.0832092	102.487	55.2952	1088.4	0.1199	-94.983241	197.966482	-1	1.853452018	TRUE	201.527
LOC103694878_41890	103694878;29487	loc103694878;gstt2	171.865	10.6324	1.00E+10	0.1337	-93.054567	194.109134	-1	16.16427147	0	523.082	-236.804	1	199.42	TRUE	65.5555	1.08651	687.912	0.4327	-92.237884	192.475768	-1	60.33584597	551.902	-33.3711	0.274044	TRUE	627.175	412.217	1293.66	0.1631	-93.743469	193.486938	-1	1.521468062	TRUE	501.128	-0.181229	163.492	71.1329	NaN	0.1218	-93.127139	194.254278	-1	2.298402005	TRUE	519.557
Hspb1_41900	24471	hspb1	83.4598	40.0335	270.28	0.8222	-76.88625	161.7725	1	2.084749023	0	28.6187	254.639	1	370.589	TRUE	72.4011	15.7147	281.917	0.797	-76.89407	161.788141	1	4.607221264	24.8121	4.76959	0.533405	TRUE	288.671	214.89	429.848	0.2149	-78.398352	162.796705	1	1.343343106	TRUE	41.6869	0.175574	86.7432	50.2464	271.241	0.7882	-76.897094	161.794187	1	1.726356515	TRUE	29.1513
Pbsn_41902	54193;103689993	pbsn;loc103689993	153.502	NaN	NaN	-9999	-35.253867	80.507734	1	NaN	0	0.401327	7.63895	7.07491	137.545	TRUE	704.989	166.704	1745.03	0.7238	-35.262643	78.525286	1	4.228986707	0.411948	0.00442971	1.07876	TRUE	682.462	438.865	1515.02	0.9376	-35.26459	76.52918	1	1.555061351	TRUE	0.363281	0.00767097	709.021	122.244	NaN	0.7212	-35.263875	78.52775	1	5.800047446	TRUE	0.392667
Man2a1_41906	25478	man2a1	15.994	1.29E-04	1.00E+10	-9999	-130.063373	270.126745	-1	123699.6991	0	3759.92	-1145.06	1.12088	8.45537	TRUE	19.1245	1.00E-12	1.00E+07	0.4757	-130.31777	268.63554	-1	1.91E+13	3764.76	-559.656	0.112123	TRUE	1343.5	679.249	1.00E+10	0.0348	-133.421617	272.843234	-1	1.977919732	TRUE	3232.95	-0.673378	93.9129	52.5514	1108.45	0.1484	-131.107591	270.215182	-1	1.787067519	TRUE	3508.59
Ppp3cc_41917	171378	ppp3cc	NaN	NaN	NaN	0.001813	-63.204963	134.409925	1	NaN	1	42.2472	22.0202	1.00029	1.00E-12	TRUE	11632.8	NaN	NaN	1.03E-04	-65.88326	139.766521	-1	NaN	59.1418	-0.00463496	0.923031	TRUE	9741.14	1231.84	1.00E+10	5.30E-04	-65.883564	137.767128	-1	7.907796467	TRUE	59.1175	-0.00269275	1447.52	1095.07	NaN	1.12E-04	-65.800377	139.600753	-1	1.321851571	TRUE	60.702
Abcd3_41926	25270	abcd3	315.667	85.9647	986.244	0.7726	-90.779514	189.559028	1	3.672053762	0	84.9033	477.03	1	1232.82	TRUE	340.607	57.8048	986.053	0.8191	-90.763933	189.527867	1	5.89236534	82.7152	1.29841	0.740092	TRUE	465.489	325.791	801.891	0.9007	-90.842391	187.684783	1	1.428796376	TRUE	90.1163	0.209598	299.946	92.381	917.098	0.7706	-90.780279	189.560558	1	3.246836471	TRUE	85.022
Rnf113a1_41955	108348079;313450	loc108348079;rnf113a1	2.28E-11	2.28E-11	2.28E-11	0.05291	-46.349987	100.699975	-1	1	1	20.1088	-9.66557	1.11999	1.00E-12	TRUE	100000	NaN	NaN	0.1536	-46.349987	98.699975	-1	NaN	20.1088	-9.66556	0	TRUE	3450.94	997.387	1.00E+10	0.009357	-49.14821	104.296419	-1	3.45998093	TRUE	13.7412	-0.0031502	1796.6	150.676	NaN	0.002245	-49.145382	106.290763	1	11.92359765	TRUE	13.6199
Rpsa_41961	29236	rpsa	945.783	NaN	NaN	-9999	-97.988499	205.976998	1	NaN	0	720.081	539.116	8.52576	1066.89	TRUE	956.662	502.506	1414.22	0.04612	-97.988499	203.976998	1	1.903782243	720.081	1.54E-20	7.36912	TRUE	758.318	473.28	1884.5	0.07947	-98.532255	203.064511	1	1.602260818	TRUE	715.37	0.192851	150.985	66.8887	884.059	0.2365	-96.700536	201.401073	-1	2.257257205	TRUE	754.987
Fcgrt_41970	29558	fcgrt	108.51	53.3412	745.68	-9999	-108.094095	226.18819	1	2.034262446	0	1939.18	498.618	6.61329	109.49	TRUE	276.738	50.161	985.232	0.267	-108.51843	225.036859	1	5.516995275	1936.8	10.6252	0.559771	TRUE	539.421	366.965	1003.07	0.3371	-108.989567	223.979134	1	1.469952175	TRUE	1978.08	0.470097	140.703	66.2477	812.82	0.4293	-108.214676	224.429352	1	2.123892603	TRUE	1932.18
AABR07054983.1_41986	103692783;102556747;102556459;100912845;102547956	loc103692783;loc102556747;loc102556459;loc100912845;loc102547956	937.289	NaN	NaN	-9999	-36.534246	83.068492	1	NaN	0	3.10483	15.6331	8.88677	1000.95	TRUE	964.225	407.369	1514.53	0.01046	-36.534246	81.068492	1	2.36695723	3.10483	5.41E-27	9.05253	TRUE	723.461	457.761	1703.81	0.02904	-36.796317	79.592634	1	1.580433895	TRUE	2.86509	0.00784378	946.117	266.306	NaN	0.01341	-36.314166	80.628333	-1	3.552743836	TRUE	3.68173
Hilpda_41993	100361568	hilpda	164.876	67.6051	940.901	0.7426	-101.150643	210.301287	1	2.43881009	0	155.101	1625.49	1	1431.8	TRUE	166.986	44.5268	940.628	0.8083	-101.126152	210.252304	1	3.750235813	150.507	3.15385	0.776327	TRUE	257.434	193.429	375.684	0.8102	-101.30718	208.61436	1	1.330896608	TRUE	169.282	0.657413	163.148	72.4327	627.944	0.7399	-101.151834	210.303667	1	2.252408097	TRUE	155.338
Fmnl2_41995	499797	rgd1560248	111.785	93.3201	1.00E+10	0.007361	-79.179413	166.358827	-1	1.197866269	0	201.595	-69.0073	18	104.681	TRUE	791.646	272.143	3694.51	0.005323	-79.471186	166.942371	-1	2.908933906	197.946	-0.13811	0.893267	TRUE	819.98	499.552	2260.79	0.02041	-79.479987	164.959974	-1	1.641430722	TRUE	197.197	-0.065431	403.25	98.1517	NaN	0.005862	-79.384211	166.768423	-1	4.108436227	TRUE	200.673
Tlk1_42013	311118;103690017	tlk1;loc103690017	94.8439	NaN	NaN	0.1486	-87.862694	183.725387	-1	NaN	0	366.009	-110.548	18	89.1093	TRUE	616.182	69.4195	56156.2	0.01047	-90.096149	188.192298	-1	8.876209134	357.761	-7.53893	0.392492	TRUE	1087.27	598.515	5847.6	0.017	-90.894277	187.788554	-1	1.816612783	TRUE	338.436	-0.0899817	85.992	49.6623	320.362	0.08667	-88.287127	184.574254	-1	1.731534786	TRUE	369.442
Ppp1r9a_42014	84685	ppp1r9a	950.443	176.799	1.00E+10	-9999	-45.845976	101.691951	1	5.37583923	0	4.32993	96.7289	7.19773	1301.1	TRUE	969.532	58.6802	2114.03	0.1726	-45.845976	99.691951	1	16.52230224	4.32993	3.93E-31	10.5024	TRUE	706.845	450.189	1624.46	0.3676	-45.9168	97.833601	1	1.570107222	TRUE	3.88503	0.0129744	867.148	151.833	NaN	0.1718	-45.849607	99.699214	-1	5.711195853	TRUE	4.3831
Thap2_42041	688019	thap2	134.945	NaN	NaN	-9999	-60.403226	130.806452	-1	NaN	0	64.5713	-26.7684	7.51173	117.859	TRUE	710.407	186.366	2875.71	0.2335	-60.517687	129.035373	-1	3.811891654	64.0413	-0.0775176	0.844029	TRUE	761.338	474.596	1901.06	0.4841	-60.533371	127.066743	-1	1.60418124	TRUE	63.5736	-0.0259977	456.114	102.152	467.278	0.2472	-60.477561	128.955121	-1	4.465052079	TRUE	64.5536
Cabp2_42042	499298	cabp2	114.228	NaN	NaN	0.1385	-95.706849	199.413697	-1	NaN	0	410.63	-184.333	18	109.438	TRUE	701.335	219.559	1829.06	0.1254	-95.784067	199.568135	-1	3.194289462	407.077	-0.164609	1.01401	TRUE	697.174	445.728	1580.09	0.309	-95.784174	197.568348	-1	1.564124309	TRUE	407.301	-0.181518	609.043	113.137	NaN	0.1263	-95.77831	199.556621	-1	5.383234486	TRUE	409.335
Cox6c_42046	54322	cox6c	110.453	43.8481	794.286	-9999	-121.528103	253.056207	1	2.518991701	0	3681.04	951.856	5.66693	109.26	TRUE	241.001	32.1837	903.597	0.4605	-121.791719	251.583438	1	7.488293764	3653.67	34.7942	0.484977	TRUE	576.398	386.495	1117.69	0.3964	-122.444685	250.88937	1	1.491346589	TRUE	3761.99	0.893165	135.846	64.9538	825.261	0.7582	-121.566705	251.13341	1	2.091424982	TRUE	3663.1
Hpcal1_42055	50871	hpcal1	111.782	NaN	NaN	0.03488	-74.80284	157.60568	-1	NaN	0	101.938	-48.5838	18	100.901	TRUE	904.765	246.738	18754.9	0.01914	-75.321723	158.643446	-1	3.666905787	98.4287	-0.348729	0.707602	TRUE	976.473	560.185	3756.52	0.0595	-75.399165	156.798329	-1	1.743125932	TRUE	96.447	-0.044325	243.92	83.3646	NaN	0.02635	-75.043682	158.087364	-1	2.925942186	TRUE	101.813
Pitrm1_42088	307081	pitrm1	138.281	21.7489	762.281	0.1237	-80.177545	168.355089	1	6.358068684	0	165.534	139.554	1	208.434	TRUE	50.7367	1.51528	484.988	0.43	-79.304265	166.60853	1	33.48338261	150.712	16.6888	0.295044	TRUE	548.797	371.978	1031.13	0.1279	-81.049641	168.099283	1	1.475348004	TRUE	178.006	0.106183	140.43	66.1137	819.376	0.1115	-80.259145	168.51829	1	2.124068083	TRUE	167.353
Apoo_42092	363474	apoo	101.035	32.0811	1.00E+10	0.7867	-62.73934	133.47868	1	3.149362085	0	65.31	41.1275	18	100.128	TRUE	220.6	24.837	1064.64	0.2474	-63.37173	134.743459	1	8.881910054	64.1977	2.37118	0.420901	TRUE	646.163	421.524	1365.84	0.1928	-64.348773	134.697545	1	1.53292102	TRUE	70.351	0.0374439	106.872	56.843	599.943	0.6241	-62.822791	133.645582	1	1.880125961	TRUE	64.3216
Shb_42109	362513	shb	382.936	87.0789	1.00E+10	0.9775	-63.496399	134.992798	-1	4.397575073	0	102.532	-72.7542	1	821.389	TRUE	451.739	70.7166	1201.17	0.9648	-63.496972	134.993943	-1	6.38801922	102.846	-0.325206	0.697617	TRUE	598.158	397.667	1190.24	0.921	-63.578253	133.156506	-1	1.50416806	TRUE	101.116	-0.0388414	338.002	94.8833	NaN	0.9739	-63.496536	134.993072	-1	3.562291784	TRUE	102.507
Rps19_42114	29287;103690015;100360843;100362339	rps19;loc103690015;loc100360843;loc100362339	122.5	117.39	948	-9999	-121.877452	253.754903	1	1.043530113	0	2150.39	1397.85	7.70275	132.19	TRUE	385.466	120.255	968.898	0.2892	-121.933681	251.867361	1	3.205405181	2156.08	0.843744	1.07261	TRUE	358.189	260.603	561.178	0.5665	-121.940341	249.880682	1	1.374462305	TRUE	2147.88	1.39974	374.999	103.593	861.129	0.2868	-121.939463	251.878926	1	3.619926057	TRUE	2150.87
Hsfy2_42117	316409	hsfy2	4.52E-05	4.52E-05	4.94E-05	-9999	-19.388999	48.777999	-1	1	1	3.32004	-3.32004	1.51552	2.71E-05	TRUE	0	NaN	NaN	1	-19.388999	46.777999	-1	NaN	3.32004	-3.32004	5.18E-08	TRUE	2175.57	848.214	1.00E+10	0.008318	-24.178273	54.356545	-1	2.56488339	TRUE	1.19521	-0.00134261	139.531	65.3153	1071.31	0.007868	-22.92059	53.841181	-1	2.136268225	TRUE	1.86061
Bicdl1_42132	304537	bicdl1	938.399	NaN	NaN	-9999	-44.411594	98.823189	1	NaN	0	3.59645	65.5519	7.98868	1191.5	TRUE	950.109	190.71	1310.18	0.6849	-44.411594	96.823189	1	4.981956898	3.59645	1.42E-24	8.32062	TRUE	641.378	419.195	1347.3	0.826	-44.520349	95.040698	1	1.53002302	TRUE	3.14548	0.0132856	847.683	159.94	NaN	0.6927	-44.407337	96.814675	-1	5.300006252	TRUE	3.74493
Ergic2_42134	297728	ergic2	125.517	NaN	NaN	-9999	-86.803797	183.607594	1	NaN	0	174.422	101.277	7.13503	105.209	TRUE	688.076	130.459	7811.56	0.1939	-87.165835	182.331671	1	5.274270077	177.183	1.5889	0.60056	TRUE	863.431	517.22	2581.88	0.3624	-87.337106	180.674212	1	1.669368934	TRUE	184.18	0.0939624	218.954	80.2514	NaN	0.2705	-86.929051	181.858102	1	2.728351156	TRUE	173.418
Slc38a10_42138	303740	slc38a10	102.761	42.1079	1.00E+10	0.6108	-87.083204	182.166408	-1	2.440420919	0	403.442	-138.387	18	100.97	TRUE	312.393	42.4736	1412.55	0.2411	-87.640638	183.281275	-1	7.354992278	404.69	-5.41937	0.473872	TRUE	670.313	433.127	1463.36	0.2676	-88.272011	182.544023	-1	1.547613056	TRUE	388.124	-0.127138	128.161	62.9012	130.559	0.4864	-87.195913	182.391826	-1	2.0374969	TRUE	406.165
Brd3_42148	362092	brd3	109.589	88.2758	1.00E+10	0.8865	-87.321331	182.642662	1	1.241438764	0	383.292	148.453	18	108.471	TRUE	437.485	82.4081	1039	0.7728	-87.35282	182.70564	1	5.308762124	381.859	0.883023	0.743505	TRUE	558.431	377.087	1060.67	0.8979	-87.418818	180.837636	1	1.480907589	TRUE	386.945	0.145908	320.537	93.5636	1032.02	0.8237	-87.335965	182.671931	1	3.425872882	TRUE	382.033
Cxadr_42153	89843	cxadr	96.3806	NaN	NaN	-9999	-96.672153	203.344307	1	NaN	0	335.047	264.633	17.8801	96.3573	TRUE	224.623	30.2244	1151.53	0.01729	-98.816643	205.633287	1	7.431843147	340.054	15.89	0.412703	TRUE	689.582	442.212	1546.28	0.01651	-100.086835	206.173671	1	1.559392328	TRUE	381.613	0.23016	75.04	45.4436	210.179	0.1393	-97.076155	202.152309	1	1.651277628	TRUE	328.101
Man1a2_42154	295319	man1a2	105.486	40.94	1.00E+10	-9999	-92.10111	194.20222	-1	2.576599902	0	546.799	-181.026	13.1119	103.053	TRUE	280.274	32.4276	1247.39	0.4792	-92.347455	192.69491	-1	8.643069484	552.729	-7.86533	0.460859	TRUE	646.707	421.789	1367.98	0.4158	-92.974708	191.949416	-1	1.533247666	TRUE	529.925	-0.168786	142.718	66.54	NaN	0.7966	-92.130317	192.260633	-1	2.144845206	TRUE	550.518
Atm_42165	300711	atm	32.9122	4.67737	1.00E+10	0.5046	-78.088037	164.176074	-1	7.036475626	0	205.894	-88.0409	1	25.2006	TRUE	37.5093	0.119711	930.147	0.6654	-77.958902	163.917804	-1	313.3321082	208.983	-23.6252	0.204203	TRUE	831.525	504.312	2340.97	0.06211	-80.644157	167.288314	-1	1.648830486	TRUE	179.155	-0.0685995	93.9446	52.5459	423.269	0.247	-78.535594	165.071188	-1	1.787857854	TRUE	195.619
Usb1_42166	307643	usb1	0.8765	2.69E-06	1.00E+10	0.6537	-22.798319	53.596638	-1	325663.3091	1	3.85441	-3.53566	1	0.264388	TRUE	0.00110611	0.00110611	0.0011079	0.7116	-22.766021	53.532041	-1	1	3.85407	-3.16239	0.0225879	TRUE	1769.8	775.318	1.00E+10	0.02576	-26.35652	58.71304	-1	2.28267627	TRUE	1.71905	-0.00185092	179.877	73.5064	NaN	0.01651	-25.571515	59.143029	-1	2.447093042	TRUE	2.31584
Gab2_42171	84477	gab2	96.2269	NaN	NaN	-9999	-63.203263	136.406526	-1	NaN	0	57.3397	-38.0284	13.7799	93.4648	TRUE	255.559	22.9062	2429.77	0.05182	-64.883988	137.767977	-1	11.15676105	57.4286	-3.35906	0.361264	TRUE	816.809	498.236	2239.37	0.04203	-66.162579	138.325158	-1	1.63940181	TRUE	49.9589	-0.0325883	81.0541	47.8233	259.737	0.3509	-63.428349	134.856698	-1	1.69486631	TRUE	58.5705
Cyp2j10_42192	313375	cyp2j3	74.8593	20.3828	312.943	-9999	-137.635799	285.271597	1	3.672670094	0	1604.22	2784.67	1.19427	101.09	TRUE	90.071	7.81469	528.229	0.3062	-138.159218	284.318436	1	11.52585707	1515.31	237.199	0.355953	TRUE	541.347	379.523	1101.55	0.08423	-140.110048	286.220096	1	1.426387861	TRUE	2012.51	2.29683	67.1513	43.7832	472.208	0.2237	-138.375973	284.751947	1	1.533722981	TRUE	1612
Uchl3_42204	498560	uchl3	99.0332	42.1789	341.571	-9999	-100.838336	211.676673	1	2.34793226	0	612.286	396.946	7.28891	103.753	TRUE	190.471	35.5706	665.579	0.08665	-101.867259	211.734517	1	5.354731154	612.441	12.0137	0.509525	TRUE	498.749	344.669	888.181	0.0923	-102.782187	211.564374	1	1.447037593	TRUE	653.292	0.366721	96.1443	53.4363	395.289	0.2385	-101.094284	210.188568	1	1.799231983	TRUE	605.554
Mrpl22_42215	287302	mrpl22	100.687	46.1024	417.362	-9999	-77.032447	164.064894	1	2.183986083	0	177.071	121.445	12.7651	104.333	TRUE	182.134	36.6155	630.843	0.1578	-77.741001	163.482001	1	4.974232224	176.364	2.86406	0.545417	TRUE	447.1	315.08	756.756	0.1685	-78.524347	163.048694	1	1.419004697	TRUE	187.067	0.114114	105.856	56.6674	487.071	0.3266	-77.22483	162.449661	1	1.868022884	TRUE	175.265
Gmpr2_42228	192357	gmpr2	96.5325	37.8029	251.34	-9999	-65.622351	141.244702	1	2.553573932	0	29.6518	64.2388	7.90273	101.467	TRUE	164.48	29.2619	610.512	0.05973	-66.941817	141.883634	1	5.620961045	29.5922	2.38476	0.480819	TRUE	501.594	346.255	895.862	0.05319	-68.103195	142.206391	1	1.448626013	TRUE	37.0674	0.0587744	84.6138	49.2738	277.87	0.2209	-65.918565	139.837131	1	1.717216858	TRUE	28.4232
Rps9_42237	103689992;81772	rps9l1;rps9	798.618	142.396	1.00E+10	-9999	-86.21449	182.428981	1	5.608430012	0	233.496	12758.5	1.60833	19162.3	TRUE	798.451	28.7896	2167.61	0.1612	-86.214468	180.428937	1	27.73400811	233.476	0.00178453	1.596	TRUE	682.584	438.922	1515.54	0.3715	-86.223117	178.446233	1	1.555137359	TRUE	230.442	0.112089	788.356	133.266	NaN	0.1629	-86.2066	180.4132	1	5.915657407	TRUE	232.505
Cdkn1a_42242	114851	cdkn1a	986.709	195.581	1.00E+10	-9999	-51.508315	113.016629	-1	5.045014598	0	21.5431	-18.7473	9.92984	924.369	TRUE	269.15	1.00E-12	1.00E+07	0.03369	-51.268946	110.537893	-1	2.69E+14	26.5475	-4.59127	0.173999	TRUE	938.238	546.115	3289.01	0.078	-51.564958	109.129917	-1	1.718022761	TRUE	21.9871	-0.0131584	987.884	157.637	NaN	0.02546	-51.510115	111.02023	1	6.266828219	TRUE	21.3812
Pigr_42255	25046	pigr	98.2358	18.6962	1.00E+10	0.9907	-133.609745	275.219489	-1	5.254319059	0	4490.16	-1635.94	18	96.7892	TRUE	154.544	10.1714	1237.07	0.1599	-134.597111	277.194222	-1	15.19397526	4576.04	-184.995	0.329948	TRUE	734.792	465.697	1795.52	0.07409	-136.212102	278.424204	-1	1.577832797	TRUE	4212.23	-1.4331	72.0875	46.2024	382.24	0.3704	-134.010905	276.02181	-1	1.560254446	TRUE	4546.25
Cd22_42265	308501	cd22	639.957	NaN	NaN	0.05126	-65.747599	139.495197	-1	NaN	0	67.1213	-28.3845	18	559.788	TRUE	989.676	601.044	2707.58	0.05126	-65.747599	139.495197	-1	1.646594925	67.1213	-3.77E-24	8.2921	TRUE	978.748	561.008	3787.28	0.09514	-66.200052	138.400104	-1	1.744623963	TRUE	67.6715	-0.0272501	132.838	63.1248	910.325	0.4038	-64.196241	136.392482	1	2.104371024	TRUE	60.1474
Csad_42284	60356	csad	412.625	101.115	988.352	0.5141	-119.14378	246.28756	1	4.080749641	0	657.612	4948.61	1	4306.19	TRUE	399.573	61.3517	988.244	0.5256	-119.132338	246.264676	1	6.512826865	648.344	2.71324	0.846579	TRUE	466.797	326.525	805.079	0.8038	-119.14928	244.298561	1	1.429590384	TRUE	664.46	0.927291	409.302	103.996	938.753	0.5139	-119.143936	246.287873	1	3.935747529	TRUE	657.683
Med20_42296	316209	med20	11.8493	NaN	NaN	0.6628	-69.60068	147.201359	1	NaN	0	88.6725	38.6211	18	10.8674	TRUE	308.236	1.00E-12	1.00E+07	0.0832	-71.006188	150.012377	1	3.08E+14	87.5142	12.8044	0.17218	TRUE	1634.13	746.554	1.00E+10	0.03455	-72.870939	151.741878	1	2.188897253	TRUE	103.272	0.0231864	76.3986	45.9165	228.029	0.8592	-69.521327	147.042654	1	1.663859397	TRUE	89.9111
Nln_42303	117041	nln	3.78334	1.00E-12	1.00E+10	0.59	-77.509133	163.018267	-1	3.78E+12	1	174.866	-82.1576	1	2.64332	TRUE	0.0997394	6.11E-06	37354.3	0.901	-77.371733	162.743466	-1	16319.50023	174.881	-55.8397	0.0654717	TRUE	1273.25	655.703	21187.9	0.009609	-82.009025	170.018049	-1	1.94180902	TRUE	130.979	-0.0481371	117.453	59.7801	1282.5	0.01288	-80.456697	168.913393	-1	1.964750812	TRUE	146.373
AABR07061780.1_42313	679963;100911991;103690265;100360413;171361;103691939	loc679963;loc100911991;loc103690265;loc100360413;eef1a1;loc103691939	921.937	NaN	NaN	-9999	-91.350245	192.700491	1	NaN	0	324.964	898.192	7.78443	1203.53	TRUE	936.928	405.04	1051.37	0.07743	-91.350245	190.700491	1	2.313174008	324.964	2.66E-23	8.26999	TRUE	606.493	401.887	1219.14	0.1143	-91.960507	189.921014	1	1.509113258	TRUE	320.262	0.170622	192.996	73.5234	850.453	0.258	-90.4309	188.8618	-1	2.624960217	TRUE	346.078
Nap1l1_42317	89825	nap1l1	866.419	144.758	977.929	-9999	-81.510645	173.021291	1	5.985292695	0	253.903	724.007	7.12441	1215.06	TRUE	883.349	86.057	977.958	0.06711	-81.510645	171.021291	1	10.26469665	253.903	5.77E-20	7.13315	TRUE	404.179	289.364	658.048	0.1636	-81.64467	169.28934	1	1.396783981	TRUE	248.726	0.148762	633.612	139.672	926.931	0.0666	-81.516925	171.033851	1	4.536428203	TRUE	253.222
Erich1_42326	306622	erich1	795.064	10.1166	1.00E+10	0.1191	-47.582525	103.165049	1	78.59004013	0	13.7329	47.8454	1	3004.68	TRUE	359.941	1.13219	1.00E+07	0.1577	-47.366013	102.732027	1	317.9157209	11.2152	1.63965	0.305445	TRUE	844.881	509.76	2438.2	0.2959	-47.585617	101.171234	1	1.657409369	TRUE	13.8574	0.0118512	791.525	119.185	NaN	0.1191	-47.582866	103.165732	1	6.641146117	TRUE	13.7472
Nptn_42347	56064	nptn	89.0105	NaN	NaN	-9999	-106.409947	222.819894	1	NaN	0	720.339	241.673	10.6619	71.1381	TRUE	1191.09	201.686	1.00E+07	0.00105	-108.617539	225.235077	1	5.905665242	758.528	8.29533	0.480102	TRUE	1330.29	671.67	62749.4	0.003149	-109.00962	224.019239	1	1.980570816	TRUE	787.479	0.19082	101.841	55.099	1128.3	0.006174	-106.99852	221.997039	1	1.848327556	TRUE	715.75
Ropn1l_42352	685646	ropn1l	112.422	75.36	949.246	-9999	-15.258158	40.516317	1	1.491799363	0	0.464901	6.52305	7.07579	128.474	TRUE	218.715	62.174	949.819	0.7369	-15.301128	38.602255	1	3.517788786	0.417967	0.0197035	0.841098	TRUE	283.692	211.507	421.029	0.879	-15.37364	36.747279	1	1.341288941	TRUE	0.536149	0.00647772	193.948	78.6448	705.368	0.7771	-15.284764	38.569527	1	2.466126177	TRUE	0.42143
LOC100911107_42401	306892;100911107	rgd1562844;loc100911107	103.868	27.6721	513.043	-9999	-93.061742	196.123484	1	3.753527922	0	24.455	226.392	1.79421	107.554	TRUE	153.435	15.4934	755.564	0.3521	-93.494763	194.989525	1	9.903249125	15.2712	15.1253	0.398105	TRUE	592.298	394.7	1170.43	0.1857	-94.7456	195.4912	1	1.500628325	TRUE	51.4924	0.20228	100.352	54.7866	474.527	0.8656	-93.076061	194.152121	1	1.831688771	TRUE	20.3747
Pon2_42407	296851	pon2	64.9312	10.2049	1.00E+10	-9999	-101.580064	213.160128	-1	6.362747308	0	530.497	-219.881	1.51712	28.1036	TRUE	238.82	1.68255	1.00E+07	0.2274	-102.308579	212.617158	-1	141.9393183	537.437	-52.8171	0.222289	TRUE	1177.72	627.379	9428.89	0.09484	-103.935623	213.871246	-1	1.877206601	TRUE	463.44	-0.16502	92.4799	51.9824	434.926	0.8237	-101.604877	211.209754	-1	1.779061759	TRUE	522.086
Rbm22_42422	307410	rbm22	36.2512	NaN	NaN	0.759	-68.628774	145.257547	-1	NaN	0	104.875	-36.3277	18	33.1379	TRUE	452.017	11.1432	1.00E+07	0.04385	-70.612827	149.225653	-1	40.56438007	105.731	-7.12084	0.253987	TRUE	1336.38	673.338	78454.6	0.03288	-71.99651	149.993019	-1	1.984709017	TRUE	94.1511	-0.0270771	76.6658	46.0372	228.647	0.5759	-68.738197	145.476394	-1	1.665301104	TRUE	106.765
Atxn1_42426	25049	atxn1	141.198	NaN	NaN	-9999	-46.489986	102.979972	1	NaN	0	6.75306	11.0692	6.79397	108.888	TRUE	756.204	114.513	23906.1	0.4605	-46.654566	101.309132	1	6.603651987	6.78333	0.208677	0.576592	TRUE	922.185	540.07	3116.98	0.6574	-46.801666	99.603332	1	1.707528654	TRUE	7.63492	0.0104189	277.883	87.3196	NaN	0.5736	-46.540549	101.081098	1	3.182366845	TRUE	6.61148
Plbd1_42438	297694	plbd1	98.0723	NaN	NaN	-9999	-118.576813	247.153627	1	NaN	0	1680.07	757.793	9.11311	95.7561	TRUE	332.757	54.7686	1618.3	0.02331	-120.151442	248.302884	1	6.075689355	1706.25	29.4277	0.472015	TRUE	710.015	451.657	1639.44	0.0349	-120.93414	247.86828	1	1.572022575	TRUE	1798.39	0.66965	94.896	52.9066	419.903	0.09733	-118.953186	245.906371	1	1.793651454	TRUE	1664.96
Itga1_42446	25118	itga1	9.65223	4.17E-12	1.00E+10	-9999	-75.089923	160.179846	-1	2.31E+12	0	257.427	-62.3354	6.86403	8.63022	TRUE	0.285008	1.96E-05	8292940	0.4123	-75.352034	158.704068	-1	14545.00916	257.481	-45.7691	0.0464846	TRUE	2032.26	824.455	1.00E+10	0.01369	-79.307349	164.614698	-1	2.464973831	TRUE	222.137	-0.0261614	94.4561	52.6085	1059.52	0.05262	-76.893932	161.787864	-1	1.795453206	TRUE	238.427
Pdilt_42452	293544	pdilt	73.5527	NaN	NaN	-9999	-64.638955	139.277909	-1	NaN	0	45.0912	-30.7216	1.54409	30.0094	TRUE	272.73	2.40045	1.00E+07	0.2307	-65.357337	138.714673	-1	113.616197	46.1276	-7.08755	0.228383	TRUE	1185.54	629.761	9908.1	0.106	-66.883217	139.766434	-1	1.882523688	TRUE	35.9905	-0.0233206	94.9264	52.826	502.631	0.8647	-64.653463	137.306926	-1	1.796963616	TRUE	44.171
Atxn10_42512	170821	atxn10	433.943	95.0174	1.00E+10	0.6962	-89.590344	187.180687	1	4.566984573	0	425.068	358.526	1	1269.27	TRUE	457.603	60.5599	1169.51	0.7339	-89.571907	187.143814	1	7.556204683	422.674	1.11774	0.718636	TRUE	590.154	393.583	1163.08	0.8933	-89.626988	185.253976	1	1.499439762	TRUE	428.82	0.155081	406.52	101.003	NaN	0.6948	-89.591098	187.182197	1	4.024830946	TRUE	425.184
Ttpa_42520	25571	ttpa	545.436	95.3111	1.00E+10	0.5644	-106.930057	221.860114	-1	5.722691271	0	1213.58	-650.022	1	1012.83	TRUE	542.921	47.1827	2972.21	0.6112	-106.8932	221.7864	-1	11.50678109	1224.32	-4.57499	0.620095	TRUE	722.269	457.22	1697.97	0.8165	-106.966661	219.933323	-1	1.579696864	TRUE	1204.13	-0.315625	489.849	104.853	514.184	0.5628	-106.931436	221.862872	-1	4.671769048	TRUE	1213.1
Ptgr2_42592	299194	ptgr2	106.831	83.0239	968.223	0.9661	-85.633219	179.266438	1	1.28674996	0	235.72	204.027	18	110.207	TRUE	289.26	68.8997	968.476	0.854	-85.649256	179.298512	1	4.198276625	233.886	0.701054	0.822679	TRUE	367.662	266.657	580.528	0.9306	-85.70429	177.40858	1	1.378782481	TRUE	238.134	0.202493	250.567	87.1412	826.424	0.8912	-85.641663	179.283326	1	2.875413696	TRUE	234.23
Tgm4_42597	64679	tgm4	118.397	NaN	NaN	-9999	-23.835532	57.671064	1	NaN	0	-6.21E-06	9.16738	17.8336	123.735	TRUE	495.473	138.614	959.367	0.9973	-23.835538	55.671075	1	3.574480211	-0.0021986	9.96E-05	1.65474	TRUE	308.988	228.551	466.613	0.8372	-24.013252	54.026504	1	1.35194333	TRUE	-0.261366	0.00937148	527.303	131.518	856.142	0.9919	-23.835583	55.671166	1	4.009359936	TRUE	-0.00638305
Akr1c19_42605	307096	akr1c19	114.46	11.9182	1.00E+10	-9999	-75.833934	161.667868	-1	9.603799231	0	101.631	-62.938	2.4626	80.572	TRUE	285.905	15.7908	6165.07	0.2776	-76.423227	160.846455	-1	18.10579578	104.883	-7.01211	0.331349	TRUE	878.494	523.19	2706.66	0.1874	-77.508453	161.016907	-1	1.679110839	TRUE	91.0609	-0.0550533	108.027	57.1096	1788.47	0.8421	-75.853766	159.707533	-1	1.891573396	TRUE	103.57
Pex6_42621	117265;100911599	pex6;loc100911599	13.8874	6.82E-06	1.00E+10	0.06764	-67.487823	142.975646	1	2035708.527	1	54.9276	35.218	1	3.2487	TRUE	46.7449	1.00E-12	1.00E+07	0.1965	-66.652335	141.30467	1	4.67E+13	55.3802	15.2367	0.151812	TRUE	900.089	531.613	2899.76	0.08967	-68.229764	142.459527	1	1.693128272	TRUE	70.3936	0.0329722	318.286	91.2452	NaN	0.03509	-68.0385	144.077	1	3.488249245	TRUE	67.6831
March1_42627	361135	1-Mar	22.6816	3.39727	1.00E+10	0.5184	-52.277272	112.554543	-1	6.676419596	0	29.7938	-22.406	1	16.9682	TRUE	25.6693	0.0138117	966.983	0.6831	-52.152085	112.30417	-1	1858.518502	30.2517	-7.06552	0.181488	TRUE	880.592	524.016	2724.67	0.04702	-55.125927	116.251854	-1	1.680467772	TRUE	21.9775	-0.0169097	93.2665	52.3005	417.896	0.182	-52.959532	113.919065	-1	1.783281231	TRUE	26.3273
Pop5_42629	117241	pop5	971.817	NaN	NaN	-9999	-64.33791	138.675821	1	NaN	0	53.0708	154.838	12.5368	1111.8	TRUE	965.213	492.943	1531.2	0.1501	-64.33791	136.675821	1	1.958062088	53.0708	4.61E-24	8.28241	TRUE	778.826	482.177	2000.79	0.2194	-64.818791	135.637583	1	1.615228433	TRUE	52.2706	0.0318439	177.042	71.5356	878.813	0.8746	-63.314566	134.629131	-1	2.47487964	TRUE	58.4102
Rbm34_42638	307956	rbm34	979.545	NaN	NaN	-9999	-63.312203	136.624406	1	NaN	0	35.3095	70.6746	17.9988	1020.36	TRUE	974.781	371.416	2056.96	0.4755	-63.312203	134.624406	1	2.624499214	35.3095	6.11E-27	9.22548	TRUE	796.287	489.627	2106.48	0.6088	-63.553955	133.107909	1	1.6263135	TRUE	34.4361	0.0291398	968.014	269.243	NaN	0.7756	-63.098264	134.196527	-1	3.595317241	TRUE	37.6846
Olr1418_42682	287313	olr1418	NaN	NaN	NaN	-9999	-23.239049	56.478098	-1	NaN	0	2.67889	-2.67912	3.43389	7.75626	TRUE	824.83	1.00E-12	1.00E+07	0.711	-23.307686	54.615373	-1	8.25E+14	2.68239	-1.74946	0.0695109	TRUE	2207.02	853.173	1.00E+10	0.1556	-25.099466	56.198931	-1	2.586837605	TRUE	1.24539	-0.00138922	154.245	68.5519	1078.36	0.2066	-24.036428	56.072855	-1	2.250047045	TRUE	1.89075
Git2_42691	304546	git2	780.199	NaN	NaN	-9999	-93.502317	197.004633	-1	NaN	0	703.966	-184.107	18	761.123	TRUE	935.218	322.744	1146.88	0.002956	-93.502317	195.004633	-1	2.8977084	703.966	-2.62E-20	7.28115	TRUE	608.057	402.676	1224.64	0.01001	-93.689214	193.378429	-1	1.51004033	TRUE	710.126	-0.186394	866.596	187.29	1130.67	0.003147	-93.445402	194.890804	1	4.627027604	TRUE	698.455
Amy2a3_42695	103689940;497039	loc103689940;amy2a3	3.28E-12	3.28E-12	3.28E-12	0.595	-52.496245	112.992489	-1	1	1	17.4005	-16.5402	1.08584	1.00E-12	TRUE	100000	NaN	NaN	0.8683	-52.496245	110.992489	-1	NaN	17.4005	-16.5402	0	TRUE	4091.47	1045.99	1.00E+10	0.01367	-56.647457	119.294915	-1	3.911576593	TRUE	6.15728	-0.00394286	149.22	67.3786	1024.55	0.01289	-55.446878	118.893756	-1	2.214649755	TRUE	9.75302
Rhbg_42698	310625	rhbg	115.757	75.9094	969.447	-9999	-64.224634	138.449268	1	1.524936306	0	11.9965	63.5632	6.73888	124.623	TRUE	274.697	64.5609	970.577	0.6401	-64.298165	136.59633	1	4.254850846	11.4868	0.343532	0.757159	TRUE	388.451	279.678	623.979	0.7951	-64.418176	134.836352	1	1.388922261	TRUE	13.5009	0.0625135	212.987	81.0645	817.104	0.7034	-64.26133	136.522659	1	2.627376965	TRUE	11.4907
LOC100362149_42729	100362149;122772;100359951;100362684	loc100362149;rps20;loc100359951;loc100362684	122.49	90.7989	958.329	-9999	-136.672156	283.344313	1	1.349025153	0	5167.74	3499.91	6.3328	138.88	TRUE	293.071	81.8074	958.539	0.8261	-136.68782	281.375639	1	3.582450976	5152.5	4.81059	0.95462	TRUE	314.689	229.835	470.559	0.9701	-136.694063	279.388126	1	1.369195292	TRUE	5167.72	3.50367	281.477	92.3338	794.996	0.8309	-136.686486	281.372973	1	3.048471957	TRUE	5152.58
Lrpprc_42760	313867	lrpprc	130.596	53.0842	544.2	0.6547	-131.61283	271.22566	1	2.460167055	0	2977.58	4118.4	1	514.227	TRUE	123.302	23.2402	513.861	0.8672	-131.526812	271.053624	1	5.305548145	2917.61	51.6418	0.576886	TRUE	328.704	242.881	507.471	0.4835	-132.239571	270.479142	1	1.353354112	TRUE	3123.09	2.60655	127.479	63.528	582.556	0.6403	-131.62202	271.244039	1	2.006658481	TRUE	2981.56
Ppm1g_42769	259229	ppm1g	31.4098	NaN	NaN	0.02956	-78.234815	164.469631	1	NaN	0	383.613	117.726	18	31.9285	TRUE	125.996	1.58554	26027.9	9.00E-05	-86.027659	180.055318	1	79.465671	384.107	27.8257	0.207015	TRUE	1455.04	704.361	1.00E+10	9.00E-05	-88.915459	183.830919	1	2.065758894	TRUE	424.869	0.0605876	30.4648	22.2417	47.2966	0.1319	-77.002379	162.004758	1	1.369715444	TRUE	376.657
Morc3_42780	304074	morc3	967.72	NaN	NaN	0.04327	-92.068068	192.136137	-1	NaN	0	460.931	-144.004	18	917.572	TRUE	982.57	451.78	3009.12	0.04327	-92.068069	192.136137	-1	2.174886006	460.931	-3.53E-21	7.5091	TRUE	906.111	533.934	2956.87	0.09267	-92.404253	190.808506	-1	1.697046826	TRUE	463.925	-0.116902	257.239	80.9902	876.777	0.09345	-91.432559	190.865117	1	3.176174401	TRUE	442.558
Anp32a_42783	25379	anp32a	249.902	62.4514	1.00E+10	-9999	-115.782198	241.564397	1	4.0015436	0	1184.22	752.274	1.18921	265.56	TRUE	361.351	46.9258	1263.16	0.8092	-115.811352	239.622705	1	7.700476071	1172.27	13.9646	0.553184	TRUE	622.104	409.588	1274.17	0.735	-116.090056	238.180111	1	1.518853091	TRUE	1224.69	0.59246	215.569	80.7816	NaN	0.9299	-115.786066	239.572131	1	2.668540856	TRUE	1182.16
Lrp12_42804	314941	lrp12	21.4591	NaN	NaN	0.3837	-23.654725	55.30945	1	NaN	0	-3.28E-06	4.8186	18	21.031	TRUE	128.827	0.952361	61906.6	0.003305	-27.590905	63.18181	1	135.2711839	-0.254162	1.30623	0.20261	TRUE	1339.48	674.181	89785.6	9.91E-04	-30.192416	66.384832	1	1.986825496	TRUE	1.56583	0.00299265	47.358	32.2811	87.4572	0.638	-23.385967	54.771934	1	1.467050379	TRUE	-0.288856
Btf3_42808	294680	btf3	92.9825	31.4285	149.039	-9999	-98.983503	207.967007	1	2.958540815	0	1224.68	532.276	7.31619	105.698	TRUE	73.6325	15.0683	290.069	0.1133	-100.148176	208.296352	1	4.886583092	1211.46	20.3884	0.478091	TRUE	356.686	259.689	558.299	0.03784	-102.168882	210.337764	1	1.373512163	TRUE	1273.87	0.496496	66.9352	42.0254	158.247	0.4474	-99.18309	206.366181	1	1.592732014	TRUE	1214.38
Polr2j_42844	288588	polr2j	119.699	73.4942	995.625	-9999	-94.744044	199.488088	1	1.628686345	0	543.212	224.953	6.69195	117.387	TRUE	383.409	73.2037	1011.49	0.5108	-94.877003	197.754007	1	5.237563129	541.867	2.35343	0.661783	TRUE	559.763	377.79	1064.81	0.6825	-95.042723	196.085446	1	1.481677652	TRUE	553.591	0.217425	227.013	82.2447	980.621	0.6034	-94.795736	197.591472	1	2.760214336	TRUE	540.978
Ica1_42852	81024	ica1	501.684	60.4134	1.00E+10	0.161	-72.042098	152.084195	1	8.304184171	0	29.8835	90.3761	1	748.315	TRUE	263.587	4.62225	4307.97	0.2375	-71.757216	151.514432	1	57.02569095	22.1972	5.07001	0.350302	TRUE	725.213	458.552	1712.42	0.3528	-72.101397	150.202795	1	1.581528376	TRUE	31.8685	0.0501723	441.664	101.678	NaN	0.1598	-72.047547	152.095094	1	4.343751844	TRUE	30.0989
Bsg_42856	25246	bsg	103.172	57.2481	534.911	-9999	-129.026484	268.052968	1	1.802190815	0	3815.1	1690.47	7.69069	106.989	TRUE	275.44	66.319	977.001	0.04155	-129.893813	267.787627	1	4.153259247	3848.58	23.9565	0.615773	TRUE	492.685	341.045	870.911	0.08076	-130.333419	266.666837	1	1.444633406	TRUE	3957.28	1.58467	121.099	61.6563	675.567	0.08013	-129.34822	266.69644	1	1.964097748	TRUE	3799.08
AABR07034632.1_42962			100.632	20.9409	572.953	0.6776	-108.95516	225.910319	-1	4.805524118	0	702.399	-584.706	1	131.775	TRUE	100.673	6.07337	659.084	0.7283	-108.929075	225.85815	-1	16.57613483	729.122	-52.8515	0.339339	TRUE	600.002	398.604	1196.59	0.1972	-110.492436	226.984872	-1	1.505258352	TRUE	625.931	-0.45741	106.894	56.8572	573.591	0.5938	-109.010977	226.021954	-1	1.880043337	TRUE	693.396
Ndufc2_42983	293130	ndufc2	115.922	93.6768	973.306	-9999	-72.087945	154.175891	1	1.237467548	0	182.191	92.9464	8.14283	122.393	TRUE	381.902	123.842	975.787	0.06663	-72.266138	152.532276	1	3.083784177	183.354	0.12553	0.955071	TRUE	400.248	286.957	649.434	0.1854	-72.269388	150.538776	1	1.394801312	TRUE	183.751	0.091715	298.677	93.16	870.834	0.069	-72.237394	152.474788	1	3.206064835	TRUE	182.374
Asb5_42993	361187	asb5	650.03	119.511	1.00E+10	0.5322	-47.474744	102.949488	1	5.439080921	0	3.0982	126.887	1	7635.64	TRUE	623.682	67.8164	1943.08	0.5385	-47.468794	102.937588	1	9.196625005	2.90713	0.0426009	0.847406	TRUE	679.718	437.575	1503.19	0.8221	-47.475573	100.951146	1	1.55337485	TRUE	3.15961	0.0146458	649.216	116.884	NaN	0.5322	-47.474774	102.949547	1	5.554361589	TRUE	3.10057
Mrpl15_42997	297799	mrpl15	157.043	62.4473	947.06	0.2628	-93.237802	194.475604	1	2.514808487	0	370.631	735.867	1	887.099	TRUE	128.061	23.6517	942.33	0.3458	-93.055135	194.110271	1	5.414452238	360.03	5.19436	0.628423	TRUE	295.689	219.636	442.405	0.4017	-93.522921	193.045841	1	1.346268371	TRUE	383.51	0.379961	155.618	70.4474	648.27	0.2596	-93.246314	194.492629	1	2.208995648	TRUE	371.198
Rps27_43025	94266	rps27	163.36	105.897	970.692	-9999	-121.229764	252.459528	1	1.542631047	0	3022.56	1099.99	6.39039	169.747	TRUE	581.948	158.162	983.232	0.7444	-121.23135	250.462701	1	3.679442597	3023.18	0.0304094	1.51938	TRUE	432.704	306.544	722.56	0.8751	-121.311621	248.623243	1	1.411555927	TRUE	2995.22	1.12089	617.397	133.101	941.937	0.7125	-121.246097	250.492193	1	4.638560191	TRUE	3023.58
Cplane2_43036	500576	cplane2	66.0904	10.8248	1.00E+10	-9999	-34.026306	78.052611	-1	6.105461533	0	9.79916	-8.03584	1.17731	45.1396	TRUE	133.571	2.9019	3344.7	0.2679	-34.639969	77.279937	-1	46.02880871	10.0382	-1.43002	0.258412	TRUE	895.372	529.787	2856.06	0.08538	-36.486892	78.973784	-1	1.690060345	TRUE	7.81781	-0.0062354	87.634	50.2913	333.618	0.8057	-34.056563	76.113126	-1	1.742528032	TRUE	9.53374
Spred1_43042	296072	spred1	98.0097	NaN	NaN	0.0594	-95.015241	198.030482	-1	NaN	0	624.785	-179.449	18	94.0563	TRUE	550.514	89.789	8020.41	0.005945	-97.021668	202.043337	-1	6.131196472	610.709	-7.23741	0.463726	TRUE	920.263	539.341	3097.22	0.01203	-97.658397	201.316794	-1	1.706273026	TRUE	587.895	-0.151771	94.2305	52.6017	439.994	0.03316	-95.507081	199.014163	-1	1.791396476	TRUE	628.54
Hcfc1_43049	363519;100911260	hcfc1;loc100911260	974.222	NaN	NaN	-9999	-58.355021	126.710043	1	NaN	0	26.1189	43.9266	15.539	999.5	TRUE	975.891	393.574	2030.89	0.04486	-58.355021	124.710043	1	2.479561658	26.1189	9.62E-27	9.12011	TRUE	822.255	500.494	2276.32	0.09465	-58.700719	123.401438	1	1.642886828	TRUE	25.5263	0.0218583	323.556	84.5337	862.382	0.085	-57.826462	123.652925	-1	3.827538603	TRUE	28.9738
Thumpd3_43059	500288	thumpd3	283.021	61.7649	1.00E+10	0.5773	-69.015656	146.031311	1	4.582230361	0	55.9661	76.4081	1	416.115	TRUE	291.06	24.6721	1161.47	0.742	-68.914506	145.829011	1	11.79713117	53.497	1.93872	0.487248	TRUE	611.115	404.214	1235.44	0.6655	-69.267599	144.535198	1	1.511860054	TRUE	59.4106	0.05129	238.264	83.6083	NaN	0.567	-69.024226	146.048453	1	2.849764916	TRUE	56.1857
Fgf7_43073	29348	fgf7	912.464	NaN	NaN	-9999	-19.264117	48.528234	1	NaN	0	0.104235	18.8696	8.26993	1161.68	TRUE	930.083	227.109	997.994	0.7323	-19.264117	46.528234	1	4.095315465	0.104235	3.37E-26	8.69974	TRUE	525.652	359.51	962.926	0.7792	-19.455171	44.910341	1	1.462134572	TRUE	-0.0416047	0.00433376	800.838	170.898	1005.66	0.7844	-19.243043	46.486085	-1	4.686058351	TRUE	0.177387
Bola1_43087	365875	bola1	104.767	60.8885	1.00E+10	-9999	-89.453762	188.907523	1	1.720636902	0	314.729	150.194	15.8536	102.018	TRUE	464.788	99.4646	1742.47	0.07262	-90.105313	188.210626	1	4.6728987	319.425	2.32902	0.601848	TRUE	685.623	440.348	1528.76	0.1509	-90.384905	186.769809	1	1.557002643	TRUE	329.74	0.138919	158.114	69.9318	NaN	0.1231	-89.682794	187.365588	1	2.260974263	TRUE	313.294
RGD1559786_43109	298384	czib	110.248	71.9429	954.309	-9999	-50.850897	111.701794	1	1.53243753	0	18.7679	37.7151	7.05622	123.057	TRUE	230.933	64.7545	957.209	0.3591	-51.032607	110.065214	1	3.566284969	18.6871	0.168159	0.784277	TRUE	326.348	240.033	499.067	0.5733	-51.168396	108.336792	1	1.359596389	TRUE	19.7002	0.0370485	176.312	74.7528	719.699	0.4087	-50.95345	109.906899	1	2.358600614	TRUE	18.5303
Mtdh_43112	170910	mtdh	936.262	NaN	NaN	-9999	-91.651512	193.303024	1	NaN	0	451.344	660.258	11.538	1085.08	TRUE	929.714	262.779	1004.78	0.205	-91.651512	191.303024	1	3.538007223	451.344	4.39E-23	8.20833	TRUE	553.144	374.289	1044.37	0.3135	-92.008331	190.016662	1	1.477852675	TRUE	445.416	0.18755	876.088	246.471	1020.05	0.2634	-91.473867	190.947735	-1	3.554527713	TRUE	461.113
Pnpla8_43117	314075	pnpla8	881.124	NaN	NaN	-9999	-54.633392	119.266785	1	NaN	0	15.1314	31.6045	8.29491	898.716	TRUE	953.343	457.183	1183.82	0.03818	-54.633392	117.266785	1	2.085254701	15.1314	1.41E-26	9.06676	TRUE	680.615	437.997	1507.05	0.0633	-55.244831	116.489661	1	1.553926168	TRUE	14.5701	0.0220154	154.237	67.4398	873.063	0.1786	-53.389466	114.778932	-1	2.287032287	TRUE	18.653
Sugt1_43129	290408	sugt1	87.2016	15.6137	1.00E+10	-9999	-87.049119	184.098238	1	5.58494143	0	398.259	134.412	1.4214	66.6203	TRUE	166.058	7.74566	1957.1	0.257	-87.691619	183.383239	1	21.43884446	392.865	17.2196	0.306839	TRUE	802.841	492.394	2147.87	0.1127	-89.232191	184.464381	1	1.630484937	TRUE	424.119	0.111653	91.7251	51.7776	383.871	0.9812	-87.049396	182.098793	1	1.771520889	TRUE	397.845
Rps13_43179	161477;684988	rps13;loc684988	395.769	150.306	926.198	-9999	-115.802753	241.605505	1	2.633088499	0	2185.02	4198.53	1.80305	1463.4	TRUE	434.907	130.303	947.331	0.9562	-115.802668	239.605336	1	3.337659148	2184.86	0.0185703	1.62637	TRUE	255.996	192.426	373.251	0.78	-116.049598	238.099195	1	1.330360762	TRUE	2145.82	1.43632	460.224	126.587	805.655	0.8714	-115.814268	239.628537	1	3.635633991	TRUE	2183.95
Slc16a11_43180	108352098;287450	loc108352098;slc16a11	4.20636	1.34825	16.8487	0.4228	-65.731816	139.463633	-1	3.119866494	0	101.096	-75.4684	1	7.99295	TRUE	0.0965681	2.09E-06	12.2827	0.5755	-65.567347	139.134693	-1	46293.65433	101.476	-34.5584	0.125079	TRUE	792.304	487.938	2081.81	2.36E-04	-73.764098	153.528196	-1	1.62378007	TRUE	67.9092	-0.0501237	61.9699	39.6779	139.167	0.004307	-69.485319	146.970639	-1	1.561824088	TRUE	83.3799
LOC689899_43195	360572;499523;689899	rpl23a;rgd1564606;loc689899	110.561	NaN	NaN	0.3594	-85.552798	179.105596	1	NaN	0	319.523	181.938	18	112.925	TRUE	439.938	131.835	978.123	0.3366	-85.59452	179.18904	1	3.33703493	320.301	0.0966958	1.091	TRUE	406.109	290.543	662.303	0.6253	-85.602382	177.204764	1	1.397758679	TRUE	318.988	0.182342	435.848	108.81	903.644	0.3335	-85.600457	179.200914	1	4.005587722	TRUE	319.67
Pbld1_43199	171564	pbld1	104.735	70.7382	1.00E+10	0.03872	-82.98361	173.96722	-1	1.480600298	0	176.625	-111.674	18	102.927	TRUE	498.205	135.911	1435.67	0.01868	-83.612679	175.225357	-1	3.665670917	171.865	-0.848404	0.702692	TRUE	643.533	420.246	1355.63	0.0544	-83.758505	173.51701	-1	1.53132451	TRUE	167.16	-0.104427	183.566	74.967	NaN	0.02756	-83.274798	174.549595	-1	2.448624061	TRUE	176.847
AABR07032457.1_43205	102552476;79449;108350082;108349002	loc102552476;rpl21;loc108350082;loc108349002	798.416	NaN	NaN	-9999	-77.002444	164.004889	1	NaN	0	55.4122	50.6977	11.2318	635.129	TRUE	1.01E+304	NaN	NaN	0.001856	-79.827338	165.654677	1	NaN	66.0206	4.99E-21	0.0197702	TRUE	991.031	565.424	3959.91	0.02066	-77.417468	160.834937	1	1.752721851	TRUE	54.3898	0.0485686	146.718	66.1989	906.65	0.03918	-75.664629	159.329257	-1	2.216320815	TRUE	67.171
Acp2_43226	24162	acp2	3.34E-12	3.34E-12	3.34E-12	0.2589	-73.753156	155.506313	-1	1	1	133.462	-49.6439	1.14821	1.00E-12	TRUE	100000	NaN	NaN	0.5287	-73.753156	153.506313	-1	NaN	133.462	-49.6439	0	TRUE	10963.8	1249.64	1.00E+10	0.008305	-77.906733	161.813466	-1	8.773566787	TRUE	97.9606	-0.0045047	218.326	78.8084	995.579	0.004254	-77.201993	162.403986	-1	2.770339202	TRUE	106.503
Hsd17b12_43239	84013	hsd17b12	25.6607	2.82708	1.00E+10	0.5721	-67.954527	143.909055	1	9.076750569	0	58.9672	46.5766	1	15.1989	TRUE	38.0274	0.00260358	4540.59	0.7091	-67.864518	143.729036	1	14605.812	58.1756	15.4713	0.17376	TRUE	965.595	556.228	3614.32	0.06795	-70.483849	146.967698	1	1.735969782	TRUE	75.8425	0.0346068	102.083	55.2272	1319.83	0.2035	-68.603417	145.206833	1	1.848418895	TRUE	66.6817
Ell2_43254	309918	ell2	33.7283	NaN	NaN	0.004284	-101.008326	210.016653	-1	NaN	0	756.6	-247.077	18	32.3921	TRUE	1118.01	107.784	1.00E+07	9.00E-05	-105.71947	219.43894	-1	10.37268982	717.184	-17.7217	0.354558	TRUE	1598.15	738.405	1.00E+10	9.00E-05	-106.58244	219.164881	-1	2.164327165	TRUE	673.037	-0.139781	58.9775	38.2244	127.541	0.002318	-101.567998	211.135997	-1	1.542928077	TRUE	765.598
Gcgr_43276	24953	gcgr	823.891	NaN	NaN	-9999	-113.643625	237.28725	-1	NaN	0	1207.57	-547.531	9.11197	791.031	TRUE	952.907	244.46	1285.61	0.1793	-113.643625	235.28725	-1	3.898007854	1207.57	-9.88E-24	8.56499	TRUE	662.861	429.63	1433.03	0.3125	-113.904947	233.809894	-1	1.542864791	TRUE	1223.11	-0.49548	916.785	232.968	1057.83	0.2171	-113.50357	235.007141	1	3.935240033	TRUE	1179.97
Park7_43282	117287	park7	269.256	61.0972	1.00E+10	0.6215	-93.684279	195.368558	1	4.407010469	0	567.03	284.454	1	406.695	TRUE	285.549	26.101	1091.28	0.7927	-93.596901	195.193803	1	10.94015555	558.708	6.86542	0.495015	TRUE	598.693	397.939	1192.08	0.6727	-93.958841	193.917683	1	1.504484356	TRUE	580.189	0.192015	227.916	82.2149	NaN	0.61	-93.692442	195.384885	1	2.772198227	TRUE	567.823
RGD1304694_43314	362974	rgd1304694	100.498	46.151	401.262	-9999	-92.289296	194.578592	1	2.177590951	0	322.801	288.594	15.2106	104.229	TRUE	165.427	34.3112	579.852	0.1889	-92.92834	193.856681	1	4.821370281	320.128	6.43612	0.553663	TRUE	416.849	297.064	686.286	0.1875	-93.739454	193.478907	1	1.403229607	TRUE	344.666	0.272612	104.616	56.3046	460.948	0.3723	-92.463313	192.926627	1	1.858036466	TRUE	318.602
Tm6sf2_43315	689029	tm6sf2	97.1796	45.9101	290.98	-9999	-93.469983	196.939967	1	2.11673684	0	329.992	241.328	7.08831	99.1631	TRUE	285.553	61.8331	926.56	0.007419	-95.140149	198.280297	1	4.618125244	339.332	5.82799	0.538351	TRUE	582.606	389.703	1137.96	0.01378	-95.840268	197.680535	1	1.495000038	TRUE	361.327	0.217856	94.5014	52.8175	392.034	0.02788	-93.973644	195.947288	1	1.789206229	TRUE	326.647
Cfp_43319	299314	cfp	84.9541	38.8352	293.7	0.1378	-97.130741	202.261482	-1	2.187554075	0	847.809	-687.257	1	344.841	TRUE	39.3474	5.88079	207.06	0.4034	-96.378767	200.757534	-1	6.690835755	878.236	-26.1842	0.437524	TRUE	304.44	225.524	458.301	0.07747	-98.5876	203.1752	-1	1.349922846	TRUE	809.832	-0.481744	91.2053	51.8745	306.747	0.1266	-97.196754	202.393507	-1	1.758191404	TRUE	844.851
Mum1_43333	362838	pwwp3a	12.5411	NaN	NaN	-9999	-66.177515	142.35503	-1	NaN	0	81.1922	-33.9205	10.2656	11.0525	TRUE	358.559	5.25E-06	1.00E+07	0.01812	-67.970721	143.941443	-1	6.83E+07	81.6804	-15.8623	0.104185	TRUE	2977.62	952.245	1.00E+10	0.006385	-70.232573	146.465146	-1	3.126947372	TRUE	65.4236	-0.011075	60.69	39.0273	135.277	0.7003	-65.252777	138.505555	-1	1.5550653	TRUE	79.0497
Ppp1r3b_43349	192280	ppp1r3b	20.7714	6.67E-05	1.00E+10	0.1238	-85.324223	178.648446	-1	311316.3432	0	195.312	-105.794	1	9.34235	TRUE	39.7233	NaN	NaN	0.4978	-84.369584	176.739169	-1	NaN	195.794	-35.0361	0.185633	TRUE	819.226	499.24	2255.68	0.1057	-86.387253	178.774505	-1	1.640946238	TRUE	155.949	-0.0942034	166.517	71.5026	NaN	0.07804	-85.692299	179.384598	-1	2.328824406	TRUE	169.209
Rbm28_43363	312182	rbm28	475.749	33.8271	1.00E+10	0.3894	-77.577523	163.155045	1	14.06413792	0	121.114	87.5658	1	382.496	TRUE	391.805	12.4484	17879.2	0.548	-77.38752	162.77504	1	31.47432602	114.675	5.06989	0.376681	TRUE	815.094	497.521	2227.86	0.5915	-77.732154	161.464308	1	1.638310745	TRUE	125.434	0.0600383	341.595	93.6058	NaN	0.3825	-77.588362	163.176724	1	3.649293099	TRUE	121.553
LOC100911295_43412	360704;100911295	hmgn1;loc100911295	136.054	NaN	NaN	-9999	-108.537753	227.075506	1	NaN	0	562.271	328.341	7.45035	117.051	TRUE	771.83	255.672	3035.35	0.03392	-108.699311	225.398623	1	3.018828812	574.027	0.477571	0.941442	TRUE	787.481	485.87	2052.17	0.1052	-108.701471	223.402942	1	1.620764814	TRUE	575.857	0.317171	526.347	105.907	NaN	0.03534	-108.664264	225.328529	1	4.969898118	TRUE	565.738
Onecut2_43417	307376	onecut2	366.48	41.7173	1.00E+10	0.4303	-75.563273	159.126546	-1	8.784844657	0	178.61	-84.1336	1	339.772	TRUE	323.924	13.6746	3812.85	0.6182	-75.376443	158.752887	-1	23.6880055	183.968	-4.49312	0.391661	TRUE	746.505	468.073	1820.94	0.5837	-75.790699	157.581399	-1	1.594847385	TRUE	173.896	-0.059187	276.448	87.729	NaN	0.4203	-75.576977	159.153954	-1	3.151158682	TRUE	178.159
Batf2_43427	309178	batf2	4.15688	1.72E-04	1.00E+10	0.03824	-44.41376	96.82752	-1	24151.0574	1	14.989	-10.4077	1	0.948951	TRUE	21.5024	1.00E-12	1.00E+07	0.08554	-43.744803	95.489607	-1	2.15E+13	14.8579	-5.67409	0.119228	TRUE	916.855	538.045	3062.61	0.03945	-45.499372	96.998744	-1	1.704048918	TRUE	9.92867	-0.00978522	491.131	102.33	525.561	0.01194	-45.426118	98.852235	-1	4.799482068	TRUE	10.4373
Ahdc1_43430	362617	ahdc1	1002.34	3.57E-05	1.00E+10	-9999	-66.909645	143.819289	-1	2.81E+07	0	74.8642	-40.9559	17.592	961.301	TRUE	410.369	2.61E-06	1.00E+07	0.0888	-66.655644	141.311289	-1	1.58E+08	84.7215	-7.83686	0.20753	TRUE	983.561	562.743	3853.57	0.1807	-66.91882	139.837639	-1	1.74779784	TRUE	75.8579	-0.0281623	999.44	139.374	NaN	0.06511	-66.908762	141.817524	-1	7.170921406	TRUE	75.2749
Setd5_43434	297514	setd5	934.938	NaN	NaN	-9999	-70.194743	150.389487	-1	NaN	0	155.502	-333.602	10.8222	1146.99	TRUE	931.505	342.063	998.248	0.2715	-70.194743	148.389487	-1	2.723197189	155.502	-1.79E-25	8.84536	TRUE	543.977	369.404	1016.62	0.3359	-70.681012	147.362024	-1	1.472580156	TRUE	157.388	-0.0620701	896.141	348.149	1012.64	0.5293	-69.787894	147.575789	1	2.574015723	TRUE	150.845
Rhoa_43442	117273	rhoa	41.8555	NaN	NaN	-9999	-104.12039	218.240779	1	NaN	0	2015.14	202.746	13.7248	32.6522	TRUE	1769.6	108.436	1.00E+07	0.01049	-106.458681	220.917362	1	16.31930355	2038.11	19.971	0.322012	TRUE	1856.33	792.336	1.00E+10	0.01951	-107.120304	220.240608	1	2.342857071	TRUE	2081.53	0.123791	85.9821	49.7553	343.938	0.1272	-104.346571	216.693142	1	1.728099318	TRUE	2006.71
Gatc_43459	360821;100909836	gatc;loc100909836	107.835	48.643	1.00E+10	0.9035	-72.414929	152.829858	1	2.216865736	0	51.0702	52.2932	18	102.675	TRUE	457.376	50.9708	3772.41	0.5669	-72.57154	153.143079	1	8.973294514	49.6437	1.92481	0.483893	TRUE	776.055	480.986	1984.61	0.5902	-72.934867	151.869735	1	1.61346692	TRUE	55.6241	0.0489878	192.997	76.3749	NaN	0.8017	-72.439123	152.878246	1	2.526968939	TRUE	50.0784
Uri1_43467	308537	uri1	NaN	NaN	NaN	0.006309	-67.902342	143.804684	-1	NaN	0	78.7107	-27.2342	18	30.2207	TRUE	2.84E+206	NaN	NaN	0.001012	-71.067847	148.135694	1	NaN	65.8105	1.90E-24	0.122349	TRUE	37503.2	1359.98	1.00E+10	0.001014	-71.065932	148.131863	1	27.57628789	TRUE	65.5905	9.19E-04	57.1778	37.3206	121.212	0.1179	-65.394862	138.789724	-1	1.53207076	TRUE	80.5349
Mttp_43490	310900	mttp	103.162	63.7328	418.758	-9999	-130.348009	270.696018	1	1.618664173	0	2867.37	2443.48	6.99325	114.951	TRUE	219.349	66.8174	954.973	0.02212	-131.105356	270.210713	1	3.282812561	2902.43	16.5547	0.72217	TRUE	349.635	256.381	548.082	0.05388	-131.408144	268.816287	1	1.363732102	TRUE	2995.7	2.34767	126.86	62.9985	590.09	0.03461	-130.719381	269.438762	1	2.013698739	TRUE	2854.8
Itprip_43491	100912218	loc100912218	1714.62	3.41E-04	1.00E+10	0.3169	-68.631514	145.263028	-1	5028550.313	0	49.815	-32.2749	1	111.022	TRUE	511.585	1.00E-12	1.00E+07	0.6741	-68.218963	144.437927	-1	5.12E+14	55.2009	-8.2422	0.205301	TRUE	1186.84	630.159	9992.42	0.4327	-68.968172	143.936345	-1	1.883397682	TRUE	45.1981	-0.0259969	294.016	88.3303	NaN	0.2921	-68.685432	145.370863	-1	3.328597322	TRUE	48.616
Acat1_43522	25014	acat1	108.453	63.183	933.953	-9999	-150.908035	311.816069	1	1.716490195	0	3337.35	9252.93	5.80291	131.194	TRUE	160.648	46.6751	936.651	0.7016	-150.97571	309.951421	1	3.441835154	3235.76	47.4269	0.765131	TRUE	256.433	192.613	373.707	0.7322	-151.214023	308.428046	1	1.331337968	TRUE	3518.17	9.12513	142.958	67.6344	574.343	0.7891	-150.938069	309.876138	1	2.113687709	TRUE	3259.53
Tns3_43532	360980	tns3	1001.64	NaN	NaN	-9999	-42.787032	95.574063	-1	NaN	0	8.40066	-11.5238	7.8259	912.348	TRUE	1000.46	514.257	6667.21	0.2038	-42.787032	93.574063	-1	1.94544751	8.40066	-6.14E-27	9.03367	TRUE	1017.15	574.666	4367.87	0.3686	-42.97772	91.95544	-1	1.769984652	TRUE	8.61971	-0.00772409	1019.28	292.189	NaN	0.2911	-42.536828	93.073656	1	3.488427011	TRUE	7.53738
Camk2n1_43547	287005	camk2n1	70.9895	15.9179	233.773	-9999	-89.399075	188.798149	-1	4.459727728	0	313.772	-179.462	2.16371	70.4799	TRUE	100.677	6.27549	775.936	0.09958	-90.755189	189.510378	-1	16.04289067	323.06	-23.0567	0.311801	TRUE	705.827	449.721	1619.72	0.03026	-92.897168	191.794336	-1	1.569477521	TRUE	280.167	-0.154019	69.44	43.0646	175.756	0.7913	-89.434095	186.868191	-1	1.612461279	TRUE	319.037
LOC102552378_43557	102552378	loc102552378	961.916	NaN	NaN	-9999	-12.719288	35.438576	1	NaN	0	0.270739	6.2419	8.9475	1083.71	TRUE	972.473	426.263	1887.31	0.201	-12.719288	33.438576	1	2.281392004	0.270738	6.83E-27	8.82531	TRUE	790.383	487.121	2070.02	0.3388	-12.98396	31.96792	1	1.622559898	TRUE	0.210171	0.00205026	969.273	297.893	NaN	0.2971	-12.445205	32.89041	-1	3.253762257	TRUE	0.45632
Trmt112_43564	293700	trmt112	787.142	114.276	1.00E+10	0.2164	-100.752129	209.504257	1	6.888077987	0	831.481	1217.82	1	5044.87	TRUE	550.365	12.3322	116775	0.2359	-100.690569	209.381138	1	44.62829017	809.166	8.48338	0.469174	TRUE	820.035	499.525	2260.36	0.4653	-100.753354	207.506708	1	1.641629548	TRUE	832.752	0.200451	783.054	120.417	NaN	0.2163	-100.752489	209.504978	1	6.502852587	TRUE	831.592
Il33_43569	361749	il33	11.9694	9.10E-06	1.00E+10	0.0403	-96.313366	200.626732	-1	1315273.875	1	581.444	-154.92	1	2.21046	TRUE	50.5333	7.65E-07	1.00E+07	0.1153	-95.450911	198.901822	-1	6.60E+07	578.671	-68.6224	0.15155	TRUE	878.875	523.34	2709.92	0.07352	-96.820993	199.641986	-1	1.679357588	TRUE	512.043	-0.152067	453.133	100.71	461.573	0.02452	-96.739426	201.478851	-1	4.499384371	TRUE	520.037
Tbxa2r_43570	24816	tbxa2r	117.589	NaN	NaN	-9999	-47.38713	104.77426	-1	NaN	0	12.0159	-10.7059	8.2794	86.7305	TRUE	691.422	38.9866	1.00E+07	0.1873	-48.204642	104.409284	-1	17.73486275	12.1643	-1.17271	0.332959	TRUE	1186.68	630.11	9981.94	0.202	-48.934898	103.869797	-1	1.883290219	TRUE	9.77692	-0.00905871	120.346	60.6008	2516.79	0.6023	-47.471051	102.942102	-1	1.985881375	TRUE	12.4049
AABR07057436.1_43573	360420	rdh7	252.413	56.6066	987.275	0.01844	-139.156512	286.313024	-1	4.459073677	0	7581.71	-3774.48	1	515.513	TRUE	44.9138	0.677941	594.31	0.06321	-138.105199	284.210398	-1	66.25030792	8059.78	-401.107	0.282235	TRUE	525.156	359.116	960.855	0.05021	-139.371194	284.742387	-1	1.462357567	TRUE	7449.47	-2.39029	236.061	83.6142	947.12	0.01728	-139.21329	286.426579	-1	2.823216631	TRUE	7558.39
Myo1e_43577	25484	myo1e	683.236	NaN	NaN	0.5554	-87.723482	183.446964	-1	NaN	0	462.63	-125.691	18	658.724	TRUE	959.385	327.181	1272.19	0.5554	-87.723482	183.446964	-1	2.932276018	462.63	-8.62E-29	10.0546	TRUE	661.07	428.717	1425.24	0.6423	-87.992355	181.98471	-1	1.54197291	TRUE	466.604	-0.127032	918.695	240.626	1127.09	0.8767	-87.56168	183.12336	1	3.81793738	TRUE	455.167
AC133265.1_43597	315591	tbcel	11.4075	NaN	NaN	-9999	-63.887856	137.775712	-1	NaN	0	33.9521	-28.4581	15.0707	10.2691	TRUE	200.324	1.00E-12	1.00E+07	0.1755	-64.695758	137.391516	-1	2.00E+14	34.2667	-13.201	0.117759	TRUE	1920.24	804.443	1.00E+10	0.04455	-66.889062	139.778124	-1	2.38704296	TRUE	20.9159	-0.0144023	85.6967	49.503	333.805	0.4453	-64.069214	136.138427	-1	1.731141547	TRUE	29.9827
Pon1_43600	84024	pon1	87.1261	31.9881	372.581	0.04272	-146.90905	301.818099	-1	2.723703502	0	14099.2	-6414.28	1	212.405	TRUE	18.3487	1.04945	171.252	0.298	-145.397474	298.794948	-1	17.48411072	14735.7	-709.045	0.305181	TRUE	286.88	235.83	1516.32	9.10E-04	-151.858174	309.716348	-1	1.216469491	TRUE	13535	-4.86797	100.082	54.8253	414.866	0.03621	-147.049308	302.098615	-1	1.825471087	TRUE	14020.6
Prpf4b_43643	291078	prpf4b	112.062	75.6331	1.00E+10	0.6772	-104.715766	217.431532	-1	1.481652874	0	940.217	-257.04	18	104.187	TRUE	665.999	104.48	7648.99	0.504	-104.852376	217.704752	-1	6.374416156	940.571	-4.14104	0.599414	TRUE	841.531	508.341	2412.29	0.6965	-104.990829	215.981658	-1	1.655445852	TRUE	922.695	-0.244134	283.246	88.0936	NaN	0.6084	-104.760368	217.520736	-1	3.215284652	TRUE	943.279
RGD1565655_43650	292711;499097;102553892	rgd1564380;rgd1565655;loc102553892	NaN	NaN	NaN	0.8831	-29.343969	66.687938	-1	NaN	1	3.81426	-3.73105	1.33849	1.00E-12	TRUE	1.01E+304	NaN	NaN	0.8831	-29.343969	66.687938	-1	NaN	3.81426	-3.73104	7.50E-19	TRUE	2720.54	923.347	1.00E+10	0.09134	-31.726328	69.452656	-1	2.946389602	TRUE	1.44759	-0.00159734	231.027	80.7773	NaN	0.05607	-31.158182	70.316364	-1	2.860048553	TRUE	2.12493
Zfp385a_43657	685474	zfp385a	111.869	NaN	NaN	0.03318	-74.66344	157.326879	-1	NaN	0	101.18	-51.7335	18	103.401	TRUE	820.473	248.119	6255.09	0.02238	-75.003374	158.006748	-1	3.306772154	98.3332	-0.200634	0.797806	TRUE	875.383	521.963	2680.26	0.07127	-75.036611	156.073222	-1	1.677097802	TRUE	97.0873	-0.0485092	323.948	91.8344	NaN	0.02646	-74.858294	157.716588	-1	3.527523455	TRUE	100.833
Pbx2_43671	406164	pbx2	81.1773	16.2948	399.152	0.2548	-66.40858	140.817159	-1	4.981791737	0	135.742	-71.5271	1	134.15	TRUE	37.528	1.67956	334.331	0.8888	-65.76985	139.5397	-1	22.34394722	141.491	-8.88026	0.297125	TRUE	527.923	360.746	969.453	0.08401	-68.236845	142.47369	-1	1.463420246	TRUE	126.587	-0.0562374	97.5055	53.8734	418.227	0.2081	-66.55249	141.104979	-1	1.809900619	TRUE	134.329
RGD1305184_43687	307412	rgd1305184	449.974	315.316	985.946	-9999	-46.069883	102.139766	1	1.427057301	0	3.0557	4279.44	1.00385	203007	TRUE	450.368	92.3108	985.986	0.7917	-46.069831	100.139661	1	4.878822413	3.05487	0.0203188	1.00168	TRUE	449.712	316.612	763.053	0.9657	-46.069832	98.139665	1	1.420388362	TRUE	3.05178	0.0205578	462.915	109.897	934.216	0.7926	-46.069531	100.139062	1	4.212262391	TRUE	3.08548
AABR07046628.1_43693	103690914;102551714;100911813;102556463;102550397;102553193;108348229;108349479;102550711;102557117;103690393;102557158;102548076;102551980	loc103690914;loc102551714;loc100911813;loc102556463;loc102550397;loc102553193;loc108348229;loc108349479;loc102550711;loc102557117;loc103690393;loc102557158;loc102548076;loc102551980	104.42	NaN	NaN	0.003542	-87.408341	182.816682	-1	NaN	0	429.218	-128.274	18	101.26	TRUE	601.761	179.556	2228.42	0.001378	-88.27305	184.546101	-1	3.351383412	420.445	-0.885008	0.713683	TRUE	729.99	460.704	1736.13	0.005275	-88.400696	182.801393	-1	1.584509794	TRUE	415.376	-0.117537	175.919	73.4156	NaN	0.002257	-87.819917	183.639833	-1	2.396207346	TRUE	428.893
AABR07072096.1_43698	497891	timd4	2.60E-12	2.60E-12	2.60E-12	1	-20.327988	48.655976	-1	1	1	3.22282	-3.22283	1.09539	1.00E-12	TRUE	0	NaN	NaN	1	-20.327988	48.655976	-1	NaN	3.22283	-3.22283	3.39E-08	TRUE	2285.47	865.171	1.00E+10	0.01467	-24.549981	55.099962	-1	2.64163963	TRUE	1.16022	-0.0013033	149.042	67.4397	1068.77	0.01292	-23.417689	54.835378	-1	2.2100039	TRUE	1.80612
Guk1_43704	303179	guk1	124.336	99.3446	1.00E+10	-9999	-94.383297	198.766594	1	1.251562742	0	626.639	213.44	7.71804	121.096	TRUE	557.798	183.404	1087.74	0.03662	-94.540935	197.08187	1	3.041362239	631.463	0.24853	0.975237	TRUE	567.005	381.59	1087.52	0.1125	-94.541508	195.083015	1	1.485901098	TRUE	631.941	0.209071	416.438	102.596	1080.34	0.03745	-94.521824	197.043648	1	4.059008148	TRUE	628.171
Sectm1b_43747	287884	sectm1b	11.1869	3.6289	1.00E+10	-9999	-79.018646	168.037292	1	3.082724793	0	79.3728	84.5003	7.07032	10.4404	TRUE	19.8068	3.97E-07	1.00E+07	0.129	-80.116426	168.232851	1	4.99E+07	78.4851	38.1942	0.125027	TRUE	1409.22	692.693	1.00E+10	0.009976	-83.57169	173.143381	1	2.034407739	TRUE	117.528	0.0472211	67.8549	42.3181	169.718	0.2673	-79.579387	167.158774	1	1.603448643	TRUE	92.3124
Bcor_43750	317346	bcor	0.0345155	1.66E-12	1.00E+10	-9999	-64.626983	139.253965	-1	2.08E+10	1	65.424	-29.5168	3.92946	0.0229805	TRUE	1.34E-109	1.34E-109	1.34E-109	0.113	-64.626956	137.253913	-1	1	65.424	-29.4223	7.22E-04	TRUE	1511.54	718.238	1.00E+10	0.01725	-67.430618	140.861235	-1	2.104511318	TRUE	48.183	-0.0188255	1883.42	1170.62	NaN	0.004605	-67.384938	142.769875	-1	1.6089081	TRUE	49.458
Sh2b3_43764	58838	sh2b3	426.723	73.328	1.00E+10	0.3102	-75.834105	159.668209	-1	5.819373227	0	114.468	-110.155	1	634.725	TRUE	330.512	15.0374	2112.09	0.4027	-75.669357	159.338713	-1	21.97933153	120.237	-3.34869	0.443639	TRUE	683.793	439.49	1520.79	0.5447	-75.926794	157.853589	-1	1.555878405	TRUE	111.472	-0.0650795	365.755	96.5164	NaN	0.3074	-75.84009	159.680179	-1	3.789563224	TRUE	114.216
LOC691113_43773	691113	loc691113	512.961	93.2192	1.00E+10	-9999	-73.458589	156.917178	-1	5.502739779	0	209.291	-61.9125	1.27703	336.76	TRUE	682.527	93.1682	6809.82	0.9174	-73.463968	154.927936	-1	7.325750632	209.945	-0.52914	0.659289	TRUE	815.35	497.629	2229.59	0.9322	-73.52875	153.0575	-1	1.638469623	TRUE	207.344	-0.0481074	450.505	101.184	452.215	0.9791	-73.458932	154.917864	-1	4.452334361	TRUE	209.516
Ntf3_43778	81737	ntf3	113.913	105.437	998.875	-9999	-79.88994	169.779879	-1	1.080389237	0	139.234	-103.524	17.5725	113.148	TRUE	467.722	69.9699	998.557	0.6121	-79.857522	167.715044	-1	6.684617243	141.155	-0.275191	0.860896	TRUE	526.596	360.024	965.632	0.8698	-79.868432	165.736864	-1	1.462669155	TRUE	139.552	-0.103989	472.626	108.05	990.843	0.6022	-79.864794	167.729588	-1	4.374141601	TRUE	140.245
Ttc23_43783	308708	ttc23	956.038	NaN	NaN	-9999	-76.482841	162.965682	1	NaN	0	142.934	65.5856	13.1315	896.732	TRUE	979.303	70.8237	17492.7	0.3276	-76.482841	160.965682	1	13.82733464	142.934	1.07E-19	6.89875	TRUE	842.677	508.865	2421.81	0.6017	-76.511771	159.023543	1	1.65599324	TRUE	141.036	0.0544602	925.221	144.152	NaN	0.3269	-76.484297	160.968595	1	6.418370886	TRUE	142.632
Psma6_43801	29673	psma6	113.746	90.5515	957.345	-9999	-99.954484	209.908967	1	1.256147054	0	730.505	503.77	7.71999	125.949	TRUE	310.992	107.153	959.716	0.05465	-100.149242	208.298484	1	2.902317247	735.153	0.574617	0.979905	TRUE	318.869	235.108	484.965	0.1577	-100.150147	206.300293	1	1.356266056	TRUE	736.084	0.499394	257.672	88.9751	790.787	0.05605	-100.128123	208.256247	1	2.896001241	TRUE	731.126
B3galt1_43810	366064	b3galt1	10.247	4.17E-05	1.00E+10	0.6836	-86.184073	180.368146	-1	245659.5433	0	278.327	-116.475	18	9.88717	TRUE	8.59088	3.75E-07	1.00E+07	0.2165	-86.864675	181.729351	-1	2.29E+07	278.868	-65.2492	0.0897263	TRUE	1677.76	756.082	1.00E+10	0.01301	-90.442826	186.885653	-1	2.219018572	TRUE	219.906	-0.0569431	77.4817	46.3507	237.382	0.1455	-87.160431	182.320862	-1	1.671640342	TRUE	253.311
AABR07054639.1_43821	84011	atp9a	949.232	NaN	NaN	0.2044	-76.889682	161.779364	1	NaN	0	182.073	308.858	18	1044.55	TRUE	932.009	302.087	990.07	0.2044	-76.889682	161.779364	1	3.085233724	182.073	1.10E-29	10.3145	TRUE	493.001	341.447	872.797	0.2613	-77.426267	160.852534	1	1.443858051	TRUE	179.057	0.0976777	870.463	325.646	991.042	0.3491	-76.522732	161.045464	-1	2.673034522	TRUE	188.441
Lonp1_43825	170916	lonp1	102.124	68.5662	NaN	-9999	-85.459132	180.918263	1	1.489421902	0	200.076	248.492	17.8284	107.216	TRUE	217.346	69.0451	951.935	0.05149	-85.966355	179.932711	1	3.147884499	202.252	1.14517	0.778288	TRUE	315.366	232.784	478.407	0.1245	-86.153653	178.307306	1	1.354758059	TRUE	209.152	0.24173	144.075	67.5867	632.816	0.06722	-85.745009	179.490019	1	2.131706386	TRUE	199.035
Nsfl1c_43834	83809	nsfl1c	92.0831	NaN	NaN	-9999	-95.499845	200.99969	1	NaN	0	670.191	256.249	9.00432	92.6363	TRUE	191.982	23.8931	1004.84	0.02003	-97.693973	203.387945	1	8.035039405	672.525	17.442	0.396064	TRUE	678.271	436.935	1497.37	0.01573	-99.141564	204.283129	1	1.552338449	TRUE	715.712	0.22264	71.46	43.9345	187.075	0.1836	-95.873532	199.747064	1	1.626512194	TRUE	663.014
Pex11g_43839	288369	pex11g	155.696	62.1899	946.975	0.4164	-73.702582	155.405164	1	2.503557652	0	91.6166	257.523	1	857.201	TRUE	139.209	27.8745	943.981	0.5198	-73.57946	155.158919	1	4.994134424	88.7166	1.60393	0.648202	TRUE	297.932	221.146	446.448	0.5314	-74.004495	154.00899	1	1.34721858	TRUE	96.3425	0.134994	153.574	69.9574	645.078	0.4117	-73.709254	155.418507	1	2.195250252	TRUE	91.7912
AABR07045405.1_43858			11.716	NaN	NaN	-9999	-61.170498	132.340996	-1	NaN	0	51.0438	-27.0865	8.11778	10.1948	TRUE	74.268	1.00E-12	1.00E+07	0.0676	-62.233326	132.466651	-1	7.43E+13	51.1965	-15.618	0.075767	TRUE	2740.98	925.779	1.00E+10	0.01136	-65.040614	136.081227	-1	2.960728208	TRUE	37.1201	-0.00915444	70.2409	43.3304	185.535	0.3154	-61.067253	130.134507	-1	1.621053579	TRUE	46.6102
Tmem177_43874	304735	tmem177	117.856	93.8092	1.00E+10	-9999	-70.260826	150.521651	1	1.256337332	0	52.1021	57.4458	9.31624	114.097	TRUE	536.302	152.445	1212.61	0.1118	-70.452408	148.904816	1	3.518003214	53.2928	0.161515	0.848178	TRUE	598.929	398.059	1192.89	0.2758	-70.476536	146.953072	1	1.504623686	TRUE	54.2629	0.0557718	329.097	94.0231	NaN	0.1216	-70.386475	148.77295	1	3.500171766	TRUE	52.1639
AABR07071101.1_43888	108351137;290604;24383	loc108351137;rgd1564958;gapdh	168.212	34.8459	1.00E+10	0.9751	-50.556666	109.113332	1	4.827311104	0	7.99174	24.5041	1	183.857	TRUE	236.495	20.8049	1215.24	0.6735	-50.644947	109.289894	1	11.36727406	7.44558	1.20047	0.417527	TRUE	652.842	424.76	1392.16	0.4302	-51.399724	108.799449	1	1.536966758	TRUE	10.4643	0.018747	143.505	66.7184	NaN	0.9241	-50.560713	109.121427	1	2.150905897	TRUE	8.16238
Tmsb4x_43894	81814	tmsb4x	96.0784	33.2466	162.343	-9999	-67.539271	145.078543	-1	2.889871446	0	98.8433	-68.4171	16.2918	98.0429	TRUE	164.017	26.1773	672.953	0.01635	-69.686073	147.372146	-1	6.265619449	98.1573	-3.43145	0.438056	TRUE	568.172	382.206	1091.25	0.01335	-71.119951	148.239903	-1	1.486559604	TRUE	88.5642	-0.0608158	71.2043	43.8475	184.199	0.1255	-67.977461	143.954921	-1	1.623907862	TRUE	100.427
Snrpd3_43897	687711	snrpd3	105.151	51.923	1.00E+10	-9999	-110.476507	230.953014	1	2.025133371	0	1478.12	472.865	6.99446	100.415	TRUE	430.295	91.478	1690.93	0.02617	-111.516839	231.033678	1	4.703808566	1498.28	9.2876	0.567237	TRUE	689.288	442.084	1545.07	0.05641	-111.919477	229.838953	1	1.559178799	TRUE	1536.21	0.42923	125.263	62.5907	NaN	0.05979	-110.816042	229.632084	1	2.001303708	TRUE	1472.74
Synj2bp_43910	64531	synj2bp	126.87	115.527	981.753	-9999	-100.907938	211.815875	1	1.09818484	0	1073.17	379.921	7.13818	131.513	TRUE	415.174	104.273	983.271	0.6588	-100.937556	209.875112	1	3.981605977	1072.72	0.559401	0.944276	TRUE	437.997	309.717	735.097	0.9043	-100.940678	207.881356	1	1.414184562	TRUE	1074.78	0.379017	376.437	101.356	914.889	0.666	-100.933244	209.866487	1	3.714008051	TRUE	1071.76
Ttc13_43942	292095	ttc13	988.378	180.897	1.00E+10	0.2375	-81.640814	171.281627	1	5.463761146	0	196.545	510.273	18	1105.35	TRUE	976.445	56.8042	10664.3	0.2375	-81.640814	171.281627	1	17.18966203	196.545	6.34E-22	7.68554	TRUE	812.79	496.561	2212.54	0.4751	-81.687393	169.374787	1	1.636838173	TRUE	193.99	0.0741421	918.55	149.129	NaN	0.2365	-81.643935	171.28787	-1	6.159432438	TRUE	196.624
LOC100361854_43953	100360508;100361854;27139	loc100360508;loc100361854;rps26	820.779	181.609	927.164	-9999	-109.867603	229.735207	1	4.519484167	0	1785.77	6767.42	7.95696	1226.8	TRUE	923.525	169.458	942.312	0.8911	-109.867603	225.735207	1	5.449875485	1785.77	1.11E-51	18	TRUE	241.47	182.241	348.997	0.449	-110.552992	227.105983	1	1.325003704	TRUE	1746.79	1.14029	568.001	164.502	816.258	0.6518	-109.854162	227.708325	-1	3.452851637	TRUE	1794.25
LOC100362176_43966	100362176	loc100362176	833.322	NaN	NaN	0.6496	-77.442638	162.885276	1	NaN	0	57.7069	193.522	18	886.017	TRUE	931.212	194.088	951.339	0.9019	-77.442638	160.885276	1	4.797885495	57.7069	1.74E-52	18	TRUE	280.339	209.22	415.131	0.4709	-78.092576	162.185152	1	1.339924481	TRUE	51.7007	0.177906	640.94	184.703	859.122	0.7666	-77.383502	162.767003	-1	3.470111476	TRUE	60.3534
Psmb7_43978	85492	psmb7	115.946	NaN	NaN	0.7941	-78.695916	165.391833	1	NaN	0	154.604	72.5787	18	110.339	TRUE	676.5	139.1	2245.84	0.7471	-78.713845	165.42769	1	4.86340762	154.506	0.163318	0.88297	TRUE	715.652	454.216	1666.01	0.9435	-78.719995	163.43999	1	1.575576378	TRUE	155.412	0.07203	590.102	111.263	NaN	0.7588	-78.709007	165.418013	1	5.303667886	TRUE	154.279
Dbt_43983	29611	dbt	903.313	NaN	NaN	-9999	-95.629947	201.259894	1	NaN	0	396.526	860.17	8.64373	1108.19	TRUE	924.998	217.853	992.846	0.812	-95.629947	199.259894	1	4.245973202	396.526	5.89E-25	8.87634	TRUE	495.572	342.888	879.644	0.7737	-95.858235	197.71647	1	1.445288257	TRUE	387.929	0.256359	789.779	175.506	988.141	0.9728	-95.602242	199.204484	-1	4.500011396	TRUE	401.33
Adgre1_43998	316137	adgre1	95.596	NaN	NaN	0.7686	-72.685179	153.370359	-1	NaN	0	101.917	-50.6262	18	90.1697	TRUE	321.369	14.3898	31590.1	0.0698	-74.285765	156.57153	-1	22.33311095	103.21	-7.43871	0.294919	TRUE	1052.43	586.835	5028.4	0.0499	-75.639647	157.279293	-1	1.793400189	TRUE	89.7006	-0.0416499	81.6876	48.0393	270.798	0.5643	-72.808077	153.616154	-1	1.700432771	TRUE	104.097
Igfbp1_44001	25685	igfbp1	932.591	366.701	1031.43	-9999	-153.215315	316.43063	1	2.543191865	0	3487.52	19350.8	8.42847	1163.27	TRUE	952.605	304.521	1129.97	0.4082	-153.215315	314.43063	1	3.128207907	3487.52	3.96E-27	10.0095	TRUE	589.554	405.82	1287.05	0.4921	-153.582391	313.164782	1	1.452747524	TRUE	3354.56	4.27124	907.366	257.542	1063.99	0.5938	-153.015558	314.031116	-1	3.523176802	TRUE	3749.23
Mrps27_44007	361883	mrps27	55.493	16.979	112.468	-9999	-70.446216	150.892432	1	3.268331468	0	140.744	102.683	1.63141	86.9087	TRUE	42.6278	4.82055	250.592	0.08046	-71.973983	151.947967	1	8.84293286	136.334	9.74238	0.349362	TRUE	481.37	334.874	842.271	0.008635	-75.19813	156.396261	1	1.437466032	TRUE	156.483	0.0889682	54.7098	36.1781	109.984	0.8264	-70.470255	148.94051	1	1.512235303	TRUE	139.135
LOC108348197_44009	108348197;29156;100912380	loc108348197;capns1;loc100912380	131.626	71.0833	1.00E+10	-9999	-48.366351	106.732703	1	1.851714819	0	12.4941	13.9512	6.29128	110.741	TRUE	611.201	99.4249	4982.34	0.4152	-48.559865	105.11973	1	6.147363487	12.5331	0.238183	0.590742	TRUE	806.911	494.104	2174.05	0.6053	-48.729902	103.459805	1	1.633079271	TRUE	13.5411	0.0131792	246.339	84.02	NaN	0.5263	-48.428738	104.857477	1	2.931909069	TRUE	12.3259
Stbd1_44017	305234	stbd1	1.708765	0.249502	7.72465	0.156	-117.655448	241.310896	-1	6.848702616	4	2449.3	-641.067	1	1.00E-12	TRUE	6.21E-10	6.21E-10	6.21E-10	0.05597	-117.624123	243.248247	-1	1	2449.12	-590.183	0.0184113	TRUE	1188.34	630.576	10082.6	0.001939	-122.043266	250.086532	-1	1.884530969	TRUE	2078.49	-0.424132	416.872	96.8981	NaN	4.81E-04	-121.890806	251.781611	-1	4.30216898	TRUE	2119.66
Zfp593_44022	298546	zfp593	102.031	51.7329	483.457	-9999	-67.619371	145.238742	1	1.972265232	0	96.4421	66.444	8.24337	105.448	TRUE	247.08	53.2168	969.918	0.07137	-68.488803	144.977607	1	4.642894725	97.2208	1.29002	0.571605	TRUE	500.379	345.578	892.573	0.1102	-69.068744	144.137488	1	1.447948075	TRUE	102.447	0.0619885	114.352	59.2102	605.023	0.151	-67.894505	143.789009	1	1.931288866	TRUE	95.6047
LOC684509_44027	684509	loc684509	380.016	84.0282	1.00E+10	0.6137	-73.62081	155.241621	1	4.522481738	0	50.2265	124.173	1	817.186	TRUE	395.943	43.5276	1174.33	0.682	-73.577347	155.154693	1	9.096366443	48.3967	0.960407	0.620646	TRUE	595.709	396.421	1181.87	0.8119	-73.701735	153.403469	1	1.50271807	TRUE	52.6577	0.0664471	340.543	95.148	NaN	0.6106	-73.62305	155.2461	1	3.579087317	TRUE	50.3322
Pex16_44029	311203	pex16	289.72	13.7815	1.00E+10	0.6445	-68.304711	144.609423	1	21.02238508	0	35.0271	41.1909	1	110.808	TRUE	349.048	7.48332	271074	0.9205	-68.203228	144.406455	1	46.64346841	32.2384	5.24891	0.295632	TRUE	949.226	550.205	3414.49	0.4543	-68.987142	143.974283	1	1.725222417	TRUE	41.0813	0.0325369	180.069	73.9314	NaN	0.5833	-68.34873	144.697461	1	2.435622753	TRUE	35.9877
Dlst_44045	299201	dlst	130.813	103.002	992.064	-9999	-108.973506	227.947013	1	1.270004466	0	964.471	463.544	7.84821	127.736	TRUE	567.825	168.253	1040.15	0.2341	-109.02745	226.054899	1	3.374828383	969.048	0.330551	1.04775	TRUE	550.974	373.136	1037.74	0.4919	-109.028958	224.057917	1	1.476603705	TRUE	967.2	0.461175	529.209	112.228	1006.35	0.2337	-109.028423	226.056846	1	4.715480985	TRUE	965.946
Tmem267_44052	499532	tmem267	948.974	NaN	NaN	-9999	-54.969543	119.939086	1	NaN	0	29.1142	43.8101	11.2584	1007.72	TRUE	1.01E+304	NaN	NaN	4.12E-04	-59.488286	124.976571	1	NaN	33.5263	2.50E-24	0.00482685	TRUE	720.117	456.246	1687.51	0.02599	-55.344039	116.688079	1	1.578352468	TRUE	28.5173	0.0209167	958.829	422.776	1114.28	0.01837	-54.474266	116.948532	-1	2.267936212	TRUE	31.3994
Etfb_44062	292845	etfb	126.791	121.649	976.574	-9999	-126.238019	262.476039	1	1.042269151	0	2059.44	1339.6	7.47009	128.9	TRUE	478.718	141.091	989.694	0.2469	-126.305414	260.610828	1	3.392973329	2070	1.21021	1.01379	TRUE	473.371	330.341	821.866	0.5115	-126.305588	258.611177	1	1.432976833	TRUE	2068.38	1.33267	431.927	105.826	945.733	0.2479	-126.302723	260.605446	1	4.081482811	TRUE	2061.35
Uqcrfs1_44081	291103	uqcrfs1	889.494	NaN	NaN	-9999	-80.491411	170.982821	1	NaN	0	215.69	294.973	11.0762	1012.82	TRUE	952.025	207.131	977.944	0.9671	-80.491411	166.982821	1	4.596245854	215.69	1.37E-52	18	TRUE	410.352	293.127	671.716	0.7036	-80.809489	167.618977	1	1.399911984	TRUE	210.973	0.140223	736.127	177.406	942.393	0.9974	-80.457967	168.915933	-1	4.149391791	TRUE	218.068
Akr7a2_44086	171445	akr7a2	71.5519	37.756	195.182	0.9108	-82.14105	172.2821	1	1.895113359	0	319.839	421.88	1	417.549	TRUE	60.0247	15.8149	210.951	0.7042	-82.206862	172.413725	1	3.79545239	315.096	6.14188	0.564358	TRUE	240.278	181.411	347.056	0.1601	-83.966747	173.933495	1	1.324495207	TRUE	338.827	0.282767	75.0334	45.6502	194.325	0.8765	-82.146859	172.293717	1	1.643659831	TRUE	320.475
Wbp11_44090	297695;103689936	wbp11;wbp11l1	101.671	NaN	NaN	-9999	-67.583521	145.167042	1	NaN	0	100.321	46.8819	13.4607	98.2908	TRUE	566.431	156.423	2482.42	2.24E-04	-69.068764	146.137527	1	3.621149064	104.365	0.547731	0.636742	TRUE	754.415	471.561	1863.17	8.50E-04	-69.330178	144.660356	1	1.599824837	TRUE	107.09	0.0416847	127.033	62.549	NaN	5.82E-04	-68.177305	144.354609	1	2.030935746	TRUE	100.213
Spa17_44157	85244	spa17	694.843	151.234	1043.74	-9999	-60.839333	131.678665	1	4.594489334	0	28.3616	84.2818	2.36998	1133.62	TRUE	755.371	124.857	1024.55	0.5098	-60.839265	129.678531	1	6.049889073	28.3476	2.24E-05	2.06868	TRUE	546.805	370.916	1025.11	0.7607	-60.895573	127.791146	1	1.474201706	TRUE	27.1597	0.0368943	728.896	139.115	1023.05	0.511	-60.83806	129.67612	1	5.239521259	TRUE	28.1736
Mansc1_44161	690606	mansc1	NaN	NaN	NaN	0.003365	-45.536354	99.072707	1	NaN	1	5.68622	7.87503	2.39527	8.04E-05	TRUE	100000	NaN	NaN	0.01358	-45.536354	97.072707	1	NaN	5.68622	7.87503	0	TRUE	1905.14	801.64	1.00E+10	0.002848	-47.098469	100.196939	1	2.376553066	TRUE	10.2621	0.00512266	1104.7	406.017	NaN	0.001045	-46.610019	101.220037	-1	2.720822035	TRUE	11.6755
LOC103690002_44170	103690002;690795	loc103690002;h2afj	844.439	NaN	NaN	-9999	-59.214356	128.428712	1	NaN	0	61.9818	28.2506	8.00038	780.005	TRUE	100000	1.00E-12	1.00E+07	0.001642	-63.363131	132.726262	1	1.00E+17	67.2126	0	0.0616226	TRUE	779.071	482.282	2002.23	0.06268	-59.720998	125.441996	1	1.615384775	TRUE	61.3832	0.0243426	160.722	68.7656	883.382	0.1404	-58.038134	124.076268	-1	2.337244203	TRUE	66.3264
AABR07006873.1_44176	293953	r3hcc1l	13.1412	1.22606	1.00E+10	0.8853	-37.287825	82.57565	-1	10.71823565	0	12.3266	-10.1277	1	9.71327	TRUE	9.0525	NaN	NaN	0.4857	-37.520408	83.040816	-1	NaN	12.3863	-4.44336	0.128327	TRUE	1122.4	609.968	6915.77	0.0198	-41.199266	88.398533	-1	1.84009653	TRUE	7.96019	-0.0063743	84.9178	49.2591	307.935	0.1148	-38.521092	85.042184	-1	1.723900761	TRUE	10.2542
Epc1_44192	100362678	epc1	99.8675	92.0529	1.00E+10	-9999	-59.320423	128.640846	-1	1.084892491	0	42.1311	-27.0027	11.2905	93.1248	TRUE	287.383	17.8776	5726.9	0.1577	-60.29852	128.59704	-1	16.07503244	43.0714	-2.95623	0.333707	TRUE	890.879	528.04	2815.24	0.1147	-61.465609	128.931218	-1	1.687143019	TRUE	37.125	-0.0233347	95.8741	53.1937	470.43	0.6572	-59.398738	126.797476	-1	1.802358174	TRUE	43.0716
Epcam_44195	171577	epcam	882.678	301.955	976.26	-9999	-56.490111	122.980222	1	2.923210412	0	20.9696	65.7268	12.3441	967.61	TRUE	900.871	257.787	976.665	0.4831	-56.490111	120.980222	1	3.494633166	20.9696	4.56E-25	8.6456	TRUE	409.894	292.849	670.696	0.4649	-57.010021	120.020043	1	1.399676967	TRUE	19.6687	0.0401149	795.822	240.317	949.991	0.7286	-56.304336	120.608673	-1	3.311550993	TRUE	22.5148
LOC108351137_44197	24383;108351137	gapdh;loc108351137	110.824	82.3428	950.952	-9999	-133.595852	277.191704	1	1.345885736	0	6119.51	3190.93	7.7045	124.469	TRUE	258.129	84.8468	953.637	0.1437	-133.803242	275.606485	1	3.042295054	6134.92	6.19497	0.903563	TRUE	298.897	220.478	444.769	0.3342	-133.830304	273.660608	1	1.35567721	TRUE	6166.57	3.15664	206.432	80.8195	732.334	0.1533	-133.754052	275.508105	1	2.554235055	TRUE	6112.69
Usp40_44205	316599	usp40	542.281	NaN	NaN	-9999	-59.442933	128.885867	-1	NaN	0	37.1981	-22.5813	13.1187	481.154	TRUE	100000	1.00E-12	1.00E+07	0.006858	-62.916952	131.833905	1	1.00E+17	32.4445	0	0.0111378	TRUE	850.839	512.169	2483.2	0.1585	-59.77667	125.553341	-1	1.661246581	TRUE	37.7978	-0.0223547	295.401	83.3704	867.427	0.1706	-58.873312	125.746623	1	3.543235969	TRUE	34.092
Ric1_44207	309306	ric1	134.523	18.4763	1.00E+10	0.9298	-88.250108	184.500215	-1	7.280840861	0	614.192	-149.879	1	102.335	TRUE	208.886	10.0838	2354.75	0.5641	-88.412536	184.825073	-1	20.71500823	618.876	-14.7018	0.330354	TRUE	776.077	481.001	1984.82	0.2779	-89.52689	185.053781	-1	1.613462342	TRUE	590.654	-0.117308	122.334	61.2782	NaN	0.8211	-88.271807	184.543613	-1	1.996370651	TRUE	611.374
Ifi47_44227	246208	ifi47	852.122	NaN	NaN	0.04148	-107.464498	222.928995	-1	NaN	0	483.421	-287.818	18	785.294	TRUE	977.749	551.92	1918.95	0.04148	-107.464498	222.928995	-1	1.771541165	483.421	-3.75E-24	8.62662	TRUE	869.933	519.807	2634.8	0.07746	-107.944258	221.888517	-1	1.673569229	TRUE	489.666	-0.275884	146.043	65.967	897.117	0.2273	-106.115001	220.230002	1	2.213879667	TRUE	424.689
AC242454.1_44333	25628	nkx2-1	24.5388	0.289773	1.00E+10	0.9874	-114.368652	236.737304	-1	84.68283795	0	729.139	-495.685	1	11.6023	TRUE	44.6653	1.77E-07	1.00E+07	0.4608	-114.6405	237.281	-1	2.52E+08	732.542	-202.21	0.137862	TRUE	1262.1	652.426	18595.1	0.05288	-117.30826	240.61652	-1	1.934472262	TRUE	523.232	-0.311268	94.9836	52.992	1127.18	0.234	-115.0768	238.1536	-1	1.792413949	TRUE	639.568
Rbpms_44340	498642	rbpms	872.827	380.257	975.12	-9999	-94.688727	199.377455	1	2.295360769	0	568.092	964.267	8.38718	1102.09	TRUE	910.841	398.033	976.365	0.01032	-94.688727	197.377454	1	2.288355488	568.092	2.21E-27	9.70895	TRUE	438.067	309.754	735.245	0.009721	-96.033066	198.066132	1	1.414241624	TRUE	560.273	0.292691	94.125	52.0111	852.048	0.2498	-92.061982	192.123963	-1	1.80970985	TRUE	608.755
Napg_44350	307382	napg	415.017	0.0112247	1.00E+10	0.008216	-78.10651	164.21302	1	36973.5494	0	243.009	155.55	1	878.419	TRUE	36.9607	0.0286841	793.703	0.03013	-76.964559	161.929117	1	1288.54313	219.96	21.2276	0.220183	TRUE	620.225	408.768	1268.16	0.02872	-78.163815	162.327629	1	1.517303214	TRUE	245.758	0.0807148	395.637	99.6671	NaN	0.008144	-78.11437	164.22874	1	3.969584748	TRUE	243.424
Slc29a1_44403	63997	slc29a1	314.518	11.5311	1.00E+10	-9999	-48.573813	107.147626	-1	27.27562852	0	16.2664	-12.9878	1.01751	74.6271	TRUE	529.131	15.9259	1.00E+07	0.5678	-48.736999	105.473997	-1	33.22455874	16.6116	-1.5985	0.302237	TRUE	1092.69	600.303	5994.17	0.4045	-49.479002	104.958004	-1	1.820230783	TRUE	13.7855	-0.0101237	155.386	69.0485	NaN	0.885	-48.584275	105.16855	-1	2.250389219	TRUE	15.931
Acot7_44407	26759	acot7	149.137	103.721	907.724	-9999	-59.599533	129.199066	1	1.43786697	0	19.2684	85960.9	1.05495	438566	TRUE	149.094	53.5595	907.783	0.004303	-59.599069	127.198138	1	2.783707839	19.2652	0.09642	1.05407	TRUE	134.132	103.735	184.23	0.01673	-59.613941	125.227882	1	1.293025498	TRUE	18.6306	0.140593	165.882	75.4016	483.542	0.00456	-59.546469	127.092938	1	2.199979841	TRUE	19.6569
Mtmr11_44413	689613	mtmr11	823.4	NaN	NaN	-9999	-42.623575	95.24715	1	NaN	0	6.21475	18.2691	9.00314	852.637	TRUE	933.216	346.716	996.429	0.1308	-42.623575	93.24715	1	2.691586197	6.21475	1.00E-27	9.38913	TRUE	537.371	365.858	996.99	0.1783	-43.206604	92.413208	1	1.468796637	TRUE	5.77774	0.0147975	314.962	82.3368	819.93	0.293	-42.035256	92.070512	-1	3.825288328	TRUE	7.52978
Pmpca_44441	296588	pmpca	41.8188	6.39329	1.00E+10	-9999	-85.334918	180.669836	1	6.541045377	0	249.581	116.114	1.0391	25.1788	TRUE	85.257	0.203371	12782.6	0.3197	-85.830032	179.660065	1	419.2190627	247.584	30.6959	0.200781	TRUE	1027.95	578.428	4555.2	0.0622	-88.112267	182.224535	1	1.77714426	TRUE	286.952	0.0822108	86.563	49.8798	325.659	0.5021	-85.560135	179.12027	1	1.735431978	TRUE	260.417
Cbx1_44443	360609	cbx1	107.923	59.2089	411.127	-9999	-98.898229	207.796459	1	1.82274962	0	645.253	426.447	6.66911	118.452	TRUE	195.083	43.8808	959.155	0.497	-99.083272	206.166543	1	4.445748482	639.637	4.95151	0.647507	TRUE	371.824	269.283	589.086	0.534	-99.479944	204.959888	1	1.380792698	TRUE	663.444	0.41342	143.965	67.3461	681.76	0.6411	-98.961242	205.922484	1	2.137688745	TRUE	640.517
Pacsin1_44452	29704	pacsin1	867.009	NaN	NaN	0.476	-60.654739	129.309478	1	NaN	0	14.0337	101.915	18	937.913	TRUE	868.825	223.285	946.726	0.476	-60.654739	129.309478	1	3.891103298	14.0337	8.14E-28	9.65945	TRUE	266.153	199.475	390.53	0.2774	-61.683022	129.366044	1	1.334267452	TRUE	11.4245	0.0790059	686.404	244.903	860.098	0.844	-60.420072	128.840143	-1	2.802758643	TRUE	16.224
RT1-S2_44491	24994	rt1-s2	315.826	77.7858	993.733	0.3929	-109.846273	227.692547	-1	4.060201219	0	1474.82	-926.183	1	786.874	TRUE	284.638	26.5863	993.935	0.4702	-109.742046	227.484092	-1	10.70619078	1497	-10.8616	0.564484	TRUE	529.782	361.753	974.811	0.6231	-109.954323	225.908647	-1	1.464485436	TRUE	1455.76	-0.503573	289.698	90.6263	966.945	0.39	-109.85076	227.701521	-1	3.196621731	TRUE	1473.86
P4ha1_44532	64475	p4ha1	9.87129	1.41E-05	1.00E+10	-9999	-52.786475	115.572949	-1	701883.5324	0	37.5904	-18.8662	16.6386	9.387	TRUE	0.0584922	1.00E-12	1.00E+07	0.3112	-53.090247	114.180494	-1	5.85E+10	37.6011	-14.7232	0.0337584	TRUE	2467.67	891.141	1.00E+10	0.01143	-57.049082	120.098164	-1	2.769112856	TRUE	26.5725	-0.00667703	90.7243	51.302	1407.37	0.0545	-54.426093	116.852186	-1	1.768435928	TRUE	31.8081
Atp5po_44541	192241	atp5po	78.9206	33.7868	270.686	-9999	-101.007879	212.015758	1	2.335841216	0	1077.83	652.578	1.01777	225.959	TRUE	76.3204	12.648	336.748	0.5147	-101.220096	210.440191	1	6.034187223	1065.9	22.8781	0.460573	TRUE	374.449	270.917	594.461	0.1441	-102.944968	211.889936	1	1.382153944	TRUE	1131.52	0.492656	83.8475	49.0731	261.39	0.9467	-101.010115	210.020231	1	1.708624481	TRUE	1080.27
Ccl5_44544	81780	ccl5	106.91	44.672	1.00E+10	-9999	-56.417199	122.834398	-1	2.393221705	0	28.4692	-23.1816	14.8952	101.397	TRUE	436.155	52.5377	3465.78	0.354	-56.778019	121.556039	-1	8.301752837	28.7648	-0.924405	0.471584	TRUE	779.56	482.492	2005.1	0.4115	-57.23635	120.472699	-1	1.615695183	TRUE	25.9643	-0.0213452	158.493	69.9098	NaN	0.5989	-56.486822	120.973644	-1	2.267107044	TRUE	28.9293
Cwf19l2_44548	362804	cwf19l2	988.75	NaN	NaN	0.05198	-54.93164	117.863279	-1	NaN	0	36.5126	-28.8191	18	986.241	TRUE	989.406	97.662	199539	0.05198	-54.93164	117.863279	-1	10.13092093	36.5126	-4.36E-26	8.85651	TRUE	918.028	538.491	3074.46	0.1236	-55.133917	116.267834	-1	1.704815865	TRUE	36.9887	-0.016227	998.325	264.466	NaN	0.06577	-54.736287	117.472574	1	3.774870872	TRUE	35.0375
Kdm2b_44563	304495	kdm2b	977.065	NaN	NaN	0.002755	-66.419938	140.839875	1	NaN	0	66.6312	34.8019	18	912.103	TRUE	991.309	651.444	2466.86	0.002755	-66.419938	140.839875	1	1.521710231	66.6312	1.08E-26	9.14442	TRUE	1024.86	577.355	4500.37	0.006123	-67.034055	140.06811	1	1.775095046	TRUE	66.2718	0.0271919	79.5626	47.0043	936.007	0.1447	-63.002255	134.004511	-1	1.692666416	TRUE	76.8737
Cinp_44594	299334	cinp	975.519	271.016	1.00E+10	0.04708	-72.122535	152.24507	1	3.599488591	0	125.72	57.9391	18	947.392	TRUE	982.717	21.5886	NaN	0.04708	-72.122535	152.24507	1	45.52018195	125.72	8.71E-24	8.2279	TRUE	863.66	517.312	2583.72	0.1192	-72.277968	150.555936	1	1.669514722	TRUE	124.388	0.0425229	977.805	207.593	NaN	0.05171	-72.043722	152.087445	-1	4.710202174	TRUE	128.096
Gmppb_44655	363145	gmppb	27.6597	NaN	NaN	0.07071	-92.241335	192.48267	1	NaN	0	120.403	125.741	18	25.2746	TRUE	2312.31	21.8813	1.00E+07	0.001645	-95.562558	199.125115	1	105.6751656	128.898	26.8045	0.198864	TRUE	3038.41	958.768	1.00E+10	0.00223	-96.713649	199.427299	1	3.169077399	TRUE	169.487	0.0437389	57.3055	37.4239	121.453	0.2402	-91.297769	190.595537	1	1.531254092	TRUE	112.776
Cops5_44658	312916	cops5	80.6049	13.6815	1.00E+10	-9999	-87.413207	184.826413	1	5.891525052	0	212.26	144.263	1.14465	64.227	TRUE	140.884	5.48195	1692.01	0.3162	-87.915512	183.831024	1	25.69961419	207.762	19.533	0.293939	TRUE	794.07	488.688	2092.7	0.1152	-89.574329	185.148658	1	1.624901778	TRUE	241.578	0.114937	92.3626	52.0038	392.579	0.878	-87.424994	182.849988	1	1.776074056	TRUE	215.01
Nlrp3_44672	287362	nlrp3	125.439	70.4859	1.00E+10	-9999	-61.897514	133.795028	-1	1.779632522	0	43.1652	-28.3992	6.91177	107.101	TRUE	640.413	119.931	5251.65	0.2349	-62.213462	132.426925	-1	5.339845411	42.5863	-0.429792	0.606336	TRUE	822.076	500.42	2275.09	0.4169	-62.382818	130.765637	-1	1.642772071	TRUE	40.6745	-0.0265384	224.242	81.0735	NaN	0.3173	-62.008043	132.016086	-1	2.765909946	TRUE	43.4503
Crot_44678	83842	crot	93.7709	49.7862	227.563	-9999	-153.461174	316.922347	1	1.883471725	0	3287.16	26794.7	1.41459	449.233	TRUE	88.1093	36.8406	231.072	0.801	-153.492935	314.98587	1	2.391635858	3160.35	60.8002	0.841862	TRUE	117.393	100.425	191.322	0.5043	-154.14577	314.29154	1	1.168961912	TRUE	3524.67	20.0973	88.8589	51.7766	247.931	0.8827	-153.472064	314.944128	1	1.716198051	TRUE	3194.7
Eif4ebp2_44686	361845	eif4ebp2	10.9108	NaN	NaN	-9999	-111.433927	232.867855	-1	NaN	0	1977.79	-389.975	13.1083	10.076	TRUE	53.035	8.68E-07	1.00E+07	0.174	-112.227386	232.454772	-1	6.11E+07	1980.62	-201.589	0.100691	TRUE	1858.77	792.604	1.00E+10	0.02394	-115.035529	236.071058	-1	2.34514335	TRUE	1789.19	-0.187503	78.106	47.2273	262.401	0.2793	-111.888505	231.777009	-1	1.653831576	TRUE	1909.11
AABR07040095.1_44694	317204	pcdh11x	2.43412	4.94E-05	1.00E+10	0.02468	-51.206225	110.412449	-1	49246.76796	1	37.7901	-17.8061	1	1.14351	TRUE	3.49706	1.00E-12	1.00E+07	0.06594	-50.373807	108.747613	-1	3.50E+12	37.6221	-10.0956	0.110645	TRUE	839.574	507.604	2398.98	0.01238	-53.075092	112.150185	-1	1.653994058	TRUE	29.0207	-0.0159212	315.858	91.2707	NaN	0.003702	-52.895411	113.790822	-1	3.460672483	TRUE	30.2043
Dst_44724	316313	dst	101.921	60.1973	643.077	0.0261	-81.260252	170.520503	-1	1.693115804	0	170.48	-116.331	18	101.774	TRUE	390.488	102.06	1078.8	0.008247	-82.27514	172.550281	-1	3.8260631	165.405	-1.33672	0.643399	TRUE	587.445	392.194	1154	0.02262	-82.574325	171.14865	-1	1.497842904	TRUE	158.825	-0.107485	134.538	64.6124	829.731	0.01636	-81.66741	171.334821	-1	2.082231894	TRUE	171.151
Synpo_44726	60324	synpo	227.898	59.3158	991.336	0.6034	-90.519792	189.039584	1	3.842112894	0	114.541	268.277	1	409.476	TRUE	234.484	23.8143	989.174	0.7886	-90.420747	188.841495	1	9.846352822	107.07	6.22089	0.50032	TRUE	540.05	367.298	1004.91	0.6248	-90.855141	187.710282	1	1.470331992	TRUE	126.859	0.180785	201.321	78.3211	930.658	0.5909	-90.52925	189.0585	1	2.570456748	TRUE	115.261
RGD1559726_44732	307203	rgd1559726	905.901	NaN	NaN	-9999	-27.80231	65.60462	1	NaN	0	0.521171	22.6806	8.65589	1101.15	TRUE	963.774	303.812	995.152	0.2683	-27.80231	63.60462	1	3.17227101	0.521175	6.89E-54	17.9996	TRUE	518.612	355.663	942.91	0.3649	-28.197645	62.39529	1	1.458155614	TRUE	0.300453	0.0069591	863.006	254.637	1002.42	0.3686	-27.593764	63.187528	-1	3.389161826	TRUE	0.87987
Fabp3_44739	79131	fabp3	114.069	102.939	957.456	-9999	-73.719845	157.439689	1	1.108122286	0	38.6914	126.976	16.7592	119.579	TRUE	416.037	122.066	959.406	0.872	-73.72224	155.444481	1	3.408295512	38.6231	0.013134	1.32852	TRUE	308.526	228.242	465.763	0.9065	-73.80743	153.614861	1	1.351749459	TRUE	36.1178	0.129013	456.685	118.188	842.737	0.861	-73.724607	155.449214	1	3.864055572	TRUE	38.5168
Nkain1_44741	500557	nkain1	692.169	403.108	1234.56	-9999	-30.580384	71.160768	1	1.717080782	0	0.085871	767.648	1.30279	38316.2	TRUE	693.115	146.223	1254.52	0.9246	-30.580377	69.160754	1	4.740122963	0.0857006	8.36E-04	1.29879	TRUE	612.788	405.053	1241.39	0.9784	-30.597688	67.195376	1	1.512858811	TRUE	-0.036601	0.00668258	727.704	130.588	NaN	0.9304	-30.579718	69.159437	1	5.572518149	TRUE	0.0785601
Tjap1_44772	316233	tjap1	117.484	NaN	NaN	-9999	-70.904127	151.808254	-1	NaN	0	126.348	-43.9222	18	109.584	TRUE	820.788	302.916	2864.97	0.02284	-70.977194	149.954389	-1	2.70962247	125.158	-0.0176109	1.12875	TRUE	794.667	488.941	2096.4	0.07449	-70.984076	147.968153	-1	1.625281987	TRUE	125.573	-0.0431723	793.557	122.987	NaN	0.02266	-70.984075	149.96815	-1	6.452364884	TRUE	125.582
Gpd2_44777	25062	gpd2	180.058	45.106	867.09	0.6211	-49.416879	106.833759	1	3.99188578	0	3.31599	27.7653	1	273.359	TRUE	184.275	15.9212	982.027	0.9194	-49.299809	106.599619	1	11.57419039	2.2903	1.1411	0.433648	TRUE	560.773	378.322	1067.95	0.4837	-50.020995	106.041989	1	1.482263786	TRUE	5.26066	0.0202973	161.176	70.7675	893.734	0.596	-49.435251	106.870501	1	2.277542657	TRUE	3.46012
Nme8_44785	364729	nme8	9.66379	NaN	NaN	-9999	-24.747956	59.495913	-1	NaN	0	4.32862	-4.13455	6.4032	8.28673	TRUE	0.394019	1.46E-04	1.00E+07	0.5169	-24.915321	57.830642	-1	2690.467736	4.33095	-3.15485	0.0410641	TRUE	2107.33	837.145	1.00E+10	0.02087	-28.574574	63.149147	-1	2.517281952	TRUE	1.95167	-0.00174694	105.442	56.1702	1060.26	0.05412	-26.559842	61.119684	-1	1.877187548	TRUE	2.99275
Idh3B_44788	94173	idh3b	118.023	48.0502	516.261	-9999	-85.008329	180.016658	1	2.456243678	0	331.251	220.624	1.59248	186.597	TRUE	143.025	26.9633	554.577	0.615	-85.134813	178.269626	1	5.304432321	326.302	4.61782	0.554142	TRUE	381.628	275.432	609.526	0.4062	-85.909127	177.818255	1	1.385561591	TRUE	343.711	0.197197	118.403	60.5541	559.731	0.8935	-85.017298	178.034597	1	1.955325899	TRUE	329.138
Dnaja2_44798	84026	dnaja2	82.6718	NaN	NaN	-9999	-119.488482	248.976964	1	NaN	0	1876	678.078	9.71284	77.5729	TRUE	431.141	45.6423	11507.9	0.003669	-122.538859	253.077719	1	9.446084005	1921.51	54.6044	0.370673	TRUE	1002.89	569.648	4137.91	0.00485	-123.647377	253.294755	1	1.760543353	TRUE	2052.27	0.546886	70.345	43.4104	182.665	0.06402	-120.033611	248.067222	1	1.620464221	TRUE	1852.77
Hsp90aa1_44814	299331;100362895;103692716	hsp90aa1;loc100362895;loc103692716	104.768	50.7121	657.626	-9999	-115.532378	241.064756	1	2.065936926	0	651.803	747.91	7.86834	105.924	TRUE	269.234	50.3401	851.576	0.1645	-116.150567	240.301134	1	5.348300858	653.421	17.1511	0.548734	TRUE	544.405	369.632	1017.89	0.2204	-116.696359	239.392719	1	1.472829733	TRUE	718.418	0.698781	128.432	62.5764	743.17	0.3049	-115.71068	239.421361	1	2.052403142	TRUE	641.052
Igip_44818	100363266	igip	105.561	NaN	NaN	-9999	-58.316922	126.633844	-1	NaN	0	37.7187	-24.2648	8.94297	94.6695	TRUE	693.308	157.253	7926.37	0.004688	-59.611324	127.222649	-1	4.408869783	35.6127	-0.43688	0.575543	TRUE	901.779	532.267	2915.67	0.01368	-59.905487	125.810973	-1	1.694223012	TRUE	33.7362	-0.0212354	131.447	63.6117	NaN	0.01221	-58.753396	125.506792	-1	2.066396591	TRUE	37.9227
AABR07058542.1_44822			895.305	NaN	NaN	-9999	-32.308087	74.616173	1	NaN	0	0.701958	7.24779	17.945	871.577	TRUE	960.069	238.814	1331.99	0.2385	-32.308087	72.616173	1	4.02015376	0.701959	2.62E-29	9.80226	TRUE	670.207	433.076	1462.91	0.3943	-32.544056	71.088112	1	1.547550545	TRUE	0.487399	0.00676915	914.635	219.459	1259.23	0.2796	-32.197851	72.395702	-1	4.167680523	TRUE	1.0426
AABR07034632.1_44824	25373	ahsg	203.512	3.0241	1475.52	0.04222	-204.753629	417.507258	-1	67.29671638	0	178558	-77715.2	1	196.323	TRUE	31.8827	0.0545786	622.413	0.235	-203.395598	414.791195	-1	584.1611914	192729	-17448.4	0.212992	TRUE	583.367	420.901	1658.8	0.05629	-205.567794	417.135587	-1	1.385995757	TRUE	171812	-61.8799	90.5804	53.601	NaN	0.002316	-207.330717	422.661434	-1	1.689901308	TRUE	180323
Rfx7_44828	315804	rfx7	578.813	NaN	NaN	-9999	-58.430071	126.860141	-1	NaN	0	54.3121	-31.4339	17.997	570.634	TRUE	940.046	227.869	1025.21	0.5314	-58.430071	124.860141	-1	4.125379056	54.3121	-4.82E-27	9.27138	TRUE	559.971	377.9	1065.45	0.6508	-58.66373	123.32746	-1	1.481796772	TRUE	55.366	-0.032034	845.461	190.851	1028.59	0.5934	-58.376706	124.753412	1	4.42995321	TRUE	53.3641
Mbd5_44853	311026	mbd5	35.9482	2.85E-05	1.00E+10	0.2929	-55.413654	118.827308	-1	1261614.807	0	33.4615	-21.5912	1	15.393	TRUE	65.2664	0.0173882	9806.47	0.8732	-54.873371	117.746743	-1	3753.487998	33.9553	-6.55417	0.193213	TRUE	899.761	531.486	2896.7	0.142	-56.812754	119.625508	-1	1.692915712	TRUE	26.1545	-0.0180859	138.861	65.4361	NaN	0.1759	-55.776679	119.553358	-1	2.122085515	TRUE	29.5383
Med13l_44857	360817	med13l	12.61	NaN	NaN	-9999	-69.242161	148.484322	-1	NaN	0	98.491	-43.7859	9.40072	11.4353	TRUE	133.34	NaN	NaN	0.0625	-70.876909	149.753817	-1	NaN	99.6398	-15.1286	0.166188	TRUE	1473.99	709.076	1.00E+10	0.01631	-73.258295	152.516591	-1	2.078747553	TRUE	81.4884	-0.0262349	67.2984	42.0703	166.765	0.7431	-69.195762	146.391524	-1	1.599665322	TRUE	96.2448
Cplx2_44859	116657	cplx2	128.552	NaN	NaN	-9999	-75.17577	160.351541	1	NaN	0	102.752	83.2225	7.34124	127.575	TRUE	473.407	109.62	996.839	0.6507	-75.209505	158.419011	1	4.318618865	102.664	0.177495	0.890683	TRUE	518.861	355.799	943.613	0.8935	-75.219551	156.439102	1	1.458298084	TRUE	103.623	0.0826328	402.908	102.007	976.649	0.6647	-75.200891	158.401782	1	3.949807366	TRUE	102.395
Rtraf_44866	302247	rtraf	921.873	NaN	NaN	0.4337	-86.558046	181.116092	1	NaN	0	392.636	161.814	18	925.727	TRUE	931.176	143.307	1118.68	0.4337	-86.558046	181.116092	1	6.497770521	392.636	5.07E-20	7.13566	TRUE	589.06	393.022	1159.4	0.665	-86.659578	179.319156	1	1.498796505	TRUE	388.078	0.132903	801.771	152.774	NaN	0.4323	-86.559967	181.119933	-1	5.248085407	TRUE	393.25
AABR07028902.1_44869	85419	lyst	964.262	NaN	NaN	0.1741	-62.352931	132.705862	1	NaN	0	42.2311	98.2091	18	1033.9	TRUE	947.141	401.241	1146.43	0.1741	-62.352931	132.705862	1	2.360528959	42.2311	4.64E-25	8.62504	TRUE	641.588	419.298	1348.11	0.2519	-62.808093	131.616186	1	1.530148009	TRUE	41.2292	0.0347737	333.299	83.7681	838.317	0.391	-61.79737	131.594739	-1	3.97882965	TRUE	45.8144
Cpox_44870	304024	cpox	101.219	57.35	NaN	0.4007	-80.279416	168.558832	1	1.764934612	0	213.358	201.579	18	106.742	TRUE	161.522	45.9432	546.907	0.2151	-80.694814	169.389627	1	3.515688938	212.56	1.66407	0.695662	TRUE	298.953	221.833	448.295	0.301	-81.126806	168.253612	1	1.347648907	TRUE	221.448	0.195716	119.78	61.1498	510.184	0.3007	-80.461815	168.92363	1	1.958796268	TRUE	211.607
Ctsb_44882	64529	ctsb	639.631	110.465	1.00E+10	0.5593	-119.486978	246.973956	1	5.790349885	0	1903.02	1790.24	1	1959.28	TRUE	626.054	59.1231	3410.95	0.5802	-119.46941	246.93882	1	10.58899144	1888.96	4.31008	0.718428	TRUE	737.693	464.163	1775.22	0.8348	-119.497042	244.994085	1	1.589297294	TRUE	1912.51	0.597608	617.99	112.399	949.776	0.5588	-119.487372	246.974744	1	5.498180589	TRUE	1903.44
Ugp2_44888	289827	ugp2	72.1631	25.0506	160.641	-9999	-123.050084	256.100169	-1	2.880693476	0	2659.18	-1729.2	1.76173	114.447	TRUE	58.8376	9.02643	279.716	0.1911	-123.904654	255.809309	-1	6.518368835	2725.95	-103.263	0.413123	TRUE	408.03	291.717	666.565	0.03676	-126.353347	258.706694	-1	1.398718621	TRUE	2467.39	-1.54991	61.8925	41.0893	157.626	0.6693	-123.141295	254.282591	-1	1.506292392	TRUE	2688.23
Rbp4_44903	25703	rbp4	916.965	350.652	992.35	-9999	-185.383579	380.767158	1	2.615028575	0	60493.3	86703.5	8.74288	1105.64	TRUE	933.003	382.204	1010.94	0.1566	-185.383579	378.767158	1	2.4411126	60493.3	9.04E-22	8.48328	TRUE	595.593	382.446	1116.89	0.2015	-185.982266	377.964532	1	1.55732574	TRUE	59777	25.5533	223.795	79.5019	833.159	0.3957	-184.740899	377.481799	-1	2.814964171	TRUE	63121.6
Tctex1d2_44911	498095	tctex1d2	1.31E-05	1.31E-05	1.31E-05	0.05455	-37.92633	83.85266	1	1	1	1.07021	6.10298	1	1.75E-07	TRUE	100000	NaN	NaN	0.1576	-37.92633	81.85266	1	NaN	1.0702	6.10297	0	TRUE	1684.14	757.455	1.00E+10	0.02065	-39.958687	85.917373	1	2.223419213	TRUE	4.6141	0.00397967	1273.43	152.465	NaN	0.005423	-39.944698	87.889397	-1	8.352277572	TRUE	4.78043
Abhd15_44919	303343	abhd15	117.686	84.5953	981.425	-9999	-79.878862	169.757724	1	1.391164757	0	99.8955	124.399	7.25359	121.634	TRUE	359.782	89.8121	983.638	0.3772	-80.009512	168.019024	1	4.005941293	100.163	0.508032	0.796467	TRUE	453.904	319.062	773.234	0.6348	-80.07406	166.14812	1	1.422620055	TRUE	103.249	0.121955	253.099	86.5757	892.014	0.4125	-79.955402	167.910804	1	2.923441566	TRUE	99.2593
Ipo5_44944	306182	ipo5	905.966	NaN	NaN	-9999	-88.550275	187.10055	1	NaN	0	400.653	588.284	7.49048	1145.67	TRUE	929.196	215.711	1010.68	0.553	-88.550275	185.10055	1	4.307596738	400.653	1.18E-22	8.03996	TRUE	549.216	372.201	1032.4	0.6746	-88.767933	183.535866	1	1.475589802	TRUE	395.368	0.159274	830.911	182.698	1021.42	0.5988	-88.51269	185.02538	-1	4.548002715	TRUE	404.582
Smad2_44947	29357	smad2	10.279	2.83E-05	1.00E+10	0.2212	-83.96284	175.925681	-1	363858.4071	1	261.422	-77.3062	1	1.41898	TRUE	36.4699	7.49E-07	1.00E+07	0.3479	-83.655069	175.310137	-1	4.87E+07	261.107	-48.5222	0.0890424	TRUE	1224.91	641.621	13176.6	0.08875	-85.636349	177.272699	-1	1.909086517	TRUE	221.798	-0.0605623	297.972	88.6225	NaN	0.03855	-85.354653	178.709307	-1	3.362261277	TRUE	230.001
Scn5a_44954	25665	scn5a	NaN	NaN	NaN	0.1521	-24.218411	56.436823	-1	NaN	1	3.8617	-2.79839	1.06747	1.00E-12	TRUE	164.135	1.00E-12	1.00E+07	0.2006	-24.011537	56.023074	-1	1.64E+14	3.84525	-1.92143	0.0803933	TRUE	1292.3	661.111	27426.4	0.1118	-25.384004	56.768008	-1	1.954739824	TRUE	2.37646	-0.00240835	1894.21	1181.62	NaN	0.03864	-25.330901	58.661801	-1	1.603061898	TRUE	2.52678
Esr1_44963	24890	esr1	413.806	86.1987	1.00E+10	0.2837	-88.083703	184.167405	-1	4.800606042	0	310.202	-291.319	1	1014.82	TRUE	329.968	20.7482	1173.32	0.3362	-87.971559	183.943119	-1	15.90345187	319.128	-3.82679	0.532406	TRUE	598.691	397.938	1192.07	0.5344	-88.135658	182.271316	-1	1.50448311	TRUE	305.982	-0.141329	385.137	99.0893	NaN	0.2824	-88.08668	184.173359	-1	3.886766785	TRUE	309.907
Prkar1a_44977	25725	prkar1a	175.882	NaN	NaN	-9999	-98.254493	206.508987	1	NaN	0	697.536	174.445	6.43325	138.038	TRUE	820.418	166.471	5581.36	0.8635	-98.259516	204.519033	1	4.928293817	697.192	0.206588	0.975876	TRUE	821.499	501.936	2301.87	0.9847	-98.260193	202.520386	1	1.636660849	TRUE	697.585	0.174562	803.634	121.58	NaN	0.8654	-98.259123	204.518245	1	6.609919395	TRUE	696.881
Txnl1_44981	140922	txnl1	87.8777	21.7493	105.303	-9999	-103.36083	216.72166	1	4.040484062	0	887.036	491.452	9.05557	92.5998	TRUE	81.2895	8.9739	455.007	0.01485	-106.163626	220.327253	1	9.058436131	875.613	46.0085	0.354272	TRUE	584.132	390.498	1143.05	0.004122	-108.688124	223.376248	1	1.495864255	TRUE	974.491	0.427259	54.2708	35.9424	108.758	0.3236	-103.683861	215.367722	1	1.509938123	TRUE	871.171
Tmem86a_44998	308602	tmem86a	4.95283	0.940848	26.6933	0.8914	-64.139801	136.279602	-1	5.264219087	0	82.1479	-57.0145	1	6.84742	TRUE	0.148941	5.19E-06	47.9562	0.4087	-64.471725	136.943449	-1	28710.02377	82.3212	-29.6103	0.102672	TRUE	1028.43	578.595	4563.84	0.001004	-71.034477	148.068954	-1	1.777460918	TRUE	55.2884	-0.0334479	67.247	42.0669	165.424	0.01426	-67.133149	142.266298	-1	1.59857275	TRUE	68.2027
LOC103694908_45013	108348047;498276;100911825;103693683;103694908	loc108348047;loc498276;loc100911825;loc103693683;loc103694908	97.7792	NaN	NaN	0.082	-82.405455	172.810911	-1	NaN	0	241.976	-124.293	18	97.7029	TRUE	294.513	53.2444	1217.88	0.00827	-84.380038	176.760077	-1	5.531342263	236.864	-4.49737	0.481402	TRUE	663.083	429.681	1433.47	0.0128	-85.251508	176.503015	-1	1.543198326	TRUE	222.337	-0.109633	85.697	49.6246	298.597	0.04485	-82.905169	173.810337	-1	1.726905607	TRUE	244.337
Zcchc2_45018	304695	zcchc2	90.7105	NaN	NaN	-9999	-74.655268	159.310536	-1	NaN	0	219.867	-64.1611	10.4765	85.553	TRUE	501.891	73.3886	8249.17	0.002392	-77.33137	162.662739	-1	6.838814203	214.452	-3.32779	0.42891	TRUE	944.802	548.563	3363.17	0.004355	-78.157041	162.314082	-1	1.722321775	TRUE	204.915	-0.0529672	79.636	47.2515	249.708	0.02437	-75.254628	158.509256	-1	1.685364486	TRUE	221.525
Hspe1_45028	25462	hspe1	870.894	267.335	964.153	-9999	-84.32224	178.644479	1	3.25768792	0	74.2568	898.429	7.54819	1210.13	TRUE	892.759	185.834	976.06	0.7098	-84.32224	176.644479	1	4.804067071	74.2568	1.40E-22	8.03	TRUE	396.616	284.724	641.532	0.7447	-84.547744	175.095487	1	1.392984083	TRUE	68.199	0.176626	680.469	155.434	928.769	0.7205	-84.317002	176.634004	-1	4.37786456	TRUE	75.2178
Btnl7_45122	406159;100911938;100911983	btnl7;loc100911938;loc100911983	299.708	71.6469	1.00E+10	0.6809	-51.609242	111.218484	1	4.183125858	0	2.58922	35.2861	1	554.911	TRUE	327.023	36.7982	1031.75	0.7972	-51.557686	111.115373	1	8.886929252	1.94281	0.461292	0.56764	TRUE	572.666	384.551	1105.61	0.77	-51.786083	109.572166	1	1.489180889	TRUE	3.72592	0.0218107	260.571	86.7028	NaN	0.6738	-51.613253	111.226506	1	3.005335468	TRUE	2.64102
Farsa_45129	288917	farsa	505.007	0.00182376	1.00E+10	0.1596	-80.440938	168.881876	1	276904.3076	0	166.615	90.2601	1	302.677	TRUE	216.536	0.253154	1.00E+07	0.347	-79.894197	167.788395	1	855.3528682	152.326	14.7799	0.243791	TRUE	875.288	521.926	2679.46	0.3106	-80.621096	167.242192	1	1.677034675	TRUE	172.273	0.0650907	342.371	93.3644	NaN	0.1549	-80.463564	168.927127	1	3.667040114	TRUE	167.547
Slc27a2_45132	65192	slc27a2	758.51	183.97	1.00E+10	-9999	-120.231468	250.462936	1	4.123009186	0	847.039	787.345	7.3953	725.321	TRUE	944.227	24.3681	1281.97	0.06823	-120.231468	248.462936	1	38.74848675	847.039	1.62E-21	7.88282	TRUE	620.775	409.052	1270.24	0.178	-120.294895	246.58979	1	1.51759434	TRUE	821.397	0.740545	796.024	144.266	NaN	0.06778	-120.23683	248.47366	1	5.51775193	TRUE	844.591
Ruvbl1_45134	65137	ruvbl1	108.407	77.5645	970.111	-9999	-85.595044	181.190088	1	1.397636805	0	267.292	173.569	8.04619	112.472	TRUE	389.691	134.961	983.954	3.65E-04	-86.248862	180.497724	1	2.887434148	273.695	0.516723	0.83801	TRUE	462.848	324.256	795.263	0.001645	-86.307166	178.614332	1	1.427415376	TRUE	276.849	0.166035	194.017	77.3707	857.392	4.71E-04	-86.011666	180.023332	1	2.507628857	TRUE	268.149
Mtx1_45185	295241	mtx1	104.772	30.8415	1.00E+10	0.9769	-66.936122	141.872244	1	3.397111035	0	47.2506	40.5001	18	100.358	TRUE	343.099	28.633	3471.16	0.4468	-67.225049	142.450099	1	11.98264241	45.5226	2.69702	0.401742	TRUE	789.162	486.601	2062.57	0.3751	-67.916316	141.832632	1	1.621784583	TRUE	52.0761	0.0369916	140.566	65.9086	NaN	0.8415	-66.955706	141.911412	1	2.132741402	TRUE	46.2196
Slfn5_45199	303377	slfn5	111.315	NaN	NaN	0.07365	-84.439359	176.878717	-1	NaN	0	186.294	-83.3798	18	101.71	TRUE	843.603	218.368	12379.7	0.0434	-84.879383	177.758766	-1	3.863217138	181.4	-0.640822	0.699306	TRUE	931.484	543.583	3215.1	0.1198	-84.961688	175.923375	-1	1.713600315	TRUE	177.837	-0.0768617	251.977	84.4199	NaN	0.05777	-84.639581	177.279162	-1	2.984805715	TRUE	186.294
Dgat1_45209	84497	dgat1	812.685	NaN	NaN	-9999	-83.456624	176.913247	1	NaN	0	227.887	442.451	8.98103	986.269	TRUE	862.185	180.27	952.288	0.5427	-83.456624	174.913247	1	4.782742553	227.887	5.34E-24	8.54788	TRUE	283.197	211.169	420.155	0.4702	-84.025894	174.051787	1	1.341091732	TRUE	219.716	0.240662	624.318	172.808	857.555	0.5724	-83.430687	174.861375	-1	3.61278413	TRUE	230.582
AABR07036855.1_45215	100359876	loc100359876	114.03	42.6374	507.825	0.931	-84.609442	177.218884	1	2.674412605	0	321.175	247.14	1	286.954	TRUE	123.14	18.7867	524.856	0.723	-84.668492	177.336985	1	6.554637057	316.939	6.63443	0.490997	TRUE	415.492	296.243	683.225	0.3377	-85.691263	177.382526	1	1.402537781	TRUE	337.721	0.17906	112.604	58.7894	535.67	0.8935	-84.614659	177.229318	1	1.915379303	TRUE	321.967
Ran_45235	84509	ran	89.5341	31.4145	96.8637	-9999	-96.36594	202.731879	1	2.850088335	0	769.109	784.519	9.15483	106.773	TRUE	45.7726	14.2987	144.07	0.006445	-99.135036	206.270072	1	3.201172135	760.153	18.9902	0.542167	TRUE	238.85	180.418	344.741	0.001223	-102.130358	210.260715	1	1.323870124	TRUE	830.238	0.739919	46.0937	31.5966	82.4695	0.06404	-97.138995	202.277989	1	1.458818354	TRUE	757.156
Acaa1a_45256	24157	acaa1a	69.9347	39.4444	175.953	0.05853	-105.378392	218.756783	1	1.772994392	0	849.317	2233.08	1	674.856	TRUE	38.3305	11.1782	131.053	0.1453	-104.649561	217.299123	1	3.429040454	809.102	23.7526	0.58678	TRUE	175.182	134.4	244.626	0.04051	-106.795402	219.590805	1	1.3034375	TRUE	905.6	1.28964	73.0548	44.9748	179.519	0.05563	-105.420583	218.841166	1	1.624349636	TRUE	851.946
Tbc1d2b_45268	315880	tbc1d2b	956.854	167.26	1.00E+10	0.02787	-79.677891	167.355781	-1	5.720758101	0	220.945	-109.464	18	957.862	TRUE	302.055	0.683851	21135.7	0.02484	-79.777331	167.554662	-1	441.6970948	236.65	-6.85448	0.363056	TRUE	707.091	450.302	1625.61	0.08353	-79.742478	165.484955	-1	1.570259515	TRUE	223.592	-0.0769328	861.176	149.179	NaN	0.02767	-79.68428	167.36856	1	5.772769626	TRUE	220.842
Tnip2_45324	305451	tnip2	32.3055	NaN	NaN	0.6052	-70.532472	149.064944	-1	NaN	0	155.644	-61.1775	18	31.9644	TRUE	141.6	5.11157	3519.46	0.00354	-74.651875	157.303749	-1	27.70186068	156.728	-11.4895	0.259837	TRUE	1025.13	577.451	4505.22	0.001337	-77.016452	160.032903	-1	1.775267512	TRUE	137.674	-0.0459723	49.7799	33.5882	94.5982	0.3571	-70.822826	149.645651	-1	1.48206513	TRUE	158.774
Gzmb_45342	103690372	loc103690372	2.09E-12	2.09E-12	2.09E-12	0.4204	-23.837256	55.674513	-1	1	1	4.25443	-3.96723	1.30124	1.00E-12	TRUE	100000	NaN	NaN	0.7228	-23.837256	53.674513	-1	NaN	4.25443	-3.96723	0	TRUE	5372.6	1115.47	1.00E+10	0.005914	-28.643111	63.286222	-1	4.816445086	TRUE	1.49589	-6.88E-04	136.342	64.4499	1016.55	0.006404	-27.229087	62.458174	-1	2.115472638	TRUE	2.38475
Metap1d_45353	311748	metap1d	119.554	NaN	NaN	-9999	-85.662916	181.325832	1	NaN	0	154.818	240.85	7.80837	132.579	TRUE	365.392	132.742	959.17	0.03034	-85.763932	179.527863	1	2.752647994	156.793	0.0815009	1.15581	TRUE	310.252	229.392	468.942	0.09213	-85.803486	177.606973	1	1.352497036	TRUE	154.068	0.24122	369.135	104.977	824.648	0.02947	-85.788817	179.577635	1	3.516341675	TRUE	155.97
Prepl_45373	298771	prepl	972.324	NaN	NaN	0.2243	-69.710272	147.420545	1	NaN	0	62.1488	70.0066	18	981.401	TRUE	971.032	482.952	1783.17	0.2243	-69.710272	147.420545	1	2.010618032	62.1488	8.45E-24	8.22819	TRUE	812.653	496.505	2211.66	0.3208	-70.108654	146.217309	1	1.636746861	TRUE	61.0968	0.0403158	227.872	78.1139	871.847	0.9872	-68.971959	145.943918	-1	2.917176072	TRUE	68.2143
Exosc4_45374	300045	exosc4	91.545	31.7635	121.802	-9999	-82.196578	174.393155	1	2.882081635	0	229.677	238.432	7.46722	105.339	TRUE	71.0414	15.9756	266.186	0.05236	-83.806511	175.613022	1	4.446868975	225.536	8.3088	0.490919	TRUE	339.364	248.528	524.066	0.01806	-85.938366	177.876733	1	1.365496041	TRUE	252.043	0.222098	61.7357	39.6459	135.338	0.2701	-82.532344	173.064687	1	1.557177413	TRUE	225.279
Scd2_45383	83792	scd2	145.988	54.617	711.823	0.8899	-133.489198	274.978395	1	2.67294066	0	142.742	3836.27	1	462.313	TRUE	158.658	28.6542	708.798	0.9027	-133.48708	274.97416	1	5.536989342	99.4308	49.1413	0.578339	TRUE	387.654	273.588	605.435	0.5512	-134.075287	274.150575	1	1.416926181	TRUE	296.447	2.50344	119.564	61.4881	759.426	0.3456	-133.924415	275.84883	1	1.944506335	TRUE	147.831
Nme2_45393	83782	nme2	166.208	60.6047	960.153	0.682	-110.980545	229.96109	1	2.742493569	0	1442.62	1297.19	1	599.463	TRUE	168.019	29.6686	958.824	0.8369	-110.917817	229.835634	1	5.663192736	1426.49	12.6212	0.605332	TRUE	367.672	266.657	580.529	0.6274	-111.362846	228.725691	1	1.378819982	TRUE	1480.63	0.781448	158.447	70.9854	723.439	0.6707	-110.98701	229.97402	1	2.232106884	TRUE	1443.98
Abca1_45421	313210	abca1	920.039	NaN	NaN	0.4587	-72.753076	153.506151	1	NaN	0	111.048	145.559	18	975.454	TRUE	953.46	269.047	979.94	0.4587	-72.753076	153.506151	1	3.543841782	111.048	8.89E-53	17.9998	TRUE	429.057	304.397	714.193	0.4545	-73.267161	152.534323	1	1.409530974	TRUE	108.148	0.0901698	814.015	252.507	960.261	0.7275	-72.539246	153.078492	-1	3.223732411	TRUE	114.945
Slc4a4_45439	84484	slc4a4	141.297	138.763	955.42	-9999	-122.183387	254.366774	1	1.018261352	0	1054.51	1397.09	7.18929	152.751	TRUE	488.317	148.646	969.727	0.4769	-122.190827	252.381654	1	3.285100171	1056.79	0.0825405	1.4093	TRUE	359.87	261.66	564.517	0.7054	-122.286907	250.573815	1	1.375334403	TRUE	1025.58	1.41898	540.015	126.823	890.069	0.4705	-122.198347	252.396694	1	4.258021021	TRUE	1057.31
Fcar_45458	365183	fcar	3.66E-12	3.66E-12	3.66E-12	0.6901	-23.909722	55.819443	-1	1	1	3.59301	-3.4494	1.25033	1.00E-12	TRUE	100000	NaN	NaN	0.9236	-23.909722	53.819443	-1	NaN	3.59301	-3.44941	0	TRUE	3735.99	1020.52	1.00E+10	0.02283	-27.60984	61.219679	-1	3.660868969	TRUE	1.27563	-9.37E-04	159.606	69.5332	1028.39	0.01987	-26.541666	61.083333	-1	2.295392704	TRUE	2.01383
Mrps12_45459	292758	mrps12	120.975	87.9035	1.00E+10	-9999	-66.634303	143.268606	1	1.376225065	0	63.1534	39.1326	8.45748	109.608	TRUE	700.735	230.133	2488.67	0.00681	-66.991903	141.983807	1	3.044913159	65.1213	0.106503	0.849317	TRUE	751.45	470.258	1847.22	0.02515	-67.013689	140.027378	1	1.597952613	TRUE	65.7663	0.0370456	320.681	92.1357	NaN	0.007851	-66.864264	141.728528	1	3.480529263	TRUE	63.5166
Map3k8_45463	116596	map3k8	NaN	NaN	NaN	-9999	-67.126056	144.252112	-1	NaN	0	50.4138	-22.7291	11.9475	106.639	TRUE	1305.1	535.168	1.00E+07	3.58E-04	-67.276405	142.552809	-1	2.438673463	48.7206	-0.0131788	1.06904	TRUE	1323.93	669.926	51849.8	0.00171	-67.277883	140.555767	-1	1.976233196	TRUE	48.839	-0.0213211	2672.4	1194.83	NaN	3.62E-04	-67.26676	142.53352	-1	2.236636174	TRUE	49.4638
Igdcc3_45506	315759	igdcc3	901.139	NaN	NaN	-9999	-40.705199	91.410397	1	NaN	0	1.70176	221.43	7.62702	1412.2	TRUE	917.038	187.791	987.671	0.1505	-40.705199	89.410397	1	4.883290467	1.70176	9.27E-26	8.7349	TRUE	467.599	326.998	807.141	0.2609	-41.015389	88.030778	1	1.429975107	TRUE	1.20002	0.0151532	792.638	190.907	974.748	0.1612	-40.653091	89.306183	-1	4.151958807	TRUE	2.08671
AABR07005588.1_45532	309041	thumpd1	5.71015	4.30E-04	1.00E+10	0.9912	-92.7332	193.4664	-1	13275.83722	1	600.842	-149.317	1	2.20089	TRUE	0.243499	5.45E-05	802696	0.8119	-92.761452	193.522904	-1	4467.494487	600.875	-114.548	0.0420827	TRUE	1827.24	786.761	1.00E+10	0.02509	-96.418275	198.83655	-1	2.322484211	TRUE	515.97	-0.0716079	124.237	61.5609	1089.78	0.03643	-94.921667	197.843334	-1	2.018115395	TRUE	548.286
Ralgapa1_45537	56785	ralgapa1	957.051	NaN	NaN	-9999	-62.562196	135.124391	1	NaN	0	51.3823	146.706	17.3452	1057.65	TRUE	933.586	203.903	1002.03	0.7883	-62.562196	133.124391	1	4.57857903	51.3823	1.86E-25	8.77854	TRUE	539.236	366.861	1002.5	0.8143	-62.731515	131.46303	1	1.469864608	TRUE	49.9902	0.0412078	800.975	166.253	1014.94	0.8276	-62.549859	133.099718	-1	4.817807799	TRUE	51.9685
Gstt2_45557	29487	gstt2	7.22372	3.66E-04	1.00E+10	0.04399	-92.941832	193.883663	-1	19733.9744	1	545.846	-143.156	1	2.26656	TRUE	21.0259	2.81E-07	1.00E+07	0.1276	-92.073755	192.147509	-1	7.48E+07	544.049	-68.6319	0.136778	TRUE	866.088	518.27	2603.15	0.04653	-93.981015	193.962029	-1	1.671113512	TRUE	480.05	-0.132892	327.026	92.1373	NaN	0.01611	-93.808627	195.617254	-1	3.54933344	TRUE	490.034
LOC689065_45561	689065	loc689065	289.027	106.87	994.808	-9999	-129.364397	268.728795	1	2.704472724	0	59.1455	1496.6	1.57053	292.633	TRUE	457.511	78.9562	1116.77	0.9113	-129.370601	266.741203	1	5.794491123	44.5799	7.95526	0.740231	TRUE	578.874	387.705	1125.28	0.937	-129.429488	264.858977	1	1.4930785	TRUE	90.2074	1.28456	351.855	96.4122	NaN	0.9589	-129.365727	266.731455	1	3.649486268	TRUE	50.8168
Amotl2_45566	65157	amotl2	116.18	NaN	NaN	-9999	-61.376428	132.752856	-1	NaN	0	73.0675	-44.6267	17.9855	117.125	TRUE	589.242	199.739	987.959	0.09279	-61.391574	130.783148	-1	2.950059828	72.8073	-0.00210642	1.44121	TRUE	460.794	323.067	790.167	0.2237	-61.476477	128.952954	-1	1.426310951	TRUE	73.8359	-0.0451401	655.404	135.648	959.065	0.09148	-61.402962	130.805925	-1	4.831652512	TRUE	72.6545
Nphs1_45567	64563	nphs1	934.157	NaN	NaN	1	-21.444681	50.889363	1	NaN	0	8.03E-07	7.00598	18	964.255	TRUE	945.989	305.93	997.209	1	-21.444681	50.889363	1	3.09217468	-1.08E-06	1.66E-32	10.8144	TRUE	536.659	365.474	994.892	0.9073	-21.542004	49.084007	1	1.468391732	TRUE	-0.16377	0.00473767	755.159	147.941	1012.9	0.9967	-21.44469	50.889379	-1	5.104460562	TRUE	0.00227498
Armcx5_45588	102552920	loc102552920	960.243	NaN	NaN	0.02906	-67.386276	142.772552	1	NaN	0	37.3506	56.6318	18	959.967	TRUE	967.672	327.132	1612.93	0.02906	-67.386276	142.772552	1	2.958047516	37.3506	1.94E-26	9.09824	TRUE	757.985	473.13	1882.62	0.06494	-67.738464	141.476928	1	1.602064972	TRUE	36.2732	0.0381542	967.272	400.89	1175.33	0.04886	-66.944309	141.888618	-1	2.412811494	TRUE	41.5714
Xpnpep2_45615	117522	xpnpep2	NaN	NaN	NaN	9.00E-05	-77.337174	162.674348	-1	NaN	1	88.6916	-31.5627	18	6.87E-05	TRUE	960.656	466.748	1218.01	9.25E-04	-73.722526	155.445053	-1	2.058189858	78.0066	-1.33E-29	10.2169	TRUE	699.902	446.991	1592.48	0.002212	-74.350808	154.701616	-1	1.565807813	TRUE	79.449	-0.0585206	142.083	65.0096	1049.17	0.004248	-72.324117	152.648234	1	2.185569516	TRUE	67.8352
Cdyl_45623	361237	cdyl	514.657	76.391	1.00E+10	0.8414	-91.296388	190.592775	-1	6.73714181	0	465.634	-192.716	1	477.898	TRUE	594.248	58.9536	7338.6	0.9398	-91.279217	190.558434	-1	10.07992726	468.871	-2.82139	0.558343	TRUE	806.748	494.036	2173	0.8728	-91.412372	188.824743	-1	1.632974115	TRUE	458.21	-0.124622	372.526	96.0766	NaN	0.8343	-91.298247	190.596493	-1	3.877385336	TRUE	465.317
LOC100911881_45626	100911881;293628	loc100911881;chid1	117.315	95.5776	984.183	-9999	-77.893084	165.786168	1	1.227431951	0	164.416	109.495	8.39151	120.111	TRUE	456.854	156.043	987.402	0.01628	-78.096613	164.193227	1	2.927744276	166.637	0.121944	0.981964	TRUE	463.988	324.915	798.102	0.05577	-78.097043	162.194086	1	1.428028869	TRUE	166.817	0.107515	346.748	97.5634	926.734	0.01678	-78.070001	164.140001	1	3.554078681	TRUE	165.097
Adam22_45764	57033	adam22	957.865	NaN	NaN	-9999	-20.545273	51.090545	1	NaN	0	-8.85E-07	5.38088	17.857	969.05	TRUE	934.53	376.169	1606.45	1	-20.545273	49.090545	1	2.484335498	-7.51E-06	9.80E-16	5.18121	TRUE	687.447	441.201	1536.75	0.9425	-20.604464	47.208929	1	1.558126568	TRUE	-0.121692	0.00352042	848.163	148.441	NaN	0.9975	-20.545278	49.090555	-1	5.713805485	TRUE	0.00169047
Ddx5_45765	287765	ddx5	236.941	31.2049	1.00E+10	0.7633	-93.52431	195.048619	-1	7.593070319	0	832.731	-202.225	1	189.51	TRUE	299.372	18.0976	2816.7	0.9069	-93.485812	194.971624	-1	16.54208293	840.758	-12.2583	0.388212	TRUE	749.34	469.338	1836.09	0.5332	-94.107918	194.215835	-1	1.596589238	TRUE	812.92	-0.154619	179.19	74.0075	NaN	0.7252	-93.540752	195.081505	-1	2.42124109	TRUE	830.961
Mmgt1_45766	302864	mmgt1	103.308	55.8948	556.124	-9999	-80.907368	171.814737	1	1.848257799	0	136.183	149.208	10.2632	108.015	TRUE	221.202	50.4268	965.568	0.1748	-81.427425	170.85485	1	4.386596016	136.209	2.12924	0.616634	TRUE	428.74	304.207	713.457	0.2483	-81.899882	169.799763	1	1.409369278	TRUE	145.804	0.142136	128.318	63.2257	658.745	0.2799	-81.090291	170.180581	1	2.029522805	TRUE	134.537
Pxk_45772	306203	pxk	107.542	76.7712	NaN	-9999	-72.330781	154.661563	-1	1.400811763	0	147.156	-67.6524	17.6669	106.465	TRUE	407.705	80.0777	1058.88	0.4933	-72.460552	152.921104	-1	5.091367509	147.395	-0.622113	0.68009	TRUE	570.376	383.357	1098.28	0.6892	-72.598077	151.196153	-1	1.487845533	TRUE	144.171	-0.0654819	241.658	84.2536	NaN	0.5729	-72.384832	152.769665	-1	2.868221655	TRUE	147.771
Suclg1_45784	114597	suclg1	82.9836	26.5901	95.9204	-9999	-118.133053	246.266107	1	3.120845728	0	2505.32	3637.65	5.37235	121.822	TRUE	29.7464	11.9055	79.0926	0.1006	-119.428055	246.85611	1	2.49854269	2431.96	55.7958	0.608173	TRUE	152.188	117.315	210.464	0.006089	-123.181412	252.362825	1	1.297259515	TRUE	2675.32	3.51632	41.8424	28.9073	70.0761	0.3869	-118.454401	244.908803	1	1.447468287	TRUE	2458.43
RGD1309540_45809	295930	rgd1309540	981.104	NaN	NaN	-9999	-25.440957	60.881913	1	NaN	0	0.891243	6.54164	7.99161	992.373	TRUE	991.5	502.537	3816.77	0.2601	-25.440957	58.881913	1	1.972989054	0.891242	3.44E-27	8.99693	TRUE	953.439	551.763	3464.39	0.3967	-25.731269	57.462539	1	1.727986472	TRUE	0.804762	0.0033245	314.793	84.6673	875.274	0.6468	-24.911767	57.823534	-1	3.717999747	TRUE	1.39426
Aldh2_45826	29539	aldh2	747.368	NaN	NaN	-9999	-106.136088	222.272177	-1	NaN	0	954.117	-402.94	9.81044	734.784	TRUE	951.778	273.005	1030.37	0.3119	-106.136088	220.272177	-1	3.486302449	954.117	-1.73E-32	11.4484	TRUE	570.666	383.535	1099.36	0.4289	-106.471337	218.942674	-1	1.487911142	TRUE	966.423	-0.389149	882.66	242.979	1030.34	0.4082	-105.966764	219.933528	1	3.632659613	TRUE	933.723
Canx_45850	29144	canx	950.642	NaN	NaN	-9999	-77.549773	165.099546	1	NaN	0	172.975	229.425	15.4064	1035.5	TRUE	924.346	307.99	1041.96	0.1145	-77.549773	163.099546	1	3.001220819	172.975	4.83E-20	7.0812	TRUE	571.708	384.052	1102.54	0.2196	-77.820174	161.640348	1	1.488621333	TRUE	170.193	0.085995	868.572	213.14	1034.33	0.1317	-77.440425	162.88085	-1	4.075124331	TRUE	176.488
Bank1_45876	365948	bank1	184.541	NaN	NaN	-9999	-55.49639	120.99278	-1	NaN	0	19.9177	-17.1575	7.09211	138.405	TRUE	920.355	328.155	5328.61	0.1513	-55.511652	119.023304	-1	2.804635005	19.6909	-0.00194557	1.31334	TRUE	885.482	525.932	2767.22	0.3505	-55.530273	117.060545	-1	1.683643513	TRUE	20.0098	-0.0171781	936.714	137.954	NaN	0.1499	-55.518441	119.036883	-1	6.790045957	TRUE	19.6626
Gsdmd_45878	315084	gsdmd	94.1419	26.092	455.069	0.3003	-103.219289	214.438579	-1	3.608075272	0	744.562	-534.495	1	174.712	TRUE	51.7695	3.28788	379.492	0.8363	-102.704183	213.408367	-1	15.74555641	780.791	-48.5309	0.335118	TRUE	491.265	340.524	868.44	0.1281	-104.737653	215.475305	-1	1.442673644	TRUE	688.76	-0.41262	104.559	56.0198	485.389	0.2616	-103.313088	214.626176	-1	1.866465071	TRUE	737.708
Sidt1_45896	288109	sidt1	148.061	NaN	NaN	-9999	-40.087645	90.17529	1	NaN	0	2.14809	8.61825	7.61369	125.097	TRUE	768.295	175.936	3823.04	0.5906	-40.115685	88.231369	1	4.366900464	2.19097	0.0158485	0.911384	TRUE	792.424	487.989	2082.54	0.8626	-40.118739	86.237478	1	1.623856275	TRUE	2.26873	0.00852953	674.109	113.906	NaN	0.5988	-40.109372	88.218744	1	5.918116693	TRUE	2.13146
Ccdc191_45908	288106	ccdc191	13.3391	3.74E-04	1.00E+10	0.4423	-43.56649	95.132981	-1	35690.75911	1	19.3511	-9.49002	1	2.28171	TRUE	31.8034	3.85E-07	1.00E+07	0.6438	-43.378308	94.756615	-1	8.25E+07	19.3408	-6.10209	0.079143	TRUE	1401.44	690.675	1.00E+10	0.09162	-45.661431	97.322862	-1	2.029087487	TRUE	14.4289	-0.00645655	203.833	77.5184	NaN	0.05786	-45.070173	98.140346	-1	2.629478937	TRUE	15.8668
Klhl23_45914	311114	klhl23	1027.61	258.886	1.00E+10	-9999	-42.943848	95.887697	-1	3.969353306	0	14.4072	-13.8112	7.49936	990.868	TRUE	1011.96	20.6259	1.00E+07	0.1625	-42.943848	93.887697	-1	49.06258636	14.4072	-1.88E-23	7.85971	TRUE	1082.31	596.874	5718.57	0.3526	-43.011019	92.022039	-1	1.813297279	TRUE	14.6448	-0.00727181	1042.09	171.289	NaN	0.1656	-42.929666	93.859331	1	6.08381157	TRUE	14.1746
Nupr1l1_45917	100912108	nupr1	11.5715	NaN	NaN	0.73	-134.562558	277.125116	-1	NaN	0	3287.72	-1718.19	18	11.3995	TRUE	75.4568	0.63521	4065.9	0.01249	-137.622922	283.245844	-1	118.7903213	3363.81	-466.978	0.207328	TRUE	1145.54	608.37	6970.33	0.002391	-140.539202	287.078404	-1	1.882965958	TRUE	2719.9	-1.19055	43.1771	32.2872	118.95	0.2941	-135.053394	278.106789	-1	1.337282267	TRUE	3310.9
U2af1_45924	687575	u2af1	106.535	NaN	NaN	-9999	-94.761816	199.523632	1	NaN	0	747.306	156.015	8.85081	93.0202	TRUE	668.326	107.586	17755	0.03712	-95.917321	199.834641	1	6.212016433	756.785	5.337	0.487792	TRUE	961.813	554.81	3565.54	0.07382	-96.351156	198.702313	1	1.733589878	TRUE	774.572	0.13556	124.868	61.8869	125.051	0.1054	-95.055729	198.111459	1	2.01768064	TRUE	744.457
Cops3_45940	287367	cops3	105.226	NaN	NaN	-9999	-84.754534	179.509068	1	NaN	0	321.262	112.809	6.91178	97.5614	TRUE	528.431	121.963	2640.83	0.007447	-85.971975	179.94395	1	4.33271566	328.576	1.93366	0.584504	TRUE	761.547	474.688	1902.23	0.01991	-86.307579	178.615158	1	1.604310621	TRUE	336.952	0.100914	128.328	62.8838	NaN	0.01833	-85.173336	178.346672	1	2.040716369	TRUE	320.274
Cox6a1_45960	25282	cox6a1	94.3036	42.2996	149.694	-9999	-122.883238	255.766476	1	2.229420609	0	3919.42	2240.73	7.34304	110.738	TRUE	97.9616	28.3541	308.663	0.03288	-124.252911	256.505821	1	3.45493597	3913.5	36.5351	0.597813	TRUE	284.456	212.03	422.387	0.02836	-125.539805	257.079611	1	1.341583738	TRUE	4070.4	2.13002	71.0691	44.7148	188.745	0.09624	-123.360315	254.720631	1	1.589386512	TRUE	3892.43
Il18_45961	29197	il18	88.383	NaN	NaN	-9999	-78.667605	167.335211	-1	NaN	0	182.767	-113.177	12.9482	89.6456	TRUE	149.531	15.2976	972.158	0.003093	-82.387848	172.775696	-1	9.774801276	181.24	-10.86	0.349572	TRUE	734.366	462.668	1758.17	0.001698	-84.390296	174.780593	-1	1.587241824	TRUE	157.632	-0.0946046	54.5846	36.0886	110.128	0.1197	-79.222542	166.445084	-1	1.512516418	TRUE	186.744
Gnl3l_45982	100034253	gnl3l	93.0027	NaN	NaN	-9999	-88.699812	187.399624	1	NaN	0	326.165	163.116	8.90083	91.5755	TRUE	219.799	24.1271	1391.1	0.03147	-90.647321	189.294641	1	9.110046379	327.075	12.2574	0.382766	TRUE	735.83	463.323	1765.61	0.02556	-92.000425	190.00085	1	1.588157722	TRUE	356.221	0.140928	75.9186	45.789	216.917	0.2468	-89.00419	186.008379	1	1.658009566	TRUE	321.331
Ndufs4_45995	499529	ndufs4	153.485	NaN	NaN	-9999	-105.676218	221.352435	1	NaN	0	695.193	400.506	7.07192	150.744	TRUE	633.242	180.939	999.17	0.4987	-105.682228	219.364455	1	3.499754061	696.279	0.0297866	1.37583	TRUE	525.947	359.671	963.77	0.7619	-105.725295	217.45059	1	1.462300269	TRUE	687.762	0.406023	680.698	132.185	1001.92	0.4939	-105.687376	219.374753	1	5.149585808	TRUE	696.476
LOC100363268_46003	100363268	loc100363268	113.89	NaN	NaN	0.03815	-73.531869	155.063739	1	NaN	0	144.157	54.7189	18	108.159	TRUE	742.72	254.41	2230.27	0.03316	-73.651448	155.302896	1	2.9193821	145.77	0.049088	1.01204	TRUE	739.442	464.935	1784.12	0.1034	-73.651533	153.303065	1	1.590420166	TRUE	145.713	0.0533898	606.196	111.562	NaN	0.03361	-73.639694	155.279387	1	5.433713989	TRUE	144.812
Iqsec1_46013	686590	iqsec1	114.025	102.039	1.00E+10	0.8321	-65.938348	139.876695	-1	1.117464891	0	93.8471	-36.7563	18	108.324	TRUE	637.526	114.947	2632.05	0.7476	-65.967656	139.935311	-1	5.54626045	94.0577	-0.1979	0.757455	TRUE	731.515	461.39	1743.78	0.9169	-66.002618	138.005236	-1	1.585459156	TRUE	92.8958	-0.036083	456.125	102.546	466.574	0.7842	-65.953375	139.906751	-1	4.448003823	TRUE	94.1236
Tor2a_46018	362112	tor2a	889.016	NaN	NaN	-9999	-71.271773	152.543546	-1	NaN	0	111.224	-45.4084	7.8192	763.334	TRUE	982.085	421.603	2820.9	0.0629	-71.271773	150.543545	-1	2.329407049	111.224	-3.62E-24	8.34951	TRUE	884.453	525.53	2758.2	0.1289	-71.590656	149.181312	-1	1.682973379	TRUE	112.287	-0.040048	316.529	84.5071	869.059	0.1215	-70.741336	149.482671	1	3.745590607	TRUE	105.586
Phyh_46029	114209	phyh	610.431	396.853	996.335	-9999	-161.518225	333.03645	1	1.538179124	0	6930.55	551627	1.16631	41215.2	TRUE	611.929	127.927	1065.54	0.9212	-161.518204	331.036408	1	4.783423359	6930.26	2.34576	1.16069	TRUE	385.699	292.661	5057.8	0.03101	-164.986643	335.973287	1	1.31790365	TRUE	6846.63	7.18443	646.167	123.445	NaN	0.9269	-161.517523	331.035047	1	5.23445259	TRUE	6929.04
Jagn1_46045	502872	jagn1	99.984	NaN	NaN	-9999	-102.879427	215.758854	1	NaN	0	641.089	317.089	7.28425	95.6624	TRUE	470.027	109.563	2067.3	0.002004	-104.516256	217.032511	1	4.29001579	663.663	6.07469	0.568212	TRUE	730.114	460.765	1736.8	0.00548	-104.949935	215.899871	1	1.58456914	TRUE	689.006	0.280785	109.523	57.5881	3273.04	0.006653	-103.425506	214.851011	1	1.901833886	TRUE	637.943
RGD1302996_46046	294231	rgd1302996	1235.98	4.21E-04	1.00E+10	0.3033	-62.157486	132.314972	1	2936119.366	0	40.2532	21.7993	1	13.7541	TRUE	358.11	1.00E-12	1.00E+07	0.7009	-61.70149	131.40298	1	3.58E+14	39.8446	6.30442	0.204998	TRUE	1119.57	609.054	6817.94	0.3806	-62.59382	131.18764	1	1.83821139	TRUE	47.5196	0.0197042	250.438	83.9229	NaN	0.2739	-62.226361	132.452722	1	2.98414378	TRUE	44.7398
Pak2_46047	100910732	loc100910732	79.7805	NaN	NaN	-9999	-48.459045	106.918089	-1	NaN	0	46.6718	-24.8998	8.58626	82.7954	TRUE	76.1314	5.33931	595.441	0.004492	-52.381189	112.762377	-1	14.25865889	47.3644	-3.5066	0.300434	TRUE	724.932	458.425	1711.03	0.00101	-55.241825	116.48365	-1	1.581353547	TRUE	40.9077	-0.0206663	47.0827	32.1477	86.4195	0.3403	-48.799066	105.598132	-1	1.464574449	TRUE	47.7091
Ltbp4_46052	292734	ltbp4	32.6788	5.57472	1.00E+10	0.6424	-66.787817	141.575633	-1	5.861962574	0	111.528	-52.1469	1	29.2682	TRUE	35.2893	0.211279	711.437	0.486	-66.92273	141.845459	-1	167.0270117	113.261	-13.0315	0.211654	TRUE	812.546	496.461	2210.95	0.04377	-69.808748	145.617496	-1	1.636676396	TRUE	96.2565	-0.0396896	83.1501	48.6312	279.468	0.3088	-67.197943	142.395887	-1	1.709809752	TRUE	106.483
AC120727.1_46078	100360449;103692829;100364457;29257	loc100360449;loc103692829;loc100364457;rpl9	873.16	110.921	965.338	-9999	-99.681533	209.363066	1	7.871908836	0	980.615	1261.44	8.01379	1115.49	TRUE	897.707	260.682	979.026	0.4682	-99.681533	207.363065	1	3.443686177	980.615	2.38E-22	8.06404	TRUE	424.023	301.363	702.523	0.4548	-100.206273	206.412546	1	1.407017451	TRUE	968.503	0.376655	810.566	251.712	957.756	0.7424	-99.472415	206.94483	-1	3.220211988	TRUE	996.665
Eif3el1_46079	108348260;299872	loc108348260;eif3el1	948.21	NaN	NaN	0.9507	-88.619623	185.239246	1	NaN	0	318.945	143.331	18	925.894	TRUE	955.673	221.234	2131.79	0.9507	-88.619623	185.239246	1	4.319738377	318.945	4.36E-17	6.13998	TRUE	739.854	465.118	1786.23	0.9394	-88.680191	183.360382	1	1.590680214	TRUE	314.9	0.117689	884.825	151.725	NaN	0.9592	-88.619018	185.238036	-1	5.831768001	TRUE	319.413
Maf_46100	54267	maf	109.332	95.3737	1.00E+10	0.1814	-100.68704	209.374079	-1	1.146353764	0	698.593	-280.632	18	107.298	TRUE	544.602	151.387	1247.86	0.1452	-100.854727	209.709453	-1	3.597415894	693.356	-0.783408	0.849454	TRUE	606.126	401.704	1217.87	0.3385	-100.87712	207.754239	-1	1.508887141	TRUE	688.662	-0.272967	343.71	95.3458	NaN	0.1565	-100.797546	209.595093	-1	3.604878243	TRUE	698.443
Cct6a_46126	288620	cct6a	102.808	45.1246	501.195	-9999	-109.64976	229.299519	1	2.278313824	0	881.515	590.761	6.13249	106.62	TRUE	216.903	38.9614	743.193	0.1613	-110.361011	228.722021	1	5.567125411	878.953	16.5258	0.521041	TRUE	515.076	353.724	933	0.1791	-111.100124	228.200249	1	1.456152254	TRUE	936.781	0.550145	110.008	58.1848	579.549	0.3431	-109.829421	227.658843	1	1.890665603	TRUE	871.897
Tarbp2_46135	363006	tarbp2	2.52E-12	2.52E-12	2.52E-12	0.1934	-55.331105	118.66221	1	1	1	10.5926	20.9888	1.0082	1.00E-12	TRUE	100000	NaN	NaN	0.4293	-55.331105	116.66221	1	NaN	10.5926	20.9888	0	TRUE	3949.58	1036.23	1.00E+10	0.003562	-60.12292	126.24584	1	3.811489727	TRUE	24.8836	0.00490433	343.085	90.2506	1023.21	0.001149	-59.770429	127.540858	1	3.801470572	TRUE	22.4921
Slc39a6_46155	291733	slc39a6	918.23	30.2904	1.00E+10	0.2276	-59.942553	127.885106	-1	30.31422497	0	35.5792	-98.2247	1	3782.49	TRUE	641.538	7.54182	1.00E+07	0.2584	-59.853307	127.706614	-1	85.06408268	38.7756	-1.60872	0.382758	TRUE	940.343	546.901	3312.52	0.4822	-59.944173	125.888345	-1	1.719402598	TRUE	35.4081	-0.020406	917.129	122.592	NaN	0.2276	-59.942708	127.885417	-1	7.481148851	TRUE	35.5622
Renbp_46157	81759	renbp	102.228	14.5566	1.00E+10	0.781	-62.962633	133.925266	-1	7.022793784	0	65.2295	-42.5921	1	91.3509	TRUE	131.562	5.10712	1265.57	0.5994	-63.061909	134.123817	-1	25.7605069	67.0645	-5.1202	0.30438	TRUE	731.072	461.191	1741.55	0.1954	-64.556828	135.113655	-1	1.585182712	TRUE	58.0626	-0.0334595	109.134	57.4985	3142.29	0.6551	-63.023762	134.047525	-1	1.898032123	TRUE	64.1714
Arl5a_46163	117050	arl5a	124.84	NaN	NaN	-9999	-74.912315	159.82463	-1	NaN	0	188.082	-59.8135	9.37849	113.747	TRUE	716.026	234.522	2245.48	0.03509	-75.081335	158.162671	-1	3.053129344	186.099	-0.0903276	0.936354	TRUE	735.341	463.104	1763.12	0.1083	-75.084177	156.168353	-1	1.587852837	TRUE	185.733	-0.0578922	482.613	104.171	509.101	0.03667	-75.043809	158.087618	-1	4.632892072	TRUE	187.526
Ruvbl2_46183	292907	ruvbl2	102.561	NaN	NaN	0.1678	-83.797667	175.595335	1	NaN	0	170.839	88.46	18	96.1622	TRUE	645.08	99.1041	17244.3	0.03737	-85.013274	178.026549	1	6.509115163	176.016	3.33223	0.47456	TRUE	961.176	554.61	3558.76	0.07114	-85.489594	176.979188	1	1.733066479	TRUE	186.699	0.076586	119.969	60.5552	8477.65	0.1143	-84.093487	176.186975	1	1.981151082	TRUE	169.094
LOC100359930_46209	100359930	loc100359930	682.877	433.845	1480.72	-9999	-32.44616	74.89232	1	1.574011456	0	1.91734	1602.14	1.03191	201605	TRUE	682.444	36.1057	1985.14	0.226	-32.446038	72.892077	1	18.90128152	1.91557	0.00553548	1.02727	TRUE	674.09	434.918	1479.22	0.4804	-32.446111	70.892223	1	1.549924354	TRUE	1.89974	0.00669556	744.615	127.156	NaN	0.2279	-32.440135	72.880271	1	5.855917141	TRUE	1.97297
Fmnl3_46216	300225	fmnl3	1.76E-12	1.76E-12	1.76E-12	0.3286	-39.235982	86.471964	-1	1	1	15.0615	-8.8002	1.79583	1.00E-12	TRUE	100000	NaN	NaN	0.6205	-39.235982	84.471964	-1	NaN	15.0615	-8.8002	0	TRUE	6515.13	1158.37	1.00E+10	0.005471	-43.967042	93.934083	-1	5.624394623	TRUE	8.88138	-0.00127035	116.721	59.3996	1014.22	0.00938	-42.133264	92.266527	-1	1.965013232	TRUE	11.1247
Kcnk5_46222	364241	kcnk5	8.29543	5.48E-05	1.00E+10	0.218	-86.215796	180.431592	-1	151392.7594	0	209.236	-141.74	1	7.07837	TRUE	3.79783	2.50E-07	275.821	0.7464	-85.509415	179.01883	-1	1.52E+07	209.707	-61.1155	0.140205	TRUE	841.497	508.386	2413.1	0.01757	-89.498602	184.997203	-1	1.655232441	TRUE	148.801	-0.108028	108.676	57.3188	2039.75	0.02764	-87.882285	183.76457	-1	1.89599224	TRUE	172.061
Sco1_46234	497930	sco1	98.5598	NaN	NaN	-9999	-77.254883	164.509766	1	NaN	0	167.122	72.4573	14.6674	94.2411	TRUE	576.209	116.103	5562.17	0.001895	-79.211398	166.422796	1	4.962912242	173.658	1.98584	0.516379	TRUE	875.98	522.199	2685.31	0.004872	-79.711056	165.422112	1	1.677483105	TRUE	180.967	0.0619975	100.563	54.7555	584.684	0.008744	-77.824121	163.648243	1	1.836582626	TRUE	166.056
Agtpbp1_46240	290986	agtpbp1	1.79743	1.34E-05	1.00E+10	0.6927	-57.393333	122.786666	1	133670.7147	1	15.7774	25.3215	1	0.915273	TRUE	6.18E-04	6.18E-04	6.19E-04	0.8191	-57.341406	122.682813	1	1.000001617	15.7791	21.1941	0.0319949	TRUE	1601.49	739.243	1.00E+10	0.01196	-61.741645	129.48329	1	2.166391836	TRUE	30.6572	0.0131706	142.327	66.0344	NaN	0.01054	-60.585669	129.171337	1	2.155346304	TRUE	26.0386
Top3a_46266	303194	top3a	103.463	NaN	NaN	0.01802	-80.829814	169.659627	-1	NaN	0	173.9	-78.6504	18	97.8353	TRUE	708.495	167.237	7700.53	0.004753	-82.018365	172.036731	-1	4.23647279	167.15	-1.24249	0.594076	TRUE	897.616	530.655	2876.7	0.01438	-82.274403	170.548807	-1	1.691524625	TRUE	161.562	-0.0692422	139.632	65.6191	NaN	0.01119	-81.250111	170.500222	-1	2.127917024	TRUE	174.417
Eif3h_46280	108348062;299899	loc108348062;eif3h	848.465	224.86	949.254	-9999	-116.731695	243.463389	1	3.773303389	0	4068.71	6068.21	7.65852	1207.55	TRUE	940.056	193.975	962.261	0.2384	-116.731695	241.463389	1	4.846274004	4068.71	1.31E-51	17.9817	TRUE	327.56	240.942	501.701	0.3373	-117.123435	240.246871	1	1.359497306	TRUE	4028.29	1.18719	650.72	166.443	888.767	0.247	-116.70673	241.413461	-1	3.909566638	TRUE	4080.21
Ndufa3_46288	691001;684509	ndufa3;loc684509	179.306	73.1507	933.014	0.1081	-99.231159	206.462318	1	2.451186386	0	354.851	3694.43	1	4186.77	TRUE	154.681	39.692	932.334	0.1174	-99.166514	206.333027	1	3.897032148	346.781	2.24236	0.835314	TRUE	214.574	163.107	305.508	0.2677	-99.258619	204.517239	1	1.315541332	TRUE	360.226	0.708113	179.682	76.6835	611.896	0.108	-99.231946	206.463892	1	2.343163784	TRUE	355.02
Tfr2_46302	288562	tfr2	96.0703	NaN	NaN	-9999	-112.496946	234.993893	1	NaN	0	1349.26	365.615	9.65684	81.2716	TRUE	880.602	131.727	292215	0.005422	-114.4998	236.9996	1	6.685053178	1390.13	15.965	0.45059	TRUE	1170.17	624.992	8990.43	0.01254	-115.011919	236.023838	1	1.872295965	TRUE	1439.77	0.29755	100.179	54.4482	1164.9	0.0305	-112.973864	233.947728	1	1.839895534	TRUE	1340.78
Ddx39b_46305	114612	ddx39b	136.033	NaN	NaN	-9999	-59.500014	129.000027	1	NaN	0	39.8256	48.6089	7.63003	144.594	TRUE	505.856	169.51	974.122	0.1273	-59.519249	127.038498	1	2.984225119	40.0552	0.00326792	1.39017	TRUE	383.443	276.565	613.352	0.2839	-59.61569	125.23138	1	1.386448032	TRUE	39.0044	0.0491853	566.405	128.699	907.411	0.1249	-59.53407	127.068139	1	4.401005447	TRUE	40.1328
Hadha_46322	170670	hadha	66.9925	16.9636	88.0782	-9999	-111.584293	233.168586	1	3.949191209	0	2205.7	6814.86	5.52909	117.595	TRUE	7.65935	3.78025	17.4305	9.00E-05	-120.030001	248.060002	1	2.026149064	2037.45	144.277	0.562396	TRUE	125.18	97.6829	172.812	9.00E-05	-131.393482	268.786964	1	1.281493486	TRUE	2594.8	6.53666	14.5237	11.3885	20.7113	0.03099	-113.70136	235.40272	1	1.275295254	TRUE	2104.81
Hsp90b1_46330	362862	hsp90b1	111.844	64.4084	987.547	-9999	-163.197781	336.395562	1	1.736481577	0	8551.18	7906.62	6.87083	108.232	TRUE	407.945	87.8926	1236.45	0.1197	-163.708886	335.417771	1	4.641403258	8705.35	108.157	0.620854	TRUE	604.041	406.983	1261.2	0.2271	-163.980281	333.960562	1	1.484192214	TRUE	9199.21	7.43977	166.351	71.6951	NaN	0.1827	-163.385665	334.771331	1	2.320256196	TRUE	8479.15
Myo7b_46332	498834	myo7b	935.236	NaN	NaN	-9999	-24.090807	58.181615	1	NaN	0	0.524021	7.64728	8.44845	990.928	TRUE	973.378	295.306	1647.07	0.2862	-24.090807	56.181615	1	3.296167365	0.52402	8.88E-35	11.5502	TRUE	735.371	463.117	1763.27	0.4435	-24.335033	54.670066	1	1.587873043	TRUE	0.400886	0.00400497	946.151	246.539	NaN	0.3704	-23.923095	55.846191	-1	3.837733584	TRUE	0.793368
Zmynd11_46338	291259	zmynd11	9.40375	0.641369	1.00E+10	-9999	-76.75688	163.513761	1	14.66199645	0	167.779	70.6458	6.71268	8.53002	TRUE	3.54E-07	3.54E-07	3.55E-07	0.1347	-77.167025	162.334049	1	1	167.767	59.8845	0.0155943	TRUE	3477.78	999.674	1.00E+10	0.003564	-81.68494	169.36988	1	3.478914126	TRUE	210.927	0.0173255	76.5771	45.9579	233.562	0.03931	-78.171839	164.343679	1	1.666244541	TRUE	189.255
Pigl_46347	192263	pigl	938.649	NaN	NaN	-9999	-37.43977	84.87954	1	NaN	0	3.54043	26.7773	8.24355	1095.02	TRUE	960.071	308.255	1404.29	0.3447	-37.43977	82.87954	1	3.114535044	3.54043	6.50E-28	9.37386	TRUE	675.824	435.738	1486.56	0.5426	-37.604706	81.209411	1	1.550987061	TRUE	3.25292	0.00876162	898.184	186.978	NaN	0.3722	-37.391403	82.782805	-1	4.803688134	TRUE	3.8237
Cd5l_46363	310693	cd5l	101.055	54.7721	515.709	0.07653	-127.596143	263.192285	-1	1.845008681	0	2573.99	-1411.45	18	101.543	TRUE	321.308	74.8258	932.395	0.02164	-128.664664	265.329328	-1	4.294080384	2529.41	-23.3286	0.592736	TRUE	559.623	378.829	1071.12	0.04543	-129.119198	264.238397	-1	1.47724435	TRUE	2428.58	-1.30235	118.899	60.467	694.049	0.04889	-127.967078	263.934157	-1	1.966345279	TRUE	2588.37
LOC102549712_46374	102549712;290322	loc102549712;ints9	83.4869	NaN	NaN	-9999	-85.375757	180.751514	1	NaN	0	497.186	99.973	10.5419	75.8996	TRUE	817.064	152.828	52158.5	9.00E-05	-88.46094	184.92188	1	5.346297799	512.262	3.39785	0.481986	TRUE	1112.79	606.866	6593.43	1.67E-04	-89.000174	184.000348	1	1.83366674	TRUE	524.123	0.0795762	83.2037	48.6139	287.86	5.73E-04	-86.230907	180.461814	1	1.711520779	TRUE	495.317
LOC688613_46377	688613	loc688613	8.21655	1.00E-12	1.00E+10	-9999	-14.67959	39.35918	-1	8.22E+12	0	2.70419	-2.70435	3.40354	6.80457	TRUE	0.095913	2.41E-06	1.00E+07	0.6793	-14.765046	37.530092	-1	39762.28774	2.70546	-1.99882	0.049518	TRUE	1691.04	758.928	1.00E+10	0.01313	-19.012539	44.025079	-1	2.22819556	TRUE	1.17795	-0.00131611	105.706	56.277	1085.21	0.02919	-17.057895	42.115789	-1	1.878316186	TRUE	1.79883
Selplg_46382	363930	selplg	26.5581	4.95294	1.00E+10	-9999	-57.677023	125.354047	-1	5.362087972	0	42.4098	-25.2316	1.39796	15.7468	TRUE	67.3741	8.42E-04	NaN	0.2561	-58.321921	124.643841	-1	80063.81424	42.7866	-8.71138	0.167284	TRUE	1190.39	631.242	10229.3	0.04068	-60.87902	127.758041	-1	1.885790236	TRUE	32.6945	-0.0169326	81.8779	48.1006	275.074	0.4189	-58.003665	124.007331	-1	1.70222201	TRUE	39.3581
Ecm1_46383	116662	ecm1	421.786	98.465	998.013	0.6502	-126.737669	261.475339	-1	4.283613467	0	3948.29	-3714.21	1	2005.81	TRUE	430.85	63.2876	998.168	0.6738	-126.723477	261.446955	-1	6.807810693	3962.44	-5.55425	0.783819	TRUE	529.014	361.383	972.838	0.8853	-126.75673	259.51346	-1	1.463859672	TRUE	3929.23	-1.22082	410.436	102.447	987.621	0.6496	-126.738077	261.476153	-1	4.006325222	TRUE	3947.63
LOC102555453_46402	102555453;100909433;499782	loc102555453;loc100909433;rpl12	962.746	NaN	NaN	-9999	-110.983847	231.967693	1	NaN	0	795.498	1260.57	9.44698	1098.46	TRUE	970.381	465.16	1691.63	0.1866	-110.983847	229.967693	1	2.086123054	795.497	9.12E-25	8.86847	TRUE	787.313	485.779	2050.89	0.2887	-111.35422	228.708441	1	1.620722592	TRUE	785.566	0.364749	288.199	82.7453	861.23	0.4494	-110.397783	228.795566	-1	3.482965196	TRUE	843.049
Cyp2a3_46409	24895	cyp2a2	900.157	NaN	NaN	0.617	-79.093526	166.187051	1	NaN	0	7.04735	199.014	18	952.874	TRUE	889.11	149.435	971.099	0.617	-79.093526	166.187051	1	5.949810955	7.04735	1.28E-23	8.34607	TRUE	368.553	267.22	582.353	0.7272	-79.287028	164.574056	1	1.379211885	TRUE	2.05593	0.144104	625.214	144.434	906.948	0.6133	-79.096181	166.192362	-1	4.328717615	TRUE	6.90124
Gas6_46411	58935	gas6	934.102	NaN	NaN	0.1306	-102.764476	213.528952	-1	NaN	0	410.374	-376.785	18	937.227	TRUE	951.241	428.367	1160.26	0.1306	-102.764476	213.528952	-1	2.22062157	410.374	-1.97E-25	9.05459	TRUE	660.636	428.509	1423.48	0.1843	-103.312992	212.625983	-1	1.541708576	TRUE	418.061	-0.284702	196.613	73.9792	858.77	0.4874	-101.863148	211.726296	1	2.657679456	TRUE	372.28
Gatb_46420	361974	gatb	97.2994	37.8837	290.496	-9999	-81.773969	173.547937	1	2.568371094	0	223.087	142.463	7.55354	101.276	TRUE	178.291	30.3002	666.071	0.07324	-82.987597	173.975194	1	5.88415258	222.845	5.46685	0.476217	TRUE	525.02	359.166	961.117	0.06739	-84.080485	174.16097	1	1.461775335	TRUE	239.751	0.130187	88.4283	50.6833	315.479	0.2519	-82.03946	172.07892	1	1.744722621	TRUE	220.309
Leprotl1_46441	361160	leprotl1	950.65	NaN	NaN	0.2815	-88.293748	184.587496	1	NaN	0	314.967	164.567	18	946.758	TRUE	959.208	379.836	1487.36	0.2815	-88.293748	184.587496	1	2.525321455	314.967	4.17E-23	8.15281	TRUE	716.777	454.729	1671.4	0.4281	-88.562257	183.124514	1	1.576272901	TRUE	311.28	0.120726	943.799	265.179	NaN	0.3921	-88.080012	184.160023	-1	3.559101588	TRUE	323.735
Notum_46442	303743	notum	30.1987	3.63801	1.00E+10	0.3005	-71.53958	151.07916	-1	8.300884275	0	82.88	-61.454	1	22.3364	TRUE	31.281	0.0814208	717.352	0.9439	-71.006087	150.012175	-1	384.1892981	85.2413	-17.062	0.203215	TRUE	784.886	484.776	2036.75	0.06998	-73.663163	153.326326	-1	1.619069426	TRUE	64.057	-0.0503294	105.125	56.2401	1903.94	0.1627	-71.978211	151.956422	-1	1.869217871	TRUE	74.3593
Tufm_46476	293481	tufm	108.684	51.6723	837.122	-9999	-94.325801	198.651602	1	2.103331959	0	352.639	218.023	7.60137	106.553	TRUE	314.777	51.8052	1074.25	0.2785	-94.747247	197.494495	1	6.076166099	351.542	5.48913	0.536051	TRUE	601.56	399.394	1201.96	0.349	-95.212821	196.425642	1	1.506181866	TRUE	371.551	0.204138	130.927	65.0346	NaN	0.3433	-94.609167	197.218333	1	2.013189902	TRUE	349.288
Pum3_46499	499339	pum3	110.609	80.6062	985.384	-9999	-64.099954	138.199909	1	1.372214544	0	76.5775	51.6965	12.3165	111.988	TRUE	350.21	74.7425	986.694	0.6178	-64.17466	136.34932	1	4.685553734	76.2366	0.312177	0.740998	TRUE	475.655	331.618	827.562	0.7998	-64.273541	134.547083	1	1.434346145	TRUE	78.031	0.0506654	250.67	86.0648	907.072	0.678	-64.136308	136.272616	1	2.912572852	TRUE	76.1639
Gca_46514	295647	gca	935.018	NaN	NaN	-9999	-40.82357	91.64714	1	NaN	0	6.09191	57.7421	7.94402	1199.45	TRUE	948.839	263.901	1220.56	0.6764	-40.82357	89.64714	1	3.595435409	6.09191	1.77E-25	8.59824	TRUE	629.31	413.272	1301.59	0.7768	-40.989034	87.978069	1	1.52275015	TRUE	5.71888	0.0112438	868.864	179.163	NaN	0.7425	-40.790455	89.580911	-1	4.849572735	TRUE	6.37723
Sowahb_46554	289501	sowahb	0.0360023	1.00E-12	1.00E+10	-9999	-77.124328	164.248656	-1	3.60E+10	1	185.255	-70.4846	3.72055	0.0296742	TRUE	100000	NaN	NaN	0.866	-77.124328	160.248656	-1	NaN	185.255	-70.4846	0	TRUE	3218.19	976.351	1.00E+10	0.004667	-82.347673	170.695345	-1	3.296140425	TRUE	137.962	-0.0193876	120.874	60.5839	1035.19	0.006518	-80.68103	169.362059	-1	1.995150527	TRUE	154.153
Uvrag_46564	308846	uvrag	114.855	NaN	NaN	0.1533	-87.649778	183.299557	-1	NaN	0	312.701	-104.33	18	106.686	TRUE	791.652	230.346	4269.11	0.1293	-87.780864	183.561728	-1	3.436795082	309.687	-0.233604	0.880046	TRUE	823.471	500.997	2284.68	0.3138	-87.789238	181.578475	-1	1.643664533	TRUE	308.37	-0.100895	513.097	104.588	542.819	0.1361	-87.741055	183.482109	-1	4.905887865	TRUE	312.193
Il11ra1_46565	245983	il11ra1	167.48	11.0146	1.00E+10	0.4097	-73.323696	154.647391	-1	15.205273	0	193.587	-67.558	1	124.109	TRUE	140.174	2.73596	2138.38	0.9052	-72.990905	153.98181	-1	51.23393617	199.541	-9.43813	0.282473	TRUE	762.271	475.004	1906.25	0.2895	-74.223407	154.446815	-1	1.604767539	TRUE	184.458	-0.0533734	150.566	68.2207	NaN	0.3614	-73.400273	154.800545	-1	2.20704273	TRUE	192.041
AABR07000663.1_46579	319106;319105	taar8b;taar8c	5.41716	8.39E-05	9.79717	-9999	-14.053665	38.107331	-1	64538.25003	0	3.95634	-3.95654	3.27149	5.88039	TRUE	1.57E-08	1.57E-08	1.57E-08	0.6651	-14.147362	36.294724	-1	1	3.95696	-3.20621	0.034568	TRUE	1451.09	703.37	1.00E+10	2.47E-04	-22.361236	50.722472	-1	2.063053585	TRUE	1.63502	-0.00182934	83.6212	48.7478	298.629	9.54E-04	-19.511153	47.022305	-1	1.715384079	TRUE	2.50929
Rps28_46595	108352861;691531	loc108352861;rps28	122.554	92.1705	970.899	-9999	-144.018908	298.037815	1	1.329644517	0	5910.35	4285.07	6.75295	132.27	TRUE	336.031	86.8521	971.368	0.6929	-144.053327	296.106654	1	3.869002592	5895.97	8.35069	0.904003	TRUE	368.075	271.888	599.815	0.904	-144.076349	294.152698	1	1.353774348	TRUE	5938.54	4.26811	271.391	89.9156	867.402	0.5008	-144.20202	296.404039	1	3.018286037	TRUE	5889.51
Mitd1_46623	363219	mitd1	164.196	NaN	NaN	-9999	-61.5485	133.097	-1	NaN	0	58.2424	-25.6445	8.92815	139.155	TRUE	891.9	384.9	2568.67	0.002597	-61.555435	131.11087	-1	2.317225253	57.9878	-1.90E-04	1.70871	TRUE	811.935	496.206	2206.91	0.009954	-61.629731	129.259461	-1	1.636286139	TRUE	58.6925	-0.0258257	935.878	162.082	NaN	0.002625	-61.54551	131.09102	1	5.774101998	TRUE	57.4181
Pnpla8_46668	314075	pnpla8	357.209	NaN	NaN	-9999	-76.05984	162.11968	1	NaN	0	94.3485	70.1659	17.1926	345.568	TRUE	949.22	506.265	1149.88	0.0254	-76.05984	160.11968	1	1.874946915	94.3482	1.09E-24	8.60343	TRUE	687.433	441.195	1536.69	0.03678	-76.864264	159.728528	1	1.558116026	TRUE	92.8339	0.0680091	98.0738	53.4543	897.201	0.8271	-73.58544	155.17088	-1	1.83472237	TRUE	109.174
Sipa1l3_46675	292771	sipa1l3	82.7223	12.8213	1.00E+10	0.7834	-59.970036	127.940072	-1	6.451943251	0	66.7071	-37.7281	1	79.7024	TRUE	102.536	3.68215	983.411	0.5324	-60.127182	128.254364	-1	27.8467743	68.2922	-5.01911	0.291714	TRUE	719.139	455.804	1682.79	0.1397	-61.900513	129.801026	-1	1.577737361	TRUE	59.8017	-0.0295766	98.6201	54.1612	484.234	0.6266	-60.050577	128.101154	-1	1.820862536	TRUE	65.5896
Sdc3_46721	116673	sdc3	286.632	NaN	NaN	0.1361	-82.089353	172.178706	-1	NaN	0	300.884	-111.462	18	283.314	TRUE	949.287	366.417	1007.41	0.1361	-82.089353	172.178706	-1	2.590728596	300.884	-6.56E-33	11.4101	TRUE	565.102	380.598	1081.54	0.198	-82.597952	171.195903	-1	1.484773961	TRUE	304.209	-0.111874	911.048	406.434	1020.26	0.2744	-81.576003	171.152007	1	2.241564436	TRUE	291.148
St3gal4_46725	363040	st3gal4	97.5749	31.4205	223.868	0.4492	-84.712149	177.424298	-1	3.105453446	0	467.652	-162.096	18	98.982	TRUE	155.149	22.1075	668.25	0.05673	-86.240962	180.481924	-1	7.01793509	468.894	-8.91647	0.426308	TRUE	567.129	381.66	1087.94	0.03947	-87.657941	181.315881	-1	1.485953466	TRUE	445.081	-0.14549	77.7339	46.562	226.264	0.2928	-84.979016	177.958033	-1	1.669470813	TRUE	471.54
Pnpla8_46727	314075	pnpla8	942.507	115.149	1.00E+10	-9999	-98.903338	207.806676	1	8.185107991	0	462.264	1122.26	7.61017	1205.95	TRUE	966.576	419.435	1310.47	0.07105	-98.903338	205.806676	1	2.304471491	462.264	1.02E-31	11.1101	TRUE	708.29	450.852	1631.2	0.1232	-99.368063	204.736126	1	1.571003345	TRUE	456.398	0.215759	233.204	78.3694	858.265	0.1783	-98.180032	204.360064	-1	2.975702251	TRUE	490.294
Timm10_46729	64464	timm10	146.245	NaN	NaN	-9999	-92.862614	195.725228	1	NaN	0	388.669	152.499	7.37979	129.402	TRUE	703.544	161.842	2161.13	0.6497	-92.882104	193.764209	1	4.347103966	389.06	0.199309	0.961054	TRUE	715.402	454.103	1664.81	0.9015	-92.882706	191.765412	1	1.575417912	TRUE	389.623	0.151842	653.261	115.566	1317.38	0.6536	-92.879661	193.759321	1	5.652709274	TRUE	388.374
Mertk_46733	65037	mertk	82.6185	NaN	NaN	-9999	-57.603943	125.207886	-1	NaN	0	46.4783	-27.0487	10.0238	78.4401	TRUE	516.57	76.9949	9771.34	3.37E-04	-61.104779	130.209557	-1	6.709145671	43.6105	-1.45317	0.422854	TRUE	981.54	562.015	3825.54	6.62E-04	-61.999337	129.998675	-1	1.746465842	TRUE	39.4559	-0.0217828	70.4449	43.467	183.323	0.006311	-58.408126	124.816252	-1	1.620652449	TRUE	47.2161
Mrpl40_46751	684557;287962	loc684557;mrpl40	112.285	NaN	NaN	0.6008	-82.532665	173.06533	1	NaN	0	211.931	102.566	18	109.42	TRUE	571.978	131.248	1351.85	0.5438	-82.580036	173.160071	1	4.357994027	212.239	0.257779	0.866475	TRUE	624.147	410.717	1282.5	0.8217	-82.592154	171.184308	1	1.519652218	TRUE	213.733	0.10126	452.597	104.037	NaN	0.5599	-82.565757	173.131514	1	4.350346511	TRUE	211.579
Clpx_46756	300786	clpx	98.6737	36.8343	326.27	-9999	-116.488774	242.977549	1	2.678853677	0	1962.23	1025.38	5.74889	108.49	TRUE	121.455	20.53	487.795	0.2779	-117.054004	242.108008	1	5.91597662	1933.38	38.521	0.481066	TRUE	431.319	305.726	719.363	0.1582	-118.309167	242.618334	1	1.410802483	TRUE	2052.07	0.960148	89.5038	51.8244	337.097	0.6267	-116.583698	241.167395	1	1.727059069	TRUE	1942.59
Sh3bgrl3_46762	298544	sh3bgrl3	958.889	NaN	NaN	-9999	-87.926441	185.852882	-1	NaN	0	377.902	-337.569	10.5299	1065.47	TRUE	960.399	295.725	1709.29	0.6725	-87.926441	183.852882	-1	3.24760842	377.902	-6.67E-22	7.74484	TRUE	723.596	457.822	1704.47	0.79	-88.07283	182.14566	-1	1.580518193	TRUE	381.721	-0.116547	917.139	184.662	NaN	0.7569	-87.884994	183.769988	1	4.966582188	TRUE	374.087
Ehhadh_46776	171142	ehhadh	69.2319	39.5041	130.44	-9999	-149.594748	309.189496	1	1.752524422	0	830.532	37350.3	1.25461	642.97	TRUE	59.0443	28.9228	132.372	0.7764	-149.635076	307.270151	1	2.041444812	713.349	67.3174	0.849738	TRUE	93.6883	73.3582	127.957	0.5499	-150.19268	306.38536	1	1.277134663	TRUE	1114.61	23.5158	63.9124	40.7094	132.36	0.8756	-149.607003	307.214007	1	1.569966642	TRUE	762.03
Dusp2_46789	311406	dusp2	110.962	6.34E-05	1.00E+10	0.2598	-45.32597	98.65194	-1	1749681.48	0	12.2529	-9.49754	1	7.58153	TRUE	212.06	1.00E-12	1.00E+07	0.592	-44.834753	97.669507	-1	2.12E+14	12.2551	-3.43396	0.172745	TRUE	1103.94	603.991	6318.2	0.2689	-46.004605	98.00921	-1	1.827742466	TRUE	8.5223	-0.0083459	246.065	83.4288	NaN	0.1711	-45.627738	99.255476	-1	2.949401166	TRUE	9.69775
Atp6v1a_46795	685232	atp6v1a	95.3493	NaN	NaN	0.1623	-71.641785	151.28357	1	NaN	0	182.033	55.4567	18	92.3402	TRUE	409.355	48.7684	6111.92	0.009884	-73.993175	155.98635	1	8.393857498	184.957	3.70638	0.396318	TRUE	915.595	537.564	3049.94	0.01339	-74.978831	155.957662	1	1.703229755	TRUE	194.421	0.0462379	79.5293	47.2129	248.281	0.09179	-72.086614	152.173228	1	1.684482419	TRUE	180.39
Cox15_46797	309391	cox15	173.176	63.0031	960.033	0.6021	-88.02029	184.040581	1	2.748690144	0	355.55	415.657	1	682.728	TRUE	169.995	30.1841	958.597	0.7336	-87.94224	183.884481	1	5.63193867	350.481	3.45453	0.620787	TRUE	357.838	260.416	560.586	0.6351	-88.338261	182.676523	1	1.374101438	TRUE	365.874	0.23899	167.11	72.6494	730.815	0.5947	-88.025867	184.051734	1	2.300225466	TRUE	355.924
Zfp213_46799	287094	zfp213	563.358	NaN	NaN	-9999	-19.540298	49.080596	1	NaN	0	0.445918	4.50093	12.9263	561.895	TRUE	950.045	330.783	994.175	0.1384	-19.540298	47.080596	1	2.87210951	0.445919	1.22E-39	13.1894	TRUE	517.356	354.974	939.376	0.2042	-20.031537	46.063073	1	1.457447588	TRUE	0.305994	0.00453887	880.965	323.717	1001.49	0.2263	-19.174602	46.349203	-1	2.721404807	TRUE	0.752139
Cbx3_46816	100360453;297093;100360260	loc100360453;cbx3;loc100360260	112.133	5.16282	1.00E+10	0.3161	-88.586274	185.172548	-1	21.71933168	0	360.961	-141.608	1	71.1351	TRUE	81.6198	0.464059	2133.56	0.9315	-88.087542	184.175083	-1	175.882377	375.431	-30.4752	0.231399	TRUE	808.325	494.686	2183.08	0.173	-89.838148	185.676296	-1	1.634016326	TRUE	334.178	-0.11449	132.825	64.0068	NaN	0.2473	-88.753067	185.506135	-1	2.075170138	TRUE	353.847
Fam160b1_46827	361774	fam160b1	950.097	NaN	NaN	-9999	-51.362107	112.724213	1	NaN	0	20.9483	42.6522	10.1051	1039.94	TRUE	1.01E+304	NaN	NaN	0.003891	-55.809227	117.618453	1	NaN	24.561	1.80E-24	0.0131963	TRUE	727.596	459.628	1724.21	0.229	-51.733937	109.467875	1	1.583010609	TRUE	20.4614	0.0171194	960.623	420.555	1126.31	0.2673	-50.875423	109.750846	-1	2.284179239	TRUE	22.83
Wdr66_46839	304498	wdr66	166.297	NaN	NaN	-9999	-23.013576	56.027153	1	NaN	0	0.133776	4.41695	6.32405	153.705	TRUE	681.648	163.274	1265.06	0.8255	-23.016282	54.032564	1	4.174871688	0.134796	8.51E-04	1.2384	TRUE	614.959	406.14	1249.15	0.962	-23.030715	52.06143	1	1.514155217	TRUE	0.0648076	0.00447142	714.823	128.383	NaN	0.8198	-23.017912	54.035823	1	5.567894503	TRUE	0.130088
Mark3_46844	170577	mark3	34.8337	NaN	NaN	0.5148	-80.271949	168.543897	-1	NaN	0	201.797	-79.0579	18	33.1654	TRUE	350.769	15.2013	90181.9	0.01336	-83.120379	174.240757	-1	23.07493438	201.016	-12.4893	0.281436	TRUE	1178.86	627.715	9493.94	0.01029	-84.636838	175.273676	-1	1.87801789	TRUE	178.646	-0.059703	65.9463	41.4784	159.022	0.3271	-80.540079	169.080158	-1	1.589894981	TRUE	205.594
Zfp266_46888	367034	zfp266	622.82	NaN	NaN	-9999	-81.495254	172.990508	-1	NaN	0	219.183	-64.1566	10.4377	486.223	TRUE	991.374	552.072	3467.3	0.09657	-81.495254	170.990507	-1	1.795733165	219.183	-6.29E-24	8.33612	TRUE	974.123	559.326	3724.86	0.1749	-81.858234	169.716468	-1	1.741601499	TRUE	220.632	-0.0624214	190.776	73.8332	1228.62	0.3338	-80.581663	169.163327	1	2.583878255	TRUE	206.684
Rps15al4_46892	100361715;100909878	rps15al4;loc100909878	120.045	93.6746	985.109	-9999	-92.221377	194.442754	1	1.281510676	0	399.884	230.836	7.67183	122.936	TRUE	403.522	105.232	986.678	0.3713	-92.319529	192.639057	1	3.83459404	400.807	0.599675	0.861576	TRUE	463.945	324.89	797.993	0.6544	-92.343921	190.687841	1	1.428006402	TRUE	404.317	0.227593	307.734	93.2077	917.863	0.3901	-92.289154	192.578308	1	3.301594182	TRUE	399.136
Cd2ap_46897	316258	cd2ap	102.898	NaN	NaN	0.3559	-70.542788	149.085575	-1	NaN	0	90.4212	-46.4596	18	97.5982	TRUE	514.616	67.2397	7984.21	0.09727	-71.491544	150.983088	-1	7.65345473	89.2232	-2.12059	0.450135	TRUE	886.055	526.156	2772.26	0.144	-72.054304	150.108608	-1	1.684015767	TRUE	83.0201	-0.040963	122.464	61.265	NaN	0.2628	-70.743546	149.487092	-1	1.998922713	TRUE	91.4495
Nampt_46903	297508	nampt	712.238	NaN	NaN	-9999	-116.854517	243.709034	-1	NaN	0	996.306	-540.918	10.2554	652.949	TRUE	962.679	419.443	1452.36	0.1607	-116.854517	241.709034	-1	2.295136646	996.306	-4.09E-24	8.70549	TRUE	738.343	464.418	1778.15	0.2494	-117.259484	240.518968	-1	1.589824253	TRUE	1010.92	-0.530569	281.17	82.4455	855.48	0.373	-116.26767	240.535341	1	3.410374126	TRUE	931.069
Emc3_46920	312640	emc3	93.4293	33.1409	156.675	-9999	-73.214693	156.429385	1	2.819153976	0	119.758	86.0761	11.0819	95.1982	TRUE	208.93	34.2151	877.136	0.005899	-75.737764	159.475527	1	6.106368241	122.283	4.14315	0.442551	TRUE	625.243	411.26	1286.52	0.006299	-77.01458	160.02916	1	1.520310752	TRUE	134.171	0.0753677	70.9708	43.7356	183.605	0.05608	-73.772061	155.544122	1	1.622723822	TRUE	117.778
Ptgfrn_46947	29602	ptgfrn	285.269	68.2789	1.00E+10	-9999	-69.011022	148.022043	1	4.177996423	0	60.9635	70.0081	1.09238	353.48	TRUE	385.301	52.1076	1270.99	0.8556	-69.027582	146.055164	1	7.394334032	60.1533	0.966383	0.582226	TRUE	618.877	408.097	1263.27	0.7908	-69.245691	144.491383	1	1.516494853	TRUE	64.0779	0.0505884	243.093	84.224	NaN	0.9942	-69.011048	146.022095	1	2.886267572	TRUE	60.9144
Emg1_46961	312706	emg1	67.1433	9.11898	1.00E+10	-9999	-77.532932	165.065864	-1	7.363027444	0	194.404	-74.7599	1.05401	37.6694	TRUE	145.055	1.61332	12487.1	0.3382	-77.991579	163.983158	-1	89.91086703	196.134	-15.2839	0.236559	TRUE	978.107	560.776	3778.59	0.1049	-79.787546	165.575091	-1	1.744202676	TRUE	174.104	-0.0557481	94.3747	52.6658	453.014	0.6831	-77.616272	163.232544	-1	1.791954171	TRUE	190.049
Zswim6_46983	310062	zswim6	NaN	NaN	NaN	-9999	-69.549559	149.099118	-1	NaN	0	91.1411	-30.8442	17.9552	103.108	TRUE	1121.63	358.318	142500	0.02401	-69.79353	147.58706	-1	3.130264179	89.0889	-0.0850333	0.84548	TRUE	1120.5	609.355	6849.81	0.07736	-69.805718	145.611435	-1	1.838829582	TRUE	88.5685	-0.028777	504.313	101.156	544.729	0.02664	-69.703437	147.406874	-1	4.985497647	TRUE	90.7272
Srek1_46992	56763	srek1	30.7038	0.00140258	1.00E+10	0.1759	-75.324397	158.648794	-1	21890.94383	0	184.189	-54.054	1	7.79261	TRUE	81.1877	7.09E-07	1.00E+07	0.5165	-74.619095	157.23819	-1	1.15E+08	184.211	-19.1707	0.175879	TRUE	943.138	547.944	3344.15	0.1673	-76.196531	158.393061	-1	1.721230637	TRUE	163.167	-0.0478585	203.722	77.8742	NaN	0.1083	-75.697971	159.395943	-1	2.616039715	TRUE	169.77
Abo3_47022	65270;499764	abo3;gbgt1	956.677	NaN	NaN	0.5712	-52.136646	112.273293	1	NaN	0	6.32504	35.654	18	988.505	TRUE	951.328	306.161	1230.27	0.5712	-52.136646	112.273293	1	3.107280157	6.32504	1.21E-25	8.73737	TRUE	647.865	422.351	1372.51	0.6525	-52.403217	110.806435	1	1.533949251	TRUE	5.69794	0.0199155	911.242	233.416	1117.99	0.862	-51.991366	111.982732	-1	3.903939747	TRUE	7.41721
Slfn4_47027	114247	slfn4	100.371	40.738	NaN	0.533	-141.495388	290.990776	-1	2.463817566	0	5277.1	-3171.6	18	101.67	TRUE	194.643	32.302	708.659	0.1653	-142.263551	292.527103	-1	6.025725961	5308.32	-109.174	0.492106	TRUE	520.931	357.219	950.957	0.1562	-143.157704	292.315409	-1	1.458295891	TRUE	4956.89	-2.93731	99.5029	55.5315	495.25	0.3825	-141.682317	291.364634	-1	1.791828062	TRUE	5335.35
Rab4b_47029	50866	rab4b	991.999	NaN	NaN	0.005693	-62.908912	133.817824	-1	NaN	0	49.5813	-122.462	18	1077.92	TRUE	100000	1.00E-12	1.00E+07	0.001013	-65.981234	137.962467	1	1.00E+17	44.2758	0	0.109966	TRUE	898.496	530.997	2884.9	0.01769	-63.121192	132.242384	-1	1.692092422	TRUE	50.321	-0.0252434	994.721	283.712	NaN	0.007465	-62.665094	133.330188	1	3.506094208	TRUE	47.1442
Tsnax_47052	64028	tsnax	107.071	47.2491	1.00E+10	-9999	-103.735655	217.47131	1	2.266096074	0	1150.96	320.849	5.9738	100.087	TRUE	396.008	67.4662	1860.88	0.08537	-104.604975	217.209951	1	5.869724395	1158.28	9.36413	0.512921	TRUE	710.344	451.785	1640.75	0.1367	-105.115509	216.231019	1	1.572305411	TRUE	1190.9	0.291125	125.599	62.2004	125.677	0.1949	-103.965493	215.930985	1	2.019263542	TRUE	1145.73
Cystm1_47060	100363310	cystm1	152.972	5.75186	1.00E+10	0.2276	-84.145651	176.291303	1	26.59522311	0	108.086	120.812	1	116.484	TRUE	80.7041	0.64388	1405.5	0.7053	-83.489254	174.978508	1	125.3402808	93.3878	22.5857	0.245108	TRUE	748.042	468.753	1829.06	0.1907	-85.074711	176.149421	1	1.59581272	TRUE	125.009	0.0962814	150.465	68.2111	NaN	0.1948	-84.258068	176.516135	1	2.205872651	TRUE	111.636
Samsn1_47068	170637	samsn1	0.0949787	1.92E-07	5.34486	0.01075	-47.717693	103.435387	-1	493549.6778	1	39.44	-26.8212	1	0.157676	TRUE	1.59E-07	1.59E-07	1.59E-07	0.02348	-47.030962	102.061924	-1	1	39.404	-21.2321	0.04987	TRUE	863.134	517.102	2579.5	9.00E-05	-56.464152	118.928305	-1	1.66917552	TRUE	24.2314	-0.0185107	150.162	68.053	NaN	9.00E-05	-55.588832	119.177665	-1	2.206544899	TRUE	27.2979
Ddrgk1_47081	296162	ddrgk1	114.445	75.9855	992.314	-9999	-125.237513	260.475025	1	1.506142619	0	1819.58	1114.36	7.21406	112.233	TRUE	434.409	109.798	1088	0.09765	-125.623967	259.247934	1	3.956438186	1843.86	8.04285	0.712278	TRUE	576.957	386.825	1119.75	0.2219	-125.757888	257.515775	1	1.491519421	TRUE	1888.63	1.06236	210.207	78.6993	NaN	0.1263	-125.420708	258.841415	1	2.671014863	TRUE	1817.37
LOC100911440_47089	100911440;309111	loc100911440;slc25a22	876.968	NaN	NaN	-9999	-100.114137	210.228274	1	NaN	0	709.969	1701.02	8.09228	1161.28	TRUE	951.256	225.74	976.885	0.7459	-100.114137	206.228274	1	4.213945247	709.969	3.91E-52	18	TRUE	405.754	290.325	661.515	0.5199	-100.475049	206.950099	1	1.397585465	TRUE	696.625	0.399229	747.255	187.365	941.717	0.4924	-100.056631	208.113263	-1	3.988231527	TRUE	718.377
Rpl7l1_47090	317275	rpl7l1	371.918	73.9637	1.00E+10	0.5007	-86.530184	181.060367	1	5.028385546	0	351.914	199.144	1	580.609	TRUE	361.001	28.0067	1501.64	0.6049	-86.43731	180.87462	1	12.88980851	345.765	3.68105	0.517161	TRUE	645.249	421.081	1362.29	0.7031	-86.655721	179.311442	1	1.532363132	TRUE	357.976	0.121305	316.083	92.3717	NaN	0.4959	-86.535359	181.070719	1	3.421859725	TRUE	352.295
RGD1624210_47115	100911938;406159;294268;108353241;406160	loc100911938;btnl7;btn3a2;loc108353241;btnl8	481.349	99.2035	1.00E+10	0.9222	-53.627945	115.25589	1	4.852137273	0	5.25673	48.0383	1	1198.91	TRUE	536.403	82.8183	1515	0.9557	-53.624718	115.249436	1	6.47686562	5.10089	0.121003	0.753181	TRUE	643.62	420.288	1355.96	0.9612	-53.662793	113.325587	1	1.531378483	TRUE	5.80404	0.0214209	441.921	102.895	NaN	0.9206	-53.628143	115.256287	1	4.294873415	TRUE	5.26588
Xiap_47126	63879	xiap	134.899	NaN	NaN	-9999	-99.333604	208.667209	-1	NaN	0	1003	-320.272	7.86238	136.537	TRUE	588.286	222.9	990.696	0.003459	-99.37419	206.748379	-1	2.639237326	999.232	-0.024081	1.373	TRUE	477.558	332.701	832.425	0.01284	-99.455208	204.910416	-1	1.435396948	TRUE	1005.86	-0.321477	659.48	134.189	968.725	0.003381	-99.394932	206.789865	-1	4.914560806	TRUE	997.96
Fcer1g_47135	25441	fcer1g	121.5	NaN	NaN	-9999	-77.168349	164.336698	-1	NaN	0	168.662	-99.5245	12.7927	122.364	TRUE	583.965	202.9	990.594	0.05629	-77.194029	162.388059	-1	2.878092656	167.85	-0.0083257	1.35806	TRUE	476.076	331.858	828.639	0.1515	-77.25942	160.51884	-1	1.43457744	TRUE	169.879	-0.100266	644.367	131.547	966.686	0.05526	-77.209412	162.418824	-1	4.898378526	TRUE	167.642
Sdr9c7_47142	259235	sdr9c7	98.4745	NaN	NaN	0.1719	-78.648735	165.29747	-1	NaN	0	187.813	-64.4889	18	91.29	TRUE	691.727	82.3929	96071.9	0.01941	-80.447423	168.894846	-1	8.395468542	183.187	-3.87031	0.409852	TRUE	1097.57	601.909	6131.47	0.03351	-81.111267	168.222533	-1	1.823481623	TRUE	172.777	-0.0532648	97.2557	53.6467	1180.23	0.108	-79.006801	166.013602	-1	1.812892499	TRUE	189.636
Rbm27_47144	361317	rbm27	97.9552	NaN	NaN	0.3433	-68.947729	145.895459	-1	NaN	0	123.712	-47.4528	18	94.6551	TRUE	367.651	39.1006	4785.98	0.03892	-70.630729	149.261458	-1	9.402694588	122.604	-3.37993	0.389176	TRUE	875.582	522.042	2681.94	0.04455	-71.609645	149.219291	-1	1.677225204	TRUE	114.318	-0.0404942	88.4682	50.5984	343.469	0.226	-69.231495	146.46299	-1	1.748438686	TRUE	125.112
Ap4b1_47158	310746	ap4b1	11.0803	1.07036	1.00E+10	-9999	-58.068218	126.136436	-1	10.35193767	0	41.3931	-20.8796	6.96562	8.8009	TRUE	1237.81	1003.54	1.00E+07	3.08E-04	-61.397234	130.794469	1	1.23344361	26.5219	1.47E-19	6.51546	TRUE	7505.97	1186.62	1.00E+10	0.001308	-61.526123	129.052246	1	6.325504374	TRUE	26.9427	0.00277842	61.2801	39.2798	138.857	0.09025	-56.321976	120.643951	-1	1.560091956	TRUE	35.7045
Fh_47175	24368	fh	101.926	NaN	NaN	-9999	-87.531293	185.062586	1	NaN	0	387.205	139.842	8.03972	97.6086	TRUE	324.498	44.8545	1742.98	0.09839	-88.542173	185.084345	1	7.234458081	388.48	6.27868	0.453509	TRUE	717.624	455.113	1675.46	0.1199	-89.297599	184.595198	1	1.576804003	TRUE	406.814	0.125342	107.878	57.1206	2900.31	0.2884	-87.740026	183.480052	1	1.88860061	TRUE	384.187
AABR07054368.1_47176	103691939;103690265	loc103691939;loc103690265	888.145	331.356	976.852	-9999	-140.961298	291.922597	1	2.680334746	0	7898.1	13930.2	7.5059	1193.87	TRUE	913.243	333.035	987.493	0.06911	-140.961298	289.922596	1	2.742183254	7898.1	2.41E-22	8.36078	TRUE	483.406	336.079	847.785	0.09627	-141.649842	289.299684	1	1.438370145	TRUE	7810.83	2.92582	276.448	80.3155	810.08	0.1566	-140.312749	288.625499	-1	3.442025512	TRUE	8142.37
Rpl26_47183	287417	rpl26	945.443	482.779	1.00E+10	-9999	-114.064474	238.128947	1	1.958334973	0	1228.42	2096.6	7.82497	1170.87	TRUE	957.254	512.704	1320.79	0.03923	-114.064474	236.128947	1	1.867069498	1228.42	1.82E-22	8.1378	TRUE	746.079	467.906	1818.96	0.0625	-114.711712	235.423423	1	1.594506161	TRUE	1217.93	0.459319	117.872	59.8639	894.122	0.4171	-112.268334	232.536668	-1	1.968999681	TRUE	1323.62
Rfx8_47193	501127	rfx8	119.44	63.6039	1.00E+10	-9999	-18.870273	47.740546	1	1.877872269	0	0.133774	3.42632	7.66366	110.505	TRUE	448.469	65.8532	1915.35	0.5569	-19.009391	46.018783	1	6.810132234	0.0853402	0.0697989	0.566997	TRUE	690.921	442.822	1552.08	0.661	-19.250842	44.501684	1	1.560268008	TRUE	0.360209	0.00326185	218.566	80.5611	NaN	0.7076	-18.907196	45.814393	1	2.713046371	TRUE	0.0854082
Psmd3_47205	287670	psmd3	138.345	27.134	1.00E+10	0.7656	-78.94064	165.881279	1	5.098584801	0	190.241	112.279	1	159.51	TRUE	163.077	11.0419	947.424	0.7747	-78.937145	165.87429	1	14.76892564	185.926	7.87469	0.371067	TRUE	634.391	415.773	1320.65	0.3302	-80.00439	166.00878	1	1.525810959	TRUE	202.936	0.0869394	128.849	63.1113	848.324	0.7043	-78.968231	165.936461	1	2.041615368	TRUE	191.466
Cyp2u1_47216	310848	cyp2u1	11.5102	NaN	NaN	-9999	-50.967294	111.934588	-1	NaN	0	25.979	-14.0229	14.7405	10.2152	TRUE	269.008	4.75E-06	1.00E+07	0.1524	-51.780547	111.561095	-1	5.66E+07	26.1049	-7.06633	0.101759	TRUE	2253.24	860.304	1.00E+10	0.04068	-53.958424	113.916848	-1	2.619120683	TRUE	19.2669	-0.00621466	85.1348	49.285	328.937	0.4292	-51.068797	110.137594	-1	1.727397788	TRUE	23.9061
Zc3h18_47232	292067	zc3h18	NaN	NaN	NaN	0.03796	-98.041077	204.082154	1	NaN	0	337.815	139.348	18	33.8472	TRUE	5289.38	232.54	1.00E+07	0.001904	-100.707859	209.415717	1	22.7461082	364.071	11.7888	0.307067	TRUE	3144.67	969.257	1.00E+10	0.004953	-101.195432	208.390865	1	3.244412989	TRUE	391.01	0.0535025	78.992	46.9232	255.993	0.04666	-97.86653	203.733059	1	1.68343165	TRUE	331.833
Itga4_47233	311144	itga4	NaN	NaN	NaN	0.5969	-64.622064	137.244129	-1	NaN	0	62.0969	-23.3585	1	6.23457	TRUE	570.658	3.85E-06	1.00E+07	0.9162	-64.487717	136.975434	-1	1.48E+08	62.1562	-10.9834	0.125586	TRUE	1541.94	725.482	1.00E+10	0.2823	-65.746957	137.493915	-1	2.125400768	TRUE	51.6818	-0.0168894	212.94	78.7703	NaN	0.2368	-65.182	138.364	-1	2.703303149	TRUE	55.73
[truncated: 1,030 more rows]
[truncated: 87 more columns]
