# Supplementary material for: Hepatic transcriptomic responses in gravid and non-gravid rats exposed to HFPO-DA: Analyses to inform the role of maternal effects in neonatal toxicity
Source: PLoS One. 2026 Apr 1;21(4):e0345643. doi: 10.1371/journal.pone.0345643 (PMC13042825; doi:10.1371/journal.pone.0345643)
Supplement: S6 File — (TXT) [file pone.0345643.s008.txt]

S6 Data. Reactome gene set enrichment of dose-responsive genes in female rat livers from the developmental toxicity study.
GO/Pathway/Gene Set/Gene ID	GO/Pathway/Gene Set/Gene Name	All Genes (Expression Data)	All Genes (Platform)	Input Genes	Genes with BMD <= Highest Dose	Genes with BMD p-Value >=	Genes with BMD/BMDL <=	Genes with BMDU/BMD <=	Genes with BMDU/BMDL <=	Genes with BMD <= N-Fold Lowest Positive Dose	Genes with Prefilter P-Value <=	Genes with Prefilter Adjusted P-Value <=	Genes That Passed All Filters	Fisher's A Parameter	Fisher's B Parameter	Fisher's C Parameter	Fisher's D Parameter	Fisher's Exact Left P-Value	Fisher's Exact Right P-Value	Fisher's Exact Two Tail	Percentage	Entrez Gene IDs	Gene Symbols	Probe IDs	Genes with Conflicting Probesets	BMD Mean	BMD Median	BMD Minimum	BMD Standard Deviation	BMD wMean	BMD wSD	BMDL Mean	BMDL Median	BMDL Minimum	BMDL Standard Deviation	BMDL wMean	BMDL wSD	BMDU Mean	BMDU Median	BMDU Minimum	BMDU Standard Deviation	BMDU wMean	BMDU wSD	5th Percentile Index	BMD at 5th Percentile of Total Genes	10th Percentile Index	BMD at 10th Percentile of Total Genes	BMD List	BMDL List
R-RNO-109582	Hemostasis	349	375	56	56	43	44	48	40	55	56	54	25	25	449	350	4971	0.15645	0.88789	0.32908	6.67	94168;85385;81613;81515;360918;310392;309186;305795;305679;29681;29254;25725;25650;25441;25388;25027;25023;24679;24648;24614;192249;191569;171577;116673;116662	spp2;shc1;ceacam1;lyn;pf4;slc7a11;fermt3;abhd6;vcl;c1qbp;mgll;prkar1a;atp1b1;fcer1g;arrb2;slc16a1;prkcb;prkar2b;serpina1;orm1;ehd3;pde9a;epcam;sdc3;ecm1	Spp2_32854;Shc1_9825;Ceacam1_8277;Lyn_9167;Pf4_32963;Slc7a11_9884;Fermt3_81626;Abhd6_7951;Vcl_35619;C1qbp_8169;Mgll_9227;Prkar1a_44977;Atp1b1_8103;Fcer1g_47135;Arrb2_40704;Slc16a1_35679;Prkcb_9566;Prkar2b_33052;Serpina1_9807;Orm1_9400;Ehd3_50172;Pde9a_34668;Epcam_44195;Sdc3_46721;Ecm1_46383	309186(-0.2245);192249(0.2378)	519.206812	523.226	16.3628	273.0775618	500.681245	277.0278877	312.9309508	331.858	5.41257	171.6161193	309.2687304	185.9641311	1115.02036	997.333	114.677	649.0128184	1093.358198	616.4234653	17.5	677.7965			574.785;762.111;497.455;683.52;891.742;672.073;405.265;523.226;956.099;253.592;260.432;821.499;667.431;476.076;140.097;537.224;491.832;163.955;16.3628;73.1395;281.296;901.845;539.097;911.048;478.968	338.673;434.231;291.028;395.301;528.349;433.962;254.883;358.187;230.201;190.751;195.513;501.936;431.844;331.858;64.6716;365.92;260.819;69.4574;5.41257;44.7362;191.187;761.699;431.274;406.434;304.946
R-RNO-114608	Platelet degranulation	84	88	21	21	16	13	18	12	21	21	21	7	7	467	81	5240	0.56792	0.58806	1	7.95	94168;360918;309186;305679;24648;24614;116662	spp2;pf4;fermt3;vcl;serpina1;orm1;ecm1	Spp2_32854;Pf4_32963;Fermt3_81626;Vcl_35619;Serpina1_9807;Orm1_9400;Ecm1_46383	309186(-0.2245)	485.1944714	478.968	16.3628	363.1065858	435.487532	339.6630761	243.8858243	254.883	5.41257	178.1715139	221.5948532	161.3206427	1033.701857	963.62	114.677	905.8596065	880.7554868	713.2878001	3.5	526.8765			574.785;891.742;405.265;956.099;16.3628;73.1395;478.968	338.673;528.349;254.883;230.201;5.41257;44.7362;304.946
R-RNO-168249	Innate Immune System	579	610	113	111	90	98	98	88	110	113	109	61	61	413	549	4772	0.96227	0.051584	0.085794	10	85492;85385;84497;84477;83782;83499;81613;81515;65192;64159;64023;63865;56780;50522;445415;365466;363024;362862;361598;315085;313024;311865;305679;305234;300447;299809;299732;299314;298682;298566;29687;29675;29673;295647;294329;293130;29214;291983;291948;29142;290408;287772;287721;287427;287362;259275;25581;25441;24932;24699;24648;246294;24614;24251;24248;24237;24159;192262;156767;116664;100912032	psmb7;shc1;dgat1;gab2;nme2;psmd4;ceacam1;lyn;slc27a2;sptan1;masp1;lgmn;acpp;ubc;s100a11;cpn1;slc44a2;hsp90b1;iqgap1;naprt;wasf2;ptges2;vcl;stbd1;ecsit;cct2;lta4h;cfp;atad3a;c1qa;c1qb;psmb2;psma6;gca;trpm2;ndufc2;tubb5;psmb10;pgrmc1;vnn1;sugt1;psmd12;vat1;trappc1;nlrp3;ostf1;psmc2;fcer1g;cd4;ptprc;serpina1;optn;orm1;cd53;cat;c6;acly;c1s;tnfrsf1b;atp6v1f;rps27a	Psmb7_43978;Shc1_9825;Dgat1_45209;Gab2_42171;Nme2_45393;Psmd4_9599;Ceacam1_8277;Lyn_9167;Slc27a2_45132;Sptan1_9932;Masp1_53802,Masp1_9055;Lgmn_49435;Acpp_35025;Ubc_36001;S100a11_9770;Cpn1_51137;Slc44a2_51458;Hsp90b1_46330;Iqgap1_8911;Naprt_38308;Wasf2_37935;Ptges2_36512;Vcl_35619;Stbd1_44017;Ecsit_51809;Cct2_8233;Lta4h_51923;Cfp_43319;Atad3a_39678;C1qa_38543;C1qb_8168;Psmb2_34468;Psma6_43801;Gca_…	64023(0.4156);290408(0.2198);246294(0.2707);100912032(-0.1026)	377.6293355	367.672	1.708765	284.5053426	367.1851081	286.3365461	218.0184043	235.108	0.249502	169.792022	211.939491	172.7705006	928.994609	787.268	7.72465	820.1431178	866.3604336	745.4446427	29.5	365.9155	60	956.099	715.652;762.111;361.293;81.0541;367.672;60.9401;497.455;683.52;692.47;46.8896;574.2660000000001;81.6225;517.787;832.57;696.822;923.556;77.9769;604.041;92.252;80.0651;527.187;83.1008;956.099;1.708765;63.0165;502.589;619.927;39.3474;360.618;338.9;59.6997;83.4286;318.869;738.031;80.43;400.248;733.672;306.215;61.7249;56.3607;91.7251;625.629;543.747;684.482;655.048;391.09;653.328;476.076;97.5432;506.9…	454.216;434.231;283.85;47.8233;266.657;39.2889;291.028;395.301;510.236;32.0355;359.71000000000004;48.0993;355.21;504.741;445.565;437.052;46.3453;406.983;51.9431;47.4906;360.359;48.6419;230.201;0.249502;10.4305;346.809;351.902;5.88079;262.188;211.892;38.6412;48.9597;235.108;574.704;47.557;286.957;379.93;80.5359;40.6366;36.3256;51.7776;411.452;326.565;439.813;165.342;265.99;425.136;331.858;26.8502;…
R-RNO-168256	Immune System	1000	1053	158	156	119	136	135	122	154	158	150	79	79	395	974	4347	0.20594	0.82829	0.41895	7.5	89829;85492;85385;84497;84477;83782;83499;81613;81515;685029;65192;64159;64023;63865;56780;50522;500590;499537;445415;365466;363024;362862;361598;361258;361187;359726;315085;313101;313024;311865;308501;305679;305234;303604;303336;300447;299809;299732;299314;298682;298566;29687;29675;29673;295647;294329;293130;29214;291983;291948;29144;29142;290408;287772;287721;287427;287362;259275;25581;25441;25…	socs3;psmb7;shc1;dgat1;gab2;nme2;psmd4;ceacam1;lyn;anapc13;slc27a2;sptan1;masp1;lgmn;acpp;ubc;tnfrsf9;fyb1;s100a11;cpn1;slc44a2;hsp90b1;iqgap1;cul2;asb5;rnasel;naprt;fbxl4;wasf2;ptges2;cd22;vcl;stbd1;map3k3;wsb1;ecsit;cct2;lta4h;cfp;atad3a;c1qa;c1qb;psmb2;psma6;gca;trpm2;ndufc2;tubb5;psmb10;pgrmc1;canx;vnn1;sugt1;psmd12;vat1;trappc1;nlrp3;ostf1;psmc2;fcer1g;ctse;casp3;cd1d1;il4r;prkcb;cd4;ptprc;s…	Socs3_32863;Psmb7_43978;Shc1_9825;Dgat1_45209;Gab2_42171;Nme2_45393;Psmd4_9599;Ceacam1_8277;Lyn_9167;Anapc13_38512;Slc27a2_45132;Sptan1_9932;Masp1_53802,Masp1_9055;Lgmn_49435;Acpp_35025;Ubc_36001;Tnfrsf9_50280;Fyb1_32909;S100a11_9770;Cpn1_51137;Slc44a2_51458;Hsp90b1_46330;Iqgap1_8911;Cul2_49857;Asb5_42993;Rnasel_53658;Naprt_38308;Fbxl4_37868;Wasf2_37935;Ptges2_36512;Cd22_42265;Vcl_35619;Stbd1_440…	64023(0.4156);290408(0.2198);246294(0.2707);100912032(-0.1026)	426.9316907	485.732	1.708765	294.8009898	417.6640306	289.8218539	251.7512805	266.657	0.249502	180.1626125	248.1223683	180.2713918	1085.265091	935.807	7.72465	883.9207489	1003.468063	788.310043	51.5	618.878			902.203;715.652;762.111;361.293;81.0541;367.672;60.9401;497.455;683.52;389.533;692.47;46.8896;574.2660000000001;81.6225;517.787;832.57;871.247;626.873;696.822;923.556;77.9769;604.041;92.252;676.586;679.718;725.916;80.0651;671.839;527.187;83.1008;132.838;956.099;1.708765;485.732;63.9754;63.0165;502.589;619.927;39.3474;360.618;338.9;59.6997;83.4286;318.869;738.031;80.43;400.248;733.672;306.215;61.7…	532.429;454.216;434.231;283.85;47.8233;266.657;39.2889;291.028;395.301;280.349;510.236;32.0355;359.71000000000004;48.0993;355.21;504.741;586.895;269.958;445.565;437.052;46.3453;406.983;51.9431;480.989;437.575;458.87;47.4906;433.851;360.359;48.6419;63.1248;230.201;0.249502;337.347;40.6427;10.4305;346.809;351.902;5.88079;262.188;211.892;38.6412;48.9597;235.108;574.704;47.557;286.957;379.93;80.5359;…
R-RNO-6798695	Neutrophil degranulation	317	328	70	69	54	59	61	54	68	70	69	37	37	437	291	5030	0.9834	0.026162	0.038164	11.28	85492;84497;83782;81613;65192;64159;56780;445415;363024;361598;315085;311865;305679;305234;299809;299732;299314;298682;295647;294329;293130;29214;291948;29142;287772;287721;287427;259275;25581;25441;24699;24648;24614;24251;24248;24159;156767	psmb7;dgat1;nme2;ceacam1;slc27a2;sptan1;acpp;s100a11;slc44a2;iqgap1;naprt;ptges2;vcl;stbd1;cct2;lta4h;cfp;atad3a;gca;trpm2;ndufc2;tubb5;pgrmc1;vnn1;psmd12;vat1;trappc1;ostf1;psmc2;fcer1g;ptprc;serpina1;orm1;cd53;cat;acly;tnfrsf1b	Psmb7_43978;Dgat1_45209;Nme2_45393;Ceacam1_8277;Slc27a2_45132;Sptan1_9932;Acpp_35025;S100a11_9770;Slc44a2_51458;Iqgap1_8911;Naprt_38308;Ptges2_36512;Vcl_35619;Stbd1_44017;Cct2_8233;Lta4h_51923;Cfp_43319;Atad3a_39678;Gca_46514;Trpm2_52200;Ndufc2_42983;Tubb5_10105;Pgrmc1_9467;Vnn1_10157;Psmd12_51584;Vat1_10149;Trappc1_51058;Ostf1_33042;Psmc2_53761;Fcer1g_47135;Ptprc_9619;Serpina1_9807;Orm1_9400;Cd5…		370.395818	391.09	1.708765	275.2689266	369.6651881	281.4425638	227.9958395	262.188	0.249502	170.4564472	226.9216647	175.2815555	814.9813284	690.162	7.72465	603.090239	804.9635302	611.0890106	15.5	362.726	31.5	694.646	715.652;361.293;367.672;497.455;692.47;46.8896;517.787;696.822;77.9769;92.252;80.0651;83.1008;956.099;1.708765;502.589;619.927;39.3474;360.618;738.031;80.43;400.248;733.672;61.7249;56.3607;625.629;543.747;684.482;391.09;653.328;476.076;506.987;16.3628;73.1395;458.191;54.1809;77.0819;364.159	454.216;283.85;266.657;291.028;510.236;32.0355;355.21;445.565;46.3453;51.9431;47.4906;48.6419;230.201;0.249502;346.809;351.902;5.88079;262.188;574.704;47.557;286.957;379.93;40.6366;36.3256;411.452;326.565;439.813;265.99;425.136;331.858;221.278;5.41257;44.7362;242.439;35.7511;46.3023;242.554
R-RNO-76002	Platelet activation, signaling and aggregation	176	186	31	31	25	23	27	21	31	31	29	14	14	460	172	5149	0.4367	0.66911	0.89162	7.53	94168;85385;81515;360918;309186;305795;305679;29254;25441;25388;25023;24648;24614;116662	spp2;shc1;lyn;pf4;fermt3;abhd6;vcl;mgll;fcer1g;arrb2;prkcb;serpina1;orm1;ecm1	Spp2_32854;Shc1_9825;Lyn_9167;Pf4_32963;Fermt3_81626;Abhd6_7951;Vcl_35619;Mgll_9227;Fcer1g_47135;Arrb2_40704;Prkcb_9566;Serpina1_9807;Orm1_9400;Ecm1_46383	309186(-0.2245)	480.9753786	485.4	16.3628	287.9675407	422.822796	286.2861002	267.6986693	282.8825	5.41257	151.2099693	231.0650563	147.9693726	1121.977786	973.6485	114.677	747.0672943	999.9930118	635.6787429	8.5	549.0055			574.785;762.111;683.52;891.742;405.265;523.226;956.099;260.432;476.076;140.097;491.832;16.3628;73.1395;478.968	338.673;434.231;395.301;528.349;254.883;358.187;230.201;195.513;331.858;64.6716;260.819;5.41257;44.7362;304.946
R-RNO-76005	Response to elevated platelet cytosolic Ca2+	88	92	22	22	17	14	19	13	22	22	22	8	8	466	84	5237	0.66209	0.48284	0.84703	8.7	94168;360918;309186;305679;25023;24648;24614;116662	spp2;pf4;fermt3;vcl;prkcb;serpina1;orm1;ecm1	Spp2_32854;Pf4_32963;Fermt3_81626;Vcl_35619;Prkcb_9566;Serpina1_9807;Orm1_9400;Ecm1_46383	309186(-0.2245)	486.0241625	485.4	16.3628	336.1795663	442.8488824	314.1068169	246.0024712	257.851	5.41257	165.0633736	226.7194502	149.5402404	1059.961625	973.6485	114.677	841.9455346	928.1842895	671.1094568	3.5	485.4			574.785;891.742;405.265;956.099;491.832;16.3628;73.1395;478.968	338.673;528.349;254.883;230.201;260.819;5.41257;44.7362;304.946
R-RNO-1430728	Metabolism	1144	1213	260	259	230	244	239	232	259	260	252	193	193	281	1020	4301	1	8.80E-25	1.04E-24	15.91	94173;89813;85492;85311;85255;85239;85238;84497;84493;83842;83792;83784;83782;83529;83499;81829;81718;81670;81639;80841;79243;79131;78959;688869;681913;681418;681337;681024;678759;65262;65192;65183;65155;65151;65030;64473;63865;63864;619561;60581;59113;58978;56769;54322;54233;50681;50671;50655;50559;50549;50522;499529;498962;497902;367166;366448;366013;363040;363024;362732;362134;361596;361385;36…	idh3b;pdk4;psmb7;pla1a;hacl1;mlycd;synj1;dgat1;fmo3;crot;scd2;agxt2;nme2;vdac1;psmd4;mdh2;cdo1;gpt;alox15;fabp7;hsd17b2;fabp3;akr1a1;cox6b1;gstz1;ndufb10;acot4;ndufa4;ndufa10;atp5f1a;slc27a2;aldh3a2;alas1;rida;ephx2;bpnt1;lgmn;hsd17b10;acsf2;acaca;kmo;slco1b2;ndufaf3;cox6c;car5a;acox1;fasn;aco1;acot1;cyp4a1;ubc;ndufs4;acsf3;uqcrq;hyal1;uqcrh;coq4;st3gal4;slc44a2;agmo;mmadhc;idh2;ndufb7;sptlc1;suc…	Idh3B_44788;Pdk4_41021;Psmb7_43978;Pla1a_41300;Hacl1_8775;Mlycd_35199;Synj1_40392;Dgat1_45209;Fmo3_8654;Crot_44678;Scd2_45383,Scd_9786;Agxt2_32707;Nme2_45393;Vdac1_32318;Psmd4_9599;Mdh2_52988;Cdo1_8275;Gpt_47940;Alox15_8036;Fabp7_34639;Hsd17b2_81635;Fabp3_44739;Akr1a1_52862;Cox6b1_35413;Gstz1_8764;Ndufb10_38857;Acot4_7971;Ndufa4_41395;Ndufa10_52399;Atp5f1a_37165;Slc27a2_45132;Aldh3a2_8024;Alas1_8…	678759(-0.4039);314824(0.3299);307842(0.3334);29328(-0.1015);100912032(-0.1026)	377.7928875	364.2461	1.708765	274.8529294	367.7307918	271.5244947	243.3413759	260.416	0.249502	181.1928413	239.6488516	184.5026836	816.8085687	662.062	7.72465	713.0481173	766.7419512	646.1709174	59.5	114.6815	120.5	484.069	381.628;225.809;715.652;3.41753;516.851;94.5796;654.413;361.293;407.175;117.393;475.3855;440.593;367.672;577.023;60.9401;101.147;467.09;420.528;657.337;464.007;680.908;484.971;851.986;483.167;593.253;322.784;315.594;904.482;564.73;473.882;692.47;453.809;51.9713;97.6802;585.381;628.385;81.6225;69.4361;354.133;60.6392;659.102;70.0549;831.142;576.398;364.2461;106.768;111.424;69.2441;144.038;39.9259;…	275.432;171.145;454.216;0.499004;354.697;53.1451;335.111;283.85;291.202;100.425;326.5715;311.238;266.657;386.808;39.2889;51.611;289.324;299.314;426.926;320.318;509.834;397.905;589.693;357.147;395.164;237.679;232.941;533.3;380.402;330.592;510.236;319.006;16.5504;37.557;483.0;412.836;48.0993;43.1487;258.047;40.1353;301.279;43.6078;596.717;386.495;225.27859999999998;82.5404;58.1944;43.1869;79.3287;2…
R-RNO-156580	Phase II - Conjugation of compounds	61	72	11	11	10	10	11	10	11	11	10	8	8	466	64	5257	0.86891	0.23327	0.38154	11.11	78959;681913;64473;360268;294103;288617;24902;140925	akr1a1;gstz1;bpnt1;sult1e1;papss2;tpst1;sult2a6;as3mt	Akr1a1_52862;Gstz1_8764;Bpnt1_41829;Sult1e1_48543;Papss2_33237;Tpst1_47419;Sult2a2_32471;As3mt_35819		469.6738375	581.681	12.3215	292.6286795	444.041888	311.6365632	309.28663	359.9045	3.09224	204.6740874	295.5406257	219.9449014	1001.982125	1156.625	100.73	626.4063316	938.8029702	652.9846968	2.5	496.827	6.5	740.1855	851.986;593.253;628.385;423.545;570.109;58.5342;12.3215;619.257	589.693;395.164;412.836;301.096;324.645;14.2768;3.09224;433.49
R-RNO-211859	Biological oxidations	126	138	32	32	29	30	31	30	32	32	31	26	26	448	112	5209	0.99999	4.03E-05	4.69E-05	18.84	84493;78959;681913;64473;50549;360268;313375;310201;29539;294103;29189;288617;282827;26760;266682;25427;25315;24902;24895;24894;24188;171522;171445;140925;113902;100145871	fmo3;akr1a1;gstz1;bpnt1;cyp4a1;sult1e1;cyp2j3;cmbl;aldh2;papss2;fdx1;tpst1;aip;akr7a3;cyp3a2;cyp51;ephx1;sult2a6;cyp2a2;cyp2a1;aldh1a1;cyp2d4;akr7a2;as3mt;ces1d;adh5	Fmo3_8654;Akr1a1_52862;Gstz1_8764;Bpnt1_41829;Cyp4a1_33111;Sult1e1_48543;Cyp2j10_42192;Cmbl_32468;Aldh2_45826;Papss2_33237;Fdx1_49761;Tpst1_47419;Aip_50221;Akr7a3_8015;AABR07035374.1_32374;Cyp51_8429;Ephx1_8567;Sult2a2_32471;Cyp2a3_41802,Cyp2a3_46409;Cyp2a3_32717;Aldh1a1_8022;Cyp2d4_40165;Akr7a2_44086;As3mt_35819;Ces1d_32914;Adh5_50076		384.1812	415.36	12.3215	277.1244057	343.5564008	275.9990325	249.0719592	296.149	3.09224	184.9966537	225.9903751	187.7642188	895.5182577	755.908	66.4942	706.422839	774.2959993	685.464268	5.5	80.03925	12.5	415.36	407.175;851.986;593.253;628.385;39.9259;423.545;75.8598;455.971;570.666;570.109;517.202;58.5342;152.196;123.479;406.0;837.86;782.587;12.3215;297.355;532.199;67.3682;100.608;71.5519;619.257;84.2187;709.098	291.202;589.693;395.164;412.836;28.0217;301.096;32.6712;358.095;383.535;324.645;354.858;14.2768;67.1418;61.6671;290.477;417.257;483.799;3.09224;219.3125;403.947;36.1797;48.3462;37.756;433.49;36.0417;451.27
R-RNO-9748784	Drug ADME	65	74	21	21	16	20	17	16	21	21	21	11	11	463	63	5258	0.98401	0.036824	0.050157	14.86	89776;83782;60423;58978;360268;266682;25116;25027;24902;171522;113902	slc22a7;nme2;slc28a2;slco1b2;sult1e1;cyp3a2;hsd11b1;slc16a1;sult2a6;cyp2d4;ces1d	Slc22a7_9847;Nme2_45393;Slc28a2_38031;Slco1b2_32950;Sult1e1_48543;AABR07035374.1_32374;Hsd11b1_40651;Slc16a1_35679;Sult2a2_32471;Cyp2d4_40165;Ces1d_32914		338.2963727	406	12.3215	228.7840037	363.7907477	226.4673101	217.4868127	266.657	3.09224	154.7589691	231.5673911	151.6399331	722.779	662.062	100.73	463.4434946	781.2095851	486.0827032	2.5	92.41335	6.5	477.283	551.55;367.672;531.021;70.0549;423.545;406.0;637.045;537.224;12.3215;100.608;84.2187	373.442;266.657;246.599;43.6078;301.096;290.477;417.076;365.92;3.09224;48.3462;36.0417
R-RNO-9753281	Paracetamol ADME	25	27	4	4	2	4	4	4	4	4	4	2	2	472	25	5296	0.61808	0.66063	1	7.41	360268;24902	sult1e1;sult2a6	Sult1e1_48543;Sult2a2_32471		217.93325	217.93325	12.3215	290.7789254	207.0942681	290.3746139	152.09412	152.09412	3.09224	210.7204795	144.239371	210.4274847	401.1175	401.1175	100.73	424.8120765	385.2823413	424.2213995	0.5	217.93325			423.545;12.3215	301.096;3.09224
R-RNO-15869	Metabolism of nucleotides	55	59	8	8	6	8	7	7	8	8	8	5	5	469	54	5267	0.64816	0.53557	0.81282	8.47	83782;315150;290741;192357;171047	nme2;adsl;dctd;gmpr2;dnph1	Nme2_45393;Adsl_47923;Dctd_8442;Gmpr2_42228;Dnph1_45657		183.887253	98.1097	1.708765	171.6324685	201.1347327	159.3835542	122.6869404	49.2738	0.249502	132.4925182	128.086209	131.100207	382.08193	464.436	7.72465	243.0427644	458.6563204	178.4608006	1.5	91.36175			367.672;98.1097;1.708765;84.6138;367.332	266.657;30.8064;0.249502;49.2738;266.448
R-RNO-74217	Purine salvage	7	8	1	1	1	1	1	1	1	1	1	1	1	473	7	5314	0.86544	0.49495	0.49495	12.5	192357	gmpr2	Gmpr2_42228		84.6138	84.6138	84.6138		84.6138		49.2738	49.2738	49.2738		49.2738		277.87	277.87	277.87		277.87		0	84.6138	0	84.6138	84.6138	49.2738
R-RNO-8956321	Nucleotide salvage	13	15	1	1	1	1	1	1	1	1	1	1	1	473	14	5307	0.64948	0.72242	1	6.67	192357	gmpr2	Gmpr2_42228		84.6138	84.6138	84.6138		84.6138		49.2738	49.2738	49.2738		49.2738		277.87	277.87	277.87		277.87		0	84.6138			84.6138	49.2738
R-RNO-9755088	Ribavirin ADME	10	10	4	4	4	4	2	2	4	4	4	2	2	472	8	5313	0.95773	0.19445	0.19445	20	83782;60423	nme2;slc28a2	Nme2_45393;Slc28a2_38031		449.3465	449.3465	367.672	115.5051856	463.1724978	113.8381811	256.628	256.628	246.599	14.18314782	254.9302739	13.97845249	1066.7095	1066.7095	580.529	687.5630569	1149.010959	677.6399463	0	367.672	0	367.672	367.672;531.021	266.657;246.599
R-RNO-1266738	Developmental Biology	273	287	21	21	14	19	18	18	21	21	19	11	11	463	276	5045	0.0020581	0.99916	0.0038687	3.83	94201;85385;84477;83501;81521;81515;64159;292949;289352;24923;24699	cdk4;shc1;gab2;cdh2;msn;lyn;sptan1;perp;eprs;stx1b;ptprc	Cdk4_8267;Shc1_9825;Gab2_42171;Cdh2_32994;Msn_9253;Lyn_9167;Sptan1_9932;Perp_35633;Eprs_8569;Stx1b_50450;Ptprc_9619		495.9262545	562.598	46.8896	294.6344667	490.3875044	299.4069903	293.2720545	373.072	10.2888	184.7668432	292.8184692	189.2222381	1285.452773	1317.38	85.9655	843.3001021	1260.529588	874.1473793					901.161;762.111;81.0541;550.852;562.598;683.52;46.8896;78.3291;648.166;633.521;506.987	532.027;434.231;47.8233;373.072;342.095;395.301;32.0355;10.2888;422.494;415.347;221.278
R-RNO-1500931	Cell-Cell communication	55	60	6	6	6	6	6	6	6	6	5	5	5	469	55	5266	0.63314	0.55091	0.81589	8.33	83502;83501;499537;361598;155183	cdh1;cdh2;fyb1;iqgap1;skap2	Cdh1_8262;Cdh2_32994;Fyb1_32909;Iqgap1_8911;Skap2_48578		350.75756	439.221	44.5898	266.7710269	333.8499608	283.6551916	207.24014	269.958	30.7906	155.992739	199.1837629	168.9246591	1156.30392	1037.38	79.4096	822.4343844	986.4268431	852.1247284	2	439.221			44.5898;550.852;626.873;92.252;439.221	30.7906;373.072;269.958;51.9431;310.437
R-RNO-381426	Regulation of Insulin-like Growth Factor (IGF) transport and uptake by Insulin-like Growth Factor Binding Proteins (IGFBPs)	82	89	20	20	15	13	15	12	20	20	20	7	7	467	82	5239	0.55515	0.60029	1	7.87	94168;83501;362862;25685;24648;24484;140638	spp2;cdh2;hsp90b1;igfbp1;serpina1;igfbp3;apoa5	Spp2_32854;Cdh2_32994;Hsp90b1_46330;Igfbp1_44001;Serpina1_9807;Igfbp3_8881;Apoa5_41767		467.6992571	550.852	16.3628	232.8946386	451.3249428	250.8783485	301.50351	338.673	5.41257	169.4026294	294.8849324	180.0045895	990.4568571	1173.97	114.677	472.189128	935.8597392	491.5378426	3.5	562.8185			574.785;550.852;604.041;701.608;16.3628;522.881;303.365	338.673;373.072;406.983;531.04;5.41257;268.261;187.083
R-RNO-392499	Metabolism of proteins	1041	1121	195	194	150	178	176	170	195	195	191	123	123	351	998	4323	0.99991	1.46E-04	2.60E-04	10.97	94266;94168;89868;89829;85492;84589;84395;83529;83501;83499;81829;81767;81763;81613;685059;680747;65271;65262;65155;64526;64306;64298;64159;64154;63868;63864;58842;50559;50522;499782;498560;497902;415062;364050;363040;363023;362862;362636;362625;362154;361883;361645;361596;361258;361187;353231;314949;314304;313101;313020;311952;311847;303685;303336;301458;300786;300079;299809;299314;299201;298541…	rps27;spp2;sec16b;socs3;psmb7;rab9a;slc34a2;vdac1;cdh2;psmd4;mdh2;rpl19;rpl5;ceacam1;msrb1;mrpl20;mgat5;atp5f1a;alas1;ech1;rpl27;rpl31;sptan1;gosr2;hspd1;hsd17b10;preb;acot1;ubc;rpl12;uchl3;uqcrq;ly6g6d;dcaf8;st3gal4;mrpl4;hsp90b1;usp48;man1c1;zc3h15;mrps27;nsmce1;idh2;cul2;asb5;spg7;rad21;acot3;fbxl4;wdtc1;galnt11;dolk;mrpl38;wsb1;ndufs1;clpx;rpl3;cct2;cfp;dlst;dhdds;psmb2;psma6;dbt;ndufs3;hif1a…	Rps27_43025;Spp2_32854;Sec16b_38934;Socs3_32863;Psmb7_43978;Rab9a_51037;Slc34a2_52521;Vdac1_32318;Cdh2_32994;Psmd4_9599;Mdh2_52988;Rpl19_9731;Rpl5_38850;Ceacam1_8277;Msrb1_34172;Mrpl20_52558;Mgat5_39015;Atp5f1a_37165;Alas1_8018;Ech1_8516;Rpl27_50828;AC103024.1_48650;Sptan1_9932;Gosr2_41476;Hspd1_8849;Hsd17b10_8831;Preb_37404;Acot1_7968;Ubc_36001;Rpl12_35485;Uchl3_42204;Uqcrq_36195;Ly6g6d_51554;Dc…	81767(0.09175);64306(-0.2523);64298(-0.5809);498560(0.2804);294282(-0.1159);294230(0.3975);292964(0.04914);29283(0.3724);24890(0.1439);122799(0.4233);117042(0.2957);100912032(-0.1026)	425.8106553	482.046	13.9409	286.7374628	411.7761001	281.4243106	264.4935741	302.996	4.87541	181.7338068	258.1436924	180.5222363	973.0811935	844.025	40.5507	789.2853692	913.0436949	735.4754107	55.5	441.987	111.5	835.112	472.286;574.785;65.5533;902.203;715.652;500.882;426.707;577.023;550.852;60.9401;101.147;925.418;843.194;497.455;418.446;640.052;878.059;473.882;51.9713;109.05;265.644;747.26;46.8896;757.811;600.119;69.4361;570.675;144.038;832.57;720.034;96.1443;935.589;13.9409;833.391;97.5749;644.236;604.041;77.2535;586.069;31.2541;54.7098;97.0048;840.491;676.586;679.718;604.576;307.437;610.545;671.839;95.2256;68…	348.146;338.673;41.163;532.429;454.216;374.676;302.996;386.808;373.072;39.2889;51.611;212.915;571.924;291.028;298.019;418.548;391.55;330.592;16.5504;84.3336;199.124;289.225;32.0355;473.054;472.557;43.1487;383.513;79.3287;504.741;507.46;53.4363;545.123;4.87541;505.078;31.4205;420.588;406.983;46.0879;391.487;22.7366;36.1781;27.6912;451.707;480.989;437.575;400.92;234.832;510.487;433.851;24.4689;442.…
R-RNO-418990	Adherens junctions interactions	22	24	2	2	2	2	2	2	2	2	2	2	2	472	22	5299	0.68734	0.59576	1	8.33	83502;83501	cdh1;cdh2	Cdh1_8262;Cdh2_32994		297.7209	297.7209	44.5898	357.9814347	287.839567	357.708577	201.9313	201.9313	30.7906	242.029499	195.250579	241.8450213	558.3948	558.3948	79.4096	677.387366	539.6969305	676.8710534	0.5	297.7209			44.5898;550.852	30.7906;373.072
R-RNO-421270	Cell-cell junction organization	26	28	2	2	2	2	2	2	2	2	2	2	2	472	26	5295	0.59527	0.68032	1	7.14	83502;83501	cdh1;cdh2	Cdh1_8262;Cdh2_32994		297.7209	297.7209	44.5898	357.9814347	287.839567	357.708577	201.9313	201.9313	30.7906	242.029499	195.250579	241.8450213	558.3948	558.3948	79.4096	677.387366	539.6969305	676.8710534	0.5	297.7209			44.5898;550.852	30.7906;373.072
R-RNO-446728	Cell junction organization	39	43	2	2	2	2	2	2	2	2	2	2	2	472	41	5280	0.3048	0.8778	0.57807	4.65	83502;83501	cdh1;cdh2	Cdh1_8262;Cdh2_32994		297.7209	297.7209	44.5898	357.9814347	287.839567	357.708577	201.9313	201.9313	30.7906	242.029499	195.250579	241.8450213	558.3948	558.3948	79.4096	677.387366	539.6969305	676.8710534					44.5898;550.852	30.7906;373.072
R-RNO-525793	Myogenesis	16	17	1	1	1	1	1	1	1	1	1	1	1	473	16	5305	0.58923	0.76608	1	5.88	83501	cdh2	Cdh2_32994		550.852	550.852	550.852		550.852		373.072	373.072	373.072		373.072		1037.38	1037.38	1037.38		1037.38		0	550.852			550.852	373.072
R-RNO-597592	Post-translational protein modification	802	846	121	120	89	105	104	98	121	121	118	65	65	409	781	4540	0.3114	0.73557	0.63457	7.68	94168;89868;89829;85492;84589;83529;83501;83499;81613;65271;64159;64154;58842;50522;498560;415062;364050;363040;362862;362636;362625;362154;361645;361258;361187;314949;313101;313020;311952;311847;303336;299314;299201;298541;29675;29673;29611;29560;295319;295051;293345;292845;291983;29189;29144;29142;290631;288617;287772;287427;287362;25685;25591;25581;25490;25388;24890;24648;24484;192263;140734;1…	spp2;sec16b;socs3;psmb7;rab9a;vdac1;cdh2;psmd4;ceacam1;mgat5;sptan1;gosr2;preb;ubc;uchl3;ly6g6d;dcaf8;st3gal4;hsp90b1;usp48;man1c1;zc3h15;nsmce1;cul2;asb5;rad21;fbxl4;wdtc1;galnt11;dolk;wsb1;cfp;dlst;dhdds;psmb2;psma6;dbt;hif1a;man1a2;alg5;taf10;etfb;psmb10;fdx1;canx;vnn1;babam1;tpst1;psmd12;trappc1;nlrp3;igfbp1;parp1;psmc2;nedd8;arrb2;esr1;serpina1;igfbp3;pigl;dynll2;apoa5;park7;dag1;rps27a	Spp2_32854;Sec16b_38934;Socs3_32863;Psmb7_43978;Rab9a_51037;Vdac1_32318;Cdh2_32994;Psmd4_9599;Ceacam1_8277;Mgat5_39015;Sptan1_9932;Gosr2_41476;Preb_37404;Ubc_36001;Uchl3_42204;Ly6g6d_51554;Dcaf8_38198;St3gal4_46725;Hsp90b1_46330;Usp48_53517;Man1c1_35896;Zc3h15_41301;Nsmce1_38087;Cul2_49857;Asb5_42993;Rad21_33184;Fbxl4_37868;Wdtc1_41340;Galnt11_32432;Dolk_41455;Wsb1_40948;Cfp_43319;Dlst_44045;Dhdd…	498560(0.2804);24890(0.1439);100912032(-0.1026)	446.2600508	522.881	13.9409	288.7443118	433.0995183	286.5355995	277.7417534	347.409	4.87541	187.7945537	270.2394414	185.9067583	1048.768202	1037.74	48.9443	824.880384	1001.810328	800.3948126	41.5	601.367			574.785;65.5533;902.203;715.652;500.882;577.023;550.852;60.9401;497.455;878.059;46.8896;757.811;570.675;832.57;96.1443;13.9409;833.391;97.5749;604.041;77.2535;586.069;31.2541;97.0048;676.586;679.718;307.437;671.839;95.2256;689.94;94.234;63.9754;39.3474;550.974;220.761;83.4286;318.869;556.768;702.276;584.701;82.2793;457.267;473.371;306.215;517.202;617.829;56.3607;813.607;58.5342;625.629;684.482;65…	338.673;41.163;532.429;454.216;374.676;386.808;373.072;39.2889;291.028;391.55;32.0355;473.054;383.513;504.741;53.4363;4.87541;505.078;31.4205;406.983;46.0879;391.487;22.7366;27.6912;480.989;437.575;234.832;433.851;24.4689;442.392;52.6663;40.6427;5.88079;373.136;167.544;48.9597;235.108;413.975;448.086;347.409;48.3206;321.01;330.341;80.5359;354.858;445.145;36.3256;496.903;14.2768;411.452;439.813;16…
R-RNO-8957275	Post-translational protein phosphorylation	70	75	19	19	15	12	14	11	19	19	19	7	7	467	68	5253	0.73154	0.41621	0.67027	9.33	94168;83501;362862;25685;24648;24484;140638	spp2;cdh2;hsp90b1;igfbp1;serpina1;igfbp3;apoa5	Spp2_32854;Cdh2_32994;Hsp90b1_46330;Igfbp1_44001;Serpina1_9807;Igfbp3_8881;Apoa5_41767		467.6992571	550.852	16.3628	232.8946386	451.3249428	250.8783485	301.50351	338.673	5.41257	169.4026294	294.8849324	180.0045895	990.4568571	1173.97	114.677	472.189128	935.8597392	491.5378426	2.5	536.8665			574.785;550.852;604.041;701.608;16.3628;522.881;303.365	338.673;373.072;406.983;531.04;5.41257;268.261;187.083
R-RNO-109581	Apoptosis	66	70	9	9	6	8	8	8	9	9	9	5	5	469	65	5256	0.48482	0.68883	1	7.14	83502;64159;25402;246142;140734	cdh1;sptan1;casp3;bmf;dynll2	Cdh1_8262;Sptan1_9932;Casp3_8201;Bmf_8152;Dynll2_53767		381.31672	80.1902	44.5898	444.0131811	247.6549494	382.5456915	229.5992	47.5269	30.7906	264.1066121	149.9292906	227.6589956	1128.23682	246.469	79.4096	1358.707235	721.2824035	1168.718311	2.5	472.1511			44.5898;46.8896;864.112;80.1902;870.802	30.7906;32.0355;517.492;47.5269;520.151
R-RNO-109606	Intrinsic Pathway for Apoptosis	26	28	6	6	3	6	6	6	6	6	6	3	3	471	25	5296	0.80814	0.40473	0.49588	10.71	25402;246142;140734	casp3;bmf;dynll2	Casp3_8201;Bmf_8152;Dynll2_53767		605.0347333	864.112	80.1902	454.5410071	427.9374126	478.5618419	361.7233	517.492	47.5269	272.1053121	255.7469343	286.5451543	1825.269667	2587.36	246.469	1367.554202	1291.452611	1438.2284	0.5	472.1511	1.5	867.457	864.112;80.1902;870.802	517.492;47.5269;520.151
R-RNO-111447	Activation of BAD and translocation to mitochondria	8	8	2	2	0	2	2	2	2	2	2	0	0	474	8	5313	0.50505	1	1	0
R-RNO-114452	Activation of BH3-only proteins	13	13	4	4	2	4	4	4	4	4	4	2	2	472	11	5310	0.91601	0.28832	0.28832	15.38	246142;140734	bmf;dynll2	Bmf_8152;Dynll2_53767		475.4961	475.4961	80.1902	559.0469651	280.6383783	486.4097509	283.83895	283.83895	47.5269	334.1957061	167.3538996	290.7735133	1444.2245	1444.2245	246.469	1693.882073	853.8161406	1473.795241	0	80.1902	0.5	475.4961	80.1902;870.802	47.5269;520.151
R-RNO-1227986	Signaling by ERBB2	33	34	4	4	3	4	4	4	4	4	3	3	3	471	31	5290	0.69863	0.53453	0.75502	8.82	85385;50522;100912032	shc1;ubc;rps27a	Shc1_9825;Ubc_36001;Rps27a_32458	100912032(-0.1026)	802.409	812.546	762.111	36.3068416	808.4038238	31.88358751	433.0536667	434.231	360.189	72.28319142	426.184271	77.86208252	1825.769	2193.1	935.807	774.6313921	1697.551233	824.3565233	0.5	787.3285			762.111;832.57;812.546	434.231;504.741;360.189
R-RNO-1257604	PIP3 activates AKT signaling	152	162	29	29	22	28	27	26	28	29	26	16	16	458	146	5175	0.8291	0.2495	0.38487	9.88	85492;84477;83499;50522;360776;29675;29673;29348;291999;291983;29149;287772;25581;24890;116723;100912032	psmb7;gab2;psmd4;ubc;lamtor4;psmb2;psma6;fgf7;wwp2;psmb10;strn;psmd12;psmc2;esr1;pip4k2a;rps27a	Psmb7_43978;Gab2_42171;Psmd4_9599;Ubc_36001;Lamtor4_37164;Psmb2_34468;Psma6_43801;Fgf7_43073;Wwp2_47282;Psmb10_9588;Strn_52238;Psmd12_51584;Psmc2_53761;Esr1_44963;AABR07028769.1_51853;Rps27a_32458	24890(0.1439);100912032(-0.1026)	410.8555062	416.019	16.6491	313.4347027	451.6710982	322.5516087	248.0640244	256.271	3.93939	212.7147373	274.6603133	225.0709794	875.5165	861.7495	134.219	645.8050825	948.971269	637.1966546	7.5	416.019			715.652;81.0541;60.9401;832.57;108.838;83.4286;318.869;846.272;16.6491;306.215;67.7512;625.629;653.328;513.169;530.777;812.546	454.216;47.8233;39.2889;504.741;46.9609;48.9597;235.108;698.531;3.93939;80.5359;42.2553;411.452;425.136;292.454;277.434;360.189
R-RNO-1280215	Cytokine Signaling in Immune system	285	307	46	46	34	42	39	37	44	46	41	22	22	452	285	5036	0.2946	0.77698	0.59237	7.17	89829;85492;85385;84477;83499;81515;50522;500590;362862;359726;303604;29675;29673;291983;29144;287772;25581;25402;25084;24932;156767;100912032	socs3;psmb7;shc1;gab2;psmd4;lyn;ubc;tnfrsf9;hsp90b1;rnasel;map3k3;psmb2;psma6;psmb10;canx;psmd12;psmc2;casp3;il4r;cd4;tnfrsf1b;rps27a	Socs3_32863;Psmb7_43978;Shc1_9825;Gab2_42171;Psmd4_9599;Lyn_9167;Ubc_36001;Tnfrsf9_50280;Hsp90b1_46330;Rnasel_53658;Map3k3_35077;Psmb2_34468;Psma6_43801;Psmb10_9588;Canx_45850;Psmd12_51584;Psmc2_53761;Casp3_8201;Il4r_8896;Cd4_38316;Tnfrsf1b_40624;Rps27a_32458	100912032(-0.1026)	525.5355773	621.729	60.9401	296.6787771	554.0183045	291.6526312	320.1510909	401.142	26.8502	188.3308573	334.1625032	188.4611781	1268.048045	1169.925	134.219	817.9957911	1274.865195	780.4553089	14.5	720.784			902.203;715.652;762.111;81.0541;60.9401;683.52;832.57;871.247;604.041;725.916;485.732;83.4286;318.869;306.215;617.829;625.629;653.328;864.112;93.1377;97.5432;364.159;812.546	532.429;454.216;434.231;47.8233;39.2889;395.301;504.741;586.895;406.983;458.87;337.347;48.9597;235.108;80.5359;445.145;411.452;425.136;517.492;51.777;26.8502;242.554;360.189
R-RNO-1280218	Adaptive Immune System	401	421	56	55	40	47	51	44	55	56	53	26	26	448	395	4926	0.067481	0.95491	0.13882	6.18	89829;85492;83499;81515;685029;63865;50522;499537;361258;361187;313101;308501;303336;29675;29673;291983;29144;287772;25581;25424;25109;25023;24932;24699;140734;100912032	socs3;psmb7;psmd4;lyn;anapc13;lgmn;ubc;fyb1;cul2;asb5;fbxl4;cd22;wsb1;psmb2;psma6;psmb10;canx;psmd12;psmc2;ctse;cd1d1;prkcb;cd4;ptprc;dynll2;rps27a	Socs3_32863;Psmb7_43978;Psmd4_9599;Lyn_9167;Anapc13_38512;Lgmn_49435;Ubc_36001;Fyb1_32909;Cul2_49857;Asb5_42993;Fbxl4_37868;Cd22_42265;Wsb1_40948;Psmb2_34468;Psma6_43801;Psmb10_9588;Canx_45850;Psmd12_51584;Psmc2_53761;Ctse_50763;Cd1d1_39975;Prkcb_9566;Cd4_38316;Ptprc_9619;Dynll2_53767;Rps27a_32458	100912032(-0.1026)	516.5738385	621.729	60.9401	285.4958098	519.0766137	270.2416295	303.3847115	377.745	26.8502	177.9767468	305.9236918	171.2754864	1305.420308	1251.63	134.219	897.3156961	1222.598998	753.526771	20.5	764.099			902.203;715.652;60.9401;683.52;389.533;81.6225;832.57;626.873;676.586;679.718;671.839;132.838;63.9754;83.4286;318.869;306.215;617.829;625.629;653.328;614.879;913.162;491.832;97.5432;506.987;870.802;812.546	532.429;454.216;39.2889;395.301;280.349;48.0993;504.741;269.958;480.989;437.575;433.851;63.1248;40.6427;48.9597;235.108;80.5359;445.145;411.452;425.136;406.1;465.714;260.819;26.8502;221.278;520.151;360.189
R-RNO-1358803	Downregulation of ERBB2:ERBB3 signaling	9	9	2	2	2	2	2	2	2	2	2	2	2	472	7	5314	0.96854	0.16402	0.16402	22.22	50522;100912032	ubc;rps27a	Ubc_36001;Rps27a_32458	100912032(-0.1026)	822.558	822.558	812.546	14.15910619	821.3756213	14.06002309	432.465	432.465	360.189	102.2136994	423.9294823	101.4984248	1642.1035	1642.1035	935.807	998.8540894	1558.692599	991.8642725	0	812.546	0	812.546	832.57;812.546	504.741;360.189
R-RNO-162582	Signal Transduction	1500	1555	177	175	140	159	153	150	172	177	169	104	104	370	1451	3870	0.0063176	0.99543	0.012743	6.69	94266;94201;89829;89813;85492;85385;84589;84477;84424;83809;83803;83765;83613;83499;81737;81515;689997;65183;65157;64159;59320;56813;56785;54297;50522;497078;363425;362513;361940;361810;361598;360918;360776;360406;316137;313024;308776;305795;305679;305457;305234;303553;301965;300186;300111;300030;299809;298062;29681;29675;29673;29648;296162;29611;295923;29560;29348;293057;29254;29200;291999;29198…	rps27;cdk4;socs3;pdk4;psmb7;shc1;rab9a;gab2;tle3;nsfl1c;prkab1;rtn4;nefl;psmd4;ntf3;lyn;fam91a1;aldh3a2;amotl2;sptan1;adcy10;pth1r;ralgapa1;rgs8;ubc;xk;cav2;shb;pgrmc2;fkbp5;iqgap1;pf4;lamtor4;ptprf;adgre1;wasf2;pde8a;abhd6;vcl;letm1;stbd1;rnd2;tert;amigo2;samm50;rhpn1;cct2;plppr1;c1qbp;psmb2;psma6;nudc;ddrgk1;dbt;ndufs3;hif1a;fgf7;whamm;mgll;inhba;wwp2;psmb10;strn;polr2j;mylk;ccl6;psmd12;abr;dhr…	Rps27_43025;Cdk4_8267;Socs3_32863;Pdk4_41021;Psmb7_43978;Shc1_9825;Rab9a_51037;Gab2_42171;Tle3_36413;Nsfl1c_43834;Prkab1_9560;Rtn4_35209;Nefl_9295;Psmd4_9599;Ntf3_43778;Lyn_9167;Fam91a1_53065;Aldh3a2_8024;Amotl2_45566;Sptan1_9932;Adcy10_53281;Pth1r_49335;Ralgapa1_45537;Rgs8_41385;Ubc_36001;Xk_38759;Cav2_50950;Shb_42109;Pgrmc2_38619;Fkbp5_8650;Iqgap1_8911;Pf4_32963;Lamtor4_37164;Ptprf_9621;Adgre1_…	56785(0.04461);300030(0.02009);24890(0.1439);246294(0.2707);24627(-0.2593);100912032(-0.1026)	438.9228267	501.7355	1.708765	298.0284038	438.7783718	289.97759	270.2360277	311.318	0.249502	192.4613269	276.3644537	191.8383609	1082.169942	932.4795	7.72465	875.4946024	1019.607764	809.1647319	76.5	640.4245			472.286;901.161;902.203;225.809;715.652;762.111;500.882;81.0541;935.501;71.46;529.057;71.4803;1.708765;60.9401;526.596;683.52;5.90891;453.809;460.794;46.8896;96.7301;111.291;610.512;621.186;832.57;692.323;29.5876;530.275;60.1334;589.531;92.252;891.742;108.838;640.795;82.78805;527.187;33.5166;523.226;956.099;79.0243;1.708765;568.081;739.909;587.811;344.524;118.321;502.589;608.281;253.592;83.4286;3…	348.146;532.027;532.429;171.145;454.216;434.231;374.676;47.8233;545.09;43.9345;361.364;43.966;0.249502;39.2889;360.024;395.301;1.5309;319.006;323.067;32.0355;17.5601;58.2144;455.154;511.116;504.741;563.261;10.1946;315.028;39.2577;445.047;51.9431;528.349;46.9609;418.91;48.5196;360.359;9.35728;358.187;230.201;47.0378;0.249502;267.706;291.941;257.254;271.134;47.8197;346.809;402.789;190.751;48.9597;2…
R-RNO-1640170	Cell Cycle	349	369	46	46	32	43	40	39	45	46	44	23	23	451	346	4975	0.091417	0.93869	0.17	6.23	94266;94201;85492;83499;81758;81515;50522;360664;314949;301965;29675;29673;29648;29214;291983;290631;287772;25581;25023;24679;246294;140734;100912032	rps27;cdk4;psmb7;psmd4;rbl2;lyn;ubc;ten1;rad21;tert;psmb2;psma6;nudc;tubb5;psmb10;babam1;psmd12;psmc2;prkcb;prkar2b;optn;dynll2;rps27a	Rps27_43025;Cdk4_8267;Psmb7_43978;Psmd4_9599;Rbl2_39020;Lyn_9167;Ubc_36001;Ten1_38604;Rad21_33184;Tert_9999;Psmb2_34468;Psma6_43801;Nudc_39112;Tubb5_10105;Psmb10_9588;Babam1_53222;Psmd12_51584;Psmc2_53761;Prkcb_9566;Prkar2b_33052;Optn_49443;Dynll2_53767;Rps27a_32458	360664(0.2355);246294(0.2707);100912032(-0.1026)	550.055813	653.328	60.9401	276.2850507	563.053415	258.7088601	320.7535217	360.189	39.2889	164.3115558	329.8692986	153.4917292	1446.441348	1287.95	134.219	905.61519	1412.466528	866.8503833	17.5	813.0765			472.286;901.161;715.652;60.9401;819.51;683.52;832.57;394.157;307.437;739.909;83.4286;318.869;731.933;733.672;306.215;813.607;625.629;653.328;491.832;163.955;118.325;870.802;812.546	348.146;532.027;454.216;39.2889;445.51;395.301;504.741;320.94;234.832;291.941;48.9597;235.108;461.577;379.93;80.5359;496.903;411.452;425.136;260.819;69.4574;60.1701;520.151;360.189
R-RNO-194138	Signaling by VEGF	66	72	9	9	7	7	7	6	9	9	7	4	4	470	68	5253	0.28735	0.85173	0.52061	5.56	362513;313024;25589;25023	shb;wasf2;kdr;prkcb	Shb_42109;Wasf2_37935;Kdr_8956;Prkcb_9566		543.56125	528.731	491.832	56.99370495	526.8462929	35.61239197	312.68175	314.7745	260.819	40.70934673	318.5783018	43.12112754	1318.329	1225.13	967.406	378.5624392	1175.036008	254.8339122	2.5	577.613			530.275;527.187;624.951;491.832	315.028;360.359;314.521;260.819
R-RNO-198323	AKT phosphorylates targets in the cytosol	8	8	1	1	1	0	0	0	1	1	1	0	0	474	8	5313	0.50505	1	1	0
R-RNO-199418	Negative regulation of the PI3K/AKT network	83	85	9	9	8	9	8	8	8	9	7	5	5	469	80	5241	0.29416	0.83621	0.55179	5.88	84477;29348;29149;24890;116723	gab2;fgf7;strn;esr1;pip4k2a	Gab2_42171;Fgf7_43073;Strn_52238;Esr1_44963;AABR07028769.1_51853	24890(0.1439)	407.80466	513.169	67.7512	331.9938753	465.2441903	337.6815608	271.69952	277.434	42.2553	267.1207391	319.0945552	283.6851326	805.6784	979.757	170.148	560.4583121	866.4393662	545.1058591	3.5	688.5245			81.0541;846.272;67.7512;513.169;530.777	47.8233;698.531;42.2553;292.454;277.434
R-RNO-199991	Membrane Trafficking	374	387	39	39	27	35	36	33	39	39	39	21	21	453	366	4955	0.021293	0.98756	0.043181	5.43	89868;85238;84589;64159;64154;58842;50522;297995;29704;287427;25490;25388;25238;24932;24648;246294;140734;116717;116691;116561;100912032	sec16b;synj1;rab9a;sptan1;gosr2;preb;ubc;chmp5;pacsin1;trappc1;nedd8;arrb2;grk2;cd4;serpina1;optn;dynll2;trip10;cyth1;cltb;rps27a	Sec16b_38934;Synj1_40392;Rab9a_51037;Sptan1_9932;Gosr2_41476;Preb_37404;Ubc_36001;Chmp5_40804;Pacsin1_44452;Trappc1_51058;Nedd8_34519;Arrb2_40704;Grk2_35564;Cd4_38316;Serpina1_9807;Optn_49443;Dynll2_53767;Trip10_50233;Cyth1_8433;Cltb_50395;Rps27a_32458	246294(0.2707);116691(-0.1244);100912032(-0.1026)	474.9610619	500.882	16.3628	311.3727201	464.3361581	313.2278042	290.8372748	374.676	5.41257	209.541776	287.0806718	207.3986263	1159.953452	1049.64	85.9655	845.1879331	1102.366672	822.9669038	18.5	851.686			65.5533;654.413;500.882;46.8896;757.811;570.675;832.57;86.0774;481.66;684.482;499.627;140.097;894.338;97.5432;16.3628;118.325;870.802;493.039;783.245;567.244;812.546	41.163;335.111;374.676;32.0355;473.054;383.513;504.741;49.6561;400.616;439.813;377.812;64.6716;529.384;26.8502;5.41257;60.1701;520.151;90.0387;656.805;381.72;360.189
R-RNO-212436	Generic Transcription Pathway	409	439	63	62	47	57	53	52	62	63	60	33	33	441	406	4915	0.33778	0.72703	0.65121	7.52	85492;83803;83499;688869;681178;681024;65035;54322;50522;360776;360645;313867;29675;29673;293345;291983;288651;288588;287772;287608;287094;25591;25581;252934;252917;24890;24484;24377;116723;102556092;100912032;100362678;100188937	psmb7;prkab1;psmd4;cox6b1;pcgf5;ndufa4;nr1i3;cox6c;ubc;lamtor4;taco1;lrpprc;psmb2;psma6;taf10;psmb10;gtf2h3;polr2j;psmd12;supt4h1;zfp213;parp1;psmc2;cox5a;nr1d1;esr1;igfbp3;g6pd;pip4k2a;loc102556092;rps27a;epc1;cox7c	Psmb7_43978;Prkab1_9560;Psmd4_9599;Cox6b1_35413;Pcgf5_36796;Ndufa4_41395;Nr1i3_32602;Cox6c_42046;Ubc_36001;Lamtor4_37164;Taco1_48482;Lrpprc_42760;Psmb2_34468;Psma6_43801;Taf10_48773;Psmb10_9588;Gtf2h3_34422;Polr2j_42844;Psmd12_51584;Supt4h1_53512;Zfp213_46799;Parp1_9425;Psmc2_53761;Cox5a_51725;Nr1d1_81644,Nr1d1_81780;Esr1_44963;Igfbp3_8881;G6pd_8674;AABR07028769.1_51853;LOC102556092_47573;Rps27a_…	252917(0.4821);24890(0.1439);100912032(-0.1026)	477.8431727	529.057	26.8557	274.1288969	455.3177295	271.7392374	299.8885152	357.147	19.9267	179.8579413	282.9066037	177.6502755	1073.262567	945.214	40.5507	753.1889183	992.6298926	667.2586964	20.5	579.392			715.652;529.057;60.9401;483.167;793.894;904.482;539.895;576.398;832.57;108.838;883.805;328.704;83.4286;318.869;457.267;306.215;790.4;559.763;625.629;98.3515;762.074;71.4268;653.328;26.8557;640.838;513.169;522.881;582.386;530.777;72.3059;812.546;95.8741;487.038	454.216;361.364;39.2889;357.147;446.169;533.3;435.759;386.495;504.741;46.9609;525.276;242.881;48.9597;235.108;321.01;80.5359;487.128;377.79;411.452;28.0773;641.459;43.8642;425.136;19.9267;418.4405;292.454;268.261;389.606;277.434;44.0942;360.189;53.1937;338.604
R-RNO-2262752	Cellular responses to stress	309	329	57	56	40	53	49	48	57	57	54	29	29	445	300	5021	0.71039	0.36244	0.67817	8.81	94201;85492;83499;688869;681024;54322;50522;500034;361940;361810;361258;360776;360645;314638;313867;310538;29675;29673;29560;291983;287772;25581;252934;24360;24248;140734;116664;100912032;100188937	cdk4;psmb7;psmd4;cox6b1;ndufa4;cox6c;ubc;bmt2;pgrmc2;fkbp5;cul2;lamtor4;taco1;creb3l3;lrpprc;fnip2;psmb2;psma6;hif1a;psmb10;psmd12;psmc2;cox5a;fabp1;cat;dynll2;atp6v1f;rps27a;cox7c	Cdk4_8267;Psmb7_43978;Psmd4_9599;Cox6b1_35413;Ndufa4_41395;Cox6c_42046;Ubc_36001;Bmt2_36423;Pgrmc2_38619;Fkbp5_8650;Cul2_49857;Lamtor4_37164;Taco1_48482;Creb3l3_41148;Lrpprc_42760;Fnip2_36010,Fnip2_39943;Psmb2_34468;Psma6_43801;Hif1a_51548;Psmb10_9588;Psmd12_51584;Psmc2_53761;Cox5a_51725;Fabp1_33091;Cat_8206;Dynll2_53767;Atp6v1f_50146;Rps27a_32458;Cox7c_51688	100912032(-0.1026)	478.55345	557.62	26.8557	308.6202237	451.744533	315.2370792	299.3049138	360.189	19.9267	190.9766373	276.7485553	193.7925179	1117.502986	929.152	40.5507	911.406085	1041.538732	867.8791567	15.5	582.9645			901.161;715.652;60.9401;483.167;904.482;576.398;832.57;720.062;60.1334;589.531;676.586;108.838;883.805;430.01;328.704;61.483450000000005;83.4286;318.869;702.276;306.215;625.629;653.328;26.8557;45.7389;54.1809;870.802;557.62;812.546;487.038	532.027;454.216;39.2889;357.147;533.3;386.495;504.741;394.351;39.2577;445.047;480.989;46.9609;525.276;336.487;242.881;29.2889;48.9597;235.108;448.086;80.5359;411.452;425.136;19.9267;31.5307;35.7511;520.151;376.659;360.189;338.604
R-RNO-3700989	Transcriptional Regulation by TP53	175	183	32	32	24	29	27	27	31	32	31	18	18	456	165	5156	0.83445	0.23802	0.40944	9.84	83803;688869;681024;54322;50522;360776;360645;313867;293345;288651;288588;287608;252934;24484;24377;116723;100912032;100188937	prkab1;cox6b1;ndufa4;cox6c;ubc;lamtor4;taco1;lrpprc;taf10;gtf2h3;polr2j;supt4h1;cox5a;igfbp3;g6pd;pip4k2a;rps27a;cox7c	Prkab1_9560;Cox6b1_35413;Ndufa4_41395;Cox6c_42046;Ubc_36001;Lamtor4_37164;Taco1_48482;Lrpprc_42760;Taf10_48773;Gtf2h3_34422;Polr2j_42844;Supt4h1_53512;Cox5a_51725;Igfbp3_8881;G6pd_8674;AABR07028769.1_51853;Rps27a_32458;Cox7c_51688	100912032(-0.1026)	528.6270111	529.917	26.8557	263.137872	464.8091905	274.3557868	323.6772722	358.668	19.9267	158.5525494	280.5418259	166.7581088	1215.04215	1018.7745	40.5507	818.9128896	1005.63621	719.251839	8.5	529.917			529.057;483.167;904.482;576.398;832.57;108.838;883.805;328.704;457.267;790.4;559.763;98.3515;26.8557;522.881;582.386;530.777;812.546;487.038	361.364;357.147;533.3;386.495;504.741;46.9609;525.276;242.881;321.01;487.128;377.79;28.0773;19.9267;268.261;389.606;277.434;360.189;338.604
R-RNO-372790	Signaling by GPCR	450	465	36	36	30	33	31	31	32	36	33	21	21	453	444	4877	9.21E-04	0.99955	0.0019057	4.52	85385;56813;54297;497078;360918;316137;308776;305795;298062;29254;287910;287537;25725;25388;25238;25029;24953;24925;24679;24627;192649	shc1;pth1r;rgs8;xk;pf4;adgre1;pde8a;abhd6;plppr1;mgll;ccl6;abr;prkar1a;arrb2;grk2;calcrl;gcgr;adrb1;prkar2b;pde4d;prokr2	Shc1_9825;Pth1r_49335;Rgs8_41385;Xk_38759;Pf4_32963;Adgre1_43998,Adgre1_8558;Pde8a_36087;Abhd6_7951;Plppr1_51274;Mgll_9227;Ccl6_32398;Abr_53368;Prkar1a_44977;Arrb2_40704;Grk2_35564;Calcrl_49927;Gcgr_43276;Adrb1_53467;Prkar2b_33052;Pde4d_37217;Prokr2_53129	24627(-0.2593)	500.2545929	614.972	33.5166	326.0506686	519.8228615	317.0553815	325.1880705	402.789	9.35728	227.1398321	341.9459398	223.3967356	1271.6295	1076.56	110.614	862.6936166	1290.354061	835.1168897					762.111;111.291;621.186;692.323;891.742;82.78805;33.5166;523.226;608.281;260.432;76.3905;747.673;821.499;140.097;894.338;818.443;662.861;614.972;163.955;66.9573;911.264	434.231;58.2144;511.116;563.261;528.349;48.5196;9.35728;358.187;402.789;195.513;45.9844;468.59;501.936;64.6716;529.384;498.916;429.63;308.115;69.4574;42.0358;760.692
R-RNO-388396	GPCR downstream signalling	368	380	28	28	22	27	25	25	25	28	25	15	15	459	365	4956	5.38E-04	0.99977	9.45E-04	3.95	85385;54297;360918;308776;305795;29254;287910;287537;25725;25388;25238;24953;24679;24627;192649	shc1;rgs8;pf4;pde8a;abhd6;mgll;ccl6;abr;prkar1a;arrb2;grk2;gcgr;prkar2b;pde4d;prokr2	Shc1_9825;Rgs8_41385;Pf4_32963;Pde8a_36087;Abhd6_7951;Mgll_9227;Ccl6_32398;Abr_53368;Prkar1a_44977;Arrb2_40704;Grk2_35564;Gcgr_43276;Prkar2b_33052;Pde4d_37217;Prokr2_53129	24627(-0.2593)	505.1498933	621.186	33.5166	341.9781108	497.0997297	343.4398003	329.9422987	429.63	9.35728	237.6247245	327.2841016	240.6713918	1301.382067	1076.56	110.614	930.7539534	1283.617062	915.3555068					762.111;621.186;891.742;33.5166;523.226;260.432;76.3905;747.673;821.499;140.097;894.338;662.861;163.955;66.9573;911.264	434.231;511.116;528.349;9.35728;358.187;195.513;45.9844;468.59;501.936;64.6716;529.384;429.63;69.4574;42.0358;760.692
R-RNO-388841	Costimulation by the CD28 family	43	48	5	5	4	4	4	4	4	5	4	2	2	472	46	5275	0.23552	0.91311	0.43094	4.17	81515;24932	lyn;cd4	Lyn_9167;Cd4_38316		390.5316	390.5316	97.5432	414.3481689	218.7209928	335.6287169	211.0756	211.0756	26.8502	260.5340592	103.0444362	211.0368008	1010.2895	1010.2895	227.639	1106.834952	551.3373448	896.5542085					683.52;97.5432	395.301;26.8502
R-RNO-389356	CD28 co-stimulation	25	26	3	3	2	2	2	2	3	3	2	1	1	473	25	5296	0.36001	0.89179	0.71894	3.85	81515	lyn	Lyn_9167		683.52	683.52	683.52		683.52		395.301	395.301	395.301		395.301		1792.94	1792.94	1792.94		1792.94						683.52	395.301
R-RNO-389357	CD28 dependent PI3K/Akt signaling	18	18	1	1	0	1	1	1	1	1	1	0	0	474	18	5303	0.21473	1	0.39281	0
R-RNO-389513	CTLA4 inhibitory signaling	15	17	2	2	2	2	2	2	1	2	2	1	1	473	16	5305	0.58923	0.76608	1	5.88	81515	lyn	Lyn_9167		683.52	683.52	683.52		683.52		395.301	395.301	395.301		395.301		1792.94	1792.94	1792.94		1792.94		0	683.52			683.52	395.301
R-RNO-392451	G beta:gamma signalling through PI3Kgamma	14	17	1	1	0	1	1	1	1	1	0	0	0	474	17	5304	0.23392	1	0.3913	0
R-RNO-397795	G-protein beta:gamma signalling	17	20	2	2	1	1	1	1	2	2	0	0	0	474	20	5301	0.18094	1	0.40236	0
R-RNO-4420097	VEGFA-VEGFR2 Pathway	59	65	7	7	5	6	6	6	7	7	5	4	4	470	61	5260	0.37638	0.79029	0.81834	6.15	362513;313024;25589;25023	shb;wasf2;kdr;prkcb	Shb_42109;Wasf2_37935;Kdr_8956;Prkcb_9566		543.56125	528.731	491.832	56.99370495	526.8462929	35.61239197	312.68175	314.7745	260.819	40.70934673	318.5783018	43.12112754	1318.329	1225.13	967.406	378.5624392	1175.036008	254.8339122	2.5	577.613			530.275;527.187;624.951;491.832	315.028;360.359;314.521;260.819
R-RNO-453279	Mitotic G1 phase and G1/S transition	86	95	21	21	16	20	20	19	20	21	20	12	12	462	83	5238	0.95556	0.085243	0.12708	12.63	94201;85492;83499;81758;81515;50522;29675;29673;291983;287772;25581;100912032	cdk4;psmb7;psmd4;rbl2;lyn;ubc;psmb2;psma6;psmb10;psmd12;psmc2;rps27a	Cdk4_8267;Psmb7_43978;Psmd4_9599;Rbl2_39020;Lyn_9167;Ubc_36001;Psmb2_34468;Psma6_43801;Psmb10_9588;Psmd12_51584;Psmc2_53761;Rps27a_32458	100912032(-0.1026)	567.780725	668.424	60.9401	297.3088024	615.3183409	278.7097041	327.705375	403.3765	39.2889	179.8111693	354.4238332	173.9729267	1390.447583	1341.605	134.219	924.2608392	1443.296426	859.9513159	3.5	472.249	8.5	816.028	901.161;715.652;60.9401;819.51;683.52;832.57;83.4286;318.869;306.215;625.629;653.328;812.546	532.027;454.216;39.2889;445.51;395.301;504.741;48.9597;235.108;80.5359;411.452;425.136;360.189
R-RNO-5218920	VEGFR2 mediated vascular permeability	18	21	2	2	1	1	1	1	2	2	1	0	0	474	21	5300	0.16609	1	0.40991	0
R-RNO-5357801	Programmed Cell Death	86	91	12	12	8	11	11	11	12	12	12	7	7	467	84	5237	0.52976	0.62417	1	7.69	83502;64159;50522;25402;246142;140734;100912032	cdh1;sptan1;ubc;casp3;bmf;dynll2;rps27a	Cdh1_8262;Sptan1_9932;Ubc_36001;Casp3_8201;Bmf_8152;Dynll2_53767;Rps27a_32458	100912032(-0.1026)	507.3856571	812.546	44.5898	421.6881542	436.1211337	420.0758601	287.5608571	360.189	30.7906	240.9180498	239.937849	231.9005535	1275.055871	935.807	79.4096	1208.254801	996.3701107	1106.818375	3.5	822.558			44.5898;46.8896;832.57;864.112;80.1902;870.802;812.546	30.7906;32.0355;504.741;517.492;47.5269;520.151;360.189
R-RNO-5628897	TP53 Regulates Metabolic Genes	51	55	16	16	11	16	15	15	16	16	15	10	10	464	45	5276	0.99572	0.012494	0.012494	18.18	83803;688869;681024;54322;360776;360645;313867;252934;24377;100188937	prkab1;cox6b1;ndufa4;cox6c;lamtor4;taco1;lrpprc;cox5a;g6pd;cox7c	Prkab1_9560;Cox6b1_35413;Ndufa4_41395;Cox6c_42046;Lamtor4_37164;Taco1_48482;Lrpprc_42760;Cox5a_51725;G6pd_8674;Cox7c_51688		491.07307	508.0475	26.8557	284.8489666	401.1592	278.2159199	320.15606	359.2555	19.9267	173.4871521	263.9680779	180.6026644	1162.21557	916.1125	40.5507	946.8036636	912.6409856	781.1626427	1.5	218.771	4.5	508.0475	529.057;483.167;904.482;576.398;108.838;883.805;328.704;26.8557;582.386;487.038	361.364;357.147;533.3;386.495;46.9609;525.276;242.881;19.9267;389.606;338.604
R-RNO-5633007	Regulation of TP53 Activity	96	98	11	11	8	9	9	9	10	11	11	5	5	469	93	5228	0.17588	0.91259	0.35118	5.1	83803;50522;293345;116723;100912032	prkab1;ubc;taf10;pip4k2a;rps27a	Prkab1_9560;Ubc_36001;Taf10_48773;AABR07028769.1_51853;Rps27a_32458	100912032(-0.1026)	632.4434	530.777	457.267	176.2095189	633.6339179	177.7795818	364.9476	360.189	277.434	85.39148673	358.5962611	84.49687234	1287.8686	972.739	781.427	635.8568837	1271.122565	616.8374183	3.5	822.558			529.057;832.57;457.267;530.777;812.546	361.364;504.741;321.01;277.434;360.189
R-RNO-5653656	Vesicle-mediated transport	392	406	48	48	34	40	42	38	48	48	48	24	24	450	382	4939	0.04652	0.9703	0.090628	5.91	89868;85238;84589;64159;64154;58842;50522;367391;362862;312701;297995;29704;287427;25490;25388;25238;24932;24648;246294;140734;116717;116691;116561;100912032	sec16b;synj1;rab9a;sptan1;gosr2;preb;ubc;marco;hsp90b1;cd163;chmp5;pacsin1;trappc1;nedd8;arrb2;grk2;cd4;serpina1;optn;dynll2;trip10;cyth1;cltb;rps27a	Sec16b_38934;Synj1_40392;Rab9a_51037;Sptan1_9932;Gosr2_41476;Preb_37404;Ubc_36001;Marco_51748;Hsp90b1_46330;Cd163_51333;Chmp5_40804;Pacsin1_44452;Trappc1_51058;Nedd8_34519;Arrb2_40704;Grk2_35564;Cd4_38316;Serpina1_9807;Optn_49443;Dynll2_53767;Trip10_50233;Cyth1_8433;Cltb_50395;Rps27a_32458	246294(0.2707);116691(-0.1244);100912032(-0.1026)	475.1323292	534.063	16.3628	311.4583473	476.801516	312.3684259	288.1245238	371.5875	5.41257	204.7836464	289.6040255	202.0638769	1189.934283	1063.1	84.8703	891.9655681	1180.190648	889.4114799	19.5	797.8955			65.5533;654.413;500.882;46.8896;757.811;570.675;832.57;778.274;604.041;46.6786;86.0774;481.66;684.482;499.627;140.097;894.338;97.5432;16.3628;118.325;870.802;493.039;783.245;567.244;812.546	41.163;335.111;374.676;32.0355;473.054;383.513;504.741;368.499;406.983;31.9238;49.6561;400.616;439.813;377.812;64.6716;529.384;26.8502;5.41257;60.1701;520.151;90.0387;656.805;381.72;360.189
R-RNO-6804757	Regulation of TP53 Degradation	24	26	5	5	4	4	4	4	4	5	5	2	2	472	24	5297	0.64107	0.63999	1	7.69	50522;100912032	ubc;rps27a	Ubc_36001;Rps27a_32458	100912032(-0.1026)	822.558	822.558	812.546	14.15910619	821.3756213	14.06002309	432.465	432.465	360.189	102.2136994	423.9294823	101.4984248	1642.1035	1642.1035	935.807	998.8540894	1558.692599	991.8642725	0.5	822.558			832.57;812.546	504.741;360.189
R-RNO-6804758	Regulation of TP53 Activity through Acetylation	17	17	1	1	1	1	1	1	1	1	1	1	1	473	16	5305	0.58923	0.76608	1	5.88	116723	pip4k2a	AABR07028769.1_51853		530.777	530.777	530.777		530.777		277.434	277.434	277.434		277.434		1400.97	1400.97	1400.97		1400.97		0	530.777			530.777	277.434
R-RNO-6804759	Regulation of TP53 Activity through Association with Co-factors	12	12	1	1	0	1	1	1	1	1	1	0	0	474	12	5309	0.35879	1	0.61567	0
R-RNO-6806003	Regulation of TP53 Expression and Degradation	24	26	5	5	4	4	4	4	4	5	5	2	2	472	24	5297	0.64107	0.63999	1	7.69	50522;100912032	ubc;rps27a	Ubc_36001;Rps27a_32458	100912032(-0.1026)	822.558	822.558	812.546	14.15910619	821.3756213	14.06002309	432.465	432.465	360.189	102.2136994	423.9294823	101.4984248	1642.1035	1642.1035	935.807	998.8540894	1558.692599	991.8642725	0.5	822.558			832.57;812.546	504.741;360.189
R-RNO-6807070	PTEN Regulation	60	67	19	19	13	19	19	18	19	19	18	11	11	463	56	5265	0.99265	0.018911	0.022088	16.42	85492;83499;50522;360776;29675;29673;291999;291983;287772;25581;100912032	psmb7;psmd4;ubc;lamtor4;psmb2;psma6;wwp2;psmb10;psmd12;psmc2;rps27a	Psmb7_43978;Psmd4_9599;Ubc_36001;Lamtor4_37164;Psmb2_34468;Psma6_43801;Wwp2_47282;Psmb10_9588;Psmd12_51584;Psmc2_53761;Rps27a_32458	100912032(-0.1026)	412.2422545	318.869	16.6491	321.352185	445.1361955	332.4006089	237.3206173	235.108	3.93939	197.2908064	253.2669975	204.3167769	907.2610909	787.692	134.219	704.5592437	988.7070896	699.3286733	2.5	96.1333	5.5	472.249	715.652;60.9401;832.57;108.838;83.4286;318.869;16.6491;306.215;625.629;653.328;812.546	454.216;39.2889;504.741;46.9609;48.9597;235.108;3.93939;80.5359;411.452;425.136;360.189
R-RNO-69202	Cyclin E associated events during G1/S transition	43	48	17	17	13	16	16	15	17	17	16	10	10	464	38	5283	0.99864	0.0046741	0.0046741	20.83	94201;85492;83499;50522;29675;29673;291983;287772;25581;100912032	cdk4;psmb7;psmd4;ubc;psmb2;psma6;psmb10;psmd12;psmc2;rps27a	Cdk4_8267;Psmb7_43978;Psmd4_9599;Ubc_36001;Psmb2_34468;Psma6_43801;Psmb10_9588;Psmd12_51584;Psmc2_53761;Rps27a_32458	100912032(-0.1026)	531.03387	639.4785	60.9401	313.0586106	604.910766	287.2737806	309.16535	385.8205	39.2889	192.5755838	349.472948	180.3958625	1220.8591	1111.8785	134.219	899.0348196	1381.974472	853.1686446	1.5	194.8218	3.5	472.249	901.161;715.652;60.9401;832.57;83.4286;318.869;306.215;625.629;653.328;812.546	532.027;454.216;39.2889;504.741;48.9597;235.108;80.5359;411.452;425.136;360.189
R-RNO-69206	G1/S Transition	68	76	18	18	14	17	17	16	17	18	17	10	10	464	66	5255	0.95639	0.089134	0.1345	13.16	94201;85492;83499;50522;29675;29673;291983;287772;25581;100912032	cdk4;psmb7;psmd4;ubc;psmb2;psma6;psmb10;psmd12;psmc2;rps27a	Cdk4_8267;Psmb7_43978;Psmd4_9599;Ubc_36001;Psmb2_34468;Psma6_43801;Psmb10_9588;Psmd12_51584;Psmc2_53761;Rps27a_32458	100912032(-0.1026)	531.03387	639.4785	60.9401	313.0586106	604.910766	287.2737806	309.16535	385.8205	39.2889	192.5755838	349.472948	180.3958625	1220.8591	1111.8785	134.219	899.0348196	1381.974472	853.1686446	2.5	312.542	6.5	764.099	901.161;715.652;60.9401;832.57;83.4286;318.869;306.215;625.629;653.328;812.546	532.027;454.216;39.2889;504.741;48.9597;235.108;80.5359;411.452;425.136;360.189
R-RNO-69242	S Phase	93	99	18	18	14	17	17	16	18	18	17	11	11	463	88	5233	0.89212	0.18373	0.26682	11.11	94201;85492;83499;50522;314949;29675;29673;291983;287772;25581;100912032	cdk4;psmb7;psmd4;ubc;rad21;psmb2;psma6;psmb10;psmd12;psmc2;rps27a	Cdk4_8267;Psmb7_43978;Psmd4_9599;Ubc_36001;Rad21_33184;Psmb2_34468;Psma6_43801;Psmb10_9588;Psmd12_51584;Psmc2_53761;Rps27a_32458	100912032(-0.1026)	510.7068818	625.629	60.9401	304.5491343	563.1151779	286.3156918	302.4077727	360.189	39.2889	184.0628515	333.3656928	171.5706256	1149.723364	935.807	134.219	884.9296407	1249.39582	858.8640565	3.5	313.153	8.5	822.558	901.161;715.652;60.9401;832.57;307.437;83.4286;318.869;306.215;625.629;653.328;812.546	532.027;454.216;39.2889;504.741;234.832;48.9597;235.108;80.5359;411.452;425.136;360.189
R-RNO-69278	Cell Cycle, Mitotic	285	305	34	34	25	33	32	31	33	34	33	20	20	454	285	5036	0.17027	0.88131	0.33395	6.56	94266;94201;85492;83499;81758;81515;50522;314949;29675;29673;29648;29214;291983;287772;25581;25023;24679;246294;140734;100912032	rps27;cdk4;psmb7;psmd4;rbl2;lyn;ubc;rad21;psmb2;psma6;nudc;tubb5;psmb10;psmd12;psmc2;prkcb;prkar2b;optn;dynll2;rps27a	Rps27_43025;Cdk4_8267;Psmb7_43978;Psmd4_9599;Rbl2_39020;Lyn_9167;Ubc_36001;Rad21_33184;Psmb2_34468;Psma6_43801;Nudc_39112;Tubb5_10105;Psmb10_9588;Psmd12_51584;Psmc2_53761;Prkcb_9566;Prkar2b_33052;Optn_49443;Dynll2_53767;Rps27a_32458	246294(0.2707);100912032(-0.1026)	535.180535	639.4785	60.9401	285.1686542	556.2879899	265.9808425	313.37735	370.0595	39.2889	171.8345791	329.7829448	160.6216558	1375.08465	1265.865	134.219	855.547585	1346.888787	797.7520315	14.5	773.109			472.286;901.161;715.652;60.9401;819.51;683.52;832.57;307.437;83.4286;318.869;731.933;733.672;306.215;625.629;653.328;491.832;163.955;118.325;870.802;812.546	348.146;532.027;454.216;39.2889;445.51;395.301;504.741;234.832;48.9597;235.108;461.577;379.93;80.5359;411.452;425.136;260.819;69.4574;60.1701;520.151;360.189
R-RNO-69656	Cyclin A:Cdk2-associated events at S phase entry	45	50	17	17	13	16	16	15	17	17	16	10	10	464	40	5281	0.99806	0.0063348	0.0063348	20	94201;85492;83499;50522;29675;29673;291983;287772;25581;100912032	cdk4;psmb7;psmd4;ubc;psmb2;psma6;psmb10;psmd12;psmc2;rps27a	Cdk4_8267;Psmb7_43978;Psmd4_9599;Ubc_36001;Psmb2_34468;Psma6_43801;Psmb10_9588;Psmd12_51584;Psmc2_53761;Rps27a_32458	100912032(-0.1026)	531.03387	639.4785	60.9401	313.0586106	604.910766	287.2737806	309.16535	385.8205	39.2889	192.5755838	349.472948	180.3958625	1220.8591	1111.8785	134.219	899.0348196	1381.974472	853.1686446	1.5	194.8218	4	625.629	901.161;715.652;60.9401;832.57;83.4286;318.869;306.215;625.629;653.328;812.546	532.027;454.216;39.2889;504.741;48.9597;235.108;80.5359;411.452;425.136;360.189
R-RNO-73857	RNA Polymerase II Transcription	478	511	73	72	55	67	63	62	72	73	70	41	41	433	470	4851	0.48773	0.57949	1	8.02	85492;83803;83499;81673;688869;681178;681024;65035;54322;50522;363227;362819;362813;360776;360645;313867;298688;298681;29675;29673;295284;293345;291983;288651;288588;287772;287608;287094;25591;25581;252934;252917;24890;24484;24377;116723;114612;102556092;100912032;100362678;100188937	psmb7;prkab1;psmd4;gtf2b;cox6b1;pcgf5;ndufa4;nr1i3;cox6c;ubc;nabp1;sarnp;nabp2;lamtor4;taco1;lrpprc;ints11;ssu72;psmb2;psma6;rbm8a;taf10;psmb10;gtf2h3;polr2j;psmd12;supt4h1;zfp213;parp1;psmc2;cox5a;nr1d1;esr1;igfbp3;g6pd;pip4k2a;ddx39b;loc102556092;rps27a;epc1;cox7c	Psmb7_43978;Prkab1_9560;Psmd4_9599;Gtf2b_39052;Cox6b1_35413;Pcgf5_36796;Ndufa4_41395;Nr1i3_32602;Cox6c_42046;Ubc_36001;Nabp1_36779;Sarnp_36428;Nabp2_37504;Lamtor4_37164;Taco1_48482;Lrpprc_42760;Ints11_34838;Ssu72_49960;Psmb2_34468;Psma6_43801;Rbm8a_36435;Taf10_48773;Psmb10_9588;Gtf2h3_34422;Polr2j_42844;Psmd12_51584;Supt4h1_53512;Zfp213_46799;Parp1_9425;Psmc2_53761;Cox5a_51725;Nr1d1_81644,Nr1d1_8…	252917(0.4821);24890(0.1439);100912032(-0.1026)	449.9797098	513.169	26.8557	267.8673034	445.1668196	261.5555754	284.9839171	352.52	19.9267	177.4315947	279.3701314	172.5959804	1016.485554	935.807	40.5507	695.2960232	967.0295621	624.3000275	24.5	549.829			715.652;529.057;60.9401;563.738;483.167;793.894;904.482;539.895;576.398;832.57;206.077;91.9704;512.896;108.838;883.805;328.704;126.343;580.807;83.4286;318.869;114.93;457.267;306.215;790.4;559.763;625.629;98.3515;762.074;71.4268;653.328;26.8557;640.838;513.169;522.881;582.386;530.777;483.582;72.3059;812.546;95.8741;487.038	454.216;361.364;39.2889;379.881;357.147;446.169;533.3;435.759;386.495;504.741;116.041;51.8868;352.52;46.9609;525.276;242.881;61.3925;388.774;48.9597;235.108;59.3803;321.01;80.5359;487.128;377.79;411.452;28.0773;641.459;43.8642;425.136;19.9267;418.4405;292.454;268.261;389.606;277.434;378.144;44.0942;360.189;53.1937;338.604
R-RNO-74160	Gene expression (Transcription)	552	590	80	79	60	73	69	68	79	80	77	45	45	429	545	4776	0.3362	0.72049	0.6917	7.63	85492;83803;83499;81673;688869;681178;681024;65035;64028;54322;50522;363227;362819;362813;360776;360645;316810;313867;313245;310685;298688;298681;29675;29673;295284;293345;291983;288651;288588;287772;287608;287094;25591;25581;252934;252917;24890;24484;24377;116723;114612;102556092;100912032;100362678;100188937	psmb7;prkab1;psmd4;gtf2b;cox6b1;pcgf5;ndufa4;nr1i3;tsnax;cox6c;ubc;nabp1;sarnp;nabp2;lamtor4;taco1;gtf3c3;lrpprc;polr1e;polr3c;ints11;ssu72;psmb2;psma6;rbm8a;taf10;psmb10;gtf2h3;polr2j;psmd12;supt4h1;zfp213;parp1;psmc2;cox5a;nr1d1;esr1;igfbp3;g6pd;pip4k2a;ddx39b;loc102556092;rps27a;epc1;cox7c	Psmb7_43978;Prkab1_9560;Psmd4_9599;Gtf2b_39052;Cox6b1_35413;Pcgf5_36796;Ndufa4_41395;Nr1i3_32602;Tsnax_47052;Cox6c_42046;Ubc_36001;Nabp1_36779;Sarnp_36428;Nabp2_37504;Lamtor4_37164;Taco1_48482;Gtf3c3_35559;Lrpprc_42760;Polr1e_50726;Polr3c_41810;Ints11_34838;Ssu72_49960;Psmb2_34468;Psma6_43801;Rbm8a_36435;Taf10_48773;Psmb10_9588;Gtf2h3_34422;Polr2j_42844;Psmd12_51584;Supt4h1_53512;Zfp213_46799;Par…	252917(0.4821);24890(0.1439);100912032(-0.1026)	454.8868022	522.881	26.8557	264.4469092	458.4382306	257.3483279	289.9420222	357.147	19.9267	176.9249168	291.2084459	172.607256	1010.544993	945.214	40.5507	680.3202238	980.4993195	607.7187286	28.5	578.6025			715.652;529.057;60.9401;563.738;483.167;793.894;904.482;539.895;125.599;576.398;832.57;206.077;91.9704;512.896;108.838;883.805;632.256;328.704;674.331;588.552;126.343;580.807;83.4286;318.869;114.93;457.267;306.215;790.4;559.763;625.629;98.3515;762.074;71.4268;653.328;26.8557;640.838;513.169;522.881;582.386;530.777;483.582;72.3059;812.546;95.8741;487.038	454.216;361.364;39.2889;379.881;357.147;446.169;533.3;435.759;62.2004;386.495;504.741;116.041;51.8868;352.52;46.9609;525.276;473.056;242.881;435.032;392.762;61.3925;388.774;48.9597;235.108;59.3803;321.01;80.5359;487.128;377.79;411.452;28.0773;641.459;43.8642;425.136;19.9267;418.4405;292.454;268.261;389.606;277.434;378.144;44.0942;360.189;53.1937;338.604
R-RNO-8863795	Downregulation of ERBB2 signaling	18	19	2	2	2	2	2	2	2	2	2	2	2	472	17	5304	0.80054	0.46814	0.66525	10.53	50522;100912032	ubc;rps27a	Ubc_36001;Rps27a_32458	100912032(-0.1026)	822.558	822.558	812.546	14.15910619	821.3756213	14.06002309	432.465	432.465	360.189	102.2136994	423.9294823	101.4984248	1642.1035	1642.1035	935.807	998.8540894	1558.692599	991.8642725	0	812.546	0.5	822.558	832.57;812.546	504.741;360.189
R-RNO-8876198	RAB GEFs exchange GTP for GDP on RABs	60	63	7	7	4	7	5	5	7	7	7	2	2	472	61	5260	0.10102	0.97003	0.2408	3.17	84589;287427	rab9a;trappc1	Rab9a_51037;Trappc1_51058		592.682	592.682	500.882	129.824805	547.8601528	113.2982084	407.2445	407.2445	374.676	46.05881441	391.3427535	40.19556318	1149.612	1149.612	775.434	529.1676023	966.9175649	461.8049784					500.882;684.482	374.676;439.813
R-RNO-8939211	ESR-mediated signaling	82	90	10	10	9	9	9	9	10	10	9	7	7	467	83	5238	0.54243	0.61233	1	7.78	85385;84424;363425;361810;29149;288588;24890	shc1;tle3;cav2;fkbp5;strn;polr2j;esr1	Shc1_9825;Tle3_36413;Cav2_50950;Fkbp5_8650;Strn_52238;Polr2j_42844;Esr1_44963	24890(0.1439)	493.9162571	559.763	29.5876	336.1527192	398.0932508	342.0068916	306.7231286	377.79	10.1946	206.2914705	244.4504116	210.5477922	1276.058314	1064.81	98.6582	1121.73573	1012.013079	1044.267401	3.5	574.647			762.111;935.501;29.5876;589.531;67.7512;559.763;513.169	434.231;545.09;10.1946;445.047;42.2553;377.79;292.454
R-RNO-8948751	Regulation of PTEN stability and activity	41	47	17	17	12	17	17	16	17	17	16	10	10	464	37	5284	0.99887	0.0039837	0.0039837	21.28	85492;83499;50522;29675;29673;291999;291983;287772;25581;100912032	psmb7;psmd4;ubc;psmb2;psma6;wwp2;psmb10;psmd12;psmc2;rps27a	Psmb7_43978;Psmd4_9599;Ubc_36001;Psmb2_34468;Psma6_43801;Wwp2_47282;Psmb10_9588;Psmd12_51584;Psmc2_53761;Rps27a_32458	100912032(-0.1026)	442.58268	472.249	16.6491	321.6990851	499.8416256	325.5678976	256.356589	297.6485	3.93939	197.0268224	286.8266893	200.2050262	944.6847	861.7495	134.219	731.055505	1062.832628	728.5077386	1.5	72.18435	3.5	312.542	715.652;60.9401;832.57;83.4286;318.869;16.6491;306.215;625.629;653.328;812.546	454.216;39.2889;504.741;48.9597;235.108;3.93939;80.5359;411.452;425.136;360.189
R-RNO-8953897	Cellular responses to stimuli	310	331	57	56	40	53	49	48	57	57	54	29	29	445	302	5019	0.69848	0.37536	0.67934	8.76	94201;85492;83499;688869;681024;54322;50522;500034;361940;361810;361258;360776;360645;314638;313867;310538;29675;29673;29560;291983;287772;25581;252934;24360;24248;140734;116664;100912032;100188937	cdk4;psmb7;psmd4;cox6b1;ndufa4;cox6c;ubc;bmt2;pgrmc2;fkbp5;cul2;lamtor4;taco1;creb3l3;lrpprc;fnip2;psmb2;psma6;hif1a;psmb10;psmd12;psmc2;cox5a;fabp1;cat;dynll2;atp6v1f;rps27a;cox7c	Cdk4_8267;Psmb7_43978;Psmd4_9599;Cox6b1_35413;Ndufa4_41395;Cox6c_42046;Ubc_36001;Bmt2_36423;Pgrmc2_38619;Fkbp5_8650;Cul2_49857;Lamtor4_37164;Taco1_48482;Creb3l3_41148;Lrpprc_42760;Fnip2_36010,Fnip2_39943;Psmb2_34468;Psma6_43801;Hif1a_51548;Psmb10_9588;Psmd12_51584;Psmc2_53761;Cox5a_51725;Fabp1_33091;Cat_8206;Dynll2_53767;Atp6v1f_50146;Rps27a_32458;Cox7c_51688	100912032(-0.1026)	478.55345	557.62	26.8557	308.6202237	451.744533	315.2370792	299.3049138	360.189	19.9267	190.9766373	276.7485553	193.7925179	1117.502986	929.152	40.5507	911.406085	1041.538732	867.8791567	15.5	582.9645			901.161;715.652;60.9401;483.167;904.482;576.398;832.57;720.062;60.1334;589.531;676.586;108.838;883.805;430.01;328.704;61.483450000000005;83.4286;318.869;702.276;306.215;625.629;653.328;26.8557;45.7389;54.1809;870.802;557.62;812.546;487.038	532.027;454.216;39.2889;357.147;533.3;386.495;504.741;394.351;39.2577;445.047;480.989;46.9609;525.276;336.487;242.881;29.2889;48.9597;235.108;448.086;80.5359;411.452;425.136;19.9267;31.5307;35.7511;520.151;376.659;360.189;338.604
R-RNO-9006925	Intracellular signaling by second messengers	171	182	33	33	25	32	31	30	32	33	30	19	19	455	163	5158	0.8945	0.15977	0.26973	10.44	85492;84477;83499;50522;360776;29675;29673;29348;291999;291983;29149;287772;25725;25581;25238;24890;24679;116723;100912032	psmb7;gab2;psmd4;ubc;lamtor4;psmb2;psma6;fgf7;wwp2;psmb10;strn;psmd12;prkar1a;psmc2;grk2;esr1;prkar2b;pip4k2a;rps27a	Psmb7_43978;Gab2_42171;Psmd4_9599;Ubc_36001;Lamtor4_37164;Psmb2_34468;Psma6_43801;Fgf7_43073;Wwp2_47282;Psmb10_9588;Strn_52238;Psmd12_51584;Prkar1a_44977;Psmc2_53761;Grk2_35564;Esr1_44963;Prkar2b_33052;AABR07028769.1_51853;Rps27a_32458	24890(0.1439);100912032(-0.1026)	444.9200053	513.169	16.6491	326.1659037	495.8486045	331.0427674	266.8316732	277.434	3.93939	216.9886529	299.7966552	225.0962434	1055.283158	935.807	134.219	801.4509089	1162.105416	809.8169087	8.5	416.019	17.5	870.305	715.652;81.0541;60.9401;832.57;108.838;83.4286;318.869;846.272;16.6491;306.215;67.7512;625.629;821.499;653.328;894.338;513.169;163.955;530.777;812.546	454.216;47.8233;39.2889;504.741;46.9609;48.9597;235.108;698.531;3.93939;80.5359;42.2553;411.452;501.936;425.136;529.384;292.454;69.4574;277.434;360.189
R-RNO-9006931	Signaling by Nuclear Receptors	116	125	17	17	14	16	16	16	17	17	16	12	12	462	113	5208	0.77957	0.32387	0.51016	9.6	89813;85385;84424;363425;361810;29149;288588;266686;25757;25756;24890;24188	pdk4;shc1;tle3;cav2;fkbp5;strn;polr2j;dhrs4;cpt1a;cpt1b;esr1;aldh1a1	Pdk4_41021;Shc1_9825;Tle3_36413;Cav2_50950;Fkbp5_8650;Strn_52238;Polr2j_42844;Dhrs4_37920;Cpt1a_52866;Cpt1b_8373;Esr1_44963;Aldh1a1_8022	24890(0.1439)	389.536	349.0105	29.5876	289.5288452	306.8371185	257.421225	255.7649667	253.8555	10.1946	176.5747905	204.6003017	160.3342391	894.9441833	484.964	98.6582	956.2499762	658.2047176	782.4879988	5.5	349.0105			225.809;762.111;935.501;29.5876;589.531;67.7512;559.763;225.82;408.809;289.212;513.169;67.3682	171.145;434.231;545.09;10.1946;445.047;42.2553;377.79;171.155;328.381;215.257;292.454;36.1797
R-RNO-9006934	Signaling by Receptor Tyrosine Kinases	285	300	32	32	23	28	29	27	31	32	30	17	17	457	283	5038	0.058727	0.96451	0.12857	5.67	85385;84477;81737;81515;50522;362513;360406;313024;29348;288588;25589;25507;25023;24924;24890;116664;100912032	shc1;gab2;ntf3;lyn;ubc;shb;ptprf;wasf2;fgf7;polr2j;kdr;pcsk6;prkcb;ptn;esr1;atp6v1f;rps27a	Shc1_9825;Gab2_42171;Ntf3_43778;Lyn_9167;Ubc_36001;Shb_42109;Ptprf_9621;Wasf2_37935;Fgf7_43073;Polr2j_42844;Kdr_8956;Pcsk6_9443;Prkcb_9566;Ptn_39352;Esr1_44963;Atp6v1f_50146;Rps27a_32458	24890(0.1439);100912032(-0.1026)	585.2447465	559.763	7.04659	246.8123352	599.0686334	214.1719296	357.1254418	360.359	2.57521	163.263448	376.7533339	154.2787956	1347.7484	1206.48	31.7538	802.1667631	1241.594019	647.9479638	14	832.57			762.111;81.0541;526.596;683.52;832.57;530.275;640.795;527.187;846.272;559.763;624.951;7.04659;491.832;951.853;513.169;557.62;812.546	434.231;47.8233;360.024;395.301;504.741;315.028;418.91;360.359;698.531;377.79;314.521;2.57521;260.819;551.177;292.454;376.659;360.189
R-RNO-9007101	Rab regulation of trafficking	78	82	9	9	5	9	7	7	9	9	9	3	3	471	79	5242	0.087377	0.96915	0.15633	3.66	84589;287427;246294	rab9a;trappc1;optn	Rab9a_51037;Trappc1_51058;Optn_49443	246294(0.2707)	434.563	500.882	118.325	288.8461433	402.264345	261.4854234	291.5530333	374.676	60.1701	203.0129394	279.0880295	194.0692646	1028.830667	787.268	775.434	428.6881934	906.023309	341.4366805					500.882;684.482;118.325	374.676;439.813;60.1701
R-RNO-9009391	Extra-nuclear estrogen signaling	42	45	7	7	6	6	6	6	7	7	6	4	4	470	41	5280	0.69406	0.50842	0.78383	8.89	85385;363425;29149;24890	shc1;cav2;strn;esr1	Shc1_9825;Cav2_50950;Strn_52238;Esr1_44963	24890(0.1439)	343.1547	290.4601	29.5876	355.2467019	264.509185	332.0383081	194.783725	167.35465	10.1946	203.4801756	149.6863654	190.4046097	919.92155	693.964	98.6582	991.01579	701.5805944	907.6150475	1.5	290.4601			762.111;29.5876;67.7512;513.169	434.231;10.1946;42.2553;292.454
R-RNO-9607240	FLT3 Signaling	11	11	1	1	1	1	1	1	1	1	1	1	1	473	10	5311	0.77449	0.60919	0.60919	9.09	84477	gab2	Gab2_42171		81.0541	81.0541	81.0541		81.0541		47.8233	47.8233	47.8233		47.8233		259.737	259.737	259.737		259.737		0	81.0541			81.0541	47.8233
R-RNO-9614085	FOXO-mediated transcription	14	14	1	1	1	0	0	0	1	1	1	0	0	474	14	5307	0.30238	1	0.62197	0
R-RNO-9634638	Estrogen-dependent nuclear events downstream of ESR-membrane signaling	8	9	1	1	1	0	0	0	1	1	1	0	0	474	9	5312	0.46368	1	1	0
R-RNO-9711123	Cellular response to chemical stress	101	109	30	30	23	30	28	27	30	30	27	18	18	456	91	5230	0.99882	0.0029356	0.0038444	16.51	85492;83499;688869;681024;54322;50522;360645;313867;29675;29673;291983;287772;25581;252934;24360;24248;100912032;100188937	psmb7;psmd4;cox6b1;ndufa4;cox6c;ubc;taco1;lrpprc;psmb2;psma6;psmb10;psmd12;psmc2;cox5a;fabp1;cat;rps27a;cox7c	Psmb7_43978;Psmd4_9599;Cox6b1_35413;Ndufa4_41395;Cox6c_42046;Ubc_36001;Taco1_48482;Lrpprc_42760;Psmb2_34468;Psma6_43801;Psmb10_9588;Psmd12_51584;Psmc2_53761;Cox5a_51725;Fabp1_33091;Cat_8206;Rps27a_32458;Cox7c_51688	100912032(-0.1026)	455.5304	485.1025	26.8557	313.4881496	472.2110665	307.3254793	279.4743333	347.8755	19.9267	190.0790443	286.5450087	186.0732766	1025.948617	823.589	40.5507	902.1479239	1006.787108	803.5186728	4.5	194.8218	9.5	531.718	715.652;60.9401;483.167;904.482;576.398;832.57;883.805;328.704;83.4286;318.869;306.215;625.629;653.328;26.8557;45.7389;54.1809;812.546;487.038	454.216;39.2889;357.147;533.3;386.495;504.741;525.276;242.881;48.9597;235.108;80.5359;411.452;425.136;19.9267;31.5307;35.7511;360.189;338.604
R-RNO-9755511	KEAP1-NFE2L2 pathway	48	53	15	15	11	15	15	14	15	15	14	9	9	465	44	5277	0.99036	0.026372	0.037002	16.98	85492;83499;50522;29675;29673;291983;287772;25581;100912032	psmb7;psmd4;ubc;psmb2;psma6;psmb10;psmd12;psmc2;rps27a	Psmb7_43978;Psmd4_9599;Ubc_36001;Psmb2_34468;Psma6_43801;Psmb10_9588;Psmd12_51584;Psmc2_53761;Rps27a_32458	100912032(-0.1026)	489.9086333	625.629	60.9401	302.0421297	568.0770864	283.0980405	284.4029444	360.189	39.2889	186.6086459	326.7754555	178.3399064	1033.197889	935.807	134.219	716.3158126	1192.014101	679.3570555	1.5	194.8218	4.5	639.4785	715.652;60.9401;832.57;83.4286;318.869;306.215;625.629;653.328;812.546	454.216;39.2889;504.741;48.9597;235.108;80.5359;411.452;425.136;360.189
R-RNO-190236	Signaling by FGFR	58	61	5	5	5	5	5	5	5	5	5	5	5	469	56	5265	0.61809	0.566	1	8.2	85385;50522;29348;288588;100912032	shc1;ubc;fgf7;polr2j;rps27a	Shc1_9825;Ubc_36001;Fgf7_43073;Polr2j_42844;Rps27a_32458	100912032(-0.1026)	762.6524	812.546	559.763	117.8287755	769.7946595	119.3060386	475.0964	434.231	360.189	137.0620751	489.8707444	152.0566657	1504.3748	1064.81	935.807	703.2836078	1380.527182	669.8057626	2.5	822.558			762.111;832.57;846.272;559.763;812.546	434.231;504.741;698.531;377.79;360.189
R-RNO-5654716	Downstream signaling of activated FGFR4	22	22	1	1	1	1	1	1	1	1	1	1	1	473	21	5300	0.45241	0.84755	1	4.55	85385	shc1	Shc1_9825		762.111	762.111	762.111		762.111		434.231	434.231	434.231		434.231		2193.1	2193.1	2193.1		2193.1						762.111	434.231
R-RNO-5654743	Signaling by FGFR4	31	33	3	3	3	3	3	3	3	3	3	3	3	471	30	5291	0.71755	0.51395	0.74886	9.09	85385;50522;100912032	shc1;ubc;rps27a	Shc1_9825;Ubc_36001;Rps27a_32458	100912032(-0.1026)	802.409	812.546	762.111	36.3068416	808.4038238	31.88358751	433.0536667	434.231	360.189	72.28319142	426.184271	77.86208252	1825.769	2193.1	935.807	774.6313921	1697.551233	824.3565233	0.5	787.3285			762.111;832.57;812.546	434.231;504.741;360.189
R-RNO-5673001	RAF/MAP kinase cascade	194	203	33	31	25	31	31	30	32	33	31	17	17	457	186	5135	0.60464	0.49725	0.89614	8.37	85492;85385;83613;83499;64159;50522;361598;305679;29675;29673;29348;291983;287772;25581;25388;25344;100912032	psmb7;shc1;nefl;psmd4;sptan1;ubc;iqgap1;vcl;psmb2;psma6;fgf7;psmb10;psmd12;psmc2;arrb2;phb;rps27a	Psmb7_43978;Shc1_9825;Nefl_9295;Psmd4_9599;Sptan1_9932;Ubc_36001;Iqgap1_8911;Vcl_35619;Psmb2_34468;Psma6_43801;Fgf7_43073;Psmb10_9588;Psmd12_51584;Psmc2_53761;Arrb2_40704;Phb_49543;Rps27a_32458	100912032(-0.1026)	445.3946509	318.869	1.708765	340.9122593	476.3915934	342.8774027	254.3156001	235.108	0.249502	210.3407009	280.4664826	223.5820363	990.9393029	979.757	7.72465	721.8390367	995.495589	688.9858919	9.5	639.4785			715.652;762.111;1.708765;60.9401;46.8896;832.57;92.252;956.099;83.4286;318.869;846.272;306.215;625.629;653.328;140.097;317.102;812.546	454.216;434.231;0.249502;39.2889;32.0355;504.741;51.9431;230.201;48.9597;235.108;698.531;80.5359;411.452;425.136;64.6716;251.876;360.189
R-RNO-5683057	MAPK family signaling cascades	211	222	34	32	26	31	31	30	33	34	31	17	17	457	205	5116	0.44723	0.65056	0.90053	7.66	85492;85385;83613;83499;64159;50522;361598;305679;29675;29673;29348;291983;287772;25581;25388;25344;100912032	psmb7;shc1;nefl;psmd4;sptan1;ubc;iqgap1;vcl;psmb2;psma6;fgf7;psmb10;psmd12;psmc2;arrb2;phb;rps27a	Psmb7_43978;Shc1_9825;Nefl_9295;Psmd4_9599;Sptan1_9932;Ubc_36001;Iqgap1_8911;Vcl_35619;Psmb2_34468;Psma6_43801;Fgf7_43073;Psmb10_9588;Psmd12_51584;Psmc2_53761;Arrb2_40704;Phb_49543;Rps27a_32458	100912032(-0.1026)	445.3946509	318.869	1.708765	340.9122593	476.3915934	342.8774027	254.3156001	235.108	0.249502	210.3407009	280.4664826	223.5820363	990.9393029	979.757	7.72465	721.8390367	995.495589	688.9858919	10.5	684.49			715.652;762.111;1.708765;60.9401;46.8896;832.57;92.252;956.099;83.4286;318.869;846.272;306.215;625.629;653.328;140.097;317.102;812.546	454.216;434.231;0.249502;39.2889;32.0355;504.741;51.9431;230.201;48.9597;235.108;698.531;80.5359;411.452;425.136;64.6716;251.876;360.189
R-RNO-5684996	MAPK1/MAPK3 signaling	198	207	33	31	25	31	31	30	32	33	31	17	17	457	190	5131	0.57125	0.53108	1	8.21	85492;85385;83613;83499;64159;50522;361598;305679;29675;29673;29348;291983;287772;25581;25388;25344;100912032	psmb7;shc1;nefl;psmd4;sptan1;ubc;iqgap1;vcl;psmb2;psma6;fgf7;psmb10;psmd12;psmc2;arrb2;phb;rps27a	Psmb7_43978;Shc1_9825;Nefl_9295;Psmd4_9599;Sptan1_9932;Ubc_36001;Iqgap1_8911;Vcl_35619;Psmb2_34468;Psma6_43801;Fgf7_43073;Psmb10_9588;Psmd12_51584;Psmc2_53761;Arrb2_40704;Phb_49543;Rps27a_32458	100912032(-0.1026)	445.3946509	318.869	1.708765	340.9122593	476.3915934	342.8774027	254.3156001	235.108	0.249502	210.3407009	280.4664826	223.5820363	990.9393029	979.757	7.72465	721.8390367	995.495589	688.9858919	9.5	639.4785			715.652;762.111;1.708765;60.9401;46.8896;832.57;92.252;956.099;83.4286;318.869;846.272;306.215;625.629;653.328;140.097;317.102;812.546	454.216;434.231;0.249502;39.2889;32.0355;504.741;51.9431;230.201;48.9597;235.108;698.531;80.5359;411.452;425.136;64.6716;251.876;360.189
R-RNO-1632852	Macroautophagy	89	94	14	14	11	13	13	13	14	14	14	10	10	464	84	5237	0.85645	0.23735	0.34406	10.64	83803;83529;685620;50522;360776;305482;171415;140734;117287;100912032	prkab1;vdac1;tomm7;ubc;lamtor4;mtmr3;atg3;dynll2;park7;rps27a	Prkab1_9560;Vdac1_32318;Tomm7_41815;Ubc_36001;Lamtor4_37164;Mtmr3_48610;Atg3_8099;Dynll2_53767;Park7_43282;Rps27a_32458	100912032(-0.1026)	630.9436	605.2225	108.838	230.6345774	590.5534728	254.8927028	373.48409	392.3735	46.9609	129.8911129	348.9969905	148.7037154	1534.1801	1127.4	533.025	924.9537526	1345.984768	828.7813154	3.5	587.858	8.5	860.075	529.057;577.023;611.752;832.57;108.838;849.348;518.807;870.802;598.693;812.546	361.364;386.808;425.329;504.741;46.9609;401.592;329.767;520.151;397.939;360.189
R-RNO-9612973	Autophagy	89	94	14	14	11	13	13	13	14	14	14	10	10	464	84	5237	0.85645	0.23735	0.34406	10.64	83803;83529;685620;50522;360776;305482;171415;140734;117287;100912032	prkab1;vdac1;tomm7;ubc;lamtor4;mtmr3;atg3;dynll2;park7;rps27a	Prkab1_9560;Vdac1_32318;Tomm7_41815;Ubc_36001;Lamtor4_37164;Mtmr3_48610;Atg3_8099;Dynll2_53767;Park7_43282;Rps27a_32458	100912032(-0.1026)	630.9436	605.2225	108.838	230.6345774	590.5534728	254.8927028	373.48409	392.3735	46.9609	129.8911129	348.9969905	148.7037154	1534.1801	1127.4	533.025	924.9537526	1345.984768	828.7813154	3.5	587.858	8.5	860.075	529.057;577.023;611.752;832.57;108.838;849.348;518.807;870.802;598.693;812.546	361.364;386.808;425.329;504.741;46.9609;401.592;329.767;520.151;397.939;360.189
R-RNO-2672351	Stimuli-sensing channels	59	61	7	7	6	5	6	5	7	7	7	4	4	470	57	5264	0.434	0.74688	0.81592	6.56	50522;294329;266730;100912032	ubc;trpm2;slc17a3;rps27a	Ubc_36001;Trpm2_52200;Slc17a3_9840;Rps27a_32458	100912032(-0.1026)	560.0605	663.621	80.43	351.2424185	538.2193548	370.6112645	316.498	356.847	47.557	192.3911901	297.1840704	199.6796667	1118.4625	933.847	257.756	879.7225665	1043.847606	868.9684702	2.5	822.558			832.57;80.43;514.696;812.546	504.741;47.557;353.505;360.189
R-RNO-3295583	TRP channels	20	20	2	2	2	1	1	1	2	2	2	1	1	473	19	5302	0.50445	0.81906	1	5	294329	trpm2	Trpm2_52200		80.43	80.43	80.43		80.43		47.557	47.557	47.557		47.557		257.756	257.756	257.756		257.756		0	80.43			80.43	47.557
R-RNO-382551	Transport of small molecules	472	493	84	84	61	72	74	70	81	84	82	44	44	430	449	4872	0.7664	0.28794	0.54718	8.92	89776;85492;85267;84484;84395;83499;64198;60423;58978;50655;50522;363985;363024;362899;353231;314637;310625;310392;308069;301418;29726;29675;29673;294930;294329;291983;291733;287979;287772;266730;25725;25650;25581;25507;25490;25344;25270;25027;24679;24171;170840;140638;116664;100912032	slc22a7;psmb7;slc24a3;slc4a4;slc34a2;psmd4;pmpcb;slc28a2;slco1b2;aco1;ubc;slc41a1;slc44a2;nipal2;spg7;slc39a3;rhbg;slc7a11;slc12a7;maip1;slc22a5;psmb2;psma6;nceh1;trpm2;psmb10;slc39a6;parl;psmd12;slc17a3;prkar1a;atp1b1;psmc2;pcsk6;nedd8;phb;abcd3;slc16a1;prkar2b;add2;slc40a1;apoa5;atp6v1f;rps27a	Slc22a7_9847;Psmb7_43978;Slc24a3_49566;Slc4a4_45439;Slc34a2_52521;Psmd4_9599;Pmpcb_35160;Slc28a2_38031;Slco1b2_32950;Aco1_7966;Ubc_36001;Slc41a1_38886;Slc44a2_51458;Nipal2_39970;Spg7_41630;Slc39a3_37273;Rhbg_42698;Slc7a11_9884;Slc12a7_48256;Maip1_49573;Slc22a5_50501;Psmb2_34468;Psma6_43801;Nceh1_42922;Trpm2_52200;Psmb10_9588;Slc39a6_46155;Parl_39457;Psmd12_51584;Slc17a3_9840;Prkar1a_44977;Atp1b1_…	24171(0.2117);100912032(-0.1026)	464.9377066	498.361	7.04659	274.0440286	479.559734	256.9921345	292.7780775	341.7425	2.57521	173.356357	303.8227277	161.8901583	1105.412427	888.7005	31.7538	1032.774386	1084.603361	904.879268	23.5	522.8585			551.55;715.652;497.095;464.95;426.707;60.9401;618.605;531.021;70.0549;69.2441;832.57;983.756;77.9769;428.902;604.576;54.5075;388.451;672.073;713.368;64.3084;351.512;83.4286;318.869;277.361;80.43;306.215;895.864;725.244;625.629;514.696;821.499;667.431;653.328;7.04659;499.627;317.102;465.489;537.224;163.955;934.526;710.944;303.365;557.62;812.546	373.442;454.216;343.742;366.055;302.996;39.2889;407.961;246.599;43.6078;43.1869;504.741;473.231;46.3453;339.743;400.92;36.0472;279.678;433.962;379.421;40.7591;285.808;48.9597;235.108;207.184;47.557;80.5359;315.558;534.395;411.452;353.505;501.936;431.844;425.136;2.57521;377.812;251.876;325.791;365.92;69.4574;771.675;358.277;187.083;376.659;360.189
R-RNO-983712	Ion channel transport	107	109	11	11	8	9	10	9	11	11	11	6	6	468	103	5218	0.20043	0.89165	0.37868	5.5	50522;294329;266730;25650;116664;100912032	ubc;trpm2;slc17a3;atp1b1;atp6v1f;rps27a	Ubc_36001;Trpm2_52200;Slc17a3_9840;Atp1b1_8103;Atp6v1f_50146;Rps27a_32458	100912032(-0.1026)	577.5488333	612.5255	80.43	275.6131489	553.5320086	308.2155319	345.7491667	368.424	47.557	156.7375968	321.9878016	171.941667	1164.023333	996.9785	257.756	696.3129923	1085.217599	728.0451911	4.5	822.558			832.57;80.43;514.696;667.431;557.62;812.546	504.741;47.557;353.505;431.844;376.659;360.189
R-RNO-156827	L13a-mediated translational silencing of Ceruloplasmin expression	49	75	19	19	15	19	19	19	19	19	19	15	15	459	60	5261	0.99971	9.06E-04	9.06E-04	20	94266;81767;81763;64306;64298;499782;300079;294282;292964;29283;29236;171350;122799;117042;100912032	rps27;rpl19;rpl5;rpl27;rpl31;rpl12;rpl3;rps18;rpl36a;rpl29;rpsa;pabpc1;rps25;rpl6;rps27a	Rps27_43025;Rpl19_9731;Rpl5_38850;Rpl27_50828;AC103024.1_48650;Rpl12_35485;Rpl3_36024;AABR07057460.1_51464;Rpl36a_38249;Rpl29_35277;Rpsa_41961;Pabpc1_52255;AABR07061378.1_49936;Rpl6_9738;Rps27a_32458	81767(0.09175);64306(-0.2523);64298(-0.5809);294282(-0.1159);292964(0.04914);29283(0.3724);122799(0.4233);117042(0.2957);100912032(-0.1026)	499.6177533	472.286	84.8613	313.3660561	520.2155671	299.6080207	261.3077067	257.035	49.5522	162.3040606	270.8304547	147.5200668	919.5487333	896.281	389.659	382.1931319	885.3908954	333.7659643	2.5	146.812	6.5	442.303	472.286;925.418;843.194;265.644;747.26;720.034;412.32;142.639;514.019;84.8613;150.985;949.706;100.784;352.57;812.546	348.146;212.915;571.924;199.124;289.225;507.46;321.773;65.0896;395.723;49.5522;66.8887;220.265;54.3061;257.035;360.189
R-RNO-1799339	SRP-dependent cotranslational protein targeting to membrane	40	65	16	16	14	16	16	16	16	16	16	14	14	460	51	5270	0.99982	6.14E-04	6.14E-04	21.54	94266;81767;81763;64306;64298;499782;300079;294282;292964;29283;29236;122799;117042;100912032	rps27;rpl19;rpl5;rpl27;rpl31;rpl12;rpl3;rps18;rpl36a;rpl29;rpsa;rps25;rpl6;rps27a	Rps27_43025;Rpl19_9731;Rpl5_38850;Rpl27_50828;AC103024.1_48650;Rpl12_35485;Rpl3_36024;AABR07057460.1_51464;Rpl36a_38249;Rpl29_35277;Rpsa_41961;AABR07061378.1_49936;Rpl6_9738;Rps27a_32458	81767(0.09175);64306(-0.2523);64298(-0.5809);294282(-0.1159);292964(0.04914);29283(0.3724);122799(0.4233);117042(0.2957);100912032(-0.1026)	467.4685929	442.303	84.8613	298.4223392	496.5028915	289.1944339	264.2393286	273.13	49.5522	168.0182425	273.6222334	151.3969208	915.6040714	890.17	389.659	396.3035536	880.4559484	343.0040703	2.5	146.812	5.5	382.445	472.286;925.418;843.194;265.644;747.26;720.034;412.32;142.639;514.019;84.8613;150.985;100.784;352.57;812.546	348.146;212.915;571.924;199.124;289.225;507.46;321.773;65.0896;395.723;49.5522;66.8887;54.3061;257.035;360.189
R-RNO-72613	Eukaryotic Translation Initiation	55	81	20	20	16	20	20	20	20	20	20	16	16	458	65	5256	0.99977	7.12E-04	7.12E-04	19.75	94266;81767;81763;64306;64298;499782;300079;294282;292964;29283;29236;171350;122799;117042;116636;100912032	rps27;rpl19;rpl5;rpl27;rpl31;rpl12;rpl3;rps18;rpl36a;rpl29;rpsa;pabpc1;rps25;rpl6;eif4ebp1;rps27a	Rps27_43025;Rpl19_9731;Rpl5_38850;Rpl27_50828;AC103024.1_48650;Rpl12_35485;Rpl3_36024;AABR07057460.1_51464;Rpl36a_38249;Rpl29_35277;Rpsa_41961;Pabpc1_52255;AABR07061378.1_49936;Rpl6_9738;Eif4ebp1_8550;Rps27a_32458	81767(0.09175);64306(-0.2523);64298(-0.5809);294282(-0.1159);292964(0.04914);29283(0.3724);122799(0.4233);117042(0.2957);100912032(-0.1026)	508.3950187	493.1525	84.8613	304.7693866	525.4952863	293.3836646	273.730975	273.13	49.5522	164.4865823	279.1682178	149.3984427	933.1563125	903.716	389.659	373.2239856	896.4879277	329.9523975	3.5	208.3145	7.5	493.1525	472.286;925.418;843.194;265.644;747.26;720.034;412.32;142.639;514.019;84.8613;150.985;949.706;100.784;352.57;640.054;812.546	348.146;212.915;571.924;199.124;289.225;507.46;321.773;65.0896;395.723;49.5522;66.8887;220.265;54.3061;257.035;460.08;360.189
R-RNO-72689	Formation of a pool of free 40S subunits	43	69	16	16	14	16	16	16	16	16	16	14	14	460	55	5266	0.99964	0.0011497	0.0011497	20.29	94266;81767;81763;64306;64298;499782;300079;294282;292964;29283;29236;122799;117042;100912032	rps27;rpl19;rpl5;rpl27;rpl31;rpl12;rpl3;rps18;rpl36a;rpl29;rpsa;rps25;rpl6;rps27a	Rps27_43025;Rpl19_9731;Rpl5_38850;Rpl27_50828;AC103024.1_48650;Rpl12_35485;Rpl3_36024;AABR07057460.1_51464;Rpl36a_38249;Rpl29_35277;Rpsa_41961;AABR07061378.1_49936;Rpl6_9738;Rps27a_32458	81767(0.09175);64306(-0.2523);64298(-0.5809);294282(-0.1159);292964(0.04914);29283(0.3724);122799(0.4233);117042(0.2957);100912032(-0.1026)	467.4685929	442.303	84.8613	298.4223392	496.5028915	289.1944339	264.2393286	273.13	49.5522	168.0182425	273.6222334	151.3969208	915.6040714	890.17	389.659	396.3035536	880.4559484	343.0040703	2.5	146.812	5.5	382.445	472.286;925.418;843.194;265.644;747.26;720.034;412.32;142.639;514.019;84.8613;150.985;100.784;352.57;812.546	348.146;212.915;571.924;199.124;289.225;507.46;321.773;65.0896;395.723;49.5522;66.8887;54.3061;257.035;360.189
R-RNO-72695	Formation of the ternary complex, and subsequently, the 43S complex	23	37	6	6	5	6	6	6	6	6	6	5	5	469	32	5289	0.92276	0.18131	0.22342	13.51	94266;294282;29236;122799;100912032	rps27;rps18;rpsa;rps25;rps27a	Rps27_43025;AABR07057460.1_51464;Rpsa_41961;AABR07061378.1_49936;Rps27a_32458	294282(-0.1159);122799(0.4233);100912032(-0.1026)	335.848	150.985	100.784	305.2111734	399.9506584	314.8394696	178.92388	66.8887	54.3061	160.1037832	218.5466948	163.2137785	877.2334	884.059	744.192	118.9273149	873.2530218	127.8133046	0.5	121.7115	2.5	311.6355	472.286;142.639;150.985;100.784;812.546	348.146;65.0896;66.8887;54.3061;360.189
R-RNO-72702	Ribosomal scanning and start codon recognition	26	40	7	7	5	7	7	7	7	7	7	5	5	469	35	5286	0.89587	0.22589	0.37521	12.5	94266;294282;29236;122799;100912032	rps27;rps18;rpsa;rps25;rps27a	Rps27_43025;AABR07057460.1_51464;Rpsa_41961;AABR07061378.1_49936;Rps27a_32458	294282(-0.1159);122799(0.4233);100912032(-0.1026)	335.848	150.985	100.784	305.2111734	399.9506584	314.8394696	178.92388	66.8887	54.3061	160.1037832	218.5466948	163.2137785	877.2334	884.059	744.192	118.9273149	873.2530218	127.8133046	1	142.639	3	472.286	472.286;142.639;150.985;100.784;812.546	348.146;65.0896;66.8887;54.3061;360.189
R-RNO-72737	Cap-dependent Translation Initiation	55	81	20	20	16	20	20	20	20	20	20	16	16	458	65	5256	0.99977	7.12E-04	7.12E-04	19.75	94266;81767;81763;64306;64298;499782;300079;294282;292964;29283;29236;171350;122799;117042;116636;100912032	rps27;rpl19;rpl5;rpl27;rpl31;rpl12;rpl3;rps18;rpl36a;rpl29;rpsa;pabpc1;rps25;rpl6;eif4ebp1;rps27a	Rps27_43025;Rpl19_9731;Rpl5_38850;Rpl27_50828;AC103024.1_48650;Rpl12_35485;Rpl3_36024;AABR07057460.1_51464;Rpl36a_38249;Rpl29_35277;Rpsa_41961;Pabpc1_52255;AABR07061378.1_49936;Rpl6_9738;Eif4ebp1_8550;Rps27a_32458	81767(0.09175);64306(-0.2523);64298(-0.5809);294282(-0.1159);292964(0.04914);29283(0.3724);122799(0.4233);117042(0.2957);100912032(-0.1026)	508.3950187	493.1525	84.8613	304.7693866	525.4952863	293.3836646	273.730975	273.13	49.5522	164.4865823	279.1682178	149.3984427	933.1563125	903.716	389.659	373.2239856	896.4879277	329.9523975	3.5	208.3145	7.5	493.1525	472.286;925.418;843.194;265.644;747.26;720.034;412.32;142.639;514.019;84.8613;150.985;949.706;100.784;352.57;640.054;812.546	348.146;212.915;571.924;199.124;289.225;507.46;321.773;65.0896;395.723;49.5522;66.8887;220.265;54.3061;257.035;460.08;360.189
R-RNO-72766	Translation	111	142	38	38	31	37	37	37	38	38	37	29	29	445	113	5208	1	2.74E-06	2.74E-06	20.42	94266;81767;81763;680747;64306;64298;499782;363023;361883;303685;300079;295224;294282;294230;293754;293054;292964;29283;29236;289143;287302;287126;171350;171061;122799;117042;116636;114017;100912032	rps27;rpl19;rpl5;mrpl20;rpl27;rpl31;rpl12;mrpl4;mrps27;mrpl38;rpl3;mrpl24;rps18;mrps18b;mrpl16;mrpl46;rpl36a;rpl29;rpsa;mrps14;mrpl22;mrps34;pabpc1;mrpl17;rps25;rpl6;eif4ebp1;gfm1;rps27a	Rps27_43025;Rpl19_9731;Rpl5_38850;Mrpl20_52558;Rpl27_50828;AC103024.1_48650;Rpl12_35485;Mrpl4_50452;Mrps27_44007;Mrpl38_48670;Rpl3_36024;mrpl24_34952;AABR07057460.1_51464;Mrps18b_40611,Mrps18b_51517;Mrpl16_40505;Mrpl46_40815;Rpl36a_38249;Rpl29_35277;Rpsa_41961;Mrps14_48368;Mrpl22_42215;Mrps34_48959;Pabpc1_52255;Mrpl17_53203;AABR07061378.1_49936;Rpl6_9738;Eif4ebp1_8550;Gfm1_34467;Rps27a_32458	81767(0.09175);64306(-0.2523);64298(-0.5809);294282(-0.1159);294230(0.3975);292964(0.04914);29283(0.3724);122799(0.4233);117042(0.2957);100912032(-0.1026)	470.953769	482.046	54.7098	279.5442463	497.0271647	270.1131343	279.1208224	321.773	36.1781	167.846856	295.6101007	162.9283417	902.8705862	869.348	109.984	416.936677	924.5520123	410.4697027	6.5	159.941	13.5	477.166	472.286;925.418;843.194;640.052;265.644;747.26;720.034;644.236;54.7098;425.77;412.32;482.046;142.639;168.897;71.1592;680.305;514.019;84.8613;150.985;461.695;105.856;491.704;949.706;495.824;100.784;352.57;640.054;801.085;812.546	348.146;212.915;571.924;418.548;199.124;289.225;507.46;420.588;36.1781;302.431;321.773;335.258;65.0896;55.06415;43.8976;437.851;395.723;49.5522;66.8887;323.61;56.6674;340.717;220.265;372.071;54.3061;257.035;460.08;571.927;360.189
R-RNO-8953854	Metabolism of RNA	313	366	61	61	51	60	59	58	61	61	59	46	46	428	320	5001	0.99896	0.0018488	0.0029245	12.57	94266;85492;83499;81767;81763;80846;684148;680891;64306;64298;50522;501926;499782;497967;362819;359727;316317;314617;313167;307410;300361;300079;300050;300045;29675;29673;295284;294282;292964;29283;29236;291983;291078;289809;288651;288588;287772;25581;25379;171350;170933;122799;117541;117042;114612;100912032	rps27;psmb7;psmd4;rpl19;rpl5;hnrnpl;lsm2;sf3b5;rpl27;rpl31;ubc;zmat5;rpl12;zfp830;sarnp;bysl;imp4;wdr18;nol6;rbm22;cwc15;rpl3;bop1;exosc4;psmb2;psma6;rbm8a;rps18;rpl36a;rpl29;rpsa;psmb10;prpf4b;pno1;gtf2h3;polr2j;psmd12;psmc2;anp32a;pabpc1;syf2;rps25;smu1;rpl6;ddx39b;rps27a	Rps27_43025;Psmb7_43978;Psmd4_9599;Rpl19_9731;Rpl5_38850;Hnrnpl_50267;Lsm2_52940;Sf3b5_52571;Rpl27_50828;AC103024.1_48650;Ubc_36001;Zmat5_51236;Rpl12_35485;Zfp830_35191;Sarnp_36428;Bysl_36923;Imp4_51470;Wdr18_48587,Wdr18_51174;Nol6_37100;Rbm22_42422;Cwc15_41345;Rpl3_36024;Bop1_39732;Exosc4_45374;Psmb2_34468;Psma6_43801;Rbm8a_36435;AABR07057460.1_51464;Rpl36a_38249;Rpl29_35277;Rpsa_41961;Psmb10_95…	81767(0.09175);80846(-0.01513);64306(-0.2523);64298(-0.5809);294282(-0.1159);292964(0.04914);29283(0.3724);122799(0.4233);117042(0.2957);100912032(-0.1026)	444.89398	477.934	5.31748	297.9923629	481.993283	285.6603815	264.119112	301.22175	1.99735	178.6401109	285.7023648	169.6800137	957.1626674	890.17	18.6772	637.8831289	1003.899256	626.7364985	17.5	335.7195	35.5	730.2105	472.286;715.652;60.9401;925.418;843.194;663.77;712.351;794.39;265.644;747.26;832.57;67.1683;720.034;740.387;91.9704;5.31748;51.2821;444.0485;374.411;76.6658;528.81;412.32;572.952;61.7357;83.4286;318.869;114.93;142.639;514.019;84.8613;150.985;306.215;807.156;109.483;790.4;559.763;625.629;653.328;622.104;949.706;644.434;100.784;57.1138;352.57;483.582;812.546	348.146;454.216;39.2889;212.915;571.924;468.108;452.712;488.824;199.124;289.225;504.741;42.0349;507.46;428.66;51.8868;1.99735;12.1296;313.2185;270.911;46.0372;361.228;321.773;384.7;39.6459;48.9597;235.108;59.3803;65.0896;395.723;49.5522;66.8887;80.5359;440.547;57.757;487.128;377.79;411.452;425.136;409.588;220.265;420.674;54.3061;37.3245;257.035;378.144;360.189
R-RNO-927802	Nonsense-Mediated Decay (NMD)	55	82	18	18	16	18	18	18	18	18	18	16	16	458	66	5255	0.99973	8.19E-04	8.19E-04	19.51	94266;81767;81763;64306;64298;499782;300079;295284;294282;292964;29283;29236;171350;122799;117042;100912032	rps27;rpl19;rpl5;rpl27;rpl31;rpl12;rpl3;rbm8a;rps18;rpl36a;rpl29;rpsa;pabpc1;rps25;rpl6;rps27a	Rps27_43025;Rpl19_9731;Rpl5_38850;Rpl27_50828;AC103024.1_48650;Rpl12_35485;Rpl3_36024;Rbm8a_36435;AABR07057460.1_51464;Rpl36a_38249;Rpl29_35277;Rpsa_41961;Pabpc1_52255;AABR07061378.1_49936;Rpl6_9738;Rps27a_32458	81767(0.09175);64306(-0.2523);64298(-0.5809);294282(-0.1159);292964(0.04914);29283(0.3724);122799(0.4233);117042(0.2957);100912032(-0.1026)	475.5747688	442.303	84.8613	317.6488226	507.9983372	302.9759865	248.6872438	238.65	49.5522	164.7265964	264.4563438	149.6885851	900.247	890.17	389.659	377.2192925	877.1110417	331.5330048	3.5	146.812	7.5	442.303	472.286;925.418;843.194;265.644;747.26;720.034;412.32;114.93;142.639;514.019;84.8613;150.985;949.706;100.784;352.57;812.546	348.146;212.915;571.924;199.124;289.225;507.46;321.773;59.3803;65.0896;395.723;49.5522;66.8887;220.265;54.3061;257.035;360.189
R-RNO-975956	Nonsense Mediated Decay (NMD) independent of the Exon Junction Complex (EJC)	41	67	17	17	15	17	17	17	17	17	17	15	15	459	52	5269	0.99993	2.53E-04	2.53E-04	22.39	94266;81767;81763;64306;64298;499782;300079;294282;292964;29283;29236;171350;122799;117042;100912032	rps27;rpl19;rpl5;rpl27;rpl31;rpl12;rpl3;rps18;rpl36a;rpl29;rpsa;pabpc1;rps25;rpl6;rps27a	Rps27_43025;Rpl19_9731;Rpl5_38850;Rpl27_50828;AC103024.1_48650;Rpl12_35485;Rpl3_36024;AABR07057460.1_51464;Rpl36a_38249;Rpl29_35277;Rpsa_41961;Pabpc1_52255;AABR07061378.1_49936;Rpl6_9738;Rps27a_32458	81767(0.09175);64306(-0.2523);64298(-0.5809);294282(-0.1159);292964(0.04914);29283(0.3724);122799(0.4233);117042(0.2957);100912032(-0.1026)	499.6177533	472.286	84.8613	313.3660561	520.2155671	299.6080207	261.3077067	257.035	49.5522	162.3040606	270.8304547	147.5200668	919.5487333	896.281	389.659	382.1931319	885.3908954	333.7659643	2.5	146.812	5.5	382.445	472.286;925.418;843.194;265.644;747.26;720.034;412.32;142.639;514.019;84.8613;150.985;949.706;100.784;352.57;812.546	348.146;212.915;571.924;199.124;289.225;507.46;321.773;65.0896;395.723;49.5522;66.8887;220.265;54.3061;257.035;360.189
R-RNO-975957	Nonsense Mediated Decay (NMD) enhanced by the Exon Junction Complex (EJC)	55	82	18	18	16	18	18	18	18	18	18	16	16	458	66	5255	0.99973	8.19E-04	8.19E-04	19.51	94266;81767;81763;64306;64298;499782;300079;295284;294282;292964;29283;29236;171350;122799;117042;100912032	rps27;rpl19;rpl5;rpl27;rpl31;rpl12;rpl3;rbm8a;rps18;rpl36a;rpl29;rpsa;pabpc1;rps25;rpl6;rps27a	Rps27_43025;Rpl19_9731;Rpl5_38850;Rpl27_50828;AC103024.1_48650;Rpl12_35485;Rpl3_36024;Rbm8a_36435;AABR07057460.1_51464;Rpl36a_38249;Rpl29_35277;Rpsa_41961;Pabpc1_52255;AABR07061378.1_49936;Rpl6_9738;Rps27a_32458	81767(0.09175);64306(-0.2523);64298(-0.5809);294282(-0.1159);292964(0.04914);29283(0.3724);122799(0.4233);117042(0.2957);100912032(-0.1026)	475.5747688	442.303	84.8613	317.6488226	507.9983372	302.9759865	248.6872438	238.65	49.5522	164.7265964	264.4563438	149.6885851	900.247	890.17	389.659	377.2192925	877.1110417	331.5330048	3.5	146.812	7.5	442.303	472.286;925.418;843.194;265.644;747.26;720.034;412.32;114.93;142.639;514.019;84.8613;150.985;949.706;100.784;352.57;812.546	348.146;212.915;571.924;199.124;289.225;507.46;321.773;59.3803;65.0896;395.723;49.5522;66.8887;220.265;54.3061;257.035;360.189
R-RNO-199992	trans-Golgi Network Vesicle Budding	52	54	6	6	1	6	6	6	6	6	6	1	1	473	53	5268	0.05714	0.99025	0.12745	1.85	116561	cltb	Cltb_50395		567.244	567.244	567.244		567.244		381.72	381.72	381.72		381.72		1088.31	1088.31	1088.31		1088.31						567.244	381.72
R-RNO-432720	Lysosome Vesicle Biogenesis	24	26	4	4	1	4	4	4	4	4	4	1	1	473	25	5296	0.36001	0.89179	0.71894	3.85	116561	cltb	Cltb_50395		567.244	567.244	567.244		567.244		381.72	381.72	381.72		381.72		1088.31	1088.31	1088.31		1088.31						567.244	381.72
R-RNO-446203	Asparagine N-linked glycosylation	175	181	29	29	23	24	24	23	29	29	29	17	17	457	164	5157	0.77614	0.31027	0.49287	9.39	89868;65271;64159;64154;58842;50522;363040;362625;311847;298541;295319;295051;29144;287427;24648;140734;100912032	sec16b;mgat5;sptan1;gosr2;preb;ubc;st3gal4;man1c1;dolk;dhdds;man1a2;alg5;canx;trappc1;serpina1;dynll2;rps27a	Sec16b_38934;Mgat5_39015;Sptan1_9932;Gosr2_41476;Preb_37404;Ubc_36001;St3gal4_46725;Man1c1_35896;Dolk_41455;Dhdds_8467;Man1a2_42154;Alg5_52980;Canx_45850;Trappc1_51058;Serpina1_9807;Dynll2_53767;Rps27a_32458	100912032(-0.1026)	459.9528765	584.701	16.3628	335.6357972	436.1271512	341.4769038	272.6832041	360.189	5.41257	196.4748093	252.5241999	194.1976564	1149.945735	1078.65	85.9655	1066.390195	1100.414609	1091.41345	8.5	585.385			65.5533;878.059;46.8896;757.811;570.675;832.57;97.5749;586.069;94.234;220.761;584.701;82.2793;617.829;684.482;16.3628;870.802;812.546	41.163;391.55;32.0355;473.054;383.513;504.741;31.4205;391.487;52.6663;167.544;347.409;48.3206;445.145;439.813;5.41257;520.151;360.189
R-RNO-948021	Transport to the Golgi and subsequent modification	124	128	20	20	15	16	17	16	20	20	20	11	11	463	117	5204	0.64594	0.47854	0.86986	8.59	89868;65271;64159;64154;58842;363040;362625;295319;287427;24648;140734	sec16b;mgat5;sptan1;gosr2;preb;st3gal4;man1c1;man1a2;trappc1;serpina1;dynll2	Sec16b_38934;Mgat5_39015;Sptan1_9932;Gosr2_41476;Preb_37404;St3gal4_46725;Man1c1_35896;Man1a2_42154;Trappc1_51058;Serpina1_9807;Dynll2_53767		468.9981455	584.701	16.3628	343.4867604	447.4100233	339.8132591	277.90987	383.513	5.41257	204.0308036	264.9708019	198.4845619	1289.804773	1149.42	85.9655	1203.239815	1236.165455	1240.355978	5.5	585.385			65.5533;878.059;46.8896;757.811;570.675;97.5749;586.069;584.701;684.482;16.3628;870.802	41.163;391.55;32.0355;473.054;383.513;31.4205;391.487;347.409;439.813;5.41257;520.151
R-RNO-975576	N-glycan antennae elongation in the medial/trans-Golgi	17	17	6	6	5	3	3	3	6	6	6	2	2	472	15	5306	0.84262	0.41077	0.64469	11.76	65271;363040	mgat5;st3gal4	Mgat5_39015;St3gal4_46725		487.81695	487.81695	97.5749	551.8855997	589.2194402	532.9284991	211.48525	211.48525	31.4205	254.6500116	258.2741956	245.902862	2074.824	2074.824	223.868	2617.647079	2555.785874	2527.731706	0	97.5749	0.5	487.81695	878.059;97.5749	391.55;31.4205
R-RNO-975578	Reactions specific to the complex N-glycan synthesis pathway	5	5	2	2	2	0	0	0	2	2	2	0	0	474	5	5316	0.65258	1	1	0
R-RNO-194315	Signaling by Rho GTPases	383	404	54	54	40	48	46	46	52	54	51	31	31	443	373	4948	0.39364	0.67771	0.77778	7.67	94266;83809;689997;65183;64159;56785;361940;361598;313024;305457;305234;303553;300186;300111;300030;299809;29681;29648;296162;29611;295923;293057;291999;288057;287537;25270;25023;140922;140734;116717;114612	rps27;nsfl1c;fam91a1;aldh3a2;sptan1;ralgapa1;pgrmc2;iqgap1;wasf2;letm1;stbd1;rnd2;amigo2;samm50;rhpn1;cct2;c1qbp;nudc;ddrgk1;dbt;ndufs3;whamm;wwp2;mylk;abr;abcd3;prkcb;txnl1;dynll2;trip10;ddx39b	Rps27_43025;Nsfl1c_43834;Fam91a1_53065;Aldh3a2_8024;Sptan1_9932;Ralgapa1_45537;Pgrmc2_38619;Iqgap1_8911;Wasf2_37935;Letm1_35749;Stbd1_44017;Rnd2_37892;Amigo2_36081;Samm50_40460;Rhpn1_39716;Cct2_8233;C1qbp_8169;Nudc_39112;Ddrgk1_47081;Dbt_43983;Ndufs3_42945;Whamm_36699;Wwp2_47282;Mylk_9277;Abr_53368;Abcd3_41926;Prkcb_9566;Txnl1_44981;Dynll2_53767;Trip10_50233;Ddx39b_46305	56785(0.04461);300030(0.02009)	356.3502315	465.489	1.708765	265.3389863	371.9125116	253.8107368	223.2775868	260.819	0.249502	174.6074223	242.8226044	170.1573289	869.5359952	773	7.72465	714.0408075	816.6202962	633.7348286	19.5	497.814			472.286;71.46;5.90891;453.809;46.8896;610.512;60.1334;92.252;527.187;79.0243;1.708765;568.081;587.811;344.524;118.321;502.589;253.592;731.933;576.957;556.768;616.693;70.2163;16.6491;74.864;747.673;465.489;491.832;54.2708;870.802;493.039;483.582	348.146;43.9345;1.5309;319.006;32.0355;455.154;39.2577;51.9431;360.359;47.0378;0.249502;267.706;257.254;271.134;47.8197;346.809;190.751;461.577;386.825;413.975;407.007;43.3457;3.93939;45.3323;468.59;325.791;260.819;35.9424;520.151;90.0387;378.144
R-RNO-9012999	RHO GTPase cycle	256	266	42	42	34	37	35	35	41	42	39	27	27	447	239	5082	0.90283	0.13944	0.25059	10.15	83809;689997;65183;64159;56785;361940;361598;313024;305457;305234;303553;300186;300111;300030;299809;29681;29648;296162;29611;295923;293057;291999;287537;25270;140922;116717;114612	nsfl1c;fam91a1;aldh3a2;sptan1;ralgapa1;pgrmc2;iqgap1;wasf2;letm1;stbd1;rnd2;amigo2;samm50;rhpn1;cct2;c1qbp;nudc;ddrgk1;dbt;ndufs3;whamm;wwp2;abr;abcd3;txnl1;trip10;ddx39b	Nsfl1c_43834;Fam91a1_53065;Aldh3a2_8024;Sptan1_9932;Ralgapa1_45537;Pgrmc2_38619;Iqgap1_8911;Wasf2_37935;Letm1_35749;Stbd1_44017;Rnd2_37892;Amigo2_36081;Samm50_40460;Rhpn1_39716;Cct2_8233;C1qbp_8169;Nudc_39112;Ddrgk1_47081;Dbt_43983;Ndufs3_42945;Whamm_36699;Wwp2_47282;Abr_53368;Abcd3_41926;Txnl1_44981;Trip10_50233;Ddx39b_46305	56785(0.04461);300030(0.02009)	338.4101176	453.809	1.708765	257.7835936	358.1416383	255.7837061	212.8576627	257.254	0.249502	172.6380396	234.9978081	173.2184598	819.0342907	773	7.72465	664.9679345	781.6278803	613.3733831	12.5	399.1665	25.5	739.803	71.46;5.90891;453.809;46.8896;610.512;60.1334;92.252;527.187;79.0243;1.708765;568.081;587.811;344.524;118.321;502.589;253.592;731.933;576.957;556.768;616.693;70.2163;16.6491;747.673;465.489;54.2708;493.039;483.582	43.9345;1.5309;319.006;32.0355;455.154;39.2577;51.9431;360.359;47.0378;0.249502;267.706;257.254;271.134;47.8197;346.809;190.751;461.577;386.825;413.975;407.007;43.3457;3.93939;468.59;325.791;35.9424;90.0387;378.144
R-RNO-9696264	RND3 GTPase cycle	22	23	2	2	2	1	1	1	2	2	1	1	1	473	22	5299	0.42783	0.86007	1	4.35	140922	txnl1	Txnl1_44981		54.2708	54.2708	54.2708		54.2708		35.9424	35.9424	35.9424		35.9424		108.758	108.758	108.758		108.758						54.2708	35.9424
R-RNO-9696270	RND2 GTPase cycle	24	27	5	5	5	4	4	4	5	5	4	4	4	470	23	5298	0.93543	0.17496	0.27428	14.81	65183;303553;29648;140922	aldh3a2;rnd2;nudc;txnl1	Aldh3a2_8024;Rnd2_37892;Nudc_39112;Txnl1_44981		452.02345	510.945	54.2708	288.6919176	532.5201279	269.2976918	271.05785	293.356	35.9424	176.9058896	322.0953664	170.4254295	1081.6995	1236.08	108.758	788.3112222	1283.676079	729.0838558	0.5	254.0399	1.5	510.945	453.809;568.081;731.933;54.2708	319.006;267.706;461.577;35.9424
R-RNO-9716542	Signaling by Rho GTPases, Miro GTPases and RHOBTB3	392	414	55	55	41	49	47	47	53	55	52	32	32	442	382	4939	0.40804	0.66331	0.78074	7.73	94266;84589;83809;689997;65183;64159;56785;361940;361598;313024;305457;305234;303553;300186;300111;300030;299809;29681;29648;296162;29611;295923;293057;291999;288057;287537;25270;25023;140922;140734;116717;114612	rps27;rab9a;nsfl1c;fam91a1;aldh3a2;sptan1;ralgapa1;pgrmc2;iqgap1;wasf2;letm1;stbd1;rnd2;amigo2;samm50;rhpn1;cct2;c1qbp;nudc;ddrgk1;dbt;ndufs3;whamm;wwp2;mylk;abr;abcd3;prkcb;txnl1;dynll2;trip10;ddx39b	Rps27_43025;Rab9a_51037;Nsfl1c_43834;Fam91a1_53065;Aldh3a2_8024;Sptan1_9932;Ralgapa1_45537;Pgrmc2_38619;Iqgap1_8911;Wasf2_37935;Letm1_35749;Stbd1_44017;Rnd2_37892;Amigo2_36081;Samm50_40460;Rhpn1_39716;Cct2_8233;C1qbp_8169;Nudc_39112;Ddrgk1_47081;Dbt_43983;Ndufs3_42945;Whamm_36699;Wwp2_47282;Mylk_9277;Abr_53368;Abcd3_41926;Prkcb_9566;Txnl1_44981;Dynll2_53767;Trip10_50233;Ddx39b_46305	56785(0.04461);300030(0.02009)	360.8668492	468.8875	1.708765	262.2717113	376.4810371	250.3196501	228.0087872	264.2625	0.249502	173.840652	247.4932874	168.855022	866.5953078	774.217	7.72465	702.6265632	815.1613415	622.133303	19.5	496.9605			472.286;500.882;71.46;5.90891;453.809;46.8896;610.512;60.1334;92.252;527.187;79.0243;1.708765;568.081;587.811;344.524;118.321;502.589;253.592;731.933;576.957;556.768;616.693;70.2163;16.6491;74.864;747.673;465.489;491.832;54.2708;870.802;493.039;483.582	348.146;374.676;43.9345;1.5309;319.006;32.0355;455.154;39.2577;51.9431;360.359;47.0378;0.249502;267.706;257.254;271.134;47.8197;346.809;190.751;461.577;386.825;413.975;407.007;43.3457;3.93939;45.3323;468.59;325.791;260.819;35.9424;520.151;90.0387;378.144
R-RNO-72163	mRNA Splicing - Major Pathway	107	123	13	13	12	13	13	13	13	13	13	12	12	462	111	5210	0.79601	0.30409	0.50452	9.76	80846;684148;680891;497967;307410;300361;295284;291078;288588;170933;117541;114612	hnrnpl;lsm2;sf3b5;zfp830;rbm22;cwc15;rbm8a;prpf4b;polr2j;syf2;smu1;ddx39b	Hnrnpl_50267;Lsm2_52940;Sf3b5_52571;Zfp830_35191;Rbm22_42422;Cwc15_41345;Rbm8a_36435;Prpf4b_43643;Polr2j_42844;Syf2_42882;Smu1_35300;Ddx39b_46305	80846(-0.01513)	515.2793833	602.0985	57.1138	279.1349519	535.4436578	273.1495554	329.9524167	399.409	37.3245	174.4182691	341.1957561	168.6731313	1220.421083	1151.21	120.043	765.2902109	1264.410943	778.6257385	5.5	602.0985			663.77;712.351;794.39;740.387;76.6658;528.81;114.93;807.156;559.763;644.434;57.1138;483.582	468.108;452.712;488.824;428.66;46.0372;361.228;59.3803;440.547;377.79;420.674;37.3245;378.144
R-RNO-72172	mRNA Splicing	113	129	14	14	13	14	14	14	14	14	14	13	13	461	116	5205	0.83243	0.2549	0.41519	10.08	80846;684148;680891;501926;497967;307410;300361;295284;291078;288588;170933;117541;114612	hnrnpl;lsm2;sf3b5;zmat5;zfp830;rbm22;cwc15;rbm8a;prpf4b;polr2j;syf2;smu1;ddx39b	Hnrnpl_50267;Lsm2_52940;Sf3b5_52571;Zmat5_51236;Zfp830_35191;Rbm22_42422;Cwc15_41345;Rbm8a_36435;Prpf4b_43643;Polr2j_42844;Syf2_42882;Smu1_35300;Ddx39b_46305	80846(-0.01513)	480.8093	559.763	57.1138	294.7366977	524.8348203	278.7003637	307.8049154	378.144	37.3245	185.1033273	334.418229	172.5101366	1139.223846	1064.81	120.043	789.0324678	1239.50041	785.7539138	5.5	544.2865	11.5	800.773	663.77;712.351;794.39;67.1683;740.387;76.6658;528.81;114.93;807.156;559.763;644.434;57.1138;483.582	468.108;452.712;488.824;42.0349;428.66;46.0372;361.228;59.3803;440.547;377.79;420.674;37.3245;378.144
R-RNO-72203	Processing of Capped Intron-Containing Pre-mRNA	148	166	16	16	14	16	16	16	16	16	16	14	14	460	152	5169	0.6179	0.49371	0.88549	8.43	80846;684148;680891;501926;497967;362819;307410;300361;295284;291078;288588;170933;117541;114612	hnrnpl;lsm2;sf3b5;zmat5;zfp830;sarnp;rbm22;cwc15;rbm8a;prpf4b;polr2j;syf2;smu1;ddx39b	Hnrnpl_50267;Lsm2_52940;Sf3b5_52571;Zmat5_51236;Zfp830_35191;Sarnp_36428;Rbm22_42422;Cwc15_41345;Rbm8a_36435;Prpf4b_43643;Polr2j_42844;Syf2_42882;Smu1_35300;Ddx39b_46305	80846(-0.01513)	453.0350929	544.2865	57.1138	301.6407249	515.2623155	282.613509	289.52505	377.967	37.3245	190.5406951	328.1702369	175.4663333	1084.812	1018.4115	120.043	784.9402202	1220.436923	785.804929	7.5	602.0985			663.77;712.351;794.39;67.1683;740.387;91.9704;76.6658;528.81;114.93;807.156;559.763;644.434;57.1138;483.582	468.108;452.712;488.824;42.0349;428.66;51.8868;46.0372;361.228;59.3803;440.547;377.79;420.674;37.3245;378.144
R-RNO-166016	Toll Like Receptor 4 (TLR4) Cascade	76	81	7	7	7	6	5	5	6	7	7	4	4	470	77	5244	0.19622	0.90773	0.4111	4.94	50522;300447;246294;100912032	ubc;ecsit;optn;rps27a	Ubc_36001;Ecsit_51809;Optn_49443;Rps27a_32458	246294(0.2707);100912032(-0.1026)	456.614375	465.4355	63.0165	423.2371054	562.7951067	402.5672405	233.88265	210.17955	10.4305	237.6443093	286.8408322	223.9216363	1092.8835	861.5375	300.059	879.9557243	1208.355146	864.3375718					832.57;63.0165;118.325;812.546	504.741;10.4305;60.1701;360.189
R-RNO-166058	MyD88:MAL(TIRAP) cascade initiated on plasma membrane	47	52	5	5	5	5	4	4	4	5	5	3	3	471	49	5272	0.37482	0.81022	0.79753	5.77	50522;300447;100912032	ubc;ecsit;rps27a	Ubc_36001;Ecsit_51809;Rps27a_32458	100912032(-0.1026)	569.3775	812.546	63.0165	438.6357679	673.457385	368.1879317	291.7868333	360.189	10.4305	254.1551886	343.2763478	215.608424	1194.755333	935.807	300.059	1048.434973	1313.195635	983.3676064	1.5	822.558			832.57;63.0165;812.546	504.741;10.4305;360.189
R-RNO-166166	MyD88-independent TLR4 cascade	61	65	5	5	5	4	4	4	4	5	5	3	3	471	62	5259	0.20971	0.91038	0.36841	4.62	50522;246294;100912032	ubc;optn;rps27a	Ubc_36001;Optn_49443;Rps27a_32458	246294(0.2707);100912032(-0.1026)	587.8136667	812.546	118.325	406.712363	655.2893298	365.9055333	308.3667	360.189	60.1701	226.7707749	337.996201	204.2374614	1357.158333	935.807	787.268	861.6472538	1376.453871	851.2335349					832.57;118.325;812.546	504.741;60.1701;360.189
R-RNO-166520	Signaling by NTRKs	62	67	6	6	5	5	5	5	5	6	5	3	3	471	64	5257	0.19035	0.92059	0.3691	4.48	85385;81737;25507	shc1;ntf3;pcsk6	Shc1_9825;Ntf3_43778;Pcsk6_9443		431.9178633	526.596	7.04659	386.3334415	455.0072609	334.9587484	265.61007	360.024	2.57521	230.7968217	289.6678236	204.5560743	1063.495267	965.632	31.7538	1083.991358	1030.172969	927.1149743					762.111;526.596;7.04659	434.231;360.024;2.57521
R-RNO-168138	Toll Like Receptor 9 (TLR9) Cascade	54	59	6	6	6	5	4	4	5	6	6	3	3	471	56	5265	0.27725	0.87223	0.62909	5.08	50522;300447;100912032	ubc;ecsit;rps27a	Ubc_36001;Ecsit_51809;Rps27a_32458	100912032(-0.1026)	569.3775	812.546	63.0165	438.6357679	673.457385	368.1879317	291.7868333	360.189	10.4305	254.1551886	343.2763478	215.608424	1194.755333	935.807	300.059	1048.434973	1313.195635	983.3676064	1.5	822.558			832.57;63.0165;812.546	504.741;10.4305;360.189
R-RNO-168142	Toll Like Receptor 10 (TLR10) Cascade	46	51	5	5	5	5	4	4	4	5	5	3	3	471	48	5273	0.3904	0.79954	0.79645	5.88	50522;300447;100912032	ubc;ecsit;rps27a	Ubc_36001;Ecsit_51809;Rps27a_32458	100912032(-0.1026)	569.3775	812.546	63.0165	438.6357679	673.457385	368.1879317	291.7868333	360.189	10.4305	254.1551886	343.2763478	215.608424	1194.755333	935.807	300.059	1048.434973	1313.195635	983.3676064	1.5	822.558			832.57;63.0165;812.546	504.741;10.4305;360.189
R-RNO-168164	Toll Like Receptor 3 (TLR3) Cascade	44	48	3	3	3	3	3	3	2	3	3	2	2	472	46	5275	0.23552	0.91311	0.43094	4.17	50522;100912032	ubc;rps27a	Ubc_36001;Rps27a_32458	100912032(-0.1026)	822.558	822.558	812.546	14.15910619	821.3756213	14.06002309	432.465	432.465	360.189	102.2136994	423.9294823	101.4984248	1642.1035	1642.1035	935.807	998.8540894	1558.692599	991.8642725					832.57;812.546	504.741;360.189
R-RNO-168176	Toll Like Receptor 5 (TLR5) Cascade	46	51	5	5	5	5	4	4	4	5	5	3	3	471	48	5273	0.3904	0.79954	0.79645	5.88	50522;300447;100912032	ubc;ecsit;rps27a	Ubc_36001;Ecsit_51809;Rps27a_32458	100912032(-0.1026)	569.3775	812.546	63.0165	438.6357679	673.457385	368.1879317	291.7868333	360.189	10.4305	254.1551886	343.2763478	215.608424	1194.755333	935.807	300.059	1048.434973	1313.195635	983.3676064	1.5	822.558			832.57;63.0165;812.546	504.741;10.4305;360.189
R-RNO-168179	Toll Like Receptor TLR1:TLR2 Cascade	47	52	5	5	5	5	4	4	4	5	5	3	3	471	49	5272	0.37482	0.81022	0.79753	5.77	50522;300447;100912032	ubc;ecsit;rps27a	Ubc_36001;Ecsit_51809;Rps27a_32458	100912032(-0.1026)	569.3775	812.546	63.0165	438.6357679	673.457385	368.1879317	291.7868333	360.189	10.4305	254.1551886	343.2763478	215.608424	1194.755333	935.807	300.059	1048.434973	1313.195635	983.3676064	1.5	822.558			832.57;63.0165;812.546	504.741;10.4305;360.189
R-RNO-168181	Toll Like Receptor 7/8 (TLR7/8) Cascade	52	57	6	6	6	5	4	4	5	6	6	3	3	471	54	5267	0.30305	0.85663	0.62503	5.26	50522;300447;100912032	ubc;ecsit;rps27a	Ubc_36001;Ecsit_51809;Rps27a_32458	100912032(-0.1026)	569.3775	812.546	63.0165	438.6357679	673.457385	368.1879317	291.7868333	360.189	10.4305	254.1551886	343.2763478	215.608424	1194.755333	935.807	300.059	1048.434973	1313.195635	983.3676064	1.5	822.558			832.57;63.0165;812.546	504.741;10.4305;360.189
R-RNO-168188	Toll Like Receptor TLR6:TLR2 Cascade	47	52	5	5	5	5	4	4	4	5	5	3	3	471	49	5272	0.37482	0.81022	0.79753	5.77	50522;300447;100912032	ubc;ecsit;rps27a	Ubc_36001;Ecsit_51809;Rps27a_32458	100912032(-0.1026)	569.3775	812.546	63.0165	438.6357679	673.457385	368.1879317	291.7868333	360.189	10.4305	254.1551886	343.2763478	215.608424	1194.755333	935.807	300.059	1048.434973	1313.195635	983.3676064	1.5	822.558			832.57;63.0165;812.546	504.741;10.4305;360.189
R-RNO-168898	Toll-like Receptor Cascades	93	98	12	12	12	8	8	7	11	12	12	6	6	468	92	5229	0.29887	0.82412	0.57763	6.12	63865;50522;362862;300447;246294;100912032	lgmn;ubc;hsp90b1;ecsit;optn;rps27a	Lgmn_49435;Ubc_36001;Hsp90b1_46330;Ecsit_51809;Optn_49443;Rps27a_32458	246294(0.2707);100912032(-0.1026)	418.6868333	361.183	63.0165	371.7825891	439.0231485	390.4974922	231.7688167	210.17955	10.4305	216.2761326	232.1483074	213.9701673	981.5886667	861.5375	256.798	771.4941864	961.6501744	814.3537804	3.5	708.2935			81.6225;832.57;604.041;63.0165;118.325;812.546	48.0993;504.741;406.983;10.4305;60.1701;360.189
R-RNO-181438	Toll Like Receptor 2 (TLR2) Cascade	47	52	5	5	5	5	4	4	4	5	5	3	3	471	49	5272	0.37482	0.81022	0.79753	5.77	50522;300447;100912032	ubc;ecsit;rps27a	Ubc_36001;Ecsit_51809;Rps27a_32458	100912032(-0.1026)	569.3775	812.546	63.0165	438.6357679	673.457385	368.1879317	291.7868333	360.189	10.4305	254.1551886	343.2763478	215.608424	1194.755333	935.807	300.059	1048.434973	1313.195635	983.3676064	1.5	822.558			832.57;63.0165;812.546	504.741;10.4305;360.189
R-RNO-187037	Signaling by NTRK1 (TRKA)	49	54	4	4	3	3	3	3	3	4	3	1	1	473	53	5268	0.05714	0.99025	0.12745	1.85	85385	shc1	Shc1_9825		762.111	762.111	762.111		762.111		434.231	434.231	434.231		434.231		2193.1	2193.1	2193.1		2193.1						762.111	434.231
R-RNO-198725	Nuclear Events (kinase and transcription factor activation)	19	22	2	2	2	1	1	1	1	2	2	0	0	474	22	5299	0.15245	1	0.25223	0
R-RNO-198753	ERK/MAPK targets	13	15	1	1	1	1	1	1	0	1	1	0	0	474	15	5306	0.27758	1	0.62811	0
R-RNO-202670	ERKs are inactivated	10	12	1	1	1	1	1	1	0	1	1	0	0	474	12	5309	0.35879	1	0.61567	0
R-RNO-448424	Interleukin-17 signaling	30	33	3	3	3	3	3	3	2	3	3	2	2	472	31	5290	0.48605	0.7651	1	6.06	50522;100912032	ubc;rps27a	Ubc_36001;Rps27a_32458	100912032(-0.1026)	822.558	822.558	812.546	14.15910619	821.3756213	14.06002309	432.465	432.465	360.189	102.2136994	423.9294823	101.4984248	1642.1035	1642.1035	935.807	998.8540894	1558.692599	991.8642725	0.5	822.558			832.57;812.546	504.741;360.189
R-RNO-449147	Signaling by Interleukins	155	163	23	23	20	21	18	17	22	23	20	12	12	462	151	5170	0.41895	0.69251	0.88434	7.36	89829;85385;84477;81515;50522;362862;303604;29144;25402;25084;24932;100912032	socs3;shc1;gab2;lyn;ubc;hsp90b1;map3k3;canx;casp3;il4r;cd4;rps27a	Socs3_32863;Shc1_9825;Gab2_42171;Lyn_9167;Ubc_36001;Hsp90b1_46330;Map3k3_35077;Canx_45850;Casp3_8201;Il4r_8896;Cd4_38316;Rps27a_32458	100912032(-0.1026)	569.6999167	650.6745	81.0541	312.5631991	567.0894324	310.4380106	338.3590417	401.142	26.8502	188.3026198	327.6532652	183.1199833	1444.658667	1169.925	227.639	902.6182822	1310.61369	889.5884667	7.5	787.3285			902.203;762.111;81.0541;683.52;832.57;604.041;485.732;617.829;864.112;93.1377;97.5432;812.546	532.429;434.231;47.8233;395.301;504.741;406.983;337.347;445.145;517.492;51.777;26.8502;360.189
R-RNO-450282	MAPK targets/ Nuclear events mediated by MAP kinases	20	23	1	1	1	1	1	1	0	1	1	0	0	474	23	5298	0.13993	1	0.25332	0
R-RNO-450294	MAP kinase activation	30	33	3	3	3	3	3	3	2	3	3	2	2	472	31	5290	0.48605	0.7651	1	6.06	50522;100912032	ubc;rps27a	Ubc_36001;Rps27a_32458	100912032(-0.1026)	822.558	822.558	812.546	14.15910619	821.3756213	14.06002309	432.465	432.465	360.189	102.2136994	423.9294823	101.4984248	1642.1035	1642.1035	935.807	998.8540894	1558.692599	991.8642725	0.5	822.558			832.57;812.546	504.741;360.189
R-RNO-937061	TRIF (TICAM1)-mediated TLR4 signaling	61	65	5	5	5	4	4	4	4	5	5	3	3	471	62	5259	0.20971	0.91038	0.36841	4.62	50522;246294;100912032	ubc;optn;rps27a	Ubc_36001;Optn_49443;Rps27a_32458	246294(0.2707);100912032(-0.1026)	587.8136667	812.546	118.325	406.712363	655.2893298	365.9055333	308.3667	360.189	60.1701	226.7707749	337.996201	204.2374614	1357.158333	935.807	787.268	861.6472538	1376.453871	851.2335349					832.57;118.325;812.546	504.741;60.1701;360.189
R-RNO-975138	TRAF6 mediated induction of NFkB and MAP kinases upon TLR7/8 or 9 activation	50	55	6	6	6	5	4	4	5	6	6	3	3	471	52	5269	0.33052	0.8394	0.62303	5.45	50522;300447;100912032	ubc;ecsit;rps27a	Ubc_36001;Ecsit_51809;Rps27a_32458	100912032(-0.1026)	569.3775	812.546	63.0165	438.6357679	673.457385	368.1879317	291.7868333	360.189	10.4305	254.1551886	343.2763478	215.608424	1194.755333	935.807	300.059	1048.434973	1313.195635	983.3676064	1.5	822.558			832.57;63.0165;812.546	504.741;10.4305;360.189
R-RNO-975155	MyD88 dependent cascade initiated on endosome	51	56	6	6	6	5	4	4	5	6	6	3	3	471	53	5268	0.31658	0.84823	0.62376	5.36	50522;300447;100912032	ubc;ecsit;rps27a	Ubc_36001;Ecsit_51809;Rps27a_32458	100912032(-0.1026)	569.3775	812.546	63.0165	438.6357679	673.457385	368.1879317	291.7868333	360.189	10.4305	254.1551886	343.2763478	215.608424	1194.755333	935.807	300.059	1048.434973	1313.195635	983.3676064	1.5	822.558			832.57;63.0165;812.546	504.741;10.4305;360.189
R-RNO-975871	MyD88 cascade initiated on plasma membrane	46	51	5	5	5	5	4	4	4	5	5	3	3	471	48	5273	0.3904	0.79954	0.79645	5.88	50522;300447;100912032	ubc;ecsit;rps27a	Ubc_36001;Ecsit_51809;Rps27a_32458	100912032(-0.1026)	569.3775	812.546	63.0165	438.6357679	673.457385	368.1879317	291.7868333	360.189	10.4305	254.1551886	343.2763478	215.608424	1194.755333	935.807	300.059	1048.434973	1313.195635	983.3676064	1.5	822.558			832.57;63.0165;812.546	504.741;10.4305;360.189
R-RNO-4085001	Sialic acid metabolism	19	19	2	2	2	1	1	1	2	2	2	1	1	473	18	5303	0.53186	0.80289	1	5.26	363040	st3gal4	St3gal4_46725		97.5749	97.5749	97.5749		97.5749		31.4205	31.4205	31.4205		31.4205		223.868	223.868	223.868		223.868		0	97.5749			97.5749	31.4205
R-RNO-428157	Sphingolipid metabolism	58	61	2	2	2	2	2	2	2	2	2	2	2	472	59	5262	0.1137	0.96535	0.23576	3.28	65183;361213	aldh3a2;sptlc1	Aldh3a2_8024;Sptlc1_38450		491.1505	491.1505	453.809	52.80885574	489.7813597	52.77334701	355.549	355.549	319.006	51.67960621	354.209137	51.64485679	805.906	805.906	773	46.53611148	804.699489	46.50482055					453.809;528.492	319.006;392.092
R-RNO-446193	Biosynthesis of the N-glycan precursor (dolichol lipid-linked oligosaccharide, LLO) and transfer to a nascent protein	41	43	7	7	7	5	4	4	7	7	7	4	4	470	39	5282	0.72672	0.47216	0.77696	9.3	363040;311847;298541;295051	st3gal4;dolk;dhdds;alg5	St3gal4_46725;Dolk_41455;Dhdds_8467;Alg5_52980		123.7123	95.90445	82.2793	65.03147318	110.9103231	54.49415104	74.98785	50.49345	31.4205	62.38094983	65.38140651	51.03286327	305.559	291.2485	223.868	82.49290516	324.676998	89.15112821	1.5	95.90445			97.5749;94.234;220.761;82.2793	31.4205;52.6663;167.544;48.3206
R-RNO-446219	Synthesis of substrates in N-glycan biosythesis	37	38	7	7	7	5	4	4	7	7	7	4	4	470	34	5287	0.8042	0.37794	0.54828	10.53	363040;311847;298541;295051	st3gal4;dolk;dhdds;alg5	St3gal4_46725;Dolk_41455;Dhdds_8467;Alg5_52980		123.7123	95.90445	82.2793	65.03147318	110.9103231	54.49415104	74.98785	50.49345	31.4205	62.38094983	65.38140651	51.03286327	305.559	291.2485	223.868	82.49290516	324.676998	89.15112821	0.5	88.25665	2.5	159.16795	97.5749;94.234;220.761;82.2793	31.4205;52.6663;167.544;48.3206
R-RNO-556833	Metabolism of lipids	404	425	106	105	96	100	96	94	106	106	102	80	80	394	345	4976	1	1.88E-13	2.24E-13	18.82	85311;85255;85239;85238;84497;83842;83792;81639;80841;79243;79131;681337;65192;65183;65030;63865;619561;60581;58978;50681;50671;50559;50549;498962;363024;362732;361213;360753;314824;314304;313375;311865;311849;309262;307842;305482;305166;303577;299732;29726;29653;29510;293688;29367;29328;293173;29254;29189;291075;282584;26759;266682;25757;25756;25427;25413;252900;25288;25287;25146;25116;25062;250…	pla1a;hacl1;mlycd;synj1;dgat1;crot;scd2;alox15;fabp7;hsd17b2;fabp3;acot4;slc27a2;aldh3a2;ephx2;lgmn;acsf2;acaca;slco1b2;acox1;fasn;acot1;cyp4a1;acsf3;slc44a2;agmo;sptlc1;pnpla6;osbpl8;acot3;cyp2j3;ptges2;crat;nsdhl;vac14;mtmr3;gpat3;acbd4;lta4h;slc22a5;gpam;pctp;tm7sf2;chkb;gpx4;far1;mgll;fdx1;eci2;mtmr9;acot7;cyp3a2;cpt1a;cpt1b;cyp51;cpt2;dgat2;acsl1;acadl;cyp17a1;hsd11b1;gpd2;acat1;pla2g16;hmgc…	Pla1a_41300;Hacl1_8775;Mlycd_35199;Synj1_40392;Dgat1_45209;Crot_44678;Scd2_45383,Scd_9786;Alox15_8036;Fabp7_34639;Hsd17b2_81635;Fabp3_44739;Acot4_7971;Slc27a2_45132;Aldh3a2_8024;Ephx2_39355;Lgmn_49435;Acsf2_53522;Acaca_32532;Slco1b2_32950;Acox1_7973;Fasn_8611;Acot1_7968;Cyp4a1_33111;Acsf3_49805;Slc44a2_51458;Agmo_33265;Sptlc1_38450;Pnpla6_53760;Osbpl8_51940;Acot3_7970;Cyp2j10_42192;Ptges2_36512;C…	314824(0.3299);307842(0.3334);29328(-0.1015)	347.3580466	302.403	3.41753	272.3291903	339.4635419	269.4907384	233.9346506	227.7445	0.499004	184.5619299	233.6323555	192.0821979	725.6301013	516.1365	15.4493	691.3908684	695.2533036	652.0673115	20.5	82.36165	41.5	352.8225	3.41753;516.851;94.5796;654.413;361.293;117.393;475.3855;657.337;464.007;680.908;484.971;315.594;692.47;453.809;585.381;81.6225;354.133;60.6392;70.0549;106.768;111.424;144.038;39.9259;649.939;77.9769;508.325;528.492;64.3262;656.094;610.545;75.8598;83.1008;157.185;63.7933;94.3876;849.348;782.06;66.6305;619.927;351.512;624.654;161.503;918.817;402.651;60.2039;506.131;260.432;517.202;158.208;804.551;…	0.499004;354.697;53.1451;335.111;283.85;100.425;326.5715;426.926;320.318;509.834;397.905;232.941;510.236;319.006;483.0;48.0993;258.047;40.1353;43.6078;82.5404;58.1944;79.3287;28.0217;423.356;46.3453;349.994;392.092;40.7842;426.328;510.487;32.6712;48.6419;121.052;41.34;52.6974;401.592;658.419;41.8355;351.902;285.808;410.876;67.9483;430.028;317.712;9.48947;348.778;195.513;354.858;121.821;621.346;15…
R-RNO-112313	Neurotransmitter uptake and metabolism In glial cells	4	4	1	1	1	1	1	1	1	1	0	0	0	474	4	5317	0.71075	1	1	0
R-RNO-112315	Transmission across Chemical Synapses	156	164	13	12	12	13	13	13	13	13	11	9	9	465	155	5166	0.12585	0.92927	0.24685	5.49	83613;81632;29539;293645;25725;25023;24679;24411;170945	nefl;abat;aldh2;ppfia1;prkar1a;prkcb;prkar2b;grin2c;chrna2	Nefl_9295;Abat_32557;Aldh2_45826;Ppfia1_41244;Prkar1a_44977;Prkcb_9566;Prkar2b_33052;Grin2c_33254;Chrna2_32401	293645(0.1218)	528.2844183	570.666	1.708765	301.7232807	544.9360935	327.7527344	343.4755447	383.535	0.249502	223.8569121	367.4560031	252.8810483	1220.597072	1099.36	7.72465	727.9176434	1192.209823	774.8568232	7.5	848.69			1.708765;708.795;570.666;752.133;821.499;491.832;163.955;368.09;875.881	0.249502;451.083;383.535;426.291;501.936;260.819;69.4574;266.927;730.982
R-RNO-112316	Neuronal System	262	271	17	16	16	14	15	14	17	17	15	10	10	464	261	5060	0.0019697	0.99923	0.004212	3.69	83613;81632;360406;29539;293645;25725;25023;24679;24411;170945	nefl;abat;ptprf;aldh2;ppfia1;prkar1a;prkcb;prkar2b;grin2c;chrna2	Nefl_9295;Abat_32557;Ptprf_9621;Aldh2_45826;Ppfia1_41244;Prkar1a_44977;Prkcb_9566;Prkar2b_33052;Grin2c_33254;Chrna2_32401	293645(0.1218)	539.5354765	605.7305	1.708765	286.6837733	559.2046723	302.649753	351.0189902	401.2225	0.249502	212.3981215	375.1149201	232.6602053	1233.043365	1171.57	7.72465	687.4150197	1214.961541	712.7503165					1.708765;708.795;640.795;570.666;752.133;821.499;491.832;163.955;368.09;875.881	0.249502;451.083;418.91;383.535;426.291;501.936;260.819;69.4574;266.927;730.982
R-RNO-210455	Astrocytic Glutamate-Glutamine Uptake And Metabolism	4	4	1	1	1	1	1	1	1	1	0	0	0	474	4	5317	0.71075	1	1	0
R-RNO-71291	Metabolism of amino acids and derivatives	156	167	34	34	27	33	34	32	34	34	33	24	24	450	143	5178	0.9979	0.0043853	0.0059083	14.37	85492;83784;83499;81718;81670;681913;65151;63864;59113;312381;299201;29675;29673;29611;291983;287772;25618;25612;25581;25244;25014;24792;246266;24513	psmb7;agxt2;psmd4;cdo1;gpt;gstz1;rida;hsd17b10;kmo;ppm1k;dlst;psmb2;psma6;dbt;psmb10;psmd12;acadsb;asns;psmc2;bckdha;acat1;agxt;aspg;ivd	Psmb7_43978;Agxt2_32707;Psmd4_9599;Cdo1_8275;Gpt_47940;Gstz1_8764;Rida_37580;Hsd17b10_8831;Kmo_34270;Ppm1k_39506;Dlst_44045;Psmb2_34468;Psma6_43801;Dbt_43983;Psmb10_9588;Psmd12_51584;Acadsb_7959;Asns_8091;Psmc2_53761;Bckdha_37168;Acat1_43522;Agxt_40164;Aspg_39706;Ivd_8932		362.2397542	382.281	60.9401	226.5445292	398.2368476	219.3504818	230.5460167	262.216	37.557	163.3286418	261.5697321	165.6748526	782.573	717.96	134.219	514.9260843	816.2830828	472.1832178	7.5	191.56	15.5	509.032	715.652;440.593;60.9401;467.09;420.528;593.253;97.6802;69.4361;659.102;126.687;550.974;83.4286;318.869;556.768;306.215;625.629;97.6251;606.112;653.328;104.684;256.433;437.514;344.034;101.179	454.216;311.238;39.2889;289.324;299.314;395.164;37.557;43.1487;301.279;98.1001;373.136;48.9597;235.108;413.975;80.5359;411.452;53.779;507.961;425.136;56.1732;192.613;341.741;83.3326;40.5723
R-RNO-390247	Beta-oxidation of very long chain fatty acids	6	7	5	5	5	5	5	5	5	5	5	5	5	469	2	5319	1	6.56E-05	6.56E-05	71.43	85239;681337;50681;291075;171142	mlycd;acot4;acox1;eci2;ehhadh	Mlycd_35199;Acot4_7971;Acox1_7973;Eci2_8521;Ehhadh_46776		153.76758	106.768	93.6883	94.24596135	156.856489	92.59944255	112.76114	82.5404	53.1451	71.66804875	114.9438556	70.84970602	258.5844	219.343	127.957	145.0295122	264.3213172	140.5201223	0	93.6883	0	93.6883	94.5796;315.594;106.768;158.208;93.6883	53.1451;232.941;82.5404;121.821;73.3582
R-RNO-390918	Peroxisomal lipid metabolism	18	19	13	13	13	13	13	13	13	13	12	12	12	462	7	5314	1	2.32E-09	2.32E-09	63.16	85255;85239;83842;681337;65192;65183;50681;311849;303577;291075;171142;113956	hacl1;mlycd;crot;acot4;slc27a2;aldh3a2;acox1;crat;acbd4;eci2;ehhadh;pecr	Hacl1_8775;Mlycd_35199;Crot_44678;Acot4_7971;Slc27a2_45132;Aldh3a2_8024;Acox1_7973;Crat_8375;Acbd4_52136;Eci2_8521;Ehhadh_46776;Pecr_9456		234.592625	137.289	41.9351	211.1926811	175.5287	155.9812703	168.3566058	110.7385	9.22207	153.2920084	125.6899004	114.5607268	410.3733333	218.5815	127.957	365.9975852	307.8195405	261.4020388	0	41.9351	0.5	54.2828	516.851;94.5796;117.393;315.594;692.47;453.809;106.768;157.185;66.6305;158.208;93.6883;41.9351	354.697;53.1451;100.425;232.941;510.236;319.006;82.5404;121.052;41.8355;121.821;73.3582;9.22207
R-RNO-8978868	Fatty acid metabolism	114	119	51	51	48	49	48	46	51	51	50	42	42	432	77	5244	1	2.91E-17	2.91E-17	35.29	85255;85239;83842;83792;81639;681337;65192;65183;65030;619561;60581;50681;50671;50559;50549;498962;314304;313375;311865;311849;303577;299732;29726;29510;29328;291075;26759;25757;25756;25413;25288;25287;24159;24158;171155;171142;170570;117543;116719;114097;113965;113956	hacl1;mlycd;crot;scd2;alox15;acot4;slc27a2;aldh3a2;ephx2;acsf2;acaca;acox1;fasn;acot1;cyp4a1;acsf3;acot3;cyp2j3;ptges2;crat;acbd4;lta4h;slc22a5;pctp;gpx4;eci2;acot7;cpt1a;cpt1b;cpt2;acsl1;acadl;acly;acadm;hadhb;ehhadh;acot12;decr1;acacb;ltc4s;hadh;pecr	Hacl1_8775;Mlycd_35199;Crot_44678;Scd2_45383,Scd_9786;Alox15_8036;Acot4_7971;Slc27a2_45132;Aldh3a2_8024;Ephx2_39355;Acsf2_53522;Acaca_32532;Acox1_7973;Fasn_8611;Acot1_7968;Cyp4a1_33111;Acsf3_49805;Acot3_7970;Cyp2j10_42192;Ptges2_36512;Crat_8375;Acbd4_52136;Lta4h_51923;Slc22a5_50501;Pctp_35441;Gpx4_50879;Eci2_8521;Acot7_40748;Cpt1a_52866;Cpt1b_8373;Cpt2_8374;Acsl1_51788;Acadl_39952;Acly_7965;Acadm…	29328(-0.1015)	260.0603786	154.7295	26.2378	234.7574949	253.891712	244.5267177	185.331751	108.9005	9.22207	178.8688538	183.4638883	192.9856051	504.3644381	305.656	39.0718	427.9060202	487.4378301	420.0665909	4.5	40.9305	10.5	72.1832	516.851;94.5796;117.393;475.3855;657.337;315.594;692.47;453.809;585.381;354.133;60.6392;106.768;111.424;144.038;39.9259;649.939;610.545;75.8598;83.1008;157.185;66.6305;619.927;351.512;161.503;60.2039;158.208;198.934;408.809;289.212;152.274;67.542;29.4542;77.0819;37.3892;26.2378;93.6883;280.406;38.3806;525.981;866.362;68.5066;41.9351	354.697;53.1451;100.425;326.5715;426.926;232.941;510.236;319.006;483.0;258.047;40.1353;82.5404;58.1944;79.3287;28.0217;423.356;510.487;32.6712;48.6419;121.052;41.8355;351.902;285.808;67.9483;9.48947;121.821;151.802;328.381;215.257;117.376;42.4835;18.2928;46.3023;26.6229;19.5128;73.3582;222.548;28.1184;359.689;724.068;32.6721;9.22207
R-RNO-1679131	Trafficking and processing of endosomal TLR	8	8	3	3	3	2	3	2	3	3	3	2	2	472	6	5315	0.9777	0.13456	0.13456	25	63865;362862	lgmn;hsp90b1	Lgmn_49435;Hsp90b1_46330		342.83175	342.83175	81.6225	369.405664	188.1992529	297.7215583	227.54115	227.54115	48.0993	253.7690979	121.313896	204.5245611	758.999	758.999	256.798	710.2194652	461.7025043	572.3995773	0	81.6225	0	81.6225	81.6225;604.041	48.0993;406.983
R-RNO-373076	Class A/1 (Rhodopsin-like receptors)	240	246	14	14	11	12	11	11	11	14	14	6	6	468	240	5081	1.18E-04	0.99997	1.99E-04	2.44	497078;360918;298062;287910;24925;192649	xk;pf4;plppr1;ccl6;adrb1;prokr2	Xk_38759;Pf4_32963;Plppr1_51274;Ccl6_32398;Adrb1_53467;Prokr2_53129		632.4954167	653.6475	76.3905	302.8683345	654.3611723	216.075432	434.8650667	465.569	45.9844	244.8307899	461.131149	200.8410239	1423.602	1351.95	220.02	871.9962364	1333.722916	619.1781943					692.323;891.742;608.281;76.3905;614.972;911.264	563.261;528.349;402.789;45.9844;308.115;760.692
R-RNO-375280	Amine ligand-binding receptors	31	34	1	1	1	1	1	1	1	1	1	1	1	473	33	5288	0.22049	0.94553	0.52186	2.94	24925	adrb1	Adrb1_53467		614.972	614.972	614.972		614.972		308.115	308.115	308.115		308.115		1817.75	1817.75	1817.75		1817.75						614.972	308.115
R-RNO-416476	G alpha (q) signalling events	156	161	8	8	8	8	7	7	7	8	8	6	6	468	155	5166	0.018272	0.99299	0.039451	3.73	305795;29254;287910;25238;24953;192649	abhd6;mgll;ccl6;grk2;gcgr;prokr2	Abhd6_7951;Mgll_9227;Ccl6_32398;Grk2_35564;Gcgr_43276;Prokr2_53129		554.7519167	593.0435	76.3905	337.8031643	618.6906875	322.4137552	386.5650667	393.9085	45.9844	251.2067658	426.47319	236.2785869	1219.141167	1194.5105	220.02	952.0387093	1427.714772	1032.691267					523.226;260.432;76.3905;894.338;662.861;911.264	358.187;195.513;45.9844;529.384;429.63;760.692
R-RNO-500792	GPCR ligand binding	305	314	18	18	15	16	15	15	15	18	18	10	10	464	304	5017	1.83E-04	0.99994	4.13E-04	3.18	56813;497078;360918;316137;298062;287910;25029;24953;24925;192649	pth1r;xk;pf4;adgre1;plppr1;ccl6;calcrl;gcgr;adrb1;prokr2	Pth1r_49335;Xk_38759;Pf4_32963;Adgre1_43998,Adgre1_8558;Plppr1_51274;Ccl6_32398;Calcrl_49927;Gcgr_43276;Adrb1_53467;Prokr2_53129		547.035555	638.9165	76.3905	332.4894428	591.9383354	289.0592449	364.44704	416.2095	45.9844	246.1666251	400.2808748	221.8133661	1313.74185	1329.23	220.02	837.0044273	1339.032638	732.2306161					111.291;692.323;891.742;82.78805;608.281;76.3905;818.443;662.861;614.972;911.264	58.2144;563.261;528.349;48.5196;402.789;45.9844;498.916;429.63;308.115;760.692
R-RNO-1169410	Antiviral mechanism by IFN-stimulated genes	54	59	7	7	3	6	6	6	6	7	6	1	1	473	58	5263	0.040016	0.99366	0.088616	1.69	359726	rnasel	Rnasel_53658		725.916	725.916	725.916		725.916		458.87	458.87	458.87		458.87		1715.88	1715.88	1715.88		1715.88						725.916	458.87
R-RNO-913531	Interferon Signaling	77	84	12	12	6	11	11	11	11	12	11	4	4	470	80	5241	0.17146	0.92172	0.3175	4.76	89829;50522;359726;100912032	socs3;ubc;rnasel;rps27a	Socs3_32863;Ubc_36001;Rnasel_53658;Rps27a_32458	100912032(-0.1026)	818.30875	822.558	725.916	72.59765371	825.1003062	46.56406916	464.05725	481.8055	360.189	75.59846699	441.1480741	85.25282461	1979.93175	2032.14	935.807	852.2011239	1753.611534	895.8812589					902.203;832.57;725.916;812.546	532.429;504.741;458.87;360.189
R-RNO-9833482	PKR-mediated signaling	41	46	3	3	2	2	2	2	2	3	3	0	0	474	46	5275	0.019422	1	0.030305	0
R-RNO-165159	MTOR signalling	34	36	4	4	3	4	4	4	4	4	4	3	3	471	33	5288	0.66042	0.57414	1	8.33	83803;360776;116636	prkab1;lamtor4;eif4ebp1	Prkab1_9560;Lamtor4_37164;Eif4ebp1_8550		425.983	529.057	108.838	280.2067037	329.8233381	291.0356504	289.4683	361.364	46.9609	215.7396381	215.6055436	223.1103003	881.0113333	972.739	533.025	312.391547	774.4705896	321.3551165	0.5	318.9475			529.057;108.838;640.054	361.364;46.9609;460.08
R-RNO-380972	Energy dependent regulation of mTOR by LKB1-AMPK	25	26	3	3	2	3	3	3	3	3	3	2	2	472	24	5297	0.64107	0.63999	1	7.69	83803;360776	prkab1;lamtor4	Prkab1_9560;Lamtor4_37164		318.9475	318.9475	108.838	297.1397045	246.8690368	279.1082125	204.16245	204.16245	46.9609	222.316564	150.2341596	208.8256058	752.882	752.882	533.025	310.9247512	677.4596385	292.0567336	0.5	318.9475			529.057;108.838	361.364;46.9609
R-RNO-6804756	Regulation of TP53 Activity through Phosphorylation	57	57	8	8	6	6	6	6	8	8	8	4	4	470	53	5268	0.49579	0.69695	1	7.02	83803;50522;293345;100912032	prkab1;ubc;taf10;rps27a	Prkab1_9560;Ubc_36001;Taf10_48773;Rps27a_32458	100912032(-0.1026)	657.86	670.8015	457.267	192.5955236	664.950541	195.8942146	386.826	360.7765	321.01	80.81570865	383.3075589	80.28745453	1259.59325	954.273	781.427	730.5856094	1231.588197	721.4536267	1.5	670.8015			529.057;832.57;457.267;812.546	361.364;504.741;321.01;360.189
R-RNO-983168	Antigen processing: Ubiquitination & Proteasome degradation	170	179	24	24	19	23	24	21	24	24	22	15	15	459	164	5157	0.60719	0.50102	0.88971	8.38	89829;85492;83499;685029;50522;361258;361187;313101;303336;29675;29673;291983;287772;25581;100912032	socs3;psmb7;psmd4;anapc13;ubc;cul2;asb5;fbxl4;wsb1;psmb2;psma6;psmb10;psmd12;psmc2;rps27a	Socs3_32863;Psmb7_43978;Psmd4_9599;Anapc13_38512;Ubc_36001;Cul2_49857;Asb5_42993;Fbxl4_37868;Wsb1_40948;Psmb2_34468;Psma6_43801;Psmb10_9588;Psmd12_51584;Psmc2_53761;Rps27a_32458	100912032(-0.1026)	519.5354733	653.328	60.9401	290.5813219	575.1633938	249.3987323	317.69748	411.452	39.2889	182.7076695	349.3882308	157.494911	1148.0624	1254.39	134.219	796.1328253	1226.613478	660.8830372	7.5	662.5835			902.203;715.652;60.9401;389.533;832.57;676.586;679.718;671.839;63.9754;83.4286;318.869;306.215;625.629;653.328;812.546	532.429;454.216;39.2889;280.349;504.741;480.989;437.575;433.851;40.6427;48.9597;235.108;80.5359;411.452;425.136;360.189
R-RNO-983169	Class I MHC mediated antigen processing & presentation	195	204	28	27	22	26	27	23	28	28	26	16	16	458	188	5133	0.49424	0.60922	1	7.84	89829;85492;83499;685029;50522;361258;361187;313101;303336;29675;29673;291983;29144;287772;25581;100912032	socs3;psmb7;psmd4;anapc13;ubc;cul2;asb5;fbxl4;wsb1;psmb2;psma6;psmb10;canx;psmd12;psmc2;rps27a	Socs3_32863;Psmb7_43978;Psmd4_9599;Anapc13_38512;Ubc_36001;Cul2_49857;Asb5_42993;Fbxl4_37868;Wsb1_40948;Psmb2_34468;Psma6_43801;Psmb10_9588;Canx_45850;Psmd12_51584;Psmc2_53761;Rps27a_32458	100912032(-0.1026)	525.6788188	639.4785	60.9401	281.8016834	576.2751251	245.6807588	325.66295	418.294	39.2889	179.3649884	351.8833505	155.881872	1143.724125	1166.52	134.219	769.3331142	1222.758016	651.2201419	9.5	674.2125			902.203;715.652;60.9401;389.533;832.57;676.586;679.718;671.839;63.9754;83.4286;318.869;306.215;617.829;625.629;653.328;812.546	532.429;454.216;39.2889;280.349;504.741;480.989;437.575;433.851;40.6427;48.9597;235.108;80.5359;445.145;411.452;425.136;360.189
R-RNO-8951664	Neddylation	137	145	27	27	22	26	26	25	27	27	26	19	19	455	126	5195	0.98623	0.026357	0.043734	13.1	89829;85492;83499;50522;498560;364050;361258;361187;313101;313020;303336;29675;29673;29560;291983;287772;25581;25490;100912032	socs3;psmb7;psmd4;ubc;uchl3;dcaf8;cul2;asb5;fbxl4;wdtc1;wsb1;psmb2;psma6;hif1a;psmb10;psmd12;psmc2;nedd8;rps27a	Socs3_32863;Psmb7_43978;Psmd4_9599;Ubc_36001;Uchl3_42204;Dcaf8_38198;Cul2_49857;Asb5_42993;Fbxl4_37868;Wdtc1_41340;Wsb1_40948;Psmb2_34468;Psma6_43801;Hif1a_51548;Psmb10_9588;Psmd12_51584;Psmc2_53761;Nedd8_34519;Rps27a_32458	498560(0.2804);100912032(-0.1026)	506.8506842	653.328	60.9401	303.1099857	571.6900146	266.4822903	310.2102316	411.452	24.4689	193.8545588	348.7976645	171.5595402	1150.229947	1254.39	134.219	815.821278	1255.396432	722.7579626	6.5	409.248	13.5	708.964	902.203;715.652;60.9401;832.57;96.1443;833.391;676.586;679.718;671.839;95.2256;63.9754;83.4286;318.869;702.276;306.215;625.629;653.328;499.627;812.546	532.429;454.216;39.2889;504.741;53.4363;505.078;480.989;437.575;433.851;24.4689;40.6427;48.9597;235.108;448.086;80.5359;411.452;425.136;377.812;360.189
R-RNO-1170546	Prolactin receptor signaling	9	9	1	1	0	1	1	1	1	1	1	0	0	474	9	5312	0.46368	1	1	0
R-RNO-982772	Growth hormone receptor signaling	12	12	2	2	1	2	2	2	2	2	2	1	1	473	11	5310	0.74311	0.64121	1	8.33	81515	lyn	Lyn_9167		683.52	683.52	683.52		683.52		395.301	395.301	395.301		395.301		1792.94	1792.94	1792.94		1792.94		0	683.52			683.52	395.301
R-RNO-5696395	Formation of Incision Complex in GG-NER	18	20	4	4	4	4	4	4	4	4	4	4	4	470	16	5305	0.98018	0.075051	0.075051	20	50522;288651;25591;100912032	ubc;gtf2h3;parp1;rps27a	Ubc_36001;Gtf2h3_34422;Parp1_9425;Rps27a_32458	100912032(-0.1026)	626.7357	801.473	71.4268	370.6063519	651.8739948	359.1057033	348.98055	423.6585	43.8642	213.3601432	344.1857334	199.1197341	1386.29825	1502.9685	190.856	1004.206184	1293.863358	973.678098	0	71.4268	1	790.4	832.57;790.4;71.4268;812.546	504.741;487.128;43.8642;360.189
R-RNO-5696398	Nucleotide Excision Repair	58	61	8	8	6	8	8	8	8	8	8	6	6	468	55	5266	0.7711	0.38191	0.63503	9.84	50522;497967;288651;288588;25591;100912032	ubc;zfp830;gtf2h3;polr2j;parp1;rps27a	Ubc_36001;Zfp830_35191;Gtf2h3_34422;Polr2j_42844;Parp1_9425;Rps27a_32458	100912032(-0.1026)	634.5154667	765.3935	71.4268	292.9457343	648.7179946	275.1428512	367.0620333	403.225	43.8642	168.3952559	365.9096757	152.8102884	1440.712167	1549.54	190.856	840.3269622	1377.68514	805.9214714	2.5	765.3935			832.57;740.387;790.4;559.763;71.4268;812.546	504.741;428.66;487.128;377.79;43.8642;360.189
R-RNO-5696399	Global Genome Nucleotide Excision Repair (GG-NER)	43	46	6	6	4	6	6	6	6	6	6	4	4	470	42	5279	0.6775	0.52613	0.78769	8.7	50522;288651;25591;100912032	ubc;gtf2h3;parp1;rps27a	Ubc_36001;Gtf2h3_34422;Parp1_9425;Rps27a_32458	100912032(-0.1026)	626.7357	801.473	71.4268	370.6063519	651.8739948	359.1057033	348.98055	423.6585	43.8642	213.3601432	344.1857334	199.1197341	1386.29825	1502.9685	190.856	1004.206184	1293.863358	973.678098	1.5	801.473			832.57;790.4;71.4268;812.546	504.741;487.128;43.8642;360.189
R-RNO-5696400	Dual Incision in GG-NER	22	23	4	4	4	4	4	4	4	4	4	4	4	470	19	5302	0.96485	0.11339	0.11339	17.39	50522;288651;25591;100912032	ubc;gtf2h3;parp1;rps27a	Ubc_36001;Gtf2h3_34422;Parp1_9425;Rps27a_32458	100912032(-0.1026)	626.7357	801.473	71.4268	370.6063519	651.8739948	359.1057033	348.98055	423.6585	43.8642	213.3601432	344.1857334	199.1197341	1386.29825	1502.9685	190.856	1004.206184	1293.863358	973.678098	0.5	430.9134	1.5	801.473	832.57;790.4;71.4268;812.546	504.741;487.128;43.8642;360.189
R-RNO-6781827	Transcription-Coupled Nucleotide Excision Repair (TC-NER)	41	42	6	6	5	6	6	6	6	6	6	5	5	469	37	5284	0.87556	0.25723	0.38792	11.9	50522;497967;288651;288588;100912032	ubc;zfp830;gtf2h3;polr2j;rps27a	Ubc_36001;Zfp830_35191;Gtf2h3_34422;Polr2j_42844;Rps27a_32458	100912032(-0.1026)	747.1332	790.4	559.763	110.2308943	741.2835828	118.3014945	431.7016	428.66	360.189	64.10265921	417.5479635	64.05989481	1690.6834	2034.27	935.807	643.4629927	1567.986912	676.3645719	1.5	765.3935	3.5	822.558	832.57;740.387;790.4;559.763;812.546	504.741;428.66;487.128;377.79;360.189
R-RNO-6782135	Dual incision in TC-NER	34	35	5	5	5	5	5	5	5	5	5	5	5	469	30	5291	0.93822	0.15364	0.20363	14.29	50522;497967;288651;288588;100912032	ubc;zfp830;gtf2h3;polr2j;rps27a	Ubc_36001;Zfp830_35191;Gtf2h3_34422;Polr2j_42844;Rps27a_32458	100912032(-0.1026)	747.1332	790.4	559.763	110.2308943	741.2835828	118.3014945	431.7016	428.66	360.189	64.10265921	417.5479635	64.05989481	1690.6834	2034.27	935.807	643.4629927	1567.986912	676.3645719	0.5	650.075	2.5	801.473	832.57;740.387;790.4;559.763;812.546	504.741;428.66;487.128;377.79;360.189
R-RNO-73894	DNA Repair	171	178	14	14	10	12	11	11	14	14	14	7	7	467	171	5150	0.017871	0.99271	0.035986	3.93	50522;497967;290631;288651;288588;25591;100912032	ubc;zfp830;babam1;gtf2h3;polr2j;parp1;rps27a	Ubc_36001;Zfp830_35191;Babam1_53222;Gtf2h3_34422;Polr2j_42844;Parp1_9425;Rps27a_32458	100912032(-0.1026)	660.0999714	790.4	71.4268	275.8555858	656.9509972	267.2648366	385.6107429	428.66	43.8642	161.3666143	372.4502474	150.061528	1551.750429	2034.27	190.856	821.4403846	1419.641544	799.384723					832.57;740.387;813.607;790.4;559.763;71.4268;812.546	504.741;428.66;496.903;487.128;377.79;43.8642;360.189
R-RNO-5688426	Deubiquitination	153	165	35	35	24	33	33	31	35	35	33	19	19	455	146	5175	0.9525	0.079361	0.11318	11.52	85492;83529;83499;50522;498560;362636;29675;29673;29560;293345;291983;290631;287772;287362;25581;25490;25388;24890;100912032	psmb7;vdac1;psmd4;ubc;uchl3;usp48;psmb2;psma6;hif1a;taf10;psmb10;babam1;psmd12;nlrp3;psmc2;nedd8;arrb2;esr1;rps27a	Psmb7_43978;Vdac1_32318;Psmd4_9599;Ubc_36001;Uchl3_42204;Usp48_53517;Psmb2_34468;Psma6_43801;Hif1a_51548;Taf10_48773;Psmb10_9588;Babam1_53222;Psmd12_51584;Nlrp3_44672;Psmc2_53761;Nedd8_34519;Arrb2_40704;Esr1_44963;Rps27a_32458	498560(0.2804);24890(0.1439);100912032(-0.1026)	470.5626053	513.169	60.9401	274.5570865	490.9079081	261.637637	274.3282789	321.01	39.2889	173.4961091	288.2044989	166.6449108	1136.896263	1076.56	134.219	751.5222929	1146.899518	672.9655526	7.5	478.447	15.5	764.099	715.652;577.023;60.9401;832.57;96.1443;77.2535;83.4286;318.869;702.276;457.267;306.215;813.607;625.629;655.048;653.328;499.627;140.097;513.169;812.546	454.216;386.808;39.2889;504.741;53.4363;46.0879;48.9597;235.108;448.086;321.01;80.5359;496.903;411.452;165.342;425.136;377.812;64.6716;292.454;360.189
R-RNO-5689880	Ub-specific processing proteases	109	120	28	28	18	27	27	25	28	28	27	14	14	460	106	5215	0.93636	0.11072	0.17495	11.67	85492;83529;83499;50522;362636;29675;29673;29560;293345;291983;287772;25581;25388;100912032	psmb7;vdac1;psmd4;ubc;usp48;psmb2;psma6;hif1a;taf10;psmb10;psmd12;psmc2;arrb2;rps27a	Psmb7_43978;Vdac1_32318;Psmd4_9599;Ubc_36001;Usp48_53517;Psmb2_34468;Psma6_43801;Hif1a_51548;Taf10_48773;Psmb10_9588;Psmd12_51584;Psmc2_53761;Arrb2_40704;Rps27a_32458	100912032(-0.1026)	454.5067286	517.145	60.9401	285.3737336	483.7402051	283.559311	273.3064286	340.5995	39.2889	179.8617792	287.4598152	178.0336052	1010.454857	1006.1835	134.219	625.3036441	1086.794746	589.5311567	5	318.869	11	715.652	715.652;577.023;60.9401;832.57;77.2535;83.4286;318.869;702.276;457.267;306.215;625.629;653.328;140.097;812.546	454.216;386.808;39.2889;504.741;46.0879;48.9597;235.108;448.086;321.01;80.5359;411.452;425.136;64.6716;360.189
R-RNO-375276	Peptide ligand-binding receptors	141	143	11	11	8	9	9	9	8	11	11	4	4	470	139	5182	0.006925	0.99802	0.012735	2.8	497078;360918;287910;192649	xk;pf4;ccl6;prokr2	Xk_38759;Pf4_32963;Ccl6_32398;Prokr2_53129		642.929875	792.0325	76.3905	390.4344676	690.4536283	301.902465	474.5716	545.805	45.9844	303.4851395	540.7265431	247.1346158	1374.608	1228.001	220.02	1095.089151	1229.045949	809.2164234					692.323;891.742;76.3905;911.264	563.261;528.349;45.9844;760.692
R-RNO-8873719	RAB geranylgeranylation	46	48	4	4	2	4	3	3	4	4	4	1	1	473	47	5274	0.086888	0.98365	0.18016	2.08	84589	rab9a	Rab9a_51037		500.882	500.882	500.882		500.882		374.676	374.676	374.676		374.676		775.434	775.434	775.434		775.434						500.882	374.676
R-RNO-1483191	Synthesis of PC	14	14	3	3	3	3	3	3	3	3	3	3	3	471	11	5310	0.97716	0.10067	0.10067	21.43	363024;29510;29367	slc44a2;pctp;chkb	Slc44a2_51458;Pctp_35441;Chkb_8309		214.0436333	161.503	77.9769	168.5933166	247.0671732	184.7847728	144.0018667	67.9483	46.3453	150.8246671	179.1904561	161.7986142	591.4586667	549.156	292.566	322.1339762	527.2095972	269.2812224	0	77.9769	0.5	119.73995	77.9769;161.503;402.651	46.3453;67.9483;317.712
R-RNO-1483206	Glycerophospholipid biosynthesis	71	74	18	17	14	18	18	18	18	18	18	13	13	461	61	5260	0.99768	0.0063566	0.0080918	17.57	85311;84497;363024;314824;305166;29653;29510;29367;29254;252900;25062;24913;171155	pla1a;dgat1;slc44a2;osbpl8;gpat3;gpam;pctp;chkb;mgll;dgat2;gpd2;pla2g16;hadhb	Pla1a_41300;Dgat1_45209;Slc44a2_51458;Osbpl8_51940;Gpat3_47655;Gpam_49919;Pctp_35441;Chkb_8309;Mgll_9227;Dgat2_51563;Gpd2_44777;Pla2g16_37801;Hadhb_8777	314824(0.3299)	422.7874792	402.651	3.41753	297.8418808	405.5769459	303.2245237	282.4537234	317.712	0.499004	203.3123277	279.9858956	213.5259811	958.2438538	932.654	15.4493	847.6268807	856.3854018	806.8653767	2.5	119.73995	6.5	481.712	3.41753;361.293;77.9769;656.094;782.06;624.654;161.503;402.651;260.432;763.852;560.773;815.293;26.2378	0.499004;283.85;46.3453;426.328;658.419;410.876;67.9483;317.712;195.513;475.696;378.322;390.877;19.5128
R-RNO-1483257	Phospholipid metabolism	120	126	29	28	24	28	26	26	29	29	28	20	20	454	106	5215	0.99879	0.0028534	0.0043273	15.87	85311;85238;84497;363024;360753;314824;307842;305482;305166;29653;29510;29367;29254;282584;252900;25062;24913;171155;116723;116699	pla1a;synj1;dgat1;slc44a2;pnpla6;osbpl8;vac14;mtmr3;gpat3;gpam;pctp;chkb;mgll;mtmr9;dgat2;gpd2;pla2g16;hadhb;pip4k2a;inpp4b	Pla1a_41300;Synj1_40392;Dgat1_45209;Slc44a2_51458;Pnpla6_53760;Osbpl8_51940;Vac14_34530;Mtmr3_48610;Gpat3_47655;Gpam_49919;Pctp_35441;Chkb_8309;Mgll_9227;Mtmr9_52357;Dgat2_51563;Gpd2_44777;Pla2g16_37801;Hadhb_8777;AABR07028769.1_51853;Inpp4b_8905	314824(0.3299);307842(0.3334)	461.3204515	545.775	3.41753	304.3554624	448.0713092	305.4480986	293.1318002	326.4115	0.499004	201.1725921	291.2711543	209.4824174	1145.406155	1036.435	15.4493	941.2968612	1053.498198	883.7671431	5.5	210.9675	11.5	639.5335	3.41753;654.413;361.293;77.9769;64.3262;656.094;94.3876;849.348;782.06;624.654;161.503;402.651;260.432;804.551;763.852;560.773;815.293;26.2378;530.777;732.369	0.499004;335.111;283.85;46.3453;40.7842;426.328;52.6974;401.592;658.419;410.876;67.9483;317.712;195.513;621.346;475.696;378.322;390.877;19.5128;277.434;461.773
R-RNO-5358351	Signaling by Hedgehog	91	99	21	21	16	20	20	19	21	21	20	13	13	461	86	5235	0.97038	0.058683	0.091726	13.13	85492;83499;59320;50522;29675;29673;291983;287772;25725;25581;25238;24679;100912032	psmb7;psmd4;adcy10;ubc;psmb2;psma6;psmb10;psmd12;prkar1a;psmc2;grk2;prkar2b;rps27a	Psmb7_43978;Psmd4_9599;Adcy10_53281;Ubc_36001;Psmb2_34468;Psma6_43801;Psmb10_9588;Psmd12_51584;Prkar1a_44977;Psmc2_53761;Grk2_35564;Prkar2b_33052;Rps27a_32458	100912032(-0.1026)	491.2076769	625.629	60.9401	324.5720337	555.604645	319.1526878	282.9203077	360.189	17.5601	204.795987	319.0505367	204.6763216	1211.480462	935.807	134.219	865.9972957	1369.564218	860.3927007	3.5	235.085	8.5	764.099	715.652;60.9401;96.7301;832.57;83.4286;318.869;306.215;625.629;821.499;653.328;894.338;163.955;812.546	454.216;39.2889;17.5601;504.741;48.9597;235.108;80.5359;411.452;501.936;425.136;529.384;69.4574;360.189
R-RNO-5610780	Degradation of GLI1 by the proteasome	31	36	15	15	11	15	15	14	15	15	14	9	9	465	27	5294	0.99956	0.001932	0.001932	25	85492;83499;50522;29675;29673;291983;287772;25581;100912032	psmb7;psmd4;ubc;psmb2;psma6;psmb10;psmd12;psmc2;rps27a	Psmb7_43978;Psmd4_9599;Ubc_36001;Psmb2_34468;Psma6_43801;Psmb10_9588;Psmd12_51584;Psmc2_53761;Rps27a_32458	100912032(-0.1026)	489.9086333	625.629	60.9401	302.0421297	568.0770864	283.0980405	284.4029444	360.189	39.2889	186.6086459	326.7754555	178.3399064	1033.197889	935.807	134.219	716.3158126	1192.014101	679.3570555	0.5	72.18435	2.5	312.542	715.652;60.9401;832.57;83.4286;318.869;306.215;625.629;653.328;812.546	454.216;39.2889;504.741;48.9597;235.108;80.5359;411.452;425.136;360.189
R-RNO-5610785	GLI3 is processed to GLI3R by the proteasome	33	39	15	15	11	15	15	14	15	15	14	9	9	465	30	5291	0.99912	0.0034896	0.0034896	23.08	85492;83499;50522;29675;29673;291983;287772;25581;100912032	psmb7;psmd4;ubc;psmb2;psma6;psmb10;psmd12;psmc2;rps27a	Psmb7_43978;Psmd4_9599;Ubc_36001;Psmb2_34468;Psma6_43801;Psmb10_9588;Psmd12_51584;Psmc2_53761;Rps27a_32458	100912032(-0.1026)	489.9086333	625.629	60.9401	302.0421297	568.0770864	283.0980405	284.4029444	360.189	39.2889	186.6086459	326.7754555	178.3399064	1033.197889	935.807	134.219	716.3158126	1192.014101	679.3570555	0.5	72.18435	2.5	312.542	715.652;60.9401;832.57;83.4286;318.869;306.215;625.629;653.328;812.546	454.216;39.2889;504.741;48.9597;235.108;80.5359;411.452;425.136;360.189
R-RNO-5610787	Hedgehog 'off' state	71	79	19	19	14	19	19	18	19	19	18	12	12	462	67	5254	0.98897	0.025777	0.034943	15.19	85492;83499;59320;50522;29675;29673;291983;287772;25725;25581;24679;100912032	psmb7;psmd4;adcy10;ubc;psmb2;psma6;psmb10;psmd12;prkar1a;psmc2;prkar2b;rps27a	Psmb7_43978;Psmd4_9599;Adcy10_53281;Ubc_36001;Psmb2_34468;Psma6_43801;Psmb10_9588;Psmd12_51584;Prkar1a_44977;Psmc2_53761;Prkar2b_33052;Rps27a_32458	100912032(-0.1026)	457.6134833	472.249	60.9401	314.5136455	522.9940538	315.01557	262.3816667	297.6485	17.5601	199.428815	298.8012802	202.8620968	1075.223	914.7415	134.219	744.867581	1227.369683	752.3604081	2.5	130.34255	6.5	639.4785	715.652;60.9401;96.7301;832.57;83.4286;318.869;306.215;625.629;821.499;653.328;163.955;812.546	454.216;39.2889;17.5601;504.741;48.9597;235.108;80.5359;411.452;501.936;425.136;69.4574;360.189
R-RNO-5632684	Hedgehog 'on' state	46	51	16	16	12	16	16	15	16	16	15	10	10	464	41	5280	0.99771	0.0073208	0.0073208	19.61	85492;83499;50522;29675;29673;291983;287772;25581;25238;100912032	psmb7;psmd4;ubc;psmb2;psma6;psmb10;psmd12;psmc2;grk2;rps27a	Psmb7_43978;Psmd4_9599;Ubc_36001;Psmb2_34468;Psma6_43801;Psmb10_9588;Psmd12_51584;Psmc2_53761;Grk2_35564;Rps27a_32458	100912032(-0.1026)	530.35157	639.4785	60.9401	312.1684705	607.5917642	286.6320763	308.90105	385.8205	39.2889	192.2372491	351.314133	180.1751795	1214.5351	1111.8785	134.219	885.9617072	1392.403545	851.1160017	1.5	194.8218	4.5	639.4785	715.652;60.9401;832.57;83.4286;318.869;306.215;625.629;653.328;894.338;812.546	454.216;39.2889;504.741;48.9597;235.108;80.5359;411.452;425.136;529.384;360.189
R-RNO-397014	Muscle contraction	123	126	17	17	13	11	11	11	17	17	16	7	7	467	119	5202	0.1795	0.90052	0.32667	5.56	65023;305679;29539;288057;25650;171409;113902	kcnip1;vcl;aldh2;mylk;atp1b1;tnnt1;ces1d	Kcnip1_38196;Vcl_35619;Aldh2_45826;Mylk_9277;Atp1b1_8103;Tnnt1_33317;Ces1d_32914		412.7117857	455.144	74.864	346.2357927	369.8509765	338.8359419	213.4785857	230.201	36.0417	171.0028418	190.426373	165.1839354	733.0982857	776.261	211.738	476.0404086	664.6192351	433.4786608	5.5	811.765			455.144;956.099;570.666;74.864;667.431;80.5598;84.2187	319.784;230.201;383.535;45.3323;431.844;47.6121;36.0417
R-RNO-5576891	Cardiac conduction	82	84	8	8	6	5	5	5	8	8	8	3	3	471	81	5240	0.07828	0.97292	0.15743	3.57	65023;25650;113902	kcnip1;atp1b1;ces1d	Kcnip1_38196;Atp1b1_8103;Ces1d_32914		402.2645667	455.144	84.2187	295.1801527	328.6727305	283.1658833	262.5565667	319.784	36.0417	204.0124984	213.8762701	200.9047092	859.5623333	776.261	350.286	555.6301769	709.6796006	489.1357032					455.144;667.431;84.2187	319.784;431.844;36.0417
R-RNO-5576894	Phase 1 - inactivation of fast Na+ channels	5	6	1	1	1	1	1	1	1	1	1	1	1	473	5	5316	0.9197	0.40085	0.40085	16.67	65023	kcnip1	Kcnip1_38196		455.144	455.144	455.144		455.144		319.784	319.784	319.784		319.784		776.261	776.261	776.261		776.261		0	455.144	0	455.144	455.144	319.784
R-RNO-1474244	Extracellular matrix organization	153	163	19	19	13	14	14	12	19	19	19	6	6	468	157	5164	0.016446	0.99376	0.029288	3.68	85272;83502;81613;288626;25181;116673	bmp7;cdh1;ceacam1;mmp17;bgn;sdc3	Bmp7_52028;Cdh1_8262;Ceacam1_8277;Mmp17_36293;Bgn_32910;Sdc3_46721		367.8872667	359.345	35.5408	328.579324	288.3457525	294.686062	212.0375333	237.3135	16.2776	163.3707876	168.8200734	154.5490767	573.2406833	556.487	79.4096	446.3010803	500.455997	464.9249309					439.623;44.5898;497.455;35.5408;279.067;911.048	344.096;30.7906;291.028;16.2776;183.599;406.434
R-RNO-1566948	Elastic fibre formation	21	22	2	2	2	2	1	1	2	2	2	1	1	473	21	5300	0.45241	0.84755	1	4.55	85272	bmp7	Bmp7_52028		439.623	439.623	439.623		439.623		344.096	344.096	344.096		344.096		613.846	613.846	613.846		613.846						439.623	344.096
R-RNO-170834	Signaling by TGF-beta Receptor Complex	49	49	7	7	6	6	5	5	7	7	6	4	4	470	45	5276	0.6274	0.5773	1	8.16	50522;25591;25490;100912032	ubc;parp1;nedd8;rps27a	Ubc_36001;Parp1_9425;Nedd8_34519;Rps27a_32458	100912032(-0.1026)	554.04245	656.0865	71.4268	356.0339817	594.8837597	314.6026806	321.65155	369.0005	43.8642	196.0669016	346.81426	167.5279989	1058.14875	846.6695	190.856	916.930193	1076.556964	843.5323486	1.5	656.0865			832.57;71.4268;499.627;812.546	504.741;43.8642;377.812;360.189
R-RNO-2129379	Molecules associated with elastic fibres	16	17	2	2	2	2	1	1	2	2	2	1	1	473	16	5305	0.58923	0.76608	1	5.88	85272	bmp7	Bmp7_52028		439.623	439.623	439.623		439.623		344.096	344.096	344.096		344.096		613.846	613.846	613.846		613.846		0	439.623			439.623	344.096
R-RNO-216083	Integrin cell surface interactions	42	43	6	6	4	3	4	3	6	6	6	1	1	473	42	5279	0.1222	0.97486	0.25746	2.33	83502	cdh1	Cdh1_8262		44.5898	44.5898	44.5898		44.5898		30.7906	30.7906	30.7906		30.7906		79.4096	79.4096	79.4096		79.4096						44.5898	30.7906
R-RNO-2173789	TGF-beta receptor signaling activates SMADs	25	25	5	5	5	4	3	3	5	5	5	3	3	471	22	5299	0.85715	0.33581	0.4537	12	50522;25490;100912032	ubc;nedd8;rps27a	Ubc_36001;Nedd8_34519;Rps27a_32458	100912032(-0.1026)	714.9143333	812.546	499.627	186.7129269	697.4325396	192.0054476	414.2473333	377.812	360.189	78.86361843	406.1642379	74.19982679	1347.246333	935.807	757.532	871.5945113	1250.071809	825.6071387	0.5	656.0865	1.5	822.558	832.57;499.627;812.546	504.741;377.812;360.189
R-RNO-3000178	ECM proteoglycans	25	26	3	3	1	3	3	3	3	3	3	1	1	473	25	5296	0.36001	0.89179	0.71894	3.85	25181	bgn	Bgn_32910		279.067	279.067	279.067		279.067		183.599	183.599	183.599		183.599		499.128	499.128	499.128		499.128						279.067	183.599
R-RNO-354192	Integrin signaling	21	21	3	3	2	2	2	2	3	3	3	1	1	473	20	5301	0.47795	0.83391	1	4.76	85385	shc1	Shc1_9825		762.111	762.111	762.111		762.111		434.231	434.231	434.231		434.231		2193.1	2193.1	2193.1		2193.1						762.111	434.231
R-RNO-76009	Platelet Aggregation (Plug Formation)	28	30	3	3	2	2	2	2	3	3	3	1	1	473	29	5292	0.28311	0.92321	0.51017	3.33	85385	shc1	Shc1_9825		762.111	762.111	762.111		762.111		434.231	434.231	434.231		434.231		2193.1	2193.1	2193.1		2193.1						762.111	434.231
R-RNO-9006936	Signaling by TGFB family members	72	73	10	10	9	8	7	7	10	10	9	6	6	468	67	5254	0.61138	0.55732	1	8.22	50522;29200;25591;25490;25237;100912032	ubc;inhba;parp1;nedd8;acvrl1;rps27a	Ubc_36001;Inhba_51306;Parp1_9425;Nedd8_34519;Acvrl1_32420;Rps27a_32458	100912032(-0.1026)	600.7413	681.9955	71.4268	299.056227	610.5631964	272.6936098	300.8580333	369.0005	43.8642	178.5727941	318.317133	166.2419505	1693.875833	1642.1035	190.856	1233.319329	1506.139521	1109.504592	2.5	681.9955			832.57;836.833;71.4268;499.627;551.445;812.546	504.741;398.781;43.8642;377.812;119.761;360.189
R-RNO-9749641	Aspirin ADME	19	21	9	9	6	8	8	8	9	9	9	5	5	469	16	5305	0.99456	0.024317	0.024317	23.81	89776;266682;25027;171522;113902	slc22a7;cyp3a2;slc16a1;cyp2d4;ces1d	Slc22a7_9847;AABR07035374.1_32374;Slc16a1_35679;Cyp2d4_40165;Ces1d_32914		335.92014	406	84.2187	229.4864296	328.3518731	219.5984611	222.84538	290.477	36.0417	168.1288966	219.5021722	162.381749	699.7456	662.062	350.286	312.3030252	664.1804298	300.556349	0.5	92.41335	1.5	253.304	551.55;406.0;537.224;100.608;84.2187	373.442;290.477;365.92;48.3462;36.0417
R-RNO-352230	Amino acid transport across the plasma membrane	26	26	3	3	2	2	2	2	2	3	3	1	1	473	25	5296	0.36001	0.89179	0.71894	3.85	310392	slc7a11	Slc7a11_9884		672.073	672.073	672.073		672.073		433.962	433.962	433.962		433.962		1470.73	1470.73	1470.73		1470.73						672.073	433.962
R-RNO-425393	Transport of inorganic cations/anions and amino acids/oligopeptides	82	83	13	13	8	11	11	11	12	13	12	5	5	469	78	5243	0.31638	0.82058	0.68446	6.02	85267;84484;84395;310392;308069	slc24a3;slc4a4;slc34a2;slc7a11;slc12a7	Slc24a3_49566;Slc4a4_45439;Slc34a2_52521;Slc7a11_9884;Slc12a7_48256		554.8386	497.095	426.707	129.1389425	541.798175	123.5156222	365.2352	366.055	302.996	48.1169349	363.6676171	51.56759327	1172.1328	883.725	645.959	636.9841802	1090.504688	561.8707654	3.5	692.7205			497.095;464.95;426.707;672.073;713.368	343.742;366.055;302.996;433.962;379.421
R-RNO-425407	SLC-mediated transmembrane transport	175	182	31	31	24	25	25	24	29	31	30	16	16	458	166	5155	0.68155	0.41939	0.78273	8.79	89776;85267;84484;84395;60423;58978;363985;363024;314637;310625;310392;308069;29726;291733;25027;170840	slc22a7;slc24a3;slc4a4;slc34a2;slc28a2;slco1b2;slc41a1;slc44a2;slc39a3;rhbg;slc7a11;slc12a7;slc22a5;slc39a6;slc16a1;slc40a1	Slc22a7_9847;Slc24a3_49566;Slc4a4_45439;Slc34a2_52521;Slc28a2_38031;Slco1b2_32950;Slc41a1_38886;Slc44a2_51458;Slc39a3_37273;Rhbg_42698;Slc7a11_9884;Slc12a7_48256;Slc22a5_50501;Slc39a6_46155;Slc16a1_35679;Slc40a1_9877		495.4408938	514.058	54.5075	272.9534581	483.3820627	237.4785439	290.6680812	329.65	36.0472	135.5844099	294.8942795	124.0536813	1442.312188	940.529	109.91	1471.736175	1261.343937	1239.660087	8.5	534.1225			551.55;497.095;464.95;426.707;531.021;70.0549;983.756;77.9769;54.5075;388.451;672.073;713.368;351.512;895.864;537.224;710.944	373.442;343.742;366.055;302.996;246.599;43.6078;473.231;46.3453;36.0472;279.678;433.962;379.421;285.808;315.558;365.92;358.277
R-RNO-9013406	RHOQ GTPase cycle	44	46	9	9	6	6	6	6	8	9	7	3	3	471	43	5278	0.47387	0.73844	1	6.52	361598;291999;116717	iqgap1;wwp2;trip10	Iqgap1_8911;Wwp2_47282;Trip10_50233		200.6467	92.252	16.6491	256.0251793	139.3566329	236.1227416	48.64039667	51.9431	3.93939	43.14456724	33.17735843	43.92892875	1348.548667	1799.06	148.066	1050.375194	926.2802689	1102.676887	1.5	292.6455			92.252;16.6491;493.039	51.9431;3.93939;90.0387
R-RNO-6811558	PI5P, PP2A and IER3 Regulate PI3K/AKT Signaling	79	81	9	9	8	9	8	8	8	9	7	5	5	469	76	5245	0.33966	0.80378	0.68232	6.17	84477;29348;29149;24890;116723	gab2;fgf7;strn;esr1;pip4k2a	Gab2_42171;Fgf7_43073;Strn_52238;Esr1_44963;AABR07028769.1_51853	24890(0.1439)	407.80466	513.169	67.7512	331.9938753	465.2441903	337.6815608	271.69952	277.434	42.2553	267.1207391	319.0945552	283.6851326	805.6784	979.757	170.148	560.4583121	866.4393662	545.1058591	3.5	688.5245			81.0541;846.272;67.7512;513.169;530.777	47.8233;698.531;42.2553;292.454;277.434
R-RNO-983695	Antigen activates B Cell Receptor (BCR) leading to generation of second messengers	16	16	3	3	3	1	1	1	3	3	3	1	1	473	15	5306	0.61904	0.74518	1	6.25	308501	cd22	Cd22_42265		132.838	132.838	132.838		132.838		63.1248	63.1248	63.1248		63.1248		910.325	910.325	910.325		910.325		0	132.838			132.838	63.1248
R-RNO-983705	Signaling by the B Cell Receptor (BCR)	65	70	21	21	16	19	19	18	21	21	20	12	12	462	58	5263	0.99611	0.01043	0.012882	17.14	85492;83499;81515;50522;308501;29675;29673;291983;287772;25581;25023;100912032	psmb7;psmd4;lyn;ubc;cd22;psmb2;psma6;psmb10;psmd12;psmc2;prkcb;rps27a	Psmb7_43978;Psmd4_9599;Lyn_9167;Ubc_36001;Cd22_42265;Psmb2_34468;Psma6_43801;Psmb10_9588;Psmd12_51584;Psmc2_53761;Prkcb_9566;Rps27a_32458	100912032(-0.1026)	476.4473083	558.7305	60.9401	284.8683261	537.1007294	275.6325929	273.239275	310.504	39.2889	175.5265745	306.0607209	172.9621466	1103.818833	1089.7935	134.219	652.3851053	1195.963431	617.1739544	2.5	219.5265	6	625.629	715.652;60.9401;683.52;832.57;132.838;83.4286;318.869;306.215;625.629;653.328;491.832;812.546	454.216;39.2889;395.301;504.741;63.1248;48.9597;235.108;80.5359;411.452;425.136;260.819;360.189
R-RNO-114604	GPVI-mediated activation cascade	24	26	3	3	2	3	3	3	3	3	2	2	2	472	24	5297	0.64107	0.63999	1	7.69	81515;25441	lyn;fcer1g	Lyn_9167;Fcer1g_47135		579.798	579.798	476.076	146.6850591	588.0529101	146.2197644	363.5795	363.5795	331.858	44.86097552	366.1041151	44.71867352	1310.7895	1310.7895	828.639	681.8637762	1349.162353	679.7008589	0.5	579.798			683.52;476.076	395.301;331.858
R-RNO-1483255	PI Metabolism	50	53	11	11	10	10	8	8	11	11	10	7	7	467	46	5275	0.93574	0.13869	0.2	13.21	85238;360753;307842;305482;282584;116723;116699	synj1;pnpla6;vac14;mtmr3;mtmr9;pip4k2a;inpp4b	Synj1_40392;Pnpla6_53760;Vac14_34530;Mtmr3_48610;Mtmr9_52357;AABR07028769.1_51853;Inpp4b_8905	307842(0.3334)	532.8816857	654.413	64.3262	326.6868861	519.3758114	318.2800506	312.9625143	335.111	40.7842	211.6096705	310.2075424	217.2353037	1492.993286	1405.39	149.265	1073.312299	1384.248648	968.5416013	1.5	312.5823	4.5	768.46	654.413;64.3262;94.3876;849.348;804.551;530.777;732.369	335.111;40.7842;52.6974;401.592;621.346;277.434;461.773
R-RNO-1660499	Synthesis of PIPs at the plasma membrane	34	36	9	9	8	8	6	6	9	9	8	5	5	469	31	5290	0.93074	0.16725	0.21313	13.89	85238;305482;282584;116723;116699	synj1;mtmr3;mtmr9;pip4k2a;inpp4b	Synj1_40392;Mtmr3_48610;Mtmr9_52357;AABR07028769.1_51853;Inpp4b_8905		714.2916	732.369	530.777	126.4682154	692.9944571	128.9976609	419.4512	401.592	277.434	132.4327664	413.7979663	150.0730765	1980.226	1748.07	1400.97	825.5296171	1832.51103	704.347637	0.5	592.595	2.5	768.46	654.413;849.348;804.551;530.777;732.369	335.111;401.592;621.346;277.434;461.773
R-RNO-186797	Signaling by PDGF	36	37	2	2	0	2	2	2	2	2	2	0	0	474	37	5284	0.042102	1	0.07013	0
R-RNO-201556	Signaling by ALK	18	18	2	2	2	2	2	2	2	2	2	2	2	472	16	5305	0.82192	0.43986	0.65459	11.11	85385;24924	shc1;ptn	Shc1_9825;Ptn_39352		856.982	856.982	762.111	134.1678549	846.0628114	133.2762392	492.704	492.704	434.231	82.69330963	485.9740434	82.14376925	2819.29	2819.29	2193.1	885.5663906	2747.21859	879.6813378	0	762.111	0.5	856.982	762.111;951.853	434.231;551.177
R-RNO-202733	Cell surface interactions at the vascular wall	74	79	17	17	12	16	17	15	17	17	17	10	10	464	69	5252	0.94469	0.10862	0.14608	12.66	85385;81613;81515;360918;310392;25650;25441;25027;171577;116673	shc1;ceacam1;lyn;pf4;slc7a11;atp1b1;fcer1g;slc16a1;epcam;sdc3	Shc1_9825;Ceacam1_8277;Lyn_9167;Pf4_32963;Slc7a11_9884;Atp1b1_8103;Fcer1g_47135;Slc16a1_35679;Epcam_44195;Sdc3_46721		663.7777	669.752	476.076	155.5306197	640.3480546	135.3172022	405.0201	418.854	291.028	65.21919135	402.8281232	61.97240865	1445.2578	1293.025	741.116	660.9443476	1363.00491	566.5361133	2.5	538.1605	6.5	722.8155	762.111;497.455;683.52;891.742;672.073;667.431;476.076;537.224;539.097;911.048	434.231;291.028;395.301;528.349;433.962;431.844;331.858;365.92;431.274;406.434
R-RNO-210993	Tie2 Signaling	14	14	1	1	1	1	1	1	1	1	1	1	1	473	13	5308	0.68041	0.69762	1	7.14	85385	shc1	Shc1_9825		762.111	762.111	762.111		762.111		434.231	434.231	434.231		434.231		2193.1	2193.1	2193.1		2193.1		0	762.111			762.111	434.231
R-RNO-512988	Interleukin-3, Interleukin-5 and GM-CSF signaling	28	29	7	7	6	7	6	6	7	7	6	5	5	469	24	5297	0.97272	0.083202	0.083202	17.24	85385;84477;81515;50522;100912032	shc1;gab2;lyn;ubc;rps27a	Shc1_9825;Gab2_42171;Lyn_9167;Ubc_36001;Rps27a_32458	100912032(-0.1026)	634.36022	762.111	81.0541	314.6116246	692.3241244	286.9876859	348.45706	395.301	47.8233	176.4188832	368.3346447	161.5985526	1505.9968	1792.94	259.737	886.3365975	1493.534985	877.0884906	0.5	382.28705	1.5	722.8155	762.111;81.0541;683.52;832.57;812.546	434.231;47.8233;395.301;504.741;360.189
R-RNO-912631	Regulation of signaling by CBL	11	12	3	3	3	3	3	3	3	3	3	3	3	471	9	5312	0.98713	0.068629	0.068629	25	81515;50522;100912032	lyn;ubc;rps27a	Lyn_9167;Ubc_36001;Rps27a_32458	100912032(-0.1026)	776.212	812.546	683.52	80.89558265	806.3615591	53.83903636	420.077	395.301	360.189	75.39368547	420.8115114	83.69145852	1692.382333	1792.94	935.807	711.6450163	1584.204834	815.765949	0	683.52	0.5	748.033	683.52;832.57;812.546	395.301;504.741;360.189
R-RNO-9842663	Signaling by LTK	9	9	1	1	1	1	1	1	1	1	1	1	1	473	8	5313	0.83598	0.53632	0.53632	11.11	85385	shc1	Shc1_9825		762.111	762.111	762.111		762.111		434.231	434.231	434.231		434.231		2193.1	2193.1	2193.1		2193.1		0	762.111	0	762.111	762.111	434.231
R-RNO-1614635	Sulfur amino acid metabolism	18	19	1	1	1	1	1	1	1	1	1	1	1	473	18	5303	0.53186	0.80289	1	5.26	81718	cdo1	Cdo1_8275		467.09	467.09	467.09		467.09		289.324	289.324	289.324		289.324		973.009	973.009	973.009		973.009		0	467.09			467.09	289.324
R-RNO-196807	Nicotinate metabolism	19	19	2	2	2	2	2	2	2	2	2	2	2	472	17	5304	0.80054	0.46814	0.66525	10.53	315085;297508	naprt;nampt	Naprt_38308;Nampt_46903		409.20405	409.20405	80.0651	465.472767	214.8996173	375.7079606	255.9543	255.9543	47.4906	294.8121918	132.8894942	237.9586846	1019.7305	1019.7305	261.311	1072.567143	572.0038766	865.7262948	0	80.0651	0.5	409.20405	80.0651;738.343	47.4906;464.418
R-RNO-196849	Metabolism of water-soluble vitamins and cofactors	68	70	9	9	8	9	9	9	9	9	9	8	8	466	62	5259	0.88474	0.21077	0.27684	11.43	60581;50671;362134;315085;313520;297508;29142;116719	acaca;fasn;mmadhc;naprt;mmachc;nampt;vnn1;acacb	Acaca_32532;Fasn_8611;Mmadhc_39040;Naprt_38308;Mmachc_49397;Nampt_46903;Vnn1_10157;Acacb_35324		296.5828375	96.85835	56.3607	308.3260954	260.753247	294.1119685	195.3145	52.8425	16.2271	220.5035669	175.4570039	219.8399187	696.52975	541.9285	112.932	596.5847644	584.9343521	515.996424	2.5	81.1789	6	717.557	60.6392;111.424;82.2927;80.0651;717.557;738.343;56.3607;525.981	40.1353;58.1944;16.2271;47.4906;540.036;464.418;36.3256;359.689
R-RNO-196854	Metabolism of vitamins and cofactors	118	124	22	22	20	20	20	20	21	22	21	16	16	458	108	5213	0.97667	0.044508	0.06589	12.9	60581;50671;50655;366013;362134;315085;314941;313520;309004;297508;29309;29142;25703;25571;116719;116673	acaca;fasn;aco1;coq4;mmadhc;naprt;lrp12;mmachc;vkorc1;nampt;coq3;vnn1;rbp4;ttpa;acacb;sdc3	Acaca_32532;Fasn_8611;Aco1_7966;Coq4_40658;Mmadhc_39040;Naprt_38308;Lrp12_42804;Mmachc_49397;Vkorc1_35720;Nampt_46903;Coq3_50477;Vnn1_10157;Rbp4_44903;Ttpa_42520;Acacb_35324;Sdc3_46721		364.7599375	167.6095	47.358	339.2184194	295.1754392	310.5794747	213.0682438	68.84815	16.2271	202.6905842	182.4440976	201.9301709	898.57795	791.842	87.4572	978.0065989	692.8422633	762.141787	5.5	81.1789	11.5	701.327	60.6392;111.424;69.2441;54.8122;82.2927;80.0651;47.358;717.557;882.007;738.343;590.135;56.3607;223.795;685.097;525.981;911.048	40.1353;58.1944;43.1869;36.208;16.2271;47.4906;32.2811;540.036;403.332;464.418;446.646;36.3256;79.5019;398.986;359.689;406.434
R-RNO-197264	Nicotinamide salvaging	10	10	2	2	2	2	2	2	2	2	2	2	2	472	8	5313	0.95773	0.19445	0.19445	20	315085;297508	naprt;nampt	Naprt_38308;Nampt_46903		409.20405	409.20405	80.0651	465.472767	214.8996173	375.7079606	255.9543	255.9543	47.4906	294.8121918	132.8894942	237.9586846	1019.7305	1019.7305	261.311	1072.567143	572.0038766	865.7262948	0	80.0651	0	80.0651	80.0651;738.343	47.4906;464.418
R-RNO-6794362	Protein-protein interactions at synapses	56	57	3	3	3	3	3	3	3	3	3	3	3	471	54	5267	0.30305	0.85663	0.62503	5.26	360406;293645;24411	ptprf;ppfia1;grin2c	Ptprf_9621;Ppfia1_41244;Grin2c_33254	293645(0.1218)	587.006	640.795	368.09	197.5909888	575.6349451	175.115484	370.7093333	418.91	266.927	89.95387331	373.7475978	86.72923215	1360.701	1345.06	581.403	787.2350435	1243.316982	640.9269806	1.5	696.464			640.795;752.133;368.09	418.91;426.291;266.927
R-RNO-198933	Immunoregulatory interactions between a Lymphoid and a non-Lymphoid cell	50	52	8	7	5	6	6	5	8	8	8	2	2	472	50	5271	0.18978	0.93422	0.43928	3.85	308501;25109	cd22;cd1d1	Cd22_42265;Cd1d1_39975		523	523	132.838	551.7723919	428.3261311	535.2816918	264.4194	264.4194	63.1248	284.6735534	215.5747186	276.1655775	2298.3125	2298.3125	910.325	1962.910747	1961.513564	1904.245665					132.838;913.162	63.1248;465.714
R-RNO-5621481	C-type lectin receptors (CLRs)	64	70	19	19	14	18	18	17	19	19	17	11	11	463	59	5262	0.98957	0.025546	0.027998	15.71	85492;83499;81515;50522;29675;29673;291983;287772;25581;25441;100912032	psmb7;psmd4;lyn;ubc;psmb2;psma6;psmb10;psmd12;psmc2;fcer1g;rps27a	Psmb7_43978;Psmd4_9599;Lyn_9167;Ubc_36001;Psmb2_34468;Psma6_43801;Psmb10_9588;Psmd12_51584;Psmc2_53761;Fcer1g_47135;Rps27a_32458	100912032(-0.1026)	506.2521545	625.629	60.9401	276.5093254	569.2330086	273.0078898	298.7986818	360.189	39.2889	170.5441424	329.0512499	171.6251889	1083.669091	935.807	134.219	685.2662546	1201.107651	664.3351522	2.5	312.542	6	653.328	715.652;60.9401;683.52;832.57;83.4286;318.869;306.215;625.629;653.328;476.076;812.546	454.216;39.2889;395.301;504.741;48.9597;235.108;80.5359;411.452;425.136;331.858;360.189
R-RNO-5621575	CD209 (DC-SIGN) signaling	11	12	2	2	2	1	1	1	2	2	1	1	1	473	11	5310	0.74311	0.64121	1	8.33	81515	lyn	Lyn_9167		683.52	683.52	683.52		683.52		395.301	395.301	395.301		395.301		1792.94	1792.94	1792.94		1792.94		0	683.52			683.52	395.301
R-RNO-1483213	Synthesis of PE	5	5	1	1	1	1	1	1	1	1	1	1	1	473	4	5317	0.94346	0.34742	0.34742	20	29367	chkb	Chkb_8309		402.651	402.651	402.651		402.651		317.712	317.712	317.712		317.712		549.156	549.156	549.156		549.156		0	402.651	0	402.651	402.651	317.712
R-RNO-1236974	ER-Phagosome pathway	11	11	1	0	1	1	0	0	1	1	1	0	0	474	11	5310	0.39081	1	1	0
R-RNO-1236975	Antigen processing-Cross presentation	40	46	15	14	11	14	14	12	15	15	14	7	7	467	39	5282	0.96896	0.077828	0.09725	15.22	85492;83499;29675;29673;291983;287772;25581	psmb7;psmd4;psmb2;psma6;psmb10;psmd12;psmc2	Psmb7_43978;Psmd4_9599;Psmb2_34468;Psma6_43801;Psmb10_9588;Psmd12_51584;Psmc2_53761		394.8659571	318.869	60.9401	272.3637672	473.791329	275.2686513	242.0995	235.108	39.2889	187.8664592	290.6116419	193.3874425	859.2248571	787.692	134.219	599.1325478	1055.524721	602.5257325	1.5	194.8218	3.5	472.249	715.652;60.9401;83.4286;318.869;306.215;625.629;653.328	454.216;39.2889;48.9597;235.108;80.5359;411.452;425.136
R-RNO-1236977	Endosomal/Vacuolar pathway	4	5	1	0	1	1	0	0	1	1	1	0	0	474	5	5316	0.65258	1	1	0
R-RNO-2132295	MHC class II antigen presentation	75	79	10	10	6	8	10	8	10	10	10	4	4	470	75	5246	0.21424	0.89721	0.40887	5.06	63865;29144;25424;140734	lgmn;canx;ctse;dynll2	Lgmn_49435;Canx_45850;Ctse_50763;Dynll2_53767		546.283125	616.354	81.6225	332.1877998	431.1551586	350.8055511	354.873825	425.6225	48.0993	209.9207468	278.7905441	226.534182	1306.5745	1163.76	256.798	990.0535232	1014.751413	910.2874566	2.5	744.3155			81.6225;617.829;614.879;870.802	48.0993;445.145;406.1;520.151
R-RNO-983170	Antigen Presentation: Folding, assembly and peptide loading of class I MHC	16	16	3	2	2	3	2	2	3	3	3	1	1	473	15	5306	0.61904	0.74518	1	6.25	29144	canx	Canx_45850		617.829	617.829	617.829		617.829		445.145	445.145	445.145		445.145		1078.65	1078.65	1078.65		1078.65		0	617.829			617.829	445.145
R-RNO-195258	RHO GTPase Effectors	160	174	20	20	11	18	18	18	19	20	18	8	8	466	166	5155	0.045917	0.97817	0.090671	4.6	94266;361598;313024;300030;29648;288057;25023;140734	rps27;iqgap1;wasf2;rhpn1;nudc;mylk;prkcb;dynll2	Rps27_43025;Iqgap1_8911;Wasf2_37935;Rhpn1_39716;Nudc_39112;Mylk_9277;Prkcb_9566;Dynll2_53767	300030(0.02009)	422.434625	482.059	74.864	301.758599	482.9444116	245.0553841	262.0183875	304.4825	45.3323	192.914463	309.1470791	159.7810818	1257.464375	1105.593	211.738	774.0929775	1188.933684	634.1902599					472.286;92.252;527.187;118.321;731.933;74.864;491.832;870.802	348.146;51.9431;360.359;47.8197;461.577;45.3323;260.819;520.151
R-RNO-373753	Nephrin family interactions	8	8	2	2	2	2	2	2	2	2	1	1	1	473	7	5314	0.86544	0.49495	0.49495	12.5	361598	iqgap1	Iqgap1_8911		92.252	92.252	92.252		92.252		51.9431	51.9431	51.9431		51.9431		1799.06	1799.06	1799.06		1799.06		0	92.252	0	92.252	92.252	51.9431
R-RNO-5626467	RHO GTPases activate IQGAPs	17	20	3	3	1	3	3	3	3	3	3	1	1	473	19	5302	0.50445	0.81906	1	5	361598	iqgap1	Iqgap1_8911		92.252	92.252	92.252		92.252		51.9431	51.9431	51.9431		51.9431		1799.06	1799.06	1799.06		1799.06		0	92.252			92.252	51.9431
R-RNO-8980692	RHOA GTPase cycle	81	83	14	14	10	12	12	12	13	14	13	8	8	466	75	5246	0.76409	0.36808	0.5475	9.64	361940;361598;305234;300030;29681;296162;287537;25270	pgrmc2;iqgap1;stbd1;rhpn1;c1qbp;ddrgk1;abr;abcd3	Pgrmc2_38619;Iqgap1_8911;Stbd1_44017;Rhpn1_39716;C1qbp_8169;Ddrgk1_47081;Abr_53368;Abcd3_41926	300030(0.02009)	289.5157706	185.9565	1.708765	274.7615566	331.709736	261.0063157	188.9033752	121.34705	0.249502	182.3599445	221.2555872	170.5803103	844.5882062	753.785	7.72465	698.5175269	804.1824791	656.4068898	3.5	185.9565			60.1334;92.252;1.708765;118.321;253.592;576.957;747.673;465.489	39.2577;51.9431;0.249502;47.8197;190.751;386.825;468.59;325.791
R-RNO-9013404	RAC2 GTPase cycle	55	58	11	11	8	9	9	9	10	11	10	6	6	468	52	5269	0.80712	0.33687	0.47224	10.34	361940;361598;313024;305234;300111;287537	pgrmc2;iqgap1;wasf2;stbd1;samm50;abr	Pgrmc2_38619;Iqgap1_8911;Wasf2_37935;Stbd1_44017;Samm50_40460;Abr_53368		295.5796942	218.388	1.708765	297.846631	379.1197604	275.6104445	198.5888837	161.53855	0.249502	195.2244296	258.1893081	178.1902482	865.849275	717.4585	7.72465	805.8816608	871.7503003	702.7843909	1.5	76.1927	4.5	637.43	60.1334;92.252;527.187;1.708765;344.524;747.673	39.2577;51.9431;360.359;0.249502;271.134;468.59
R-RNO-9013420	RHOU GTPase cycle	28	29	7	7	5	6	6	6	7	7	6	4	4	470	25	5296	0.9168	0.20925	0.29291	13.79	64159;361598;291999;140922	sptan1;iqgap1;wwp2;txnl1	Sptan1_9932;Iqgap1_8911;Wwp2_47282;Txnl1_44981		52.515375	50.5802	16.6491	31.09190629	42.91679444	28.47129511	30.9650975	33.98895	3.93939	19.96985025	24.89639148	19.91663878	535.462375	128.412	85.9655	842.7888177	342.1766435	662.4289043	0.5	31.76935	1.5	50.5802	46.8896;92.252;16.6491;54.2708	32.0355;51.9431;3.93939;35.9424
R-RNO-9013424	RHOV GTPase cycle	26	27	6	6	4	5	5	5	6	6	5	3	3	471	24	5297	0.82504	0.38192	0.48124	11.11	64159;361598;140922	sptan1;iqgap1;txnl1	Sptan1_9932;Iqgap1_8911;Txnl1_44981		64.4708	54.2708	46.8896	24.3406416	58.41692536	21.88499204	39.97366667	35.9424	32.0355	10.54829217	37.26277054	9.562992607	664.5945	108.758	85.9655	982.542036	456.7181155	855.5326055	0.5	50.5802	1.5	73.2614	46.8896;92.252;54.2708	32.0355;51.9431;35.9424
R-RNO-191273	Cholesterol biosynthesis	22	22	5	5	5	3	3	3	5	5	5	3	3	471	19	5302	0.90022	0.26657	0.41902	13.64	309262;293688;25427	nsdhl;tm7sf2;cyp51	Nsdhl_9369;Tm7sf2_10031;Cyp51_8429		606.8234333	837.86	63.7933	472.0167404	646.9839995	432.8865608	296.2083333	417.257	41.34	220.8147982	319.3409074	205.6578662	1428.235	1026.48	159.815	1509.930612	1905.974178	1610.489706	0.5	450.82665	1.5	878.3385	63.7933;918.817;837.86	41.34;430.028;417.257
R-RNO-8957322	Metabolism of steroids	86	93	19	19	16	15	14	14	19	19	18	10	10	464	83	5238	0.86388	0.22737	0.33944	10.75	79243;65192;63865;58978;309262;293688;29189;25427;25146;25116	hsd17b2;slc27a2;lgmn;slco1b2;nsdhl;tm7sf2;fdx1;cyp51;cyp17a1;hsd11b1	Hsd17b2_81635;Slc27a2_45132;Lgmn_49435;Slco1b2_32950;Nsdhl_9369;Tm7sf2_10031;Fdx1_49761;Cyp51_8429;Cyp17a1_32365;Hsd11b1_40651		490.79827	577.1235	63.7933	322.5168725	466.9924761	303.9795709	306.41601	385.967	41.34	191.8776438	295.2918328	184.7295185	1002.3298	982.632	159.815	857.4239559	1040.706949	891.1291566	3.5	462.706	8.5	878.3385	680.908;692.47;81.6225;70.0549;63.7933;918.817;517.202;837.86;408.21;637.045	509.834;510.236;48.0993;43.6078;41.34;430.028;354.858;417.257;291.824;417.076
R-RNO-6803157	Antimicrobial peptides	50	52	3	3	3	1	1	1	3	3	3	1	1	473	51	5270	0.065779	0.98841	0.12432	1.92	24932	cd4	Cd4_38316		97.5432	97.5432	97.5432		97.5432		26.8502	26.8502	26.8502		26.8502		227.639	227.639	227.639		227.639						97.5432	26.8502
R-RNO-388844	Receptor-type tyrosine-protein phosphatases	15	15	2	2	2	2	2	2	2	2	2	2	2	472	13	5308	0.88145	0.35052	0.35052	13.33	360406;293645	ptprf;ppfia1	Ptprf_9621;Ppfia1_41244	293645(0.1218)	696.464	696.464	640.795	78.7278548	666.7218048	66.54982173	422.6005	422.6005	418.91	5.219155152	420.628782	4.411829153	1750.35	1750.35	1345.06	573.1666147	1533.816305	484.5062288	0	640.795	0.5	696.464	640.795;752.133	418.91;426.291
R-RNO-8856825	Cargo recognition for clathrin-mediated endocytosis	74	76	12	12	10	9	11	9	12	12	12	7	7	467	69	5252	0.71948	0.42997	0.6736	9.21	50522;25490;25388;25238;24932;116561;100912032	ubc;nedd8;arrb2;grk2;cd4;cltb;rps27a	Ubc_36001;Nedd8_34519;Arrb2_40704;Grk2_35564;Cd4_38316;Cltb_50395;Rps27a_32458	100912032(-0.1026)	549.1378857	567.244	97.5432	327.340822	534.2109193	334.3649161	320.7668286	377.812	26.8502	199.1075584	309.4832288	201.6611303	1325.831143	1076.56	227.639	927.1780542	1299.16619	916.0650661	2.5	533.4355			832.57;499.627;140.097;894.338;97.5432;567.244;812.546	504.741;377.812;64.6716;529.384;26.8502;381.72;360.189
R-RNO-8856828	Clathrin-mediated endocytosis	98	105	15	15	13	12	14	12	15	15	15	10	10	464	95	5226	0.76205	0.3555	0.5885	9.52	85238;50522;29704;25490;25388;25238;24932;116717;116561;100912032	synj1;ubc;pacsin1;nedd8;arrb2;grk2;cd4;trip10;cltb;rps27a	Synj1_40392;Ubc_36001;Pacsin1_44452;Nedd8_34519;Arrb2_40704;Grk2_35564;Cd4_38316;Trip10_50233;Cltb_50395;Rps27a_32458	100912032(-0.1026)	547.30772	533.4355	97.5432	271.1419856	545.0948532	283.5841425	307.11335	369.0005	26.8502	181.2965217	311.3969306	177.4849678	1392.4679	1082.435	227.639	858.6107726	1366.565811	850.3608292	4.5	533.4355			654.413;832.57;481.66;499.627;140.097;894.338;97.5432;493.039;567.244;812.546	335.111;504.741;400.616;377.812;64.6716;529.384;26.8502;90.0387;381.72;360.189
R-RNO-1474290	Collagen formation	37	39	3	3	2	1	2	1	3	3	3	0	0	474	39	5282	0.035455	1	0.071848	0
R-RNO-1650814	Collagen biosynthesis and modifying enzymes	26	28	2	2	1	1	1	1	2	2	2	0	0	474	28	5293	0.091156	1	0.16472	0
R-RNO-9013149	RAC1 GTPase cycle	105	108	13	13	9	10	8	8	12	13	12	4	4	470	104	5217	0.051959	0.98085	0.10782	3.7	361598;313024;300186;287537	iqgap1;wasf2;amigo2;abr	Iqgap1_8911;Wasf2_37935;Amigo2_36081;Abr_53368		488.73075	557.499	92.252	280.2036564	546.1335762	222.0639166	284.536525	308.8065	51.9431	177.4530613	336.8774278	146.2236347	1622.184	1813.085	967.406	438.379558	1459.509266	500.8547471					92.252;527.187;587.811;747.673	51.9431;360.359;257.254;468.59
R-RNO-9696273	RND1 GTPase cycle	26	27	2	2	2	2	2	2	2	2	2	2	2	472	25	5296	0.61808	0.66063	1	7.41	65183;140922	aldh3a2;txnl1	Aldh3a2_8024;Txnl1_44981		254.0399	254.0399	54.2708	282.5161706	275.8453916	280.8281106	177.4742	177.4742	35.9424	200.1561911	192.9228879	198.9602395	440.879	440.879	108.758	469.6900225	477.1311615	466.8835817	0.5	254.0399			453.809;54.2708	319.006;35.9424
R-RNO-380108	Chemokine receptors bind chemokines	35	35	4	4	2	4	4	4	3	4	4	1	1	473	34	5287	0.20686	0.95001	0.3605	2.86	360918	pf4	Pf4_32963		891.742	891.742	891.742		891.742		528.349	528.349	528.349		528.349		2822.41	2822.41	2822.41		2822.41						891.742	528.349
R-RNO-418594	G alpha (i) signalling events	201	210	15	15	11	15	14	14	13	15	14	7	7	467	203	5118	0.0032468	0.99887	0.0065793	3.33	54297;360918;287910;25725;25238;24679;24627	rgs8;pf4;ccl6;prkar1a;grk2;prkar2b;pde4d	Rgs8_41385;Pf4_32963;Ccl6_32398;Prkar1a_44977;Grk2_35564;Prkar2b_33052;Pde4d_37217	24627(-0.2593)	505.1525429	621.186	66.9573	388.742266	579.8965772	350.3716103	318.3232286	501.936	42.0358	248.990481	377.1870949	227.9002649	1437.87	893.676	159.197	1186.190941	1538.126442	1106.483589					621.186;891.742;76.3905;821.499;894.338;163.955;66.9573	511.116;528.349;45.9844;501.936;529.384;69.4574;42.0358
R-RNO-195721	Signaling by WNT	150	165	26	26	18	25	25	24	25	26	24	14	14	460	151	5170	0.62699	0.4843	0.88505	8.48	85492;84424;83499;50522;301965;29675;29673;291983;287772;25581;25388;25023;116561;100912032	psmb7;tle3;psmd4;ubc;tert;psmb2;psma6;psmb10;psmd12;psmc2;arrb2;prkcb;cltb;rps27a	Psmb7_43978;Tle3_36413;Psmd4_9599;Ubc_36001;Tert_9999;Psmb2_34468;Psma6_43801;Psmb10_9588;Psmd12_51584;Psmc2_53761;Arrb2_40704;Prkcb_9566;Cltb_50395;Rps27a_32458	100912032(-0.1026)	520.2686214	596.4365	60.9401	291.7238892	542.4921962	282.2283724	293.1334357	326.065	39.2889	176.2512262	301.3942492	172.9614463	1357.859357	1166.045	134.219	947.6394411	1404.829814	842.7545433	7.5	639.4785			715.652;935.501;60.9401;832.57;739.909;83.4286;318.869;306.215;625.629;653.328;140.097;491.832;567.244;812.546	454.216;545.09;39.2889;504.741;291.941;48.9597;235.108;80.5359;411.452;425.136;64.6716;260.819;381.72;360.189
R-RNO-201681	TCF dependent signaling in response to WNT	99	109	20	20	14	20	20	19	19	20	19	11	11	463	98	5223	0.82174	0.27708	0.47751	10.09	85492;84424;83499;50522;301965;29675;29673;291983;287772;25581;100912032	psmb7;tle3;psmd4;ubc;tert;psmb2;psma6;psmb10;psmd12;psmc2;rps27a	Psmb7_43978;Tle3_36413;Psmd4_9599;Ubc_36001;Tert_9999;Psmb2_34468;Psma6_43801;Psmb10_9588;Psmd12_51584;Psmc2_53761;Rps27a_32458	100912032(-0.1026)	553.1443364	653.328	60.9401	307.7177326	605.2219581	275.6724745	308.7870455	360.189	39.2889	184.4061899	335.0266633	170.7901607	1418.307364	1287.95	134.219	1070.946907	1490.295658	957.8478543	4.5	639.4785	9.5	884.0355	715.652;935.501;60.9401;832.57;739.909;83.4286;318.869;306.215;625.629;653.328;812.546	454.216;545.09;39.2889;504.741;291.941;48.9597;235.108;80.5359;411.452;425.136;360.189
R-RNO-4641262	Disassembly of the destruction complex and recruitment of AXIN to the membrane	18	20	1	1	1	1	1	1	0	1	1	0	0	474	20	5301	0.18094	1	0.40236	0
R-RNO-4641263	Regulation of FZD by ubiquitination	12	13	2	2	2	2	2	2	2	2	2	2	2	472	11	5310	0.91601	0.28832	0.28832	15.38	50522;100912032	ubc;rps27a	Ubc_36001;Rps27a_32458	100912032(-0.1026)	822.558	822.558	812.546	14.15910619	821.3756213	14.06002309	432.465	432.465	360.189	102.2136994	423.9294823	101.4984248	1642.1035	1642.1035	935.807	998.8540894	1558.692599	991.8642725	0	812.546	0.5	822.558	832.57;812.546	504.741;360.189
R-RNO-392518	Signal amplification	20	23	2	2	2	2	1	1	2	2	1	0	0	474	23	5298	0.13993	1	0.25332	0
R-RNO-432040	Vasopressin regulates renal water homeostasis via Aquaporins	15	19	2	2	2	2	2	2	2	2	2	2	2	472	17	5304	0.80054	0.46814	0.66525	10.53	25725;24679	prkar1a;prkar2b	Prkar1a_44977;Prkar2b_33052		492.727	492.727	163.955	464.9538213	615.068758	431.5634884	285.6967	285.6967	69.4574	305.8085508	366.1630904	283.8471239	1597.773	1597.773	893.676	995.7435266	1859.779694	924.2349028	0	163.955	0.5	492.727	821.499;163.955	501.936;69.4574
R-RNO-445717	Aquaporin-mediated transport	20	24	2	2	2	2	2	2	2	2	2	2	2	472	22	5299	0.68734	0.59576	1	8.33	25725;24679	prkar1a;prkar2b	Prkar1a_44977;Prkar2b_33052		492.727	492.727	163.955	464.9538213	615.068758	431.5634884	285.6967	285.6967	69.4574	305.8085508	366.1630904	283.8471239	1597.773	1597.773	893.676	995.7435266	1859.779694	924.2349028	0.5	492.727			821.499;163.955	501.936;69.4574
R-RNO-1502540	Signaling by Activin	13	13	2	2	2	1	1	1	2	2	2	1	1	473	12	5309	0.71168	0.67062	1	7.69	29200	inhba	Inhba_51306		836.833	836.833	836.833		836.833		398.781	398.781	398.781		398.781		3306.88	3306.88	3306.88		3306.88		0	836.833			836.833	398.781
R-RNO-2473224	Antagonism of Activin by Follistatin	3	3	1	1	1	1	1	1	1	1	1	1	1	473	2	5319	0.98106	0.2259	0.2259	33.33	29200	inhba	Inhba_51306		836.833	836.833	836.833		836.833		398.781	398.781	398.781		398.781		3306.88	3306.88	3306.88		3306.88		0	836.833	0	836.833	836.833	398.781
R-RNO-212165	Epigenetic regulation of gene expression	52	60	2	2	1	2	2	2	2	2	2	1	1	473	59	5262	0.037239	0.99419	0.090472	1.67	313245	polr1e	Polr1e_50726		674.331	674.331	674.331		674.331		435.032	435.032	435.032		435.032		1480.24	1480.24	1480.24		1480.24						674.331	435.032
R-RNO-2299718	Condensation of Prophase Chromosomes	17	20	1	1	0	1	1	1	1	1	1	0	0	474	20	5301	0.18094	1	0.40236	0
R-RNO-2559580	Oxidative Stress Induced Senescence	36	41	5	4	4	5	4	4	5	5	5	3	3	471	38	5283	0.56505	0.6635	1	7.32	94201;50522;100912032	cdk4;ubc;rps27a	Cdk4_8267;Ubc_36001;Rps27a_32458	100912032(-0.1026)	848.759	832.57	812.546	46.47275919	846.4517786	46.47053206	465.6523333	504.741	360.189	92.34726557	457.9040075	95.26543382	2064.672333	2348.4	935.807	1017.127329	1983.342241	1046.938834	1.5	866.8655			901.161;832.57;812.546	532.027;504.741;360.189
R-RNO-2559583	Cellular Senescence	69	74	8	7	7	6	4	4	8	8	8	3	3	471	71	5250	0.13379	0.94852	0.28178	4.05	94201;50522;100912032	cdk4;ubc;rps27a	Cdk4_8267;Ubc_36001;Rps27a_32458	100912032(-0.1026)	848.759	832.57	812.546	46.47275919	846.4517786	46.47053206	465.6523333	504.741	360.189	92.34726557	457.9040075	95.26543382	2064.672333	2348.4	935.807	1017.127329	1983.342241	1046.938834					901.161;832.57;812.546	532.027;504.741;360.189
R-RNO-2990846	SUMOylation	90	95	8	7	6	8	7	7	8	8	8	5	5	469	90	5231	0.19922	0.89844	0.44672	5.26	361645;314949;25591;24890;117287	nsmce1;rad21;parp1;esr1;park7	Nsmce1_38087;Rad21_33184;Parp1_9425;Esr1_44963;Park7_43282	24890(0.1439)	317.54612	307.437	71.4268	238.0269245	326.3202465	224.3761918	199.35608	234.832	27.6912	160.473904	210.1447314	153.3911386	642.6416	438.366	174.126	523.9304227	633.8072658	499.6632875	3.5	555.931			97.0048;307.437;71.4268;513.169;598.693	27.6912;234.832;43.8642;292.454;397.939
R-RNO-3108232	SUMO E3 ligases SUMOylate target proteins	87	91	8	7	6	8	7	7	8	8	8	5	5	469	86	5235	0.23398	0.87651	0.4419	5.49	361645;314949;25591;24890;117287	nsmce1;rad21;parp1;esr1;park7	Nsmce1_38087;Rad21_33184;Parp1_9425;Esr1_44963;Park7_43282	24890(0.1439)	317.54612	307.437	71.4268	238.0269245	326.3202465	224.3761918	199.35608	234.832	27.6912	160.473904	210.1447314	153.3911386	642.6416	438.366	174.126	523.9304227	633.8072658	499.6632875	3.5	555.931			97.0048;307.437;71.4268;513.169;598.693	27.6912;234.832;43.8642;292.454;397.939
R-RNO-3214842	HDMs demethylate histones	10	13	1	1	0	1	1	1	1	1	1	0	0	474	13	5308	0.32938	1	0.6177	0
R-RNO-3214858	RMTs methylate histone arginines	14	20	1	1	1	1	1	1	1	1	1	1	1	473	19	5302	0.50445	0.81906	1	5	94201	cdk4	Cdk4_8267		901.161	901.161	901.161		901.161		532.027	532.027	532.027		532.027		2909.81	2909.81	2909.81		2909.81		0	901.161			901.161	532.027
R-RNO-3247509	Chromatin modifying enzymes	65	78	2	2	1	2	2	2	2	2	2	1	1	473	77	5244	0.0098829	0.99877	0.01981	1.28	94201	cdk4	Cdk4_8267		901.161	901.161	901.161		901.161		532.027	532.027	532.027		532.027		2909.81	2909.81	2909.81		2909.81						901.161	532.027
R-RNO-4551638	SUMOylation of chromatin organization proteins	33	36	1	0	1	1	0	0	1	1	1	0	0	474	36	5285	0.045879	1	0.11514	0
R-RNO-4839726	Chromatin organization	65	78	2	2	1	2	2	2	2	2	2	1	1	473	77	5244	0.0098829	0.99877	0.01981	1.28	94201	cdk4	Cdk4_8267		901.161	901.161	901.161		901.161		532.027	532.027	532.027		532.027		2909.81	2909.81	2909.81		2909.81						901.161	532.027
R-RNO-5625740	RHO GTPases activate PKNs	23	28	3	3	0	3	3	3	3	3	2	0	0	474	28	5293	0.091156	1	0.16472	0
R-RNO-5625886	Activated PKN1 stimulates transcription of AR (androgen receptor) regulated genes KLK2 and KLK3	11	16	1	1	0	1	1	1	1	1	1	0	0	474	16	5305	0.25482	1	0.63578	0
R-RNO-68875	Mitotic Prophase	46	52	3	3	2	3	2	2	3	3	3	1	1	473	51	5270	0.065779	0.98841	0.12432	1.92	25023	prkcb	Prkcb_9566		491.832	491.832	491.832		491.832		260.819	260.819	260.819		260.819		1243.78	1243.78	1243.78		1243.78						491.832	260.819
R-RNO-68886	M Phase	198	216	28	28	20	28	27	26	27	28	27	16	16	458	200	5121	0.3955	0.70023	0.79999	7.41	94266;85492;83499;50522;314949;29675;29673;29648;29214;291983;287772;25581;25023;24679;140734;100912032	rps27;psmb7;psmd4;ubc;rad21;psmb2;psma6;nudc;tubb5;psmb10;psmd12;psmc2;prkcb;prkar2b;dynll2;rps27a	Rps27_43025;Psmb7_43978;Psmd4_9599;Ubc_36001;Rad21_33184;Psmb2_34468;Psma6_43801;Nudc_39112;Tubb5_10105;Psmb10_9588;Psmd12_51584;Psmc2_53761;Prkcb_9566;Prkar2b_33052;Dynll2_53767;Rps27a_32458	100912032(-0.1026)	511.3184188	558.7305	60.9401	273.9140469	544.3463827	250.7760941	302.1586813	354.1675	39.2889	167.9105893	324.4555079	152.785947	1207.989688	1089.7935	134.219	769.0767684	1228.129669	700.7796303	9.5	684.49			472.286;715.652;60.9401;832.57;307.437;83.4286;318.869;731.933;733.672;306.215;625.629;653.328;491.832;163.955;870.802;812.546	348.146;454.216;39.2889;504.741;234.832;48.9597;235.108;461.577;379.93;80.5359;411.452;425.136;260.819;69.4574;520.151;360.189
R-RNO-73854	RNA Polymerase I Promoter Clearance	35	42	2	2	2	2	2	2	2	2	2	2	2	472	40	5281	0.32036	0.86931	0.57759	4.76	313245;288651	polr1e;gtf2h3	Polr1e_50726;Gtf2h3_34422		732.3655	732.3655	674.331	82.07317699	694.7915178	62.54916544	461.08	461.08	435.032	36.83743487	444.2154265	28.07434649	1775.185	1775.185	1480.24	417.1152192	1584.225171	317.8895933					674.331;790.4	435.032;487.128
R-RNO-73864	RNA Polymerase I Transcription	35	42	2	2	2	2	2	2	2	2	2	2	2	472	40	5281	0.32036	0.86931	0.57759	4.76	313245;288651	polr1e;gtf2h3	Polr1e_50726;Gtf2h3_34422		732.3655	732.3655	674.331	82.07317699	694.7915178	62.54916544	461.08	461.08	435.032	36.83743487	444.2154265	28.07434649	1775.185	1775.185	1480.24	417.1152192	1584.225171	317.8895933					674.331;790.4	435.032;487.128
R-RNO-8878171	Transcriptional regulation by RUNX1	73	87	18	17	14	18	17	16	18	18	17	11	11	463	76	5245	0.95042	0.096129	0.16235	12.64	85492;83499;681178;50522;29675;29673;291983;287772;25581;24890;100912032	psmb7;psmd4;pcgf5;ubc;psmb2;psma6;psmb10;psmd12;psmc2;esr1;rps27a	Psmb7_43978;Psmd4_9599;Pcgf5_36796;Ubc_36001;Psmb2_34468;Psma6_43801;Psmb10_9588;Psmd12_51584;Psmc2_53761;Esr1_44963;Rps27a_32458	24890(0.1439);100912032(-0.1026)	519.6582455	625.629	60.9401	285.140018	577.5405666	265.1417139	299.8408636	360.189	39.2889	173.8372075	331.3166344	165.8236368	1175.413727	1217.78	134.219	762.9079094	1271.378605	692.8466217	3.5	416.019	7.5	754.773	715.652;60.9401;793.894;832.57;83.4286;318.869;306.215;625.629;653.328;513.169;812.546	454.216;39.2889;446.169;504.741;48.9597;235.108;80.5359;411.452;425.136;292.454;360.189
R-RNO-9018519	Estrogen-dependent gene expression	39	46	3	3	3	3	3	3	3	3	3	3	3	471	43	5278	0.47387	0.73844	1	6.52	84424;288588;24890	tle3;polr2j;esr1	Tle3_36413;Polr2j_42844;Esr1_44963	24890(0.1439)	669.4776667	559.763	513.169	231.5578991	624.9627949	201.741873	405.1113333	377.79	292.454	128.5148963	384.2181714	113.4357276	1847.116667	1217.78	1064.81	1224.909234	1594.250736	1076.107419	1.5	747.632			935.501;559.763;513.169	545.09;377.79;292.454
R-RNO-1428517	Aerobic respiration and respiratory electron transport	118	125	54	54	48	50	51	48	54	54	54	42	42	432	83	5238	1	2.28E-16	2.28E-16	33.6	94173;89813;83529;81829;81670;688869;681913;681418;681024;678759;65262;56769;54322;50522;499529;497902;366448;361596;361385;361071;360645;313867;301458;300447;299201;298596;29754;295923;293130;292845;291103;25708;252934;25014;245965;24533;192241;171374;157074;114597;100912032;100188937	idh3b;pdk4;vdac1;mdh2;gpt;cox6b1;gstz1;ndufb10;ndufa4;ndufa10;atp5f1a;ndufaf3;cox6c;ubc;ndufs4;uqcrq;uqcrh;idh2;ndufb7;sucla2;taco1;lrpprc;ndufs1;ecsit;dlst;sdhb;atp5mc1;ndufs3;ndufc2;etfb;uqcrfs1;ucp3;cox5a;acat1;atp5f1d;ldha;atp5po;atp5f1b;sdha;suclg1;rps27a;cox7c	Idh3B_44788;Pdk4_41021;Vdac1_32318;Mdh2_52988;Gpt_47940;Cox6b1_35413;Gstz1_8764;Ndufb10_38857;Ndufa4_41395;Ndufa10_52399;Atp5f1a_37165;Ndufaf3_35323;Cox6c_42046;Ubc_36001;Ndufs4_45995;Uqcrq_36195;Uqcrh_34548;Idh2_33002;Ndufb7_48896;Sucla2_35666;Taco1_48482;Lrpprc_42760;Ndufs1_49307;Ecsit_51809;Dlst_44045;Sdhb_9797;Atp5mc1_35676;Ndufs3_42945;Ndufc2_42983;Etfb_44062;Uqcrfs1_44081;Ucp3_36385;Cox5a_5…	678759(-0.4039);100912032(-0.1026)	462.2287714	473.6265	26.8557	271.8737705	457.2616395	266.2066422	288.2172786	300.427	10.4305	161.1291935	278.9328616	153.5692788	969.0240429	739.0975	40.5507	802.6706785	887.0528797	681.0866196	5.5	103.208	11.5	314.5095	381.628;225.809;577.023;101.147;420.528;483.167;593.253;322.784;904.482;564.73;473.882;831.142;576.398;832.57;583.894;935.589;641.467;840.491;325.529;396.814;883.805;328.704;306.235;63.0165;550.974;65.4831;708.626;616.693;400.248;473.371;952.025;475.591;26.8557;256.433;111.97;229.199;81.0967;105.269;424.26;41.8424;812.546;487.038	275.432;171.145;386.808;51.611;299.314;357.147;395.164;237.679;533.3;380.402;330.592;596.717;386.495;504.741;428.408;545.123;419.232;451.707;239.483;284.846;525.276;242.881;226.713;10.4305;373.136;41.3981;451.007;407.007;286.957;330.341;207.131;162.349;19.9267;192.613;58.6522;173.572;41.4928;49.6561;301.54;28.9073;360.189;338.604
R-RNO-163200	Respiratory electron transport, ATP synthesis by chemiosmotic coupling, and heat production by uncoupling proteins.	74	79	35	35	30	33	34	32	35	35	35	27	27	447	52	5269	1	3.92E-11	3.92E-11	34.18	81829;688869;681418;681024;678759;65262;56769;54322;499529;497902;366448;361385;360645;313867;301458;300447;29754;295923;293130;292845;291103;25708;252934;245965;192241;171374;100188937	mdh2;cox6b1;ndufb10;ndufa4;ndufa10;atp5f1a;ndufaf3;cox6c;ndufs4;uqcrq;uqcrh;ndufb7;taco1;lrpprc;ndufs1;ecsit;atp5mc1;ndufs3;ndufc2;etfb;uqcrfs1;ucp3;cox5a;atp5f1d;atp5po;atp5f1b;cox7c	Mdh2_52988;Cox6b1_35413;Ndufb10_38857;Ndufa4_41395;Ndufa10_52399;Atp5f1a_37165;Ndufaf3_35323;Cox6c_42046;Ndufs4_45995;Uqcrq_36195;Uqcrh_34548;Ndufb7_48896;Taco1_48482;Lrpprc_42760;Ndufs1_49307;Ecsit_51809;Atp5mc1_35676;Ndufs3_42945;Ndufc2_42983;Etfb_44062;Uqcrfs1_44081;Ucp3_36385;Cox5a_51725;Atp5f1d_41384;Atp5po_44541;Atp5f1b_50031;Cox7c_51688	678759(-0.4039)	472.7687	475.591	26.8557	283.2310045	456.9622451	284.4301714	291.2819741	330.341	10.4305	174.5793817	271.2929092	170.1921755	1012.367989	821.866	40.5507	827.2876773	902.2714994	695.0298534	2.5	91.12185	6.5	314.5095	101.147;483.167;322.784;904.482;564.73;473.882;831.142;576.398;583.894;935.589;641.467;325.529;883.805;328.704;306.235;63.0165;708.626;616.693;400.248;473.371;952.025;475.591;26.8557;111.97;81.0967;105.269;487.038	51.611;357.147;237.679;533.3;380.402;330.592;596.717;386.495;428.408;545.123;419.232;239.483;525.276;242.881;226.713;10.4305;451.007;407.007;286.957;330.341;207.131;162.349;19.9267;58.6522;41.4928;49.6561;338.604
R-RNO-611105	Respiratory electron transport	58	62	29	29	24	27	28	26	29	29	29	21	21	453	41	5280	1	7.37E-09	7.37E-09	33.87	81829;688869;681418;681024;678759;56769;54322;499529;497902;366448;361385;360645;313867;301458;300447;295923;293130;292845;291103;252934;100188937	mdh2;cox6b1;ndufb10;ndufa4;ndufa10;ndufaf3;cox6c;ndufs4;uqcrq;uqcrh;ndufb7;taco1;lrpprc;ndufs1;ecsit;ndufs3;ndufc2;etfb;uqcrfs1;cox5a;cox7c	Mdh2_52988;Cox6b1_35413;Ndufb10_38857;Ndufa4_41395;Ndufa10_52399;Ndufaf3_35323;Cox6c_42046;Ndufs4_45995;Uqcrq_36195;Uqcrh_34548;Ndufb7_48896;Taco1_48482;Lrpprc_42760;Ndufs1_49307;Ecsit_51809;Ndufs3_42945;Ndufc2_42983;Etfb_44062;Uqcrfs1_44081;Cox5a_51725;Cox7c_51688	678759(-0.4039)	514.6819143	487.038	26.8557	280.5839646	511.3057234	274.7384755	322.4221048	338.604	10.4305	166.3562038	309.0549178	156.828406	1092.598795	859.486	40.5507	894.8389704	975.1761351	743.5819805	2.5	203.691	5.5	327.1165	101.147;483.167;322.784;904.482;564.73;831.142;576.398;583.894;935.589;641.467;325.529;883.805;328.704;306.235;63.0165;616.693;400.248;473.371;952.025;26.8557;487.038	51.611;357.147;237.679;533.3;380.402;596.717;386.495;428.408;545.123;419.232;239.483;525.276;242.881;226.713;10.4305;407.007;286.957;330.341;207.131;19.9267;338.604
R-RNO-9707564	Cytoprotection by HMOX1	31	34	11	11	8	11	11	11	11	11	11	8	8	466	26	5295	0.99875	0.0051109	0.0051109	23.53	688869;681024;54322;360645;313867;252934;24360;100188937	cox6b1;ndufa4;cox6c;taco1;lrpprc;cox5a;fabp1;cox7c	Cox6b1_35413;Ndufa4_41395;Cox6c_42046;Taco1_48482;Lrpprc_42760;Cox5a_51725;Fabp1_33091;Cox7c_51688		467.023575	485.1025	26.8557	331.2447137	366.3989818	313.2121854	304.39505	347.8755	19.9267	196.7741514	245.0861639	195.3200547	1132.639763	809.86	40.5507	1120.921691	805.9351946	939.3924111	0.5	36.2973	2.5	405.9355	483.167;904.482;576.398;883.805;328.704;26.8557;45.7389;487.038	357.147;533.3;386.495;525.276;242.881;19.9267;31.5307;338.604
R-RNO-8854691	Interleukin-20 family signaling	15	16	1	1	0	1	1	1	1	1	1	0	0	474	16	5305	0.25482	1	0.63578	0
R-RNO-373755	Semaphorin interactions	35	38	5	5	2	4	4	4	5	5	3	1	1	473	37	5284	0.17034	0.96136	0.36614	2.63	24699	ptprc	Ptprc_9619		506.987	506.987	506.987		506.987		221.278	221.278	221.278		221.278		1505.01	1505.01	1505.01		1505.01						506.987	221.278
R-RNO-400685	Sema4D in semaphorin signaling	10	10	1	1	0	1	1	1	1	1	0	0	0	474	10	5311	0.42569	1	1	0
R-RNO-416550	Sema4D mediated inhibition of cell attachment and migration	8	8	1	1	0	1	1	1	1	1	0	0	0	474	8	5313	0.50505	1	1	0
R-RNO-422475	Axon guidance	160	170	14	14	7	13	13	13	14	14	12	6	6	468	164	5157	0.011306	0.99588	0.022105	3.53	85385;84477;81521;81515;64159;24699	shc1;gab2;msn;lyn;sptan1;ptprc	Shc1_9825;Gab2_42171;Msn_9253;Lyn_9167;Sptan1_9932;Ptprc_9619		440.5266167	534.7925	46.8896	305.2707966	394.5916453	305.9449181	245.4606333	281.6865	32.0355	174.7112993	217.5235794	172.7495812	1183.410417	1384.36	85.9655	843.6150317	1054.896744	852.6498868					762.111;81.0541;562.598;683.52;46.8896;506.987	434.231;47.8233;342.095;395.301;32.0355;221.278
R-RNO-8848021	Signaling by PTK6	32	33	8	8	7	7	7	7	8	8	7	6	6	468	27	5294	0.98458	0.048323	0.048323	18.18	94201;89829;50522;29560;117268;100912032	cdk4;socs3;ubc;hif1a;khdrbs1;rps27a	Cdk4_8267;Socs3_32863;Ubc_36001;Hif1a_51548;Khdrbs1_53485;Rps27a_32458	100912032(-0.1026)	709.1056667	822.558	103.878	305.4381601	764.5768387	252.4872902	405.5686333	476.4135	55.9398	183.3181868	422.0815763	156.5169511	1868.161167	1975.865	491.98	1025.140362	1884.094705	1008.788479	0.5	403.077	2.5	822.558	901.161;902.203;832.57;702.276;103.878;812.546	532.027;532.429;504.741;448.086;55.9398;360.189
R-RNO-8849471	PTK6 Regulates RHO GTPases, RAS GTPase and MAP kinases	10	11	1	1	0	1	1	1	1	1	0	0	0	474	11	5310	0.39081	1	1	0
R-RNO-9006927	Signaling by Non-Receptor Tyrosine Kinases	32	33	8	8	7	7	7	7	8	8	7	6	6	468	27	5294	0.98458	0.048323	0.048323	18.18	94201;89829;50522;29560;117268;100912032	cdk4;socs3;ubc;hif1a;khdrbs1;rps27a	Cdk4_8267;Socs3_32863;Ubc_36001;Hif1a_51548;Khdrbs1_53485;Rps27a_32458	100912032(-0.1026)	709.1056667	822.558	103.878	305.4381601	764.5768387	252.4872902	405.5686333	476.4135	55.9398	183.3181868	422.0815763	156.5169511	1868.161167	1975.865	491.98	1025.140362	1884.094705	1008.788479	0.5	403.077	2.5	822.558	901.161;902.203;832.57;702.276;103.878;812.546	532.027;532.429;504.741;448.086;55.9398;360.189
R-RNO-9013148	CDC42 GTPase cycle	48	49	5	5	4	3	2	2	4	5	5	1	1	473	48	5273	0.081082	0.985	0.18267	2.04	287537	abr	Abr_53368		747.673	747.673	747.673		747.673		468.59	468.59	468.59		468.59		1827.11	1827.11	1827.11		1827.11						747.673	468.59
R-RNO-9013405	RHOD GTPase cycle	33	34	6	6	4	5	5	5	6	6	6	3	3	471	31	5290	0.69863	0.53453	0.75502	8.82	361940;305234;293057	pgrmc2;stbd1;whamm	Pgrmc2_38619;Stbd1_44017;Whamm_36699		44.01948833	60.1334	1.708765	36.98735189	58.86767232	24.23921526	27.617634	39.2577	0.249502	23.78947084	37.19024881	15.38614845	105.8442167	126.284	7.72465	89.66432636	140.7189726	64.02009205	0.5	30.9210825			60.1334;1.708765;70.2163	39.2577;0.249502;43.3457
R-RNO-9013408	RHOG GTPase cycle	45	49	7	7	5	6	6	6	6	7	7	4	4	470	45	5276	0.6274	0.5773	1	8.16	361940;305457;305234;295923	pgrmc2;letm1;stbd1;ndufs3	Pgrmc2_38619;Letm1_35749;Stbd1_44017;Ndufs3_42945		189.3898663	69.57885	1.708765	286.763524	187.2139599	265.7248452	123.3880005	43.14775	0.249502	190.1841978	121.2837975	176.6611983	407.5274125	183.5025	7.72465	573.1836516	415.0837374	523.7669731	1.5	69.57885			60.1334;79.0243;1.708765;616.693	39.2577;47.0378;0.249502;407.007
R-RNO-9675108	Nervous system development	161	171	14	14	7	13	13	13	14	14	12	6	6	468	165	5156	0.010709	0.99611	0.022264	3.51	85385;84477;81521;81515;64159;24699	shc1;gab2;msn;lyn;sptan1;ptprc	Shc1_9825;Gab2_42171;Msn_9253;Lyn_9167;Sptan1_9932;Ptprc_9619		440.5266167	534.7925	46.8896	305.2707966	394.5916453	305.9449181	245.4606333	281.6865	32.0355	174.7112993	217.5235794	172.7495812	1183.410417	1384.36	85.9655	843.6150317	1054.896744	852.6498868					762.111;81.0541;562.598;683.52;46.8896;506.987	434.231;47.8233;342.095;395.301;32.0355;221.278
R-RNO-75892	Platelet Adhesion to exposed collagen	4	5	2	2	2	2	2	2	2	2	2	2	2	472	3	5318	0.9952	0.056542	0.056542	40	81515;25441	lyn;fcer1g	Lyn_9167;Fcer1g_47135		579.798	579.798	476.076	146.6850591	588.0529101	146.2197644	363.5795	363.5795	331.858	44.86097552	366.1041151	44.71867352	1310.7895	1310.7895	828.639	681.8637762	1349.162353	679.7008589	0	476.076	0	476.076	683.52;476.076	395.301;331.858
R-RNO-425397	Transport of vitamins, nucleosides, and related molecules	27	30	4	4	4	3	2	2	4	4	4	2	2	472	28	5293	0.55047	0.71689	1	6.67	60423;58978	slc28a2;slco1b2	Slc28a2_38031;Slco1b2_32950		300.53795	300.53795	70.0549	325.9522552	413.4657005	284.1470025	145.1034	145.1034	43.6078	143.536454	194.8323054	125.1270777	869.1785	869.1785	185.467	966.9140761	1204.170603	842.9017807	0.5	300.53795			531.021;70.0549	246.599;43.6078
R-RNO-196791	Vitamin D (calciferol) metabolism	7	9	1	1	1	1	1	1	1	1	1	1	1	473	8	5313	0.83598	0.53632	0.53632	11.11	63865	lgmn	Lgmn_49435		81.6225	81.6225	81.6225		81.6225		48.0993	48.0993	48.0993		48.0993		256.798	256.798	256.798		256.798		0	81.6225	0	81.6225	81.6225	48.0993
R-RNO-211897	Cytochrome P450 - arranged by substrate type	39	40	11	11	10	9	10	9	11	11	11	8	8	466	32	5289	0.99582	0.014049	0.014049	20	50549;313375;29189;266682;25427;24895;24894;171522	cyp4a1;cyp2j3;fdx1;cyp3a2;cyp51;cyp2a2;cyp2a1;cyp2d4	Cyp4a1_33111;Cyp2j10_42192;Fdx1_49761;AABR07035374.1_32374;Cyp51_8429;Cyp2a3_41802,Cyp2a3_46409;Cyp2a3_32717;Cyp2d4_40165		350.8762125	351.6775	39.9259	277.3746524	320.3920793	264.4463256	224.361325	254.89475	28.0217	167.8271168	208.2372789	162.5349379	846.0012125	557.63275	66.4942	952.1545795	735.2282436	882.9349167	1	75.8598	3	297.355	39.9259;75.8598;517.202;406.0;837.86;297.355;532.199;100.608	28.0217;32.6712;354.858;290.477;417.257;219.3125;403.947;48.3462
R-RNO-211945	Phase I - Functionalization of compounds	59	60	20	20	18	18	19	18	20	20	20	16	16	458	44	5277	1	1.59E-05	1.59E-05	26.67	84493;50549;313375;310201;29539;29189;282827;266682;25427;25315;24895;24894;24188;171522;113902;100145871	fmo3;cyp4a1;cyp2j3;cmbl;aldh2;fdx1;aip;cyp3a2;cyp51;ephx1;cyp2a2;cyp2a1;aldh1a1;cyp2d4;ces1d;adh5	Fmo3_8654;Cyp4a1_33111;Cyp2j10_42192;Cmbl_32468;Aldh2_45826;Fdx1_49761;Aip_50221;AABR07035374.1_32374;Cyp51_8429;Ephx1_8567;Cyp2a3_41802,Cyp2a3_46409;Cyp2a3_32717;Aldh1a1_8022;Cyp2d4_40165;Ces1d_32914;Adh5_50076		377.2681	406.5875	39.9259	270.2576915	325.7188583	258.5872901	243.884675	290.8395	28.0217	173.8086453	214.165029	169.9654096	890.6617313	663.3765	66.4942	780.6913367	739.2852201	735.5621838	2	75.8598	5	152.196	407.175;39.9259;75.8598;455.971;570.666;517.202;152.196;406.0;837.86;782.587;297.355;532.199;67.3682;100.608;84.2187;709.098	291.202;28.0217;32.6712;358.095;383.535;354.858;67.1418;290.477;417.257;483.799;219.3125;403.947;36.1797;48.3462;36.0417;451.27
R-RNO-1538133	G0 and Early G1	10	10	1	1	1	1	1	1	1	1	1	1	1	473	9	5312	0.80555	0.57431	0.57431	10	81758	rbl2	Rbl2_39020		819.51	819.51	819.51		819.51		445.51	445.51	445.51		445.51		2683.84	2683.84	2683.84		2683.84		0	819.51	0	819.51	819.51	445.51
R-RNO-3371497	HSP90 chaperone cycle for steroid hormone receptors (SHR) in the presence of ligand	36	40	5	5	2	5	5	5	5	5	5	2	2	472	38	5283	0.35322	0.85068	0.76929	5	361810;140734	fkbp5;dynll2	Fkbp5_8650;Dynll2_53767		730.1665	730.1665	589.531	198.8886315	748.5776456	197.1769438	482.599	482.599	445.047	53.10654769	487.5150798	52.64949883	1785.566	1785.566	929.152	1211.152294	1897.68252	1200.7288	1	870.802			589.531;870.802	445.047;520.151
R-RNO-177929	Signaling by EGFR	38	38	4	4	3	4	4	4	4	4	4	3	3	471	35	5286	0.62206	0.61159	1	7.89	85385;50522;100912032	shc1;ubc;rps27a	Shc1_9825;Ubc_36001;Rps27a_32458	100912032(-0.1026)	802.409	812.546	762.111	36.3068416	808.4038238	31.88358751	433.0536667	434.231	360.189	72.28319142	426.184271	77.86208252	1825.769	2193.1	935.807	774.6313921	1697.551233	824.3565233	0.5	787.3285			762.111;832.57;812.546	434.231;504.741;360.189
R-RNO-180336	SHC1 events in EGFR signaling	10	10	1	1	1	1	1	1	1	1	1	1	1	473	9	5312	0.80555	0.57431	0.57431	10	85385	shc1	Shc1_9825		762.111	762.111	762.111		762.111		434.231	434.231	434.231		434.231		2193.1	2193.1	2193.1		2193.1		0	762.111	0	762.111	762.111	434.231
R-RNO-182971	EGFR downregulation	21	21	2	2	2	2	2	2	2	2	2	2	2	472	19	5302	0.75618	0.52205	0.68813	9.52	50522;100912032	ubc;rps27a	Ubc_36001;Rps27a_32458	100912032(-0.1026)	822.558	822.558	812.546	14.15910619	821.3756213	14.06002309	432.465	432.465	360.189	102.2136994	423.9294823	101.4984248	1642.1035	1642.1035	935.807	998.8540894	1558.692599	991.8642725	0.5	822.558			832.57;812.546	504.741;360.189
R-RNO-8876725	Protein methylation	8	11	3	3	1	3	3	3	3	3	3	1	1	473	10	5311	0.77449	0.60919	0.60919	9.09	292845	etfb	Etfb_44062		473.371	473.371	473.371		473.371		330.341	330.341	330.341		330.341		821.866	821.866	821.866		821.866		0	473.371			473.371	330.341
R-RNO-391903	Eicosanoid ligand-binding receptors	14	14	1	1	1	1	0	0	1	1	1	0	0	474	14	5307	0.30238	1	0.62197	0
R-RNO-391908	Prostanoid ligand receptors	9	9	1	1	1	1	0	0	1	1	1	0	0	474	9	5312	0.46368	1	1	0
R-RNO-9031628	NGF-stimulated transcription	4	5	1	1	1	0	0	0	1	1	1	0	0	474	5	5316	0.65258	1	1	0
R-RNO-209952	Peptide hormone biosynthesis	8	8	2	2	1	2	2	2	2	2	2	1	1	473	7	5314	0.86544	0.49495	0.49495	12.5	29200	inhba	Inhba_51306		836.833	836.833	836.833		836.833		398.781	398.781	398.781		398.781		3306.88	3306.88	3306.88		3306.88		0	836.833	0	836.833	836.833	398.781
R-RNO-2980736	Peptide hormone metabolism	42	45	6	6	2	6	6	6	6	6	6	2	2	472	43	5278	0.2754	0.89328	0.58135	4.44	29200;113902	inhba;ces1d	Inhba_51306;Ces1d_32914		460.52585	460.52585	84.2187	532.1786751	288.8658147	473.5818903	217.41135	217.41135	36.0417	256.4954188	134.6759554	228.2533874	1828.583	1828.583	350.286	2090.627667	1154.228247	1860.43419					836.833;84.2187	398.781;36.0417
R-RNO-200425	Carnitine metabolism	10	10	6	6	6	6	6	6	6	6	6	6	6	468	4	5317	1	4.59E-05	4.59E-05	60	60581;29726;25757;25756;25413;116719	acaca;slc22a5;cpt1a;cpt1b;cpt2;acacb	Acaca_32532;Slc22a5_50501;Cpt1a_52866;Cpt1b_8373;Cpt2_8374;Acacb_35324		298.0712	320.362	60.6392	170.1592901	307.6908009	172.5983299	224.44105	250.5325	40.1353	125.2016812	230.5303992	126.9724988	456.4311667	439.889	145.24	290.6273462	477.2823097	293.1145869	0	60.6392	0	60.6392	60.6392;351.512;408.809;289.212;152.274;525.981	40.1353;285.808;328.381;215.257;117.376;359.689
R-RNO-2173791	TGF-beta receptor signaling in EMT (epithelial to mesenchymal transition)	10	10	3	3	2	3	3	3	3	3	2	2	2	472	8	5313	0.95773	0.19445	0.19445	20	50522;100912032	ubc;rps27a	Ubc_36001;Rps27a_32458	100912032(-0.1026)	822.558	822.558	812.546	14.15910619	821.3756213	14.06002309	432.465	432.465	360.189	102.2136994	423.9294823	101.4984248	1642.1035	1642.1035	935.807	998.8540894	1558.692599	991.8642725	0	812.546	0	812.546	832.57;812.546	504.741;360.189
R-RNO-190241	FGFR2 ligand binding and activation	17	17	1	1	1	1	1	1	1	1	1	1	1	473	16	5305	0.58923	0.76608	1	5.88	29348	fgf7	Fgf7_43073		846.272	846.272	846.272		846.272		698.531	698.531	698.531		698.531		979.757	979.757	979.757		979.757		0	846.272			846.272	698.531
R-RNO-190377	FGFR2b ligand binding and activation	9	9	1	1	1	1	1	1	1	1	1	1	1	473	8	5313	0.83598	0.53632	0.53632	11.11	29348	fgf7	Fgf7_43073		846.272	846.272	846.272		846.272		698.531	698.531	698.531		698.531		979.757	979.757	979.757		979.757		0	846.272	0	846.272	846.272	698.531
R-RNO-5654221	Phospholipase C-mediated cascade; FGFR2	16	16	1	1	1	1	1	1	1	1	1	1	1	473	15	5306	0.61904	0.74518	1	6.25	29348	fgf7	Fgf7_43073		846.272	846.272	846.272		846.272		698.531	698.531	698.531		698.531		979.757	979.757	979.757		979.757		0	846.272			846.272	698.531
R-RNO-5654687	Downstream signaling of activated FGFR1	27	27	1	1	1	1	1	1	1	1	1	1	1	473	26	5295	0.33937	0.90068	0.72129	3.7	85385	shc1	Shc1_9825		762.111	762.111	762.111		762.111		434.231	434.231	434.231		434.231		2193.1	2193.1	2193.1		2193.1						762.111	434.231
R-RNO-5654688	SHC-mediated cascade:FGFR1	18	18	1	1	1	1	1	1	1	1	1	1	1	473	17	5304	0.56014	0.78527	1	5.56	85385	shc1	Shc1_9825		762.111	762.111	762.111		762.111		434.231	434.231	434.231		434.231		2193.1	2193.1	2193.1		2193.1		0	762.111			762.111	434.231
R-RNO-5654696	Downstream signaling of activated FGFR2	26	26	2	2	2	2	2	2	2	2	2	2	2	472	24	5297	0.64107	0.63999	1	7.69	85385;29348	shc1;fgf7	Shc1_9825;Fgf7_43073		804.1915	804.1915	762.111	59.51081381	820.7245807	54.72523589	566.381	566.381	434.231	186.8883223	618.301643	171.8596481	1586.4285	1586.4285	979.757	857.9630632	1348.072281	788.9697353	0.5	804.1915			762.111;846.272	434.231;698.531
R-RNO-5654699	SHC-mediated cascade:FGFR2	20	20	2	2	2	2	2	2	2	2	2	2	2	472	18	5303	0.77858	0.49555	0.67649	10	85385;29348	shc1;fgf7	Shc1_9825;Fgf7_43073		804.1915	804.1915	762.111	59.51081381	820.7245807	54.72523589	566.381	566.381	434.231	186.8883223	618.301643	171.8596481	1586.4285	1586.4285	979.757	857.9630632	1348.072281	788.9697353	0	762.111	1	846.272	762.111;846.272	434.231;698.531
R-RNO-5654700	FRS-mediated FGFR2 signaling	22	22	1	1	1	1	1	1	1	1	1	1	1	473	21	5300	0.45241	0.84755	1	4.55	29348	fgf7	Fgf7_43073		846.272	846.272	846.272		846.272		698.531	698.531	698.531		698.531		979.757	979.757	979.757		979.757						846.272	698.531
R-RNO-5654726	Negative regulation of FGFR1 signaling	24	26	2	2	2	2	2	2	2	2	2	2	2	472	24	5297	0.64107	0.63999	1	7.69	50522;100912032	ubc;rps27a	Ubc_36001;Rps27a_32458	100912032(-0.1026)	822.558	822.558	812.546	14.15910619	821.3756213	14.06002309	432.465	432.465	360.189	102.2136994	423.9294823	101.4984248	1642.1035	1642.1035	935.807	998.8540894	1558.692599	991.8642725	0.5	822.558			832.57;812.546	504.741;360.189
R-RNO-5654736	Signaling by FGFR1	41	43	3	3	3	3	3	3	3	3	3	3	3	471	40	5281	0.52784	0.6952	1	6.98	85385;50522;100912032	shc1;ubc;rps27a	Shc1_9825;Ubc_36001;Rps27a_32458	100912032(-0.1026)	802.409	812.546	762.111	36.3068416	808.4038238	31.88358751	433.0536667	434.231	360.189	72.28319142	426.184271	77.86208252	1825.769	2193.1	935.807	774.6313921	1697.551233	824.3565233	1.5	822.558			762.111;832.57;812.546	434.231;504.741;360.189
R-RNO-5654738	Signaling by FGFR2	45	48	5	5	5	5	5	5	5	5	5	5	5	469	43	5278	0.80458	0.35585	0.59138	10.42	85385;50522;29348;288588;100912032	shc1;ubc;fgf7;polr2j;rps27a	Shc1_9825;Ubc_36001;Fgf7_43073;Polr2j_42844;Rps27a_32458	100912032(-0.1026)	762.6524	812.546	559.763	117.8287755	769.7946595	119.3060386	475.0964	434.231	360.189	137.0620751	489.8707444	152.0566657	1504.3748	1064.81	935.807	703.2836078	1380.527182	669.8057626	1.5	787.3285	3.5	839.421	762.111;832.57;846.272;559.763;812.546	434.231;504.741;698.531;377.79;360.189
R-RNO-5668541	TNFR2 non-canonical NF-kB pathway	58	67	18	18	14	17	17	16	17	18	17	11	11	463	56	5265	0.99265	0.018911	0.022088	16.42	85492;83499;50522;500590;29675;29673;291983;287772;25581;156767;100912032	psmb7;psmd4;ubc;tnfrsf9;psmb2;psma6;psmb10;psmd12;psmc2;tnfrsf1b;rps27a	Psmb7_43978;Psmd4_9599;Ubc_36001;Tnfrsf9_50280;Psmb2_34468;Psma6_43801;Psmb10_9588;Psmd12_51584;Psmc2_53761;Tnfrsf1b_40624;Rps27a_32458	100912032(-0.1026)	513.1439727	625.629	60.9401	297.511145	600.0968689	281.1560939	308.0977727	360.189	39.2889	191.2221686	357.3310683	186.6719229	1102.68	935.807	134.219	741.0414812	1299.871469	715.3868378	2.5	312.542	5.5	639.4785	715.652;60.9401;832.57;871.247;83.4286;318.869;306.215;625.629;653.328;364.159;812.546	454.216;39.2889;504.741;586.895;48.9597;235.108;80.5359;411.452;425.136;242.554;360.189
R-RNO-5669034	TNFs bind their physiological receptors	15	17	3	3	3	2	2	2	2	3	3	2	2	472	15	5306	0.84262	0.41077	0.64469	11.76	500590;156767	tnfrsf9;tnfrsf1b	Tnfrsf9_50280;Tnfrsf1b_40624		617.703	617.703	364.159	358.5653635	765.1951181	291.6526531	414.7245	414.7245	242.554	243.4858561	514.8798645	198.0483983	1415.3495	1415.3495	657.859	1071.253338	1855.998375	871.3442795	0	364.159	0.5	617.703	871.247;364.159	586.895;242.554
R-RNO-917937	Iron uptake and transport	44	44	11	11	7	10	11	10	11	11	11	6	6	468	38	5283	0.93601	0.14652	0.16958	13.64	50655;50522;25490;170840;116664;100912032	aco1;ubc;nedd8;slc40a1;atp6v1f;rps27a	Aco1_7966;Ubc_36001;Nedd8_34519;Slc40a1_9877;Atp6v1f_50146;Rps27a_32458	100912032(-0.1026)	580.4251833	634.282	69.2441	283.847412	544.8646562	305.5561349	336.8108167	368.424	43.1869	154.0726206	320.3274162	166.9784059	1258.529833	996.9785	164.12	876.2364281	1078.881748	831.1354983	1.5	528.6235	3.5	761.745	69.2441;832.57;499.627;710.944;557.62;812.546	43.1869;504.741;377.812;358.277;376.659;360.189
R-RNO-389542	NADPH regeneration	2	2	1	1	1	1	1	1	1	1	1	1	1	473	1	5320	0.99332	0.15691	0.15691	50	50655	aco1	Aco1_7966		69.2441	69.2441	69.2441		69.2441		43.1869	43.1869	43.1869		43.1869		164.12	164.12	164.12		164.12		0	69.2441	0	69.2441	69.2441	43.1869
R-RNO-8978934	Metabolism of cofactors	17	19	5	5	4	5	5	5	5	5	4	3	3	471	16	5305	0.93599	0.19946	0.19946	15.79	50655;366013;29309	aco1;coq4;coq3	Aco1_7966;Coq4_40658;Coq3_50477		238.0637667	69.2441	54.8122	304.9880079	172.8013667	262.2366802	175.3469667	43.1869	36.208	234.9777657	124.8259728	202.1654602	400.1876667	164.12	110.825	455.8156049	304.5620195	391.1341697	0	54.8122	0.5	62.02815	69.2441;54.8122;590.135	43.1869;36.208;446.646
R-RNO-6783310	Fanconi Anemia Pathway	17	17	2	2	2	2	2	2	2	2	2	2	2	472	15	5306	0.84262	0.41077	0.64469	11.76	50522;100912032	ubc;rps27a	Ubc_36001;Rps27a_32458	100912032(-0.1026)	822.558	822.558	812.546	14.15910619	821.3756213	14.06002309	432.465	432.465	360.189	102.2136994	423.9294823	101.4984248	1642.1035	1642.1035	935.807	998.8540894	1558.692599	991.8642725	0	812.546	0.5	822.558	832.57;812.546	504.741;360.189
R-RNO-1059683	Interleukin-6 signaling	6	6	2	2	1	2	2	2	2	2	2	1	1	473	5	5316	0.9197	0.40085	0.40085	16.67	89829	socs3	Socs3_32863		902.203	902.203	902.203		902.203		532.429	532.429	532.429		532.429		2919.64	2919.64	2919.64		2919.64		0	902.203	0	902.203	902.203	532.429
R-RNO-110056	MAPK3 (ERK1) activation	7	7	1	1	0	1	1	1	1	1	1	0	0	474	7	5314	0.5501	1	1	0
R-RNO-112409	RAF-independent MAPK1/3 activation	20	20	2	2	1	1	1	1	2	2	2	0	0	474	20	5301	0.18094	1	0.40236	0
R-RNO-112411	MAPK1 (ERK2) activation	6	6	1	1	0	1	1	1	1	1	1	0	0	474	6	5315	0.59915	1	1	0
R-RNO-6783589	Interleukin-6 family signaling	15	15	3	3	2	2	3	2	3	3	3	1	1	473	14	5307	0.64948	0.72242	1	6.67	89829	socs3	Socs3_32863		902.203	902.203	902.203		902.203		532.429	532.429	532.429		532.429		2919.64	2919.64	2919.64		2919.64		0	902.203			902.203	532.429
R-RNO-6788467	IL-6-type cytokine receptor ligand interactions	11	11	2	2	1	1	2	1	2	2	2	0	0	474	11	5310	0.39081	1	1	0
R-RNO-194002	Glucocorticoid biosynthesis	4	8	3	3	3	3	2	2	3	3	3	2	2	472	6	5315	0.9777	0.13456	0.13456	25	25146;25116	cyp17a1;hsd11b1	Cyp17a1_32365;Hsd11b1_40651		522.6275	522.6275	408.21	161.8107803	551.059593	156.7353208	354.45	354.45	291.824	88.56653856	370.0122021	85.78850439	998.837	998.837	666.954	469.3534397	1081.308023	454.6314024	0	408.21	0	408.21	408.21;637.045	291.824;417.076
R-RNO-196071	Metabolism of steroid hormones	24	29	7	7	7	6	5	5	7	7	6	4	4	470	25	5296	0.9168	0.20925	0.29291	13.79	79243;29189;25146;25116	hsd17b2;fdx1;cyp17a1;hsd11b1	Hsd17b2_81635;Fdx1_49761;Cyp17a1_32365;Hsd11b1_40651		560.84125	577.1235	408.21	123.0497441	568.5862541	120.4359306	393.398	385.967	291.824	92.95267408	392.5597425	85.10578173	1021.0145	1043.192	666.954	285.2262718	1068.653696	307.8011978	0.5	462.706	1.5	577.1235	680.908;517.202;408.21;637.045	509.834;354.858;291.824;417.076
R-RNO-9757110	Prednisone ADME	11	11	3	3	3	3	2	2	3	3	3	2	2	472	9	5312	0.94531	0.22551	0.22551	18.18	266682;25116	cyp3a2;hsd11b1	AABR07035374.1_32374;Hsd11b1_40651		521.5225	521.5225	406	163.3734863	523.9327873	163.3379229	353.7765	353.7765	290.477	89.51901139	355.0971949	89.49952475	996.391	996.391	662.062	472.8126061	1003.366515	472.7096835	0	406	0.5	521.5225	406.0;637.045	290.477;417.076
R-RNO-111885	Opioid Signalling	47	53	8	8	7	8	7	7	7	8	7	4	4	470	49	5272	0.56072	0.64035	1	7.55	25725;25238;24679;24627	prkar1a;grk2;prkar2b;pde4d	Prkar1a_44977;Grk2_35564;Prkar2b_33052;Pde4d_37217	24627(-0.2593)	486.687325	492.727	66.9573	431.5118299	587.4785485	412.6114349	285.7033	285.6967	42.0358	266.0031353	349.3178736	254.5219062	1550.32825	1597.773	159.197	1239.82472	1807.271789	1179.941279	1.5	492.727			821.499;894.338;163.955;66.9573	501.936;529.384;69.4574;42.0358
R-RNO-112040	G-protein mediated events	30	31	5	5	4	5	5	5	5	5	4	3	3	471	28	5293	0.75477	0.47142	0.73761	9.68	25725;25238;24679	prkar1a;grk2;prkar2b	Prkar1a_44977;Grk2_35564;Prkar2b_33052		626.5973333	821.499	163.955	402.3118522	709.9527279	344.1931077	366.9258	501.936	69.4574	257.9804933	421.6187065	221.0444662	2014.038667	2301.87	893.676	1007.761828	2195.049633	866.3958864	0.5	492.727			821.499;894.338;163.955	501.936;529.384;69.4574
R-RNO-112314	Neurotransmitter receptors and postsynaptic signal transmission	105	111	9	8	8	9	9	9	9	9	8	6	6	468	105	5216	0.18549	0.90121	0.38001	5.41	83613;25725;25023;24679;24411;170945	nefl;prkar1a;prkcb;prkar2b;grin2c;chrna2	Nefl_9295;Prkar1a_44977;Prkcb_9566;Prkar2b_33052;Grin2c_33254;Chrna2_32401		453.8276275	429.961	1.708765	349.4407436	515.4038968	368.113306	305.061817	263.873	0.249502	272.7633135	355.1967093	289.4075371	1016.135608	981.018	7.72465	765.3161098	1101.697955	832.9894638	4.5	848.69			1.708765;821.499;491.832;163.955;368.09;875.881	0.249502;501.936;260.819;69.4574;266.927;730.982
R-RNO-170670	Adenylate cyclase inhibitory pathway	12	12	1	1	1	1	1	1	1	1	0	0	0	474	12	5309	0.35879	1	0.61567	0
R-RNO-392170	ADP signalling through P2Y purinoceptor 12	12	15	1	1	1	1	1	1	1	1	0	0	0	474	15	5306	0.27758	1	0.62811	0
R-RNO-977443	GABA receptor activation	41	44	2	1	2	2	2	2	2	2	1	0	0	474	44	5277	0.023068	1	0.047384	0
R-RNO-977444	GABA B receptor activation	29	32	1	1	1	1	1	1	1	1	0	0	0	474	32	5289	0.064677	1	0.10702	0
R-RNO-991365	Activation of GABAB receptors	29	32	1	1	1	1	1	1	1	1	0	0	0	474	32	5289	0.064677	1	0.10702	0
R-RNO-195253	Degradation of beta-catenin by the destruction complex	50	57	17	17	13	17	17	16	16	17	16	10	10	464	47	5274	0.99432	0.015934	0.023465	17.54	85492;84424;83499;50522;29675;29673;291983;287772;25581;100912032	psmb7;tle3;psmd4;ubc;psmb2;psma6;psmb10;psmd12;psmc2;rps27a	Psmb7_43978;Tle3_36413;Psmd4_9599;Ubc_36001;Psmb2_34468;Psma6_43801;Psmb10_9588;Psmd12_51584;Psmc2_53761;Rps27a_32458	100912032(-0.1026)	534.46787	639.4785	60.9401	317.7233049	590.1034463	287.8594022	310.47165	385.8205	39.2889	194.2919512	339.8629943	180.3155588	1255.7541	1111.8785	134.219	975.4019563	1315.911559	834.2434379	1.5	194.8218	4.5	639.4785	715.652;935.501;60.9401;832.57;83.4286;318.869;306.215;625.629;653.328;812.546	454.216;545.09;39.2889;504.741;48.9597;235.108;80.5359;411.452;425.136;360.189
R-RNO-3769402	Deactivation of the beta-catenin transactivating complex	26	26	4	4	3	4	4	4	4	4	4	3	3	471	23	5298	0.84139	0.35893	0.46713	11.54	84424;50522;100912032	tle3;ubc;rps27a	Tle3_36413;Ubc_36001;Rps27a_32458	100912032(-0.1026)	860.2056667	832.57	812.546	65.97181641	843.0986566	55.95472533	470.0066667	504.741	360.189	97.22114165	446.9916112	98.23087271	2180.989	2348.4	935.807	1170.490279	1882.289546	1124.959659	0.5	822.558	1.5	884.0355	935.501;832.57;812.546	545.09;504.741;360.189
R-RNO-4641265	Repression of WNT target genes	7	7	1	1	1	1	1	1	1	1	1	1	1	473	6	5315	0.8935	0.4499	0.4499	14.29	84424	tle3	Tle3_36413		935.501	935.501	935.501		935.501		545.09	545.09	545.09		545.09		3258.76	3258.76	3258.76		3258.76		0	935.501	0	935.501	935.501	545.09
R-RNO-1236394	Signaling by ERBB4	23	23	5	5	5	4	5	4	5	5	5	4	4	470	19	5302	0.96485	0.11339	0.11339	17.39	85385;50522;24890;100912032	shc1;ubc;esr1;rps27a	Shc1_9825;Ubc_36001;Esr1_44963;Rps27a_32458	24890(0.1439);100912032(-0.1026)	730.099	787.3285	513.169	147.627015	740.9306685	145.5592581	397.90375	397.21	292.454	91.78946785	395.6214694	91.44084053	1673.77175	1705.44	935.807	701.7467623	1587.904009	721.1905993	0.5	637.64	1.5	787.3285	762.111;832.57;513.169;812.546	434.231;504.741;292.454;360.189
R-RNO-1250196	SHC1 events in ERBB2 signaling	10	10	1	1	1	1	1	1	1	1	1	1	1	473	9	5312	0.80555	0.57431	0.57431	10	85385	shc1	Shc1_9825		762.111	762.111	762.111		762.111		434.231	434.231	434.231		434.231		2193.1	2193.1	2193.1		2193.1		0	762.111	0	762.111	762.111	434.231
R-RNO-1250347	SHC1 events in ERBB4 signaling	9	9	1	1	1	1	1	1	1	1	1	1	1	473	8	5313	0.83598	0.53632	0.53632	11.11	85385	shc1	Shc1_9825		762.111	762.111	762.111		762.111		434.231	434.231	434.231		434.231		2193.1	2193.1	2193.1		2193.1		0	762.111	0	762.111	762.111	434.231
R-RNO-1251985	Nuclear signaling by ERBB4	8	8	1	1	1	1	1	1	1	1	1	1	1	473	7	5314	0.86544	0.49495	0.49495	12.5	24890	esr1	Esr1_44963	24890(0.1439)	513.169	513.169	513.169		513.169		292.454	292.454	292.454		292.454		1217.78	1217.78	1217.78		1217.78		0	513.169	0	513.169	513.169	292.454
R-RNO-1253288	Downregulation of ERBB4 signaling	5	5	3	3	3	2	3	2	3	3	3	2	2	472	3	5318	0.9952	0.056542	0.056542	40	50522;100912032	ubc;rps27a	Ubc_36001;Rps27a_32458	100912032(-0.1026)	822.558	822.558	812.546	14.15910619	821.3756213	14.06002309	432.465	432.465	360.189	102.2136994	423.9294823	101.4984248	1642.1035	1642.1035	935.807	998.8540894	1558.692599	991.8642725	0	812.546	0	812.546	832.57;812.546	504.741;360.189
R-RNO-6785631	ERBB2 Regulates Cell Motility	8	8	1	1	0	1	1	1	1	1	0	0	0	474	8	5313	0.50505	1	1	0
R-RNO-5683826	Surfactant metabolism	17	17	2	2	2	2	2	2	2	2	2	2	2	472	15	5306	0.84262	0.41077	0.64469	11.76	84395;246326	slc34a2;zdhhc2	Slc34a2_52521;Zdhhc2_40542		374.6565	374.6565	322.606	73.61052303	375.1940744	73.60659704	270.2845	270.2845	237.573	46.26104695	270.6223424	46.25857963	600.3835	600.3835	491.987	153.2958004	601.5030124	153.2876244	0	322.606	0.5	374.6565	426.707;322.606	302.996;237.573
R-RNO-71240	Tryptophan catabolism	9	9	1	1	1	1	1	1	1	1	1	1	1	473	8	5313	0.83598	0.53632	0.53632	11.11	59113	kmo	Kmo_34270		659.102	659.102	659.102		659.102		301.279	301.279	301.279		301.279		2206.2	2206.2	2206.2		2206.2		0	659.102	0	659.102	659.102	301.279
R-RNO-1630316	Glycosaminoglycan metabolism	83	85	5	5	5	5	5	5	5	5	5	5	5	469	80	5241	0.29416	0.83621	0.55179	5.88	367166;363040;294103;25181;116673	hyal1;st3gal4;papss2;bgn;sdc3	Hyal1_40478;St3gal4_46725;Papss2_33237;Bgn_32910;Sdc3_46721		428.22258	283.314	97.5749	318.5223361	364.2856082	274.491044	201.71112	183.599	31.4205	162.5906076	167.944266	147.4507257	839.1972	1020.26	223.868	471.8204756	795.0977956	455.9939989	3.5	740.5785			283.314;97.5749;570.109;279.067;911.048	62.4571;31.4205;324.645;183.599;406.434
R-RNO-1638091	Heparan sulfate/heparin (HS-GAG) metabolism	38	39	2	2	2	2	2	2	2	2	2	2	2	472	37	5284	0.37053	0.84048	0.76758	5.13	25181;116673	bgn;sdc3	Bgn_32910;Sdc3_46721		595.0575	595.0575	279.067	446.8780507	482.869546	417.7651471	295.0165	295.0165	183.599	157.5681396	255.4592938	147.3029989	759.694	759.694	499.128	368.4959711	667.1837302	344.4894493	0.5	595.0575			279.067;911.048	183.599;406.434
R-RNO-2022928	HS-GAG biosynthesis	22	23	1	1	1	1	1	1	1	1	1	1	1	473	22	5299	0.42783	0.86007	1	4.35	116673	sdc3	Sdc3_46721		911.048	911.048	911.048		911.048		406.434	406.434	406.434		406.434		1020.26	1020.26	1020.26		1020.26						911.048	406.434
R-RNO-71387	Metabolism of carbohydrates	172	180	17	17	16	15	13	13	17	17	16	11	11	463	169	5152	0.18839	0.88183	0.40531	6.11	78959;367166;363040;294103;25181;24959;24644;24638;24377;24188;116673	akr1a1;hyal1;st3gal4;papss2;bgn;pgam2;pgk1;pfkfb1;g6pd;aldh1a1;sdc3	Akr1a1_52862;Hyal1_40478;St3gal4_46725;Papss2_33237;Bgn_32910;Pgam2_32589;Pgk1_35826;Pfkfb1_36575;G6pd_8674;Aldh1a1_8022;Sdc3_46721		466.4739364	570.109	56.5082	321.964871	417.1535434	322.3290473	281.2593609	324.645	9.58867	229.2308188	254.1276844	232.8983225	946.8863636	1048.04	190.039	564.3253793	909.7283237	616.0266328	8	785.233			851.986;283.314;97.5749;570.109;279.067;785.233;56.5082;646.619;582.386;67.3682;911.048	589.693;62.4571;31.4205;324.645;183.599;638.484;9.58867;421.746;389.606;36.1797;406.434
R-RNO-6805567	Keratinization	58	61	2	2	2	2	1	1	2	2	2	1	1	473	60	5261	0.034647	0.99467	0.059499	1.64	292949	perp	Perp_35633		78.3291	78.3291	78.3291		78.3291		10.2888	10.2888	10.2888		10.2888		401.278	401.278	401.278		401.278						78.3291	10.2888
R-RNO-202131	Metabolism of nitric oxide: NOS3 activation and regulation	9	11	1	1	0	1	1	1	1	1	1	0	0	474	11	5310	0.39081	1	1	0
R-RNO-2029480	Fcgamma receptor (FCGR) dependent phagocytosis	50	55	8	8	5	5	6	5	8	8	7	2	2	472	53	5268	0.1606	0.94676	0.32	3.64	81515;313024	lyn;wasf2	Lyn_9167;Wasf2_37935		605.3535	605.3535	527.187	110.5441244	551.2018462	79.71950971	377.83	377.83	360.359	24.70772515	365.72656	17.81811331	1380.173	1380.173	967.406	583.7406895	1094.219098	420.9678426					683.52;527.187	395.301;360.359
R-RNO-2029482	Regulation of actin dynamics for phagocytic cup formation	32	37	6	6	4	3	4	3	6	6	5	1	1	473	36	5285	0.18182	0.9579	0.36313	2.7	313024	wasf2	Wasf2_37935		527.187	527.187	527.187		527.187		360.359	360.359	360.359		360.359		967.406	967.406	967.406		967.406						527.187	360.359
R-RNO-2682334	EPH-Ephrin signaling	50	53	4	4	2	3	3	3	4	4	2	1	1	473	52	5269	0.061315	0.98937	0.12557	1.89	81515	lyn	Lyn_9167		683.52	683.52	683.52		683.52		395.301	395.301	395.301		395.301		1792.94	1792.94	1792.94		1792.94						683.52	395.301
R-RNO-373752	Netrin-1 signaling	13	13	1	1	0	1	1	1	1	1	1	0	0	474	13	5308	0.32938	1	0.6177	0
R-RNO-3928662	EPHB-mediated forward signaling	27	28	4	4	2	3	3	3	4	4	2	1	1	473	27	5294	0.31968	0.90884	0.72441	3.57	81515	lyn	Lyn_9167		683.52	683.52	683.52		683.52		395.301	395.301	395.301		395.301		1792.94	1792.94	1792.94		1792.94						683.52	395.301
R-RNO-5663213	RHO GTPases Activate WASPs and WAVEs	20	22	3	3	1	3	3	3	3	3	3	1	1	473	21	5300	0.45241	0.84755	1	4.55	313024	wasf2	Wasf2_37935		527.187	527.187	527.187		527.187		360.359	360.359	360.359		360.359		967.406	967.406	967.406		967.406						527.187	360.359
R-RNO-159418	Recycling of bile acids and salts	14	14	3	3	1	3	3	3	3	3	3	1	1	473	13	5308	0.68041	0.69762	1	7.14	58978	slco1b2	Slco1b2_32950		70.0549	70.0549	70.0549		70.0549		43.6078	43.6078	43.6078		43.6078		185.467	185.467	185.467		185.467		0	70.0549			70.0549	43.6078
R-RNO-192105	Synthesis of bile acids and bile salts	19	19	3	3	2	2	2	2	3	3	3	1	1	473	18	5303	0.53186	0.80289	1	5.26	65192	slc27a2	Slc27a2_45132		692.47	692.47	692.47		692.47		510.236	510.236	510.236		510.236		1212.27	1212.27	1212.27		1212.27		0	692.47			692.47	510.236
R-RNO-193368	Synthesis of bile acids and bile salts via 7alpha-hydroxycholesterol	14	14	3	3	2	2	2	2	3	3	3	1	1	473	13	5308	0.68041	0.69762	1	7.14	65192	slc27a2	Slc27a2_45132		692.47	692.47	692.47		692.47		510.236	510.236	510.236		510.236		1212.27	1212.27	1212.27		1212.27		0	692.47			692.47	510.236
R-RNO-193775	Synthesis of bile acids and bile salts via 24-hydroxycholesterol	8	8	1	1	1	1	1	1	1	1	1	1	1	473	7	5314	0.86544	0.49495	0.49495	12.5	65192	slc27a2	Slc27a2_45132		692.47	692.47	692.47		692.47		510.236	510.236	510.236		510.236		1212.27	1212.27	1212.27		1212.27		0	692.47	0	692.47	692.47	510.236
R-RNO-194068	Bile acid and bile salt metabolism	29	29	5	5	3	4	4	4	5	5	5	2	2	472	27	5294	0.57272	0.69906	1	6.9	65192;58978	slc27a2;slco1b2	Slc27a2_45132;Slco1b2_32950		381.26245	381.26245	70.0549	440.1139379	305.0784317	426.7227075	276.9219	276.9219	43.6078	329.9559645	219.8063009	319.9164816	698.8685	698.8685	185.467	726.0593642	573.1871363	703.9677479	0.5	381.26245			692.47;70.0549	510.236;43.6078
R-RNO-6809371	Formation of the cornified envelope	51	52	2	2	2	2	1	1	2	2	2	1	1	473	51	5270	0.065779	0.98841	0.12432	1.92	292949	perp	Perp_35633		78.3291	78.3291	78.3291		78.3291		10.2888	10.2888	10.2888		10.2888		401.278	401.278	401.278		401.278						78.3291	10.2888
R-RNO-429914	Deadenylation-dependent mRNA decay	19	21	4	4	3	4	4	4	4	4	4	3	3	471	18	5303	0.91301	0.24382	0.24382	14.29	684148;300045;171350	lsm2;exosc4;pabpc1	Lsm2_52940;Exosc4_45374;Pabpc1_52255		574.5975667	712.351	61.7357	459.7334224	669.6325649	356.4141105	237.5409667	220.265	39.6459	207.07425	318.8477608	196.2585997	920.144	974.774	135.338	758.9670235	1208.66176	688.5357827	0.5	387.04335	1.5	831.0285	712.351;61.7357;949.706	452.712;39.6459;220.265
R-RNO-430039	mRNA decay by 5' to 3' exoribonuclease	7	9	1	1	1	1	1	1	1	1	1	1	1	473	8	5313	0.83598	0.53632	0.53632	11.11	684148	lsm2	Lsm2_52940		712.351	712.351	712.351		712.351		452.712	452.712	452.712		452.712		1650.32	1650.32	1650.32		1650.32		0	712.351	0	712.351	712.351	452.712
R-RNO-400206	Regulation of lipid metabolism by PPARalpha	9	9	1	1	1	1	1	1	1	1	1	1	1	473	8	5313	0.83598	0.53632	0.53632	11.11	24360	fabp1	Fabp1_33091		45.7389	45.7389	45.7389		45.7389		31.5307	31.5307	31.5307		31.5307		82.0664	82.0664	82.0664		82.0664		0	45.7389	0	45.7389	45.7389	31.5307
R-RNO-174824	Plasma lipoprotein assembly, remodeling, and clearance	41	44	10	10	8	8	8	8	9	10	10	5	5	469	39	5282	0.85348	0.28953	0.40375	11.36	50522;294930;25507;140638;100912032	ubc;nceh1;pcsk6;apoa5;rps27a	Ubc_36001;Nceh1_42922;Pcsk6_9443;Apoa5_41767;Rps27a_32458	100912032(-0.1026)	446.577718	303.365	7.04659	362.3722595	520.1629255	358.8634324	252.354442	207.184	2.57521	189.7482946	284.0624755	183.4495053	863.16236	589.931	31.7538	891.9826649	974.0304368	889.879749	1.5	290.363	3.5	822.558	832.57;277.361;7.04659;303.365;812.546	504.741;207.184;2.57521;187.083;360.189
R-RNO-196741	Cobalamin (Cbl, vitamin B12) transport and metabolism	9	9	2	2	2	2	2	2	2	2	2	2	2	472	7	5314	0.96854	0.16402	0.16402	22.22	362134;313520	mmadhc;mmachc	Mmadhc_39040;Mmachc_49397		399.92485	399.92485	82.2927	449.1996944	420.4573005	448.260195	278.13155	278.13155	16.2271	370.3888252	295.0616377	369.6141584	780.106	780.106	333.332	631.8338501	808.9864676	630.5123721	0	82.2927	0	82.2927	82.2927;717.557	16.2271;540.036
R-RNO-8964038	LDL clearance	10	11	1	1	1	1	1	1	1	1	1	1	1	473	10	5311	0.77449	0.60919	0.60919	9.09	294930	nceh1	Nceh1_42922		277.361	277.361	277.361		277.361		207.184	207.184	207.184		207.184		409.92	409.92	409.92		409.92		0	277.361			277.361	207.184
R-RNO-8964043	Plasma lipoprotein clearance	21	22	5	5	5	3	3	3	5	5	5	3	3	471	19	5302	0.90022	0.26657	0.41902	13.64	50522;294930;100912032	ubc;nceh1;rps27a	Ubc_36001;Nceh1_42922;Rps27a_32458	100912032(-0.1026)	640.8256667	812.546	277.361	314.9288222	692.7939838	283.2645409	357.3713333	360.189	207.184	148.7985097	372.7001808	136.4520631	1231.375667	935.807	409.92	1002.470351	1287.172209	959.5513536	0.5	544.9535	1.5	822.558	832.57;277.361;812.546	504.741;207.184;360.189
R-RNO-383280	Nuclear Receptor transcription pathway	37	37	7	7	4	6	6	6	7	7	7	3	3	471	34	5287	0.64124	0.59315	1	8.11	65035;252917;24890	nr1i3;nr1d1;esr1	Nr1i3_32602;Nr1d1_81644,Nr1d1_81780;Esr1_44963	252917(0.4821);24890(0.1439)	564.634	539.895	513.169	67.33392147	577.5338345	69.73445055	382.2178333	418.4405	292.454	78.21855241	392.0595196	71.34774515	1100.557333	1217.78	727.902	330.0446926	1127.336624	333.8014419	0.5	526.532			539.895;640.838;513.169	435.759;418.4405;292.454
R-RNO-8963693	Aspartate and asparagine metabolism	8	8	2	2	2	2	2	2	2	2	2	2	2	472	6	5315	0.9777	0.13456	0.13456	25	25612;246266	asns;aspg	Asns_8091;Aspg_39706		475.073	475.073	344.034	185.317131	488.8318294	184.2927787	295.6468	295.6468	83.3326	300.2576211	317.9393606	298.5979279	949.835	949.835	761.05	266.9823074	930.0129577	265.5065455	0	344.034	0	344.034	606.112;344.034	507.961;83.3326
R-RNO-211935	Fatty acids	13	14	5	5	5	5	5	5	5	5	5	5	5	469	9	5312	0.99951	0.0038525	0.0038525	35.71	50549;313375;24895;24894;171522	cyp4a1;cyp2j3;cyp2a2;cyp2a1;cyp2d4	Cyp4a1_33111;Cyp2j10_42192;Cyp2a3_41802,Cyp2a3_46409;Cyp2a3_32717;Cyp2d4_40165		209.18954	100.608	39.9259	206.3523745	195.3978515	197.0112675	146.45972	48.3462	28.0217	164.4755921	137.1215158	155.9754491	413.75074	449.547	66.4942	272.1205716	370.1938353	267.203853	0	39.9259	0.5	57.89285	39.9259;75.8598;297.355;532.199;100.608	28.0217;32.6712;219.3125;403.947;48.3462
R-RNO-211958	Miscellaneous substrates	10	11	3	3	3	3	3	3	3	3	3	3	3	471	8	5313	0.99084	0.05469	0.05469	27.27	50549;266682;171522	cyp4a1;cyp3a2;cyp2d4	Cyp4a1_33111;AABR07035374.1_32374;Cyp2d4_40165		182.1779667	100.608	39.9259	196.1958365	213.88428	215.4876465	122.2816333	48.3462	28.0217	146.0155209	149.65884	157.199818	392.7010667	449.547	66.4942	301.8258541	387.3051164	340.5661447	0	39.9259	0.5	70.26695	39.9259;406.0;100.608	28.0217;290.477;48.3462
R-RNO-211981	Xenobiotics	14	14	6	6	6	5	6	5	6	6	6	5	5	469	9	5312	0.99951	0.0038525	0.0038525	35.71	313375;266682;24895;24894;171522	cyp2j3;cyp3a2;cyp2a2;cyp2a1;cyp2d4	Cyp2j10_42192;AABR07035374.1_32374;Cyp2a3_41802,Cyp2a3_46409;Cyp2a3_32717;Cyp2d4_40165		282.40436	297.355	75.8598	195.9638601	287.1037022	186.1943773	198.95078	219.3125	32.6712	159.017088	202.9229391	149.9307229	532.8643	453.2035	289.198	203.9176294	518.2466929	206.6316124	0	75.8598	0.5	88.2339	75.8598;406.0;297.355;532.199;100.608	32.6712;290.477;219.3125;403.947;48.3462
R-RNO-211999	CYP2E1 reactions	6	6	3	3	3	3	3	3	3	3	3	3	3	471	3	5318	0.99942	0.0090166	0.0090166	50	24895;24894;171522	cyp2a2;cyp2a1;cyp2d4	Cyp2a3_41802,Cyp2a3_46409;Cyp2a3_32717;Cyp2d4_40165		310.054	297.355	100.608	216.0755569	342.9200643	183.3998672	223.8685667	219.3125	48.3462	177.8441749	252.4895674	149.5225197	571.0205	453.2035	449.547	207.2397164	570.5145763	206.1982486	0	100.608	0	100.608	297.355;532.199;100.608	219.3125;403.947;48.3462
R-RNO-2142670	Synthesis of epoxy (EET) and dihydroxyeicosatrienoic acids (DHET)	6	6	3	3	3	2	3	2	3	3	3	2	2	472	4	5317	0.99098	0.080305	0.080305	33.33	65030;313375	ephx2;cyp2j3	Ephx2_39355;Cyp2j10_42192		330.6204	330.6204	75.8598	360.2858957	320.2645023	359.9881073	257.8356	257.8356	32.6712	318.4305482	248.6827738	318.1673547	523.53	523.53	289.198	331.3954925	514.0045152	331.121583	0	75.8598	0	75.8598	585.381;75.8598	483.0;32.6712
R-RNO-2142753	Arachidonic acid metabolism	42	44	11	11	11	10	10	8	11	11	11	8	8	466	36	5285	0.9919	0.024316	0.024316	18.18	81639;65030;50549;313375;311865;299732;29328;114097	alox15;ephx2;cyp4a1;cyp2j3;ptges2;lta4h;gpx4;ltc4s	Alox15_8036;Ephx2_39355;Cyp4a1_33111;Cyp2j10_42192;Ptges2_36512;Lta4h_51923;Gpx4_50879;Ltc4s_53190	29328(-0.1015)	373.512175	334.2409	39.9259	340.471045	387.9792045	351.6636486	263.0900338	200.27195	9.48947	271.040871	282.0506122	287.6769575	745.229025	523.53	66.4942	604.1050693	731.6349059	578.0757358	1.5	68.03185	3.5	334.2409	657.337;585.381;39.9259;75.8598;83.1008;619.927;60.2039;866.362	426.926;483.0;28.0217;32.6712;48.6419;351.902;9.48947;724.068
R-RNO-9018677	Biosynthesis of DHA-derived SPMs	14	14	8	8	8	7	8	7	8	8	8	7	7	467	7	5314	1	4.84E-05	4.84E-05	50	81639;65030;299732;29328;266682;171522;114097	alox15;ephx2;lta4h;gpx4;cyp3a2;cyp2d4;ltc4s	Alox15_8036;Ephx2_39355;Lta4h_51923;Gpx4_50879;AABR07035374.1_32374;Cyp2d4_40165;Ltc4s_53190	29328(-0.1015)	470.8312714	585.381	60.2039	299.015976	500.7941613	298.5061908	333.4583814	351.902	9.48947	249.0338475	366.7270872	255.3272989	920.5874286	757.862	285.571	507.0579969	909.6043094	481.3060089	0	60.2039	0.5	80.40595	657.337;585.381;619.927;60.2039;406.0;100.608;866.362	426.926;483.0;351.902;9.48947;290.477;48.3462;724.068
R-RNO-9018678	Biosynthesis of specialized proresolving mediators (SPMs)	15	15	8	8	8	7	8	7	8	8	8	7	7	467	8	5313	0.99999	8.44E-05	8.44E-05	46.67	81639;65030;299732;29328;266682;171522;114097	alox15;ephx2;lta4h;gpx4;cyp3a2;cyp2d4;ltc4s	Alox15_8036;Ephx2_39355;Lta4h_51923;Gpx4_50879;AABR07035374.1_32374;Cyp2d4_40165;Ltc4s_53190	29328(-0.1015)	470.8312714	585.381	60.2039	299.015976	500.7941613	298.5061908	333.4583814	351.902	9.48947	249.0338475	366.7270872	255.3272989	920.5874286	757.862	285.571	507.0579969	909.6043094	481.3060089	0	60.2039	0.5	80.40595	657.337;585.381;619.927;60.2039;406.0;100.608;866.362	426.926;483.0;351.902;9.48947;290.477;48.3462;724.068
R-RNO-9018682	Biosynthesis of maresins	6	6	4	4	4	3	4	3	4	4	4	3	3	471	3	5318	0.99942	0.0090166	0.0090166	50	65030;266682;171522	ephx2;cyp3a2;cyp2d4	Ephx2_39355;AABR07035374.1_32374;Cyp2d4_40165		363.9963333	406	100.608	245.1008902	442.5748267	191.7357121	273.9410667	290.477	48.3462	217.7982077	340.8867265	176.9467954	623.157	662.062	449.547	157.7964958	675.157678	120.1141724	0	100.608	0	100.608	585.381;406.0;100.608	483.0;290.477;48.3462
R-RNO-9027307	Biosynthesis of maresin-like SPMs	4	4	3	3	3	2	3	2	3	3	3	2	2	472	2	5319	0.99796	0.035845	0.035845	50	266682;171522	cyp3a2;cyp2d4	AABR07035374.1_32374;Cyp2d4_40165		253.304	253.304	100.608	215.9447541	336.733202	180.8625814	169.4116	169.4116	48.3462	171.2123306	235.5586484	143.3973435	555.8045	555.8045	449.547	150.2707976	613.8608894	125.8579514	0	100.608	0	100.608	406.0;100.608	290.477;48.3462
R-RNO-112310	Neurotransmitter release cycle	38	40	3	3	3	3	3	3	3	3	2	2	2	472	38	5283	0.35322	0.85068	0.76929	5	81632;293645	abat;ppfia1	Abat_32557;Ppfia1_41244	293645(0.1218)	730.464	730.464	708.795	30.64459368	728.2235324	30.48034993	438.687	438.687	426.291	17.53059132	439.9686852	17.4366338	1894.6	1894.6	1633.56	369.1663083	1867.609753	367.1877127	1	752.133			708.795;752.133	451.083;426.291
R-RNO-425366	Transport of bile salts and organic acids, metal ions and amine compounds	63	64	13	13	11	11	11	11	12	13	13	9	9	465	55	5266	0.96643	0.07459	0.10246	14.06	89776;363985;363024;314637;310625;29726;291733;25027;170840	slc22a7;slc41a1;slc44a2;slc39a3;rhbg;slc22a5;slc39a6;slc16a1;slc40a1	Slc22a7_9847;Slc41a1_38886;Slc44a2_51458;Slc39a3_37273;Rhbg_42698;Slc22a5_50501;Slc39a6_46155;Slc16a1_35679;Slc40a1_9877		505.7539333	537.224	54.5075	325.9657831	450.6574109	310.7162737	281.5896111	315.558	36.0472	147.8859846	260.8378632	145.9357629	1719.774889	997.333	109.91	1878.07659	1422.94568	1738.243108	2.5	369.9815	5.5	631.247	551.55;983.756;77.9769;54.5075;388.451;351.512;895.864;537.224;710.944	373.442;473.231;46.3453;36.0472;279.678;285.808;315.558;365.92;358.277
R-RNO-888590	GABA synthesis, release, reuptake and degradation	16	17	1	1	1	1	1	1	1	1	1	1	1	473	16	5305	0.58923	0.76608	1	5.88	81632	abat	Abat_32557		708.795	708.795	708.795		708.795		451.083	451.083	451.083		451.083		1633.56	1633.56	1633.56		1633.56		0	708.795			708.795	451.083
R-RNO-202403	TCR signaling	31	33	5	5	4	4	4	4	5	5	4	3	3	471	30	5291	0.71755	0.51395	0.74886	9.09	499537;24932;24699	fyb1;cd4;ptprc	Fyb1_32909;Cd4_38316;Ptprc_9619		410.4677333	506.987	97.5432	277.5508709	360.7762395	283.6877948	172.6954	221.278	26.8502	128.6295159	149.8773506	131.979173	1286.783	1505.01	227.639	968.646075	1108.291887	973.7383686	0.5	302.2651			626.873;97.5432;506.987	269.958;26.8502;221.278
R-RNO-202427	Phosphorylation of CD3 and TCR zeta chains	10	11	3	3	2	3	3	3	3	3	3	2	2	472	9	5312	0.94531	0.22551	0.22551	18.18	24932;24699	cd4;ptprc	Cd4_38316;Ptprc_9619		302.2651	302.2651	97.5432	289.5204875	277.2184391	287.3455102	124.0641	124.0641	26.8502	137.4812158	112.1704844	136.4484097	866.3245	866.3245	227.639	903.2376962	788.1846471	896.4522645	0	97.5432	0.5	302.2651	97.5432;506.987	26.8502;221.278
R-RNO-8848584	Wax and plasmalogen biosynthesis	7	7	1	1	1	1	1	1	1	1	1	1	1	473	6	5315	0.8935	0.4499	0.4499	14.29	293173	far1	Far1_50061		506.131	506.131	506.131		506.131		348.778	348.778	348.778		348.778		908.224	908.224	908.224		908.224		0	506.131	0	506.131	506.131	348.778
R-RNO-9640463	Wax biosynthesis	4	4	1	1	1	1	1	1	1	1	1	1	1	473	3	5318	0.96416	0.28925	0.28925	25	293173	far1	Far1_50061		506.131	506.131	506.131		506.131		348.778	348.778	348.778		348.778		908.224	908.224	908.224		908.224		0	506.131	0	506.131	506.131	348.778
R-RNO-5368287	Mitochondrial translation	49	52	17	17	15	16	16	16	17	17	16	13	13	461	39	5282	0.99995	2.03E-04	2.03E-04	25	680747;363023;361883;303685;295224;294230;293754;293054;289143;287302;287126;171061;114017	mrpl20;mrpl4;mrps27;mrpl38;mrpl24;mrps18b;mrpl16;mrpl46;mrps14;mrpl22;mrps34;mrpl17;gfm1	Mrpl20_52558;Mrpl4_50452;Mrps27_44007;Mrpl38_48670;mrpl24_34952;Mrps18b_40611,Mrps18b_51517;Mrpl16_40505;Mrpl46_40815;Mrps14_48368;Mrpl22_42215;Mrps34_48959;Mrpl17_53203;Gfm1_34467	294230(0.3975)	424.8722308	482.046	54.7098	249.1249272	466.4807569	249.8978014	285.7544808	335.258	36.1781	178.4090486	313.2523064	180.5113115	865.5958462	792.49	109.984	478.2984909	954.6648868	494.7623071	1.5	88.5076	4.5	443.7325	640.052;644.236;54.7098;425.77;482.046;168.897;71.1592;680.305;461.695;105.856;491.704;495.824;801.085	418.548;420.588;36.1781;302.431;335.258;55.06415;43.8976;437.851;323.61;56.6674;340.717;372.071;571.927
R-RNO-5389840	Mitochondrial translation elongation	47	50	17	17	15	16	16	16	17	17	16	13	13	461	37	5284	0.99997	1.32E-04	1.32E-04	26	680747;363023;361883;303685;295224;294230;293754;293054;289143;287302;287126;171061;114017	mrpl20;mrpl4;mrps27;mrpl38;mrpl24;mrps18b;mrpl16;mrpl46;mrps14;mrpl22;mrps34;mrpl17;gfm1	Mrpl20_52558;Mrpl4_50452;Mrps27_44007;Mrpl38_48670;mrpl24_34952;Mrps18b_40611,Mrps18b_51517;Mrpl16_40505;Mrpl46_40815;Mrps14_48368;Mrpl22_42215;Mrps34_48959;Mrpl17_53203;Gfm1_34467	294230(0.3975)	424.8722308	482.046	54.7098	249.1249272	466.4807569	249.8978014	285.7544808	335.258	36.1781	178.4090486	313.2523064	180.5113115	865.5958462	792.49	109.984	478.2984909	954.6648868	494.7623071	1.5	88.5076	4	425.77	640.052;644.236;54.7098;425.77;482.046;168.897;71.1592;680.305;461.695;105.856;491.704;495.824;801.085	418.548;420.588;36.1781;302.431;335.258;55.06415;43.8976;437.851;323.61;56.6674;340.717;372.071;571.927
R-RNO-5419276	Mitochondrial translation termination	48	51	16	16	14	15	15	15	16	16	15	12	12	462	39	5282	0.99984	6.45E-04	6.45E-04	23.53	680747;363023;361883;303685;295224;294230;293754;293054;289143;287302;287126;171061	mrpl20;mrpl4;mrps27;mrpl38;mrpl24;mrps18b;mrpl16;mrpl46;mrps14;mrpl22;mrps34;mrpl17	Mrpl20_52558;Mrpl4_50452;Mrps27_44007;Mrpl38_48670;mrpl24_34952;Mrps18b_40611,Mrps18b_51517;Mrpl16_40505;Mrpl46_40815;Mrps14_48368;Mrpl22_42215;Mrps34_48959;Mrpl17_53203	294230(0.3975)	393.5211667	471.8705	54.7098	231.875365	421.6157211	229.6626727	261.9067708	329.434	36.1781	163.2728318	278.5681994	161.5917845	801.2621667	777.2115	109.984	436.8874491	863.0942958	449.6488051	1.5	88.5076	4.5	443.7325	640.052;644.236;54.7098;425.77;482.046;168.897;71.1592;680.305;461.695;105.856;491.704;495.824	418.548;420.588;36.1781;302.431;335.258;55.06415;43.8976;437.851;323.61;56.6674;340.717;372.071
R-RNO-1655829	Regulation of cholesterol biosynthesis by SREBP (SREBF)	6	6	2	2	1	1	1	1	2	2	2	0	0	474	6	5315	0.59915	1	1	0
R-RNO-1660661	Sphingolipid de novo biosynthesis	18	19	1	1	1	1	1	1	1	1	1	1	1	473	18	5303	0.53186	0.80289	1	5.26	361213	sptlc1	Sptlc1_38450		528.492	528.492	528.492		528.492		392.092	392.092	392.092		392.092		838.812	838.812	838.812		838.812		0	528.492			528.492	392.092
R-RNO-390696	Adrenoceptors	7	7	1	1	1	1	1	1	1	1	1	1	1	473	6	5315	0.8935	0.4499	0.4499	14.29	24925	adrb1	Adrb1_53467		614.972	614.972	614.972		614.972		308.115	308.115	308.115		308.115		1817.75	1817.75	1817.75		1817.75		0	614.972	0	614.972	614.972	308.115
R-RNO-418555	G alpha (s) signalling events	19	21	8	8	7	8	8	8	8	8	8	7	7	467	14	5307	0.99985	9.89E-04	9.89E-04	33.33	85385;308776;25725;25388;25238;24679;24627	shc1;pde8a;prkar1a;arrb2;grk2;prkar2b;pde4d	Shc1_9825;Pde8a_36087;Prkar1a_44977;Arrb2_40704;Grk2_35564;Prkar2b_33052;Pde4d_37217	24627(-0.2593)	411.7819857	163.955	33.5166	391.7223654	412.1525666	399.4417821	235.8675829	69.4574	9.35728	238.8062066	238.0047137	245.524281	1368.798143	1076.56	110.614	1087.13789	1378.167553	1101.89035	0.5	50.23695	1.5	103.52715	762.111;33.5166;821.499;140.097;894.338;163.955;66.9573	434.231;9.35728;501.936;64.6716;529.384;69.4574;42.0358
R-RNO-1268020	Mitochondrial protein import	4	4	2	2	2	2	2	2	2	2	2	2	2	472	2	5319	0.99796	0.035845	0.035845	50	63868;171374	hspd1;atp5f1b	Hspd1_8849;Atp5f1b_50031		352.694	352.694	105.269	349.9117907	336.2010399	349.1335358	261.10655	261.10655	49.6561	299.0360942	247.0115967	298.3709942	655.3615	655.3615	437.714	307.8000463	640.8534611	307.1154541	0	105.269	0	105.269	600.119;105.269	472.557;49.6561
R-RNO-2142789	Ubiquinol biosynthesis	9	9	3	3	3	3	3	3	3	3	2	2	2	472	7	5314	0.96854	0.16402	0.16402	22.22	366013;29309	coq4;coq3	Coq4_40658;Coq3_50477		322.4736	322.4736	54.8122	378.530382	258.1061783	367.4219919	241.427	241.427	36.208	290.2234931	192.0757752	281.7065657	518.2215	518.2215	110.825	576.1456556	420.2504727	559.2380281	0	54.8122	0	54.8122	54.8122;590.135	36.208;446.646
R-RNO-9609507	Protein localization	71	75	27	27	26	27	27	27	27	27	26	25	25	449	50	5271	1	3.90E-10	3.90E-10	33.33	85255;85239;83842;681337;65192;65183;65030;64526;63868;50681;50559;50522;365571;314304;311849;291075;282634;266686;25270;24792;24248;171374;171142;113956;100912032	hacl1;mlycd;crot;acot4;slc27a2;aldh3a2;ephx2;ech1;hspd1;acox1;acot1;ubc;tysnd1;acot3;crat;eci2;pxmp4;dhrs4;abcd3;agxt;cat;atp5f1b;ehhadh;pecr;rps27a	Hacl1_8775;Mlycd_35199;Crot_44678;Acot4_7971;Slc27a2_45132;Aldh3a2_8024;Ephx2_39355;Ech1_8516;Hspd1_8849;Acox1_7973;Acot1_7968;Ubc_36001;Tysnd1_36636;Acot3_7970;Crat_8375;Eci2_8521;Pxmp4_51421;Dhrs4_37920;Abcd3_41926;Agxt_40164;Cat_8206;Atp5f1b_50031;Ehhadh_46776;Pecr_9456;Rps27a_32458	100912032(-0.1026)	345.705596	315.594	41.9351	250.7815481	344.5198285	246.9437707	241.5006908	232.941	9.22207	172.6022085	240.5660431	170.9584152	611.64232	613.011	107.176	488.5694218	607.4151072	462.8896689	2.5	94.13395	6.5	113.2215	516.851;94.5796;117.393;315.594;692.47;453.809;585.381;109.05;600.119;106.768;144.038;832.57;468.832;610.545;157.185;158.208;442.805;225.82;465.489;437.514;54.1809;105.269;93.6883;41.9351;812.546	354.697;53.1451;100.425;232.941;510.236;319.006;483.0;84.3336;472.557;82.5404;79.3287;504.741;327.79;510.487;121.052;121.821;312.553;171.155;325.791;341.741;35.7511;49.6561;73.3582;9.22207;360.189
R-RNO-74182	Ketone body metabolism	7	7	3	3	3	3	3	3	3	3	3	3	3	471	4	5317	0.99873	0.014829	0.014829	42.86	25014;24450;117099	acat1;hmgcs2;bdh1	Acat1_43522;Hmgcs2_8812;Bdh1_8139		189.218	256.433	53.671	117.388474	199.8470213	111.9937374	140.7662	192.613	36.5136	90.28583264	148.9302067	86.12807713	287.895	373.707	114.911	149.8100817	301.4572624	142.9234976	0	53.671	0	53.671	256.433;257.55;53.671	192.613;193.172;36.5136
R-RNO-77108	Utilization of Ketone Bodies	3	3	2	2	2	2	2	2	2	2	2	2	2	472	1	5320	0.99946	0.018944	0.018944	66.67	25014;117099	acat1;bdh1	Acat1_43522;Bdh1_8139		155.052	155.052	53.671	143.3743852	161.9902298	143.0382335	114.5633	114.5633	36.5136	110.3789443	119.9048014	110.1201529	244.309	244.309	114.911	182.9964065	253.1646343	182.5673582	0	53.671	0	53.671	256.433;53.671	192.613;36.5136
R-RNO-77111	Synthesis of Ketone Bodies	6	6	3	3	3	3	3	3	3	3	3	3	3	471	3	5318	0.99942	0.0090166	0.0090166	50	25014;24450;117099	acat1;hmgcs2;bdh1	Acat1_43522;Hmgcs2_8812;Bdh1_8139		189.218	256.433	53.671	117.388474	199.8470213	111.9937374	140.7662	192.613	36.5136	90.28583264	148.9302067	86.12807713	287.895	373.707	114.911	149.8100817	301.4572624	142.9234976	0	53.671	0	53.671	256.433;257.55;53.671	192.613;193.172;36.5136
R-RNO-983231	Factors involved in megakaryocyte development and platelet production	68	77	5	5	3	5	5	5	5	5	5	3	3	471	74	5247	0.11434	0.95743	0.20972	3.9	25725;24679;192249	prkar1a;prkar2b;ehd3	Prkar1a_44977;Prkar2b_33052;Ehd3_50172	192249(0.2378)	422.25	281.296	163.955	350.7022249	562.9989516	374.0269785	254.1934667	191.187	69.4574	223.0174791	338.8661618	238.8448262	1226.034667	893.676	482.558	954.1073057	1644.927927	956.7227743					821.499;163.955;281.296	501.936;69.4574;191.187
R-RNO-189200	Cellular hexose transport	9	11	1	1	1	0	1	0	1	1	1	0	0	474	11	5310	0.39081	1	1	0
R-RNO-163685	Integration of energy metabolism	49	53	4	4	4	4	4	4	4	4	3	3	3	471	50	5271	0.35965	0.82041	0.79893	5.66	25725;24953;24679	prkar1a;gcgr;prkar2b	Prkar1a_44977;Gcgr_43276;Prkar2b_33052		549.4383333	662.861	163.955	343.1319775	623.6138293	339.4306117	333.6744667	429.63	69.4574	231.6571457	377.5107327	224.7441651	1542.858667	1433.03	893.676	710.4923205	1783.47847	752.475873	1.5	742.18			821.499;662.861;163.955	501.936;429.63;69.4574
R-RNO-422356	Regulation of insulin secretion	38	42	1	1	1	1	1	1	1	1	0	0	0	474	42	5279	0.027397	1	0.046079	0
R-RNO-9609523	Insertion of tail-anchored proteins into the endoplasmic reticulum membrane	13	13	1	1	1	1	1	1	1	1	1	1	1	473	12	5309	0.71168	0.67062	1	7.69	65183	aldh3a2	Aldh3a2_8024		453.809	453.809	453.809		453.809		319.006	319.006	319.006		319.006		773	773	773		773		0	453.809			453.809	319.006
R-RNO-211979	Eicosanoids	9	10	1	1	1	1	1	1	1	1	1	1	1	473	9	5312	0.80555	0.57431	0.57431	10	50549	cyp4a1	Cyp4a1_33111		39.9259	39.9259	39.9259		39.9259		28.0217	28.0217	28.0217		28.0217		66.4942	66.4942	66.4942		66.4942		0	39.9259	0	39.9259	39.9259	28.0217
R-RNO-2142691	Synthesis of Leukotrienes (LT) and Eoxins (EX)	18	19	4	4	4	4	4	4	4	4	4	4	4	470	15	5306	0.98409	0.064006	0.064006	21.05	81639;50549;299732;114097	alox15;cyp4a1;lta4h;ltc4s	Alox15_8036;Cyp4a1_33111;Lta4h_51923;Ltc4s_53190		545.887975	638.632	39.9259	354.3086622	554.4551754	373.3428103	382.729425	389.414	28.0217	285.9098111	405.5314218	305.6007155	1088.89105	1348.91	66.4942	692.9111939	1034.61149	680.3002375	0	39.9259	0.5	329.92645	657.337;39.9259;619.927;866.362	426.926;28.0217;351.902;724.068
R-RNO-2142816	Synthesis of (16-20)-hydroxyeicosatetraenoic acids (HETE)	5	5	1	1	1	0	1	0	1	1	1	0	0	474	5	5316	0.65258	1	1	0
R-RNO-349425	Autodegradation of the E3 ubiquitin ligase COP1	29	34	16	16	12	15	15	14	16	16	15	9	9	465	25	5296	0.99974	0.001247	0.001247	26.47	85492;83499;50522;29675;29673;291983;287772;25581;100912032	psmb7;psmd4;ubc;psmb2;psma6;psmb10;psmd12;psmc2;rps27a	Psmb7_43978;Psmd4_9599;Ubc_36001;Psmb2_34468;Psma6_43801;Psmb10_9588;Psmd12_51584;Psmc2_53761;Rps27a_32458	100912032(-0.1026)	489.9086333	625.629	60.9401	302.0421297	568.0770864	283.0980405	284.4029444	360.189	39.2889	186.6086459	326.7754555	178.3399064	1033.197889	935.807	134.219	716.3158126	1192.014101	679.3570555	0.5	72.18435	2.5	312.542	715.652;60.9401;832.57;83.4286;318.869;306.215;625.629;653.328;812.546	454.216;39.2889;504.741;48.9597;235.108;80.5359;411.452;425.136;360.189
R-RNO-69541	Stabilization of p53	32	37	17	17	12	16	16	15	17	17	16	9	9	465	28	5293	0.99944	0.0023722	0.0023722	24.32	85492;83499;50522;29675;29673;291983;287772;25581;100912032	psmb7;psmd4;ubc;psmb2;psma6;psmb10;psmd12;psmc2;rps27a	Psmb7_43978;Psmd4_9599;Ubc_36001;Psmb2_34468;Psma6_43801;Psmb10_9588;Psmd12_51584;Psmc2_53761;Rps27a_32458	100912032(-0.1026)	489.9086333	625.629	60.9401	302.0421297	568.0770864	283.0980405	284.4029444	360.189	39.2889	186.6086459	326.7754555	178.3399064	1033.197889	935.807	134.219	716.3158126	1192.014101	679.3570555	0.5	72.18435	2.5	312.542	715.652;60.9401;832.57;83.4286;318.869;306.215;625.629;653.328;812.546	454.216;39.2889;504.741;48.9597;235.108;80.5359;411.452;425.136;360.189
R-RNO-69563	p53-Dependent G1 DNA Damage Response	37	42	19	19	13	17	17	16	19	19	18	9	9	465	33	5288	0.99836	0.0058956	0.0058956	21.43	85492;83499;50522;29675;29673;291983;287772;25581;100912032	psmb7;psmd4;ubc;psmb2;psma6;psmb10;psmd12;psmc2;rps27a	Psmb7_43978;Psmd4_9599;Ubc_36001;Psmb2_34468;Psma6_43801;Psmb10_9588;Psmd12_51584;Psmc2_53761;Rps27a_32458	100912032(-0.1026)	489.9086333	625.629	60.9401	302.0421297	568.0770864	283.0980405	284.4029444	360.189	39.2889	186.6086459	326.7754555	178.3399064	1033.197889	935.807	134.219	716.3158126	1192.014101	679.3570555	1.5	194.8218	3.5	472.249	715.652;60.9401;832.57;83.4286;318.869;306.215;625.629;653.328;812.546	454.216;39.2889;504.741;48.9597;235.108;80.5359;411.452;425.136;360.189
R-RNO-69580	p53-Dependent G1/S DNA damage checkpoint	37	42	19	19	13	17	17	16	19	19	18	9	9	465	33	5288	0.99836	0.0058956	0.0058956	21.43	85492;83499;50522;29675;29673;291983;287772;25581;100912032	psmb7;psmd4;ubc;psmb2;psma6;psmb10;psmd12;psmc2;rps27a	Psmb7_43978;Psmd4_9599;Ubc_36001;Psmb2_34468;Psma6_43801;Psmb10_9588;Psmd12_51584;Psmc2_53761;Rps27a_32458	100912032(-0.1026)	489.9086333	625.629	60.9401	302.0421297	568.0770864	283.0980405	284.4029444	360.189	39.2889	186.6086459	326.7754555	178.3399064	1033.197889	935.807	134.219	716.3158126	1192.014101	679.3570555	1.5	194.8218	3.5	472.249	715.652;60.9401;832.57;83.4286;318.869;306.215;625.629;653.328;812.546	454.216;39.2889;504.741;48.9597;235.108;80.5359;411.452;425.136;360.189
R-RNO-69615	G1/S DNA Damage Checkpoints	39	44	19	19	13	17	17	16	19	19	18	9	9	465	35	5286	0.99762	0.0081009	0.0081009	20.45	85492;83499;50522;29675;29673;291983;287772;25581;100912032	psmb7;psmd4;ubc;psmb2;psma6;psmb10;psmd12;psmc2;rps27a	Psmb7_43978;Psmd4_9599;Ubc_36001;Psmb2_34468;Psma6_43801;Psmb10_9588;Psmd12_51584;Psmc2_53761;Rps27a_32458	100912032(-0.1026)	489.9086333	625.629	60.9401	302.0421297	568.0770864	283.0980405	284.4029444	360.189	39.2889	186.6086459	326.7754555	178.3399064	1033.197889	935.807	134.219	716.3158126	1192.014101	679.3570555	1.5	194.8218	3.5	472.249	715.652;60.9401;832.57;83.4286;318.869;306.215;625.629;653.328;812.546	454.216;39.2889;504.741;48.9597;235.108;80.5359;411.452;425.136;360.189
R-RNO-69620	Cell Cycle Checkpoints	167	175	27	27	19	24	24	23	26	27	26	13	13	461	162	5159	0.42368	0.6844	0.88827	7.43	94266;85492;83499;50522;29675;29673;29648;291983;290631;287772;25581;140734;100912032	rps27;psmb7;psmd4;ubc;psmb2;psma6;nudc;psmb10;babam1;psmd12;psmc2;dynll2;rps27a	Rps27_43025;Psmb7_43978;Psmd4_9599;Ubc_36001;Psmb2_34468;Psma6_43801;Nudc_39112;Psmb10_9588;Babam1_53222;Psmd12_51584;Psmc2_53761;Dynll2_53767;Rps27a_32458	100912032(-0.1026)	561.3696692	653.328	60.9401	284.633608	592.7246195	252.4553106	337.4156538	411.452	39.2889	177.5375595	356.0020126	159.0748021	1280.677923	1287.95	134.219	810.9661265	1281.920505	695.8668177	7.5	723.7925			472.286;715.652;60.9401;832.57;83.4286;318.869;731.933;306.215;813.607;625.629;653.328;870.802;812.546	348.146;454.216;39.2889;504.741;48.9597;235.108;461.577;80.5359;496.903;411.452;425.136;520.151;360.189
R-RNO-83936	Transport of nucleosides and free purine and pyrimidine bases across the plasma membrane	8	10	2	2	2	2	1	1	2	2	2	1	1	473	9	5312	0.80555	0.57431	0.57431	10	60423	slc28a2	Slc28a2_38031		531.021	531.021	531.021		531.021		246.599	246.599	246.599		246.599		1552.89	1552.89	1552.89		1552.89		0	531.021	0	531.021	531.021	246.599
R-RNO-110313	Translesion synthesis by Y family DNA polymerases bypasses lesions on DNA template	26	27	2	2	2	2	2	2	2	2	2	2	2	472	25	5296	0.61808	0.66063	1	7.41	50522;100912032	ubc;rps27a	Ubc_36001;Rps27a_32458	100912032(-0.1026)	822.558	822.558	812.546	14.15910619	821.3756213	14.06002309	432.465	432.465	360.189	102.2136994	423.9294823	101.4984248	1642.1035	1642.1035	935.807	998.8540894	1558.692599	991.8642725	0.5	822.558			832.57;812.546	504.741;360.189
R-RNO-1169408	ISG15 antiviral mechanism	14	14	3	3	0	3	3	3	3	3	2	0	0	474	14	5307	0.30238	1	0.62197	0
R-RNO-5656169	Termination of translesion DNA synthesis	20	21	2	2	2	2	2	2	2	2	2	2	2	472	19	5302	0.75618	0.52205	0.68813	9.52	50522;100912032	ubc;rps27a	Ubc_36001;Rps27a_32458	100912032(-0.1026)	822.558	822.558	812.546	14.15910619	821.3756213	14.06002309	432.465	432.465	360.189	102.2136994	423.9294823	101.4984248	1642.1035	1642.1035	935.807	998.8540894	1558.692599	991.8642725	0.5	822.558			832.57;812.546	504.741;360.189
R-RNO-73893	DNA Damage Bypass	30	32	2	2	2	2	2	2	2	2	2	2	2	472	30	5291	0.50709	0.74987	1	6.25	50522;100912032	ubc;rps27a	Ubc_36001;Rps27a_32458	100912032(-0.1026)	822.558	822.558	812.546	14.15910619	821.3756213	14.06002309	432.465	432.465	360.189	102.2136994	423.9294823	101.4984248	1642.1035	1642.1035	935.807	998.8540894	1558.692599	991.8642725	0.5	822.558			832.57;812.546	504.741;360.189
R-RNO-1461973	Defensins	26	27	1	1	1	1	1	1	1	1	1	1	1	473	26	5295	0.33937	0.90068	0.72129	3.7	24932	cd4	Cd4_38316		97.5432	97.5432	97.5432		97.5432		26.8502	26.8502	26.8502		26.8502		227.639	227.639	227.639		227.639						97.5432	26.8502
R-RNO-1462054	Alpha-defensins	14	15	1	1	1	1	1	1	1	1	1	1	1	473	14	5307	0.64948	0.72242	1	6.67	24932	cd4	Cd4_38316		97.5432	97.5432	97.5432		97.5432		26.8502	26.8502	26.8502		26.8502		227.639	227.639	227.639		227.639		0	97.5432			97.5432	26.8502
R-RNO-110330	Recognition and association of DNA glycosylase with site containing an affected purine	14	16	1	1	1	1	0	0	1	1	1	0	0	474	16	5305	0.25482	1	0.63578	0
R-RNO-110331	Cleavage of the damaged purine	15	17	1	1	1	1	0	0	1	1	1	0	0	474	17	5304	0.23392	1	0.3913	0
R-RNO-157579	Telomere Maintenance	33	33	5	5	4	5	3	3	5	5	4	2	2	472	31	5290	0.48605	0.7651	1	6.06	360664;301965	ten1;tert	Ten1_38604;Tert_9999	360664(0.2355)	567.033	567.033	394.157	244.4835838	594.4296763	241.3940078	306.4405	306.4405	291.941	20.50538955	304.142679	20.24625984	1774.239	1774.239	504.638	1795.486953	1975.440136	1772.797113	0.5	567.033			394.157;739.909	320.94;291.941
R-RNO-2559586	DNA Damage/Telomere Stress Induced Senescence	25	27	3	3	3	1	0	0	3	3	3	0	0	474	27	5294	0.099317	1	0.16388	0
R-RNO-606279	Deposition of new CENPA-containing nucleosomes at the centromere	26	28	1	1	0	1	1	1	1	1	1	0	0	474	28	5293	0.091156	1	0.16472	0
R-RNO-73884	Base Excision Repair	38	41	3	3	2	3	2	2	3	3	3	1	1	473	40	5281	0.13973	0.97014	0.25378	2.44	25591	parp1	Parp1_9425		71.4268	71.4268	71.4268		71.4268		43.8642	43.8642	43.8642		43.8642		190.856	190.856	190.856		190.856						71.4268	43.8642
R-RNO-73886	Chromosome Maintenance	59	61	6	6	4	6	4	4	6	6	5	2	2	472	59	5262	0.1137	0.96535	0.23576	3.28	360664;301965	ten1;tert	Ten1_38604;Tert_9999	360664(0.2355)	567.033	567.033	394.157	244.4835838	594.4296763	241.3940078	306.4405	306.4405	291.941	20.50538955	304.142679	20.24625984	1774.239	1774.239	504.638	1795.486953	1975.440136	1772.797113					394.157;739.909	320.94;291.941
R-RNO-73927	Depurination	15	17	1	1	1	1	0	0	1	1	1	0	0	474	17	5304	0.23392	1	0.3913	0
R-RNO-73929	Base-Excision Repair, AP Site Formation	18	20	1	1	1	1	0	0	1	1	1	0	0	474	20	5301	0.18094	1	0.40236	0
R-RNO-774815	Nucleosome assembly	26	28	1	1	0	1	1	1	1	1	1	0	0	474	28	5293	0.091156	1	0.16472	0
R-RNO-1474228	Degradation of the extracellular matrix	73	80	8	8	3	7	8	7	8	8	8	2	2	472	78	5243	0.035117	0.9915	0.063286	2.5	83502;288626	cdh1;mmp17	Cdh1_8262;Mmp17_36293		40.0653	40.0653	35.5408	6.398609263	40.38207923	6.382907044	23.5341	23.5341	16.2776	10.26224072	24.04215802	10.23705713	86.15005	86.15005	79.4096	9.532435806	85.67812281	9.509043162					44.5898;35.5408	30.7906;16.2776
R-RNO-1592389	Activation of Matrix Metalloproteinases	28	32	2	2	1	2	2	2	2	2	2	1	1	473	31	5290	0.25013	0.93532	0.51384	3.12	288626	mmp17	Mmp17_36293		35.5408	35.5408	35.5408		35.5408		16.2776	16.2776	16.2776		16.2776		92.8905	92.8905	92.8905		92.8905						35.5408	16.2776
R-RNO-5693532	DNA Double-Strand Break Repair	88	92	7	7	6	5	5	5	7	7	7	4	4	470	88	5233	0.11766	0.95019	0.24657	4.35	50522;290631;25591;100912032	ubc;babam1;parp1;rps27a	Ubc_36001;Babam1_53222;Parp1_9425;Rps27a_32458	100912032(-0.1026)	632.53745	813.0765	71.4268	374.1868707	654.7471127	359.2235049	351.4243	428.546	43.8642	215.5149629	345.9576129	199.7159293	1423.26075	1576.8935	190.856	1039.854789	1311.462134	987.3650354					832.57;813.607;71.4268;812.546	504.741;496.903;43.8642;360.189
R-RNO-5693538	Homology Directed Repair	71	75	7	7	6	5	5	5	7	7	7	4	4	470	71	5250	0.25407	0.87299	0.52253	5.33	50522;290631;25591;100912032	ubc;babam1;parp1;rps27a	Ubc_36001;Babam1_53222;Parp1_9425;Rps27a_32458	100912032(-0.1026)	632.53745	813.0765	71.4268	374.1868707	654.7471127	359.2235049	351.4243	428.546	43.8642	215.5149629	345.9576129	199.7159293	1423.26075	1576.8935	190.856	1039.854789	1311.462134	987.3650354	2.5	823.0885			832.57;813.607;71.4268;812.546	504.741;496.903;43.8642;360.189
R-RNO-5693565	Recruitment and ATM-mediated phosphorylation of repair and signaling proteins at DNA double strand breaks	33	35	5	5	5	3	3	3	5	5	5	3	3	471	32	5289	0.67957	0.5546	0.76146	8.57	50522;290631;100912032	ubc;babam1;rps27a	Ubc_36001;Babam1_53222;Rps27a_32458	100912032(-0.1026)	819.5743333	813.607	812.546	11.26707346	820.5358991	11.87285634	453.9443333	496.903	360.189	81.28902421	431.8173013	87.52919773	1834.062333	2217.98	935.807	780.6403314	1629.955982	849.0865769	0.5	813.0765			832.57;813.607;812.546	504.741;496.903;360.189
R-RNO-5693567	HDR through Homologous Recombination (HRR) or Single Strand Annealing (SSA)	66	70	6	6	5	4	4	4	6	6	6	3	3	471	67	5254	0.16406	0.93393	0.37483	4.29	50522;290631;100912032	ubc;babam1;rps27a	Ubc_36001;Babam1_53222;Rps27a_32458	100912032(-0.1026)	819.5743333	813.607	812.546	11.26707346	820.5358991	11.87285634	453.9443333	496.903	360.189	81.28902421	431.8173013	87.52919773	1834.062333	2217.98	935.807	780.6403314	1629.955982	849.0865769					832.57;813.607;812.546	504.741;496.903;360.189
R-RNO-5693571	Nonhomologous End-Joining (NHEJ)	29	29	3	3	3	1	1	1	3	3	3	1	1	473	28	5293	0.30094	0.91634	0.51018	3.45	290631	babam1	Babam1_53222		813.607	813.607	813.607		813.607		496.903	496.903	496.903		496.903		2217.98	2217.98	2217.98		2217.98						813.607	496.903
R-RNO-5693606	DNA Double Strand Break Response	34	36	5	5	5	3	3	3	5	5	5	3	3	471	33	5288	0.66042	0.57414	1	8.33	50522;290631;100912032	ubc;babam1;rps27a	Ubc_36001;Babam1_53222;Rps27a_32458	100912032(-0.1026)	819.5743333	813.607	812.546	11.26707346	820.5358991	11.87285634	453.9443333	496.903	360.189	81.28902421	431.8173013	87.52919773	1834.062333	2217.98	935.807	780.6403314	1629.955982	849.0865769	0.5	813.0765			832.57;813.607;812.546	504.741;496.903;360.189
R-RNO-5693607	Processing of DNA double-strand break ends	45	47	4	4	3	2	2	2	4	4	4	1	1	473	46	5275	0.093081	0.98218	0.17843	2.13	290631	babam1	Babam1_53222		813.607	813.607	813.607		813.607		496.903	496.903	496.903		496.903		2217.98	2217.98	2217.98		2217.98						813.607	496.903
R-RNO-69473	G2/M DNA damage checkpoint	48	48	5	5	3	3	3	3	5	5	5	1	1	473	47	5274	0.086888	0.98365	0.18016	2.08	290631	babam1	Babam1_53222		813.607	813.607	813.607		813.607		496.903	496.903	496.903		496.903		2217.98	2217.98	2217.98		2217.98						813.607	496.903
R-RNO-69481	G2/M Checkpoints	92	98	20	20	14	18	18	17	20	20	19	10	10	464	88	5233	0.8247	0.27877	0.45464	10.2	85492;83499;50522;29675;29673;291983;290631;287772;25581;100912032	psmb7;psmd4;ubc;psmb2;psma6;psmb10;babam1;psmd12;psmc2;rps27a	Psmb7_43978;Psmd4_9599;Ubc_36001;Psmb2_34468;Psma6_43801;Psmb10_9588;Babam1_53222;Psmd12_51584;Psmc2_53761;Rps27a_32458	100912032(-0.1026)	522.27847	639.4785	60.9401	302.6068506	575.891821	280.5348503	305.65295	385.8205	39.2889	188.3327257	332.1902809	177.2107753	1151.6761	1111.8785	134.219	772.3128708	1224.668579	690.9125241	3.5	472.249	8.5	823.0885	715.652;60.9401;832.57;83.4286;318.869;306.215;813.607;625.629;653.328;812.546	454.216;39.2889;504.741;48.9597;235.108;80.5359;496.903;411.452;425.136;360.189
R-RNO-5423646	Aflatoxin activation and detoxification	15	15	4	4	4	3	4	3	4	4	4	3	3	471	12	5309	0.97082	0.11855	0.11855	20	26760;266682;171445	akr7a3;cyp3a2;akr7a2	Akr7a3_8015;AABR07035374.1_32374;Akr7a2_44086		200.3436333	123.479	71.5519	179.9861433	217.3380819	192.2834261	129.9667	61.6671	37.756	139.5191832	144.9338176	147.6517321	559.6973333	662.062	195.182	325.6324041	506.5688961	319.1625668	0	71.5519	0.5	97.51545	123.479;406.0;71.5519	61.6671;290.477;37.756
R-RNO-9754706	Atorvastatin ADME	5	5	5	5	4	4	4	3	5	5	5	2	2	472	3	5318	0.9952	0.056542	0.056542	40	58978;266682	slco1b2;cyp3a2	Slco1b2_32950;AABR07035374.1_32374		238.02745	238.02745	70.0549	237.5490583	323.2186145	204.7302764	167.0424	167.0424	43.6078	174.5628854	229.6451128	150.4460091	423.7645	423.7645	185.467	337.0035564	544.6225897	290.444558	0	70.0549	0	70.0549	70.0549;406.0	43.6078;290.477
R-RNO-1852241	Organelle biogenesis and maintenance	129	144	14	14	12	14	13	13	14	14	14	11	11	463	133	5188	0.48222	0.63984	1	7.64	65262;361596;314961;29754;29214;24679;245965;192241;171374;170714;140734	atp5f1a;idh2;asap1;atp5mc1;tubb5;prkar2b;atp5f1d;atp5po;atp5f1b;dynlrb1;dynll2	Atp5f1a_37165;Idh2_33002;Asap1_49973;Atp5mc1_35676;Tubb5_10105;Prkar2b_33052;Atp5f1d_41384;Atp5po_44541;Atp5f1b_50031;Dynlrb1_51212;Dynll2_53767		501.9717	616.108	81.0967	325.6075164	422.5016111	332.7102122	292.1415	363.085	41.4928	196.1992571	242.7664094	200.2951319	1464.898727	1498.38	267.176	938.4610187	1244.715473	928.8158627	6.5	721.149			473.882;840.491;616.108;708.626;733.672;163.955;111.97;81.0967;105.269;815.817;870.802	330.592;451.707;363.085;451.007;379.93;69.4574;58.6522;41.4928;49.6561;497.826;520.151
R-RNO-5617833	Cilium Assembly	112	125	7	7	5	7	7	7	7	7	7	5	5	469	120	5201	0.050059	0.97981	0.097425	4	314961;29214;24679;170714;140734	asap1;tubb5;prkar2b;dynlrb1;dynll2	Asap1_49973;Tubb5_10105;Prkar2b_33052;Dynlrb1_51212;Dynll2_53767		640.0708	733.672	163.955	282.9069056	616.9227733	285.1117811	366.08988	379.93	69.4574	179.7780857	344.6074183	177.3085231	1917.5932	2232.75	893.676	709.0642582	1889.370904	712.9531448					616.108;733.672;163.955;815.817;870.802	363.085;379.93;69.4574;497.826;520.151
R-RNO-5620924	Intraflagellar transport	39	44	3	3	2	3	3	3	3	3	3	2	2	472	42	5279	0.28981	0.88578	0.57934	4.55	170714;140734	dynlrb1;dynll2	Dynlrb1_51212;Dynll2_53767		843.3095	843.3095	815.817	38.88026636	844.1521273	38.86200035	508.9885	508.9885	497.826	15.78615889	509.3306234	15.77874253	2437.365	2437.365	2232.75	289.3693081	2443.636317	289.2333619					815.817;870.802	497.826;520.151
R-RNO-156590	Glutathione conjugation	26	31	3	3	2	3	3	3	3	3	3	2	2	472	29	5292	0.52858	0.73381	1	6.45	78959;681913	akr1a1;gstz1	Akr1a1_52862;Gstz1_8764		722.6195	722.6195	593.253	182.9518588	743.8103137	180.4806956	492.4285	492.4285	395.164	137.552775	508.360862	135.6948253	1572.995	1572.995	1173.5	564.9712471	1638.434075	557.3400801	0.5	722.6195			851.986;593.253	589.693;395.164
R-RNO-189445	Metabolism of porphyrins	17	22	7	7	6	6	6	6	7	7	7	5	5	469	17	5304	0.99303	0.029418	0.029418	22.73	65155;58978;309391;304024;24360	alas1;slco1b2;cox15;cpox;fabp1	Alas1_8018;Slco1b2_32950;Cox15_46797;Cpox_44870;Fabp1_33091		164.91122	70.0549	45.7389	150.9496026	141.9167024	149.9366291	114.78758	43.6078	16.5504	116.5280775	96.08008743	115.6465726	288.69008	185.467	82.0664	204.6638624	256.6290876	209.0424346	0.5	48.8551	1.5	61.0131	51.9713;70.0549;357.838;298.953;45.7389	16.5504;43.6078;260.416;221.833;31.5307
R-RNO-189483	Heme degradation	10	15	4	4	3	3	3	3	4	4	4	2	2	472	13	5308	0.88145	0.35052	0.35052	13.33	58978;24360	slco1b2;fabp1	Slco1b2_32950;Fabp1_33091		57.8969	57.8969	45.7389	17.19400849	52.101513	15.11492332	37.56925	37.56925	31.5307	8.539799307	34.69083791	7.507173896	133.7667	133.7667	82.0664	73.11526544	109.1225771	64.27422851	0	45.7389	0.5	57.8969	70.0549;45.7389	43.6078;31.5307
R-RNO-9748787	Azathioprine ADME	15	22	6	6	4	6	4	4	6	6	6	2	2	472	20	5301	0.73343	0.54759	0.70005	9.09	83782;60423	nme2;slc28a2	Nme2_45393;Slc28a2_38031		449.3465	449.3465	367.672	115.5051856	463.1724978	113.8381811	256.628	256.628	246.599	14.18314782	254.9302739	13.97845249	1066.7095	1066.7095	580.529	687.5630569	1149.010959	677.6399463	0.5	449.3465			367.672;531.021	266.657;246.599
R-RNO-6799198	Complex I biogenesis	28	28	10	10	10	10	9	9	10	10	10	9	9	465	19	5302	0.99996	2.56E-04	2.56E-04	32.14	681418;678759;56769;499529;361385;301458;300447;295923;293130	ndufb10;ndufa10;ndufaf3;ndufs4;ndufb7;ndufs1;ecsit;ndufs3;ndufc2	Ndufb10_38857;Ndufa10_52399;Ndufaf3_35323;Ndufs4_45995;Ndufb7_48896;Ndufs1_49307;Ecsit_51809;Ndufs3_42945;Ndufc2_42983	678759(-0.4039)	446.0301667	400.248	63.0165	225.9926235	470.0853909	206.2842881	312.6440556	286.957	10.4305	165.0543611	330.1048278	148.4546144	827.9863333	649.434	300.059	471.3555076	862.9783304	440.1099149	0.5	184.62575	1.5	314.5095	322.784;564.73;831.142;583.894;325.529;306.235;63.0165;616.693;400.248	237.679;380.402;596.717;428.408;239.483;226.713;10.4305;407.007;286.957
R-RNO-72649	Translation initiation complex formation	27	41	8	8	6	8	8	8	8	8	8	6	6	468	35	5286	0.95374	0.11406	0.14391	14.63	94266;294282;29236;171350;122799;100912032	rps27;rps18;rpsa;pabpc1;rps25;rps27a	Rps27_43025;AABR07057460.1_51464;Rpsa_41961;Pabpc1_52255;AABR07061378.1_49936;Rps27a_32458	294282(-0.1159);122799(0.4233);100912032(-0.1026)	438.1576667	311.6355	100.784	370.5761672	467.9800272	350.2989129	185.8140667	143.57685	54.3061	144.19232	218.7593261	149.6964361	893.4901667	909.933	744.192	113.5810713	885.8157157	122.8136558	1.5	146.812	3.5	642.416	472.286;142.639;150.985;949.706;100.784;812.546	348.146;65.0896;66.8887;220.265;54.3061;360.189
R-RNO-72662	Activation of the mRNA upon binding of the cap-binding complex and eIFs, and subsequent binding to 43S	28	42	9	9	7	9	9	9	9	9	9	7	7	467	35	5286	0.98132	0.05177	0.079166	16.67	94266;294282;29236;171350;122799;116636;100912032	rps27;rps18;rpsa;pabpc1;rps25;eif4ebp1;rps27a	Rps27_43025;AABR07057460.1_51464;Rpsa_41961;Pabpc1_52255;AABR07061378.1_49936;Eif4ebp1_8550;Rps27a_32458	294282(-0.1159);122799(0.4233);100912032(-0.1026)	467	472.286	100.784	346.788227	484.8924601	332.6209304	224.9949143	220.265	54.3061	167.5474839	242.4777283	160.2080384	928.3158571	935.807	744.192	138.7095917	910.5301081	140.572497	1.5	146.812	3.5	556.17	472.286;142.639;150.985;949.706;100.784;640.054;812.546	348.146;65.0896;66.8887;220.265;54.3061;460.08;360.189
R-RNO-72706	GTP hydrolysis and joining of the 60S ribosomal subunit	38	62	16	16	14	16	16	16	16	16	16	14	14	460	48	5273	0.9999	3.68E-04	3.68E-04	22.58	94266;81767;81763;64306;64298;499782;300079;294282;292964;29283;29236;122799;117042;100912032	rps27;rpl19;rpl5;rpl27;rpl31;rpl12;rpl3;rps18;rpl36a;rpl29;rpsa;rps25;rpl6;rps27a	Rps27_43025;Rpl19_9731;Rpl5_38850;Rpl27_50828;AC103024.1_48650;Rpl12_35485;Rpl3_36024;AABR07057460.1_51464;Rpl36a_38249;Rpl29_35277;Rpsa_41961;AABR07061378.1_49936;Rpl6_9738;Rps27a_32458	81767(0.09175);64306(-0.2523);64298(-0.5809);294282(-0.1159);292964(0.04914);29283(0.3724);122799(0.4233);117042(0.2957);100912032(-0.1026)	467.4685929	442.303	84.8613	298.4223392	496.5028915	289.1944339	264.2393286	273.13	49.5522	168.0182425	273.6222334	151.3969208	915.6040714	890.17	389.659	396.3035536	880.4559484	343.0040703	2.5	146.812	5.5	382.445	472.286;925.418;843.194;265.644;747.26;720.034;412.32;142.639;514.019;84.8613;150.985;100.784;352.57;812.546	348.146;212.915;571.924;199.124;289.225;507.46;321.773;65.0896;395.723;49.5522;66.8887;54.3061;257.035;360.189
R-RNO-193048	Androgen biosynthesis	8	12	2	2	2	1	1	1	2	2	2	1	1	473	11	5310	0.74311	0.64121	1	8.33	25146	cyp17a1	Cyp17a1_32365		408.21	408.21	408.21		408.21		291.824	291.824	291.824		291.824		666.954	666.954	666.954		666.954		0	408.21			408.21	291.824
R-RNO-9709957	Sensory Perception	86	88	7	7	6	5	5	5	6	7	7	3	3	471	85	5236	0.06259	0.9792	0.11595	3.41	314941;25703;116673	lrp12;rbp4;sdc3	Lrp12_42804;Rbp4_44903;Sdc3_46721		394.067	223.795	47.358	456.3272066	281.9063196	407.8307511	172.739	79.5019	32.2811	203.7583514	125.0513976	179.30682	646.9587333	833.159	87.4572	493.4908007	508.7057976	509.8326893					47.358;223.795;911.048	32.2811;79.5019;406.434
R-RNO-141424	Amplification of signal from the kinetochores	58	60	4	4	4	4	4	4	3	4	4	3	3	471	57	5264	0.26498	0.87945	0.48162	5	94266;29648;140734	rps27;nudc;dynll2	Rps27_43025;Nudc_39112;Dynll2_53767		691.6736667	731.933	472.286	202.2853455	638.1924763	188.1013902	443.2913333	461.577	348.146	87.4482945	420.3209914	81.61440164	1710.684	1745.88	744.192	949.3834273	1436.566352	831.6545689	2	870.802			472.286;731.933;870.802	348.146;461.577;520.151
R-RNO-141444	Amplification of signal from unattached kinetochores via a MAD2 inhibitory signal	58	60	4	4	4	4	4	4	3	4	4	3	3	471	57	5264	0.26498	0.87945	0.48162	5	94266;29648;140734	rps27;nudc;dynll2	Rps27_43025;Nudc_39112;Dynll2_53767		691.6736667	731.933	472.286	202.2853455	638.1924763	188.1013902	443.2913333	461.577	348.146	87.4482945	420.3209914	81.61440164	1710.684	1745.88	744.192	949.3834273	1436.566352	831.6545689	2	870.802			472.286;731.933;870.802	348.146;461.577;520.151
R-RNO-2467813	Separation of Sister Chromatids	112	121	21	21	16	21	21	20	20	21	20	13	13	461	108	5213	0.88361	0.18812	0.31153	10.74	94266;85492;83499;50522;314949;29675;29673;29648;291983;287772;25581;140734;100912032	rps27;psmb7;psmd4;ubc;rad21;psmb2;psma6;nudc;psmb10;psmd12;psmc2;dynll2;rps27a	Rps27_43025;Psmb7_43978;Psmd4_9599;Ubc_36001;Rad21_33184;Psmb2_34468;Psma6_43801;Nudc_39112;Psmb10_9588;Psmd12_51584;Psmc2_53761;Dynll2_53767;Rps27a_32458	100912032(-0.1026)	522.4335154	625.629	60.9401	281.8606787	554.6091724	255.4525442	317.2563462	360.189	39.2889	172.7327037	338.8249263	154.7961691	1143.784538	935.807	134.219	789.4792328	1163.279599	702.0405327	5.5	548.9575	11.5	851.686	472.286;715.652;60.9401;832.57;307.437;83.4286;318.869;731.933;306.215;625.629;653.328;870.802;812.546	348.146;454.216;39.2889;504.741;234.832;48.9597;235.108;461.577;80.5359;411.452;425.136;520.151;360.189
R-RNO-2500257	Resolution of Sister Chromatid Cohesion	77	82	6	6	5	6	6	6	5	6	6	4	4	470	78	5243	0.18767	0.91262	0.41297	4.88	94266;314949;29648;140734	rps27;rad21;nudc;dynll2	Rps27_43025;Rad21_33184;Nudc_39112;Dynll2_53767		595.6145	602.1095	307.437	253.3555368	530.8217455	230.6970405	391.1765	404.8615	234.832	126.3406489	360.1070569	118.5601919	1392.6045	1245.036	438.366	1002.788214	1112.527874	840.532024					472.286;307.437;731.933;870.802	348.146;234.832;461.577;520.151
R-RNO-2555396	Mitotic Metaphase and Anaphase	135	148	23	23	17	23	22	21	22	23	22	13	13	461	135	5186	0.67596	0.4366	0.76075	8.78	94266;85492;83499;50522;314949;29675;29673;29648;291983;287772;25581;140734;100912032	rps27;psmb7;psmd4;ubc;rad21;psmb2;psma6;nudc;psmb10;psmd12;psmc2;dynll2;rps27a	Rps27_43025;Psmb7_43978;Psmd4_9599;Ubc_36001;Rad21_33184;Psmb2_34468;Psma6_43801;Nudc_39112;Psmb10_9588;Psmd12_51584;Psmc2_53761;Dynll2_53767;Rps27a_32458	100912032(-0.1026)	522.4335154	625.629	60.9401	281.8606787	554.6091724	255.4525442	317.2563462	360.189	39.2889	172.7327037	338.8249263	154.7961691	1143.784538	935.807	134.219	789.4792328	1163.279599	702.0405327	6.5	639.4785			472.286;715.652;60.9401;832.57;307.437;83.4286;318.869;731.933;306.215;625.629;653.328;870.802;812.546	348.146;454.216;39.2889;504.741;234.832;48.9597;235.108;461.577;80.5359;411.452;425.136;520.151;360.189
R-RNO-5663220	RHO GTPases Activate Formins	81	87	8	8	4	8	8	8	7	8	7	3	3	471	84	5237	0.06622	0.97777	0.1158	3.45	94266;29648;140734	rps27;nudc;dynll2	Rps27_43025;Nudc_39112;Dynll2_53767		691.6736667	731.933	472.286	202.2853455	638.1924763	188.1013902	443.2913333	461.577	348.146	87.4482945	420.3209914	81.61440164	1710.684	1745.88	744.192	949.3834273	1436.566352	831.6545689					472.286;731.933;870.802	348.146;461.577;520.151
R-RNO-6791226	Major pathway of rRNA processing in the nucleolus and cytosol	80	107	25	25	23	25	24	24	25	25	24	21	21	453	86	5235	0.99996	1.21E-04	1.21E-04	19.63	94266;81767;81763;64306;64298;499782;359727;316317;314617;313167;300079;300050;300045;294282;292964;29283;29236;289809;122799;117042;100912032	rps27;rpl19;rpl5;rpl27;rpl31;rpl12;bysl;imp4;wdr18;nol6;rpl3;bop1;exosc4;rps18;rpl36a;rpl29;rpsa;pno1;rps25;rpl6;rps27a	Rps27_43025;Rpl19_9731;Rpl5_38850;Rpl27_50828;AC103024.1_48650;Rpl12_35485;Bysl_36923;Imp4_51470;Wdr18_48587,Wdr18_51174;Nol6_37100;Rpl3_36024;Bop1_39732;Exosc4_45374;AABR07057460.1_51464;Rpl36a_38249;Rpl29_35277;Rpsa_41961;Pno1_40974;AABR07061378.1_49936;Rpl6_9738;Rps27a_32458	81767(0.09175);64306(-0.2523);64298(-0.5809);294282(-0.1159);292964(0.04914);29283(0.3724);122799(0.4233);117042(0.2957);100912032(-0.1026)	388.7519086	374.411	5.31748	293.8968048	414.2906697	287.8715872	227.6052357	257.035	1.99735	170.4655493	237.538664	157.4537949	769.5269857	756.954	18.6772	438.0154624	747.6194546	382.357178	4.5	105.1335	9.5	363.4905	472.286;925.418;843.194;265.644;747.26;720.034;5.31748;51.2821;444.0485;374.411;412.32;572.952;61.7357;142.639;514.019;84.8613;150.985;109.483;100.784;352.57;812.546	348.146;212.915;571.924;199.124;289.225;507.46;1.99735;12.1296;313.2185;270.911;321.773;384.7;39.6459;65.0896;395.723;49.5522;66.8887;57.757;54.3061;257.035;360.189
R-RNO-68877	Mitotic Prometaphase	107	114	9	9	7	9	9	9	8	9	9	6	6	468	108	5213	0.16472	0.91419	0.30232	5.26	94266;314949;29648;29214;24679;140734	rps27;rad21;nudc;tubb5;prkar2b;dynll2	Rps27_43025;Rad21_33184;Nudc_39112;Tubb5_10105;Prkar2b_33052;Dynll2_53767		546.6808333	602.1095	163.955	276.9800927	521.5407105	245.9079067	335.6822333	364.038	69.4574	163.1182761	331.2788189	139.7116852	1464.212333	1319.778	438.366	905.2257863	1272.782859	843.7649631	4.5	802.237			472.286;307.437;731.933;733.672;163.955;870.802	348.146;234.832;461.577;379.93;69.4574;520.151
R-RNO-68882	Mitotic Anaphase	134	147	23	23	17	23	22	21	22	23	22	13	13	461	134	5187	0.68509	0.42671	0.75967	8.84	94266;85492;83499;50522;314949;29675;29673;29648;291983;287772;25581;140734;100912032	rps27;psmb7;psmd4;ubc;rad21;psmb2;psma6;nudc;psmb10;psmd12;psmc2;dynll2;rps27a	Rps27_43025;Psmb7_43978;Psmd4_9599;Ubc_36001;Rad21_33184;Psmb2_34468;Psma6_43801;Nudc_39112;Psmb10_9588;Psmd12_51584;Psmc2_53761;Dynll2_53767;Rps27a_32458	100912032(-0.1026)	522.4335154	625.629	60.9401	281.8606787	554.6091724	255.4525442	317.2563462	360.189	39.2889	172.7327037	338.8249263	154.7961691	1143.784538	935.807	134.219	789.4792328	1163.279599	702.0405327	6.5	639.4785			472.286;715.652;60.9401;832.57;307.437;83.4286;318.869;731.933;306.215;625.629;653.328;870.802;812.546	348.146;454.216;39.2889;504.741;234.832;48.9597;235.108;461.577;80.5359;411.452;425.136;520.151;360.189
R-RNO-69618	Mitotic Spindle Checkpoint	68	70	4	4	4	4	4	4	3	4	4	3	3	471	67	5254	0.16406	0.93393	0.37483	4.29	94266;29648;140734	rps27;nudc;dynll2	Rps27_43025;Nudc_39112;Dynll2_53767		691.6736667	731.933	472.286	202.2853455	638.1924763	188.1013902	443.2913333	461.577	348.146	87.4482945	420.3209914	81.61440164	1710.684	1745.88	744.192	949.3834273	1436.566352	831.6545689					472.286;731.933;870.802	348.146;461.577;520.151
R-RNO-72312	rRNA processing	80	107	25	25	23	25	24	24	25	25	24	21	21	453	86	5235	0.99996	1.21E-04	1.21E-04	19.63	94266;81767;81763;64306;64298;499782;359727;316317;314617;313167;300079;300050;300045;294282;292964;29283;29236;289809;122799;117042;100912032	rps27;rpl19;rpl5;rpl27;rpl31;rpl12;bysl;imp4;wdr18;nol6;rpl3;bop1;exosc4;rps18;rpl36a;rpl29;rpsa;pno1;rps25;rpl6;rps27a	Rps27_43025;Rpl19_9731;Rpl5_38850;Rpl27_50828;AC103024.1_48650;Rpl12_35485;Bysl_36923;Imp4_51470;Wdr18_48587,Wdr18_51174;Nol6_37100;Rpl3_36024;Bop1_39732;Exosc4_45374;AABR07057460.1_51464;Rpl36a_38249;Rpl29_35277;Rpsa_41961;Pno1_40974;AABR07061378.1_49936;Rpl6_9738;Rps27a_32458	81767(0.09175);64306(-0.2523);64298(-0.5809);294282(-0.1159);292964(0.04914);29283(0.3724);122799(0.4233);117042(0.2957);100912032(-0.1026)	388.7519086	374.411	5.31748	293.8968048	414.2906697	287.8715872	227.6052357	257.035	1.99735	170.4655493	237.538664	157.4537949	769.5269857	756.954	18.6772	438.0154624	747.6194546	382.357178	4.5	105.1335	9.5	363.4905	472.286;925.418;843.194;265.644;747.26;720.034;5.31748;51.2821;444.0485;374.411;412.32;572.952;61.7357;142.639;514.019;84.8613;150.985;109.483;100.784;352.57;812.546	348.146;212.915;571.924;199.124;289.225;507.46;1.99735;12.1296;313.2185;270.911;321.773;384.7;39.6459;65.0896;395.723;49.5522;66.8887;57.757;54.3061;257.035;360.189
R-RNO-8868773	rRNA processing in the nucleus and cytosol	80	107	25	25	23	25	24	24	25	25	24	21	21	453	86	5235	0.99996	1.21E-04	1.21E-04	19.63	94266;81767;81763;64306;64298;499782;359727;316317;314617;313167;300079;300050;300045;294282;292964;29283;29236;289809;122799;117042;100912032	rps27;rpl19;rpl5;rpl27;rpl31;rpl12;bysl;imp4;wdr18;nol6;rpl3;bop1;exosc4;rps18;rpl36a;rpl29;rpsa;pno1;rps25;rpl6;rps27a	Rps27_43025;Rpl19_9731;Rpl5_38850;Rpl27_50828;AC103024.1_48650;Rpl12_35485;Bysl_36923;Imp4_51470;Wdr18_48587,Wdr18_51174;Nol6_37100;Rpl3_36024;Bop1_39732;Exosc4_45374;AABR07057460.1_51464;Rpl36a_38249;Rpl29_35277;Rpsa_41961;Pno1_40974;AABR07061378.1_49936;Rpl6_9738;Rps27a_32458	81767(0.09175);64306(-0.2523);64298(-0.5809);294282(-0.1159);292964(0.04914);29283(0.3724);122799(0.4233);117042(0.2957);100912032(-0.1026)	388.7519086	374.411	5.31748	293.8968048	414.2906697	287.8715872	227.6052357	257.035	1.99735	170.4655493	237.538664	157.4537949	769.5269857	756.954	18.6772	438.0154624	747.6194546	382.357178	4.5	105.1335	9.5	363.4905	472.286;925.418;843.194;265.644;747.26;720.034;5.31748;51.2821;444.0485;374.411;412.32;572.952;61.7357;142.639;514.019;84.8613;150.985;109.483;100.784;352.57;812.546	348.146;212.915;571.924;199.124;289.225;507.46;1.99735;12.1296;313.2185;270.911;321.773;384.7;39.6459;65.0896;395.723;49.5522;66.8887;57.757;54.3061;257.035;360.189
R-RNO-9648025	EML4 and NUDC in mitotic spindle formation	69	73	5	5	4	5	5	5	4	5	5	3	3	471	70	5251	0.14087	0.94518	0.28028	4.11	94266;29648;140734	rps27;nudc;dynll2	Rps27_43025;Nudc_39112;Dynll2_53767		691.6736667	731.933	472.286	202.2853455	638.1924763	188.1013902	443.2913333	461.577	348.146	87.4482945	420.3209914	81.61440164	1710.684	1745.88	744.192	949.3834273	1436.566352	831.6545689					472.286;731.933;870.802	348.146;461.577;520.151
R-RNO-453274	Mitotic G2-G2/M phases	103	115	21	21	15	21	21	20	20	21	20	12	12	462	103	5218	0.85569	0.22895	0.38717	10.43	85492;83499;50522;29675;29673;29214;291983;287772;25581;24679;246294;100912032	psmb7;psmd4;ubc;psmb2;psma6;tubb5;psmb10;psmd12;psmc2;prkar2b;optn;rps27a	Psmb7_43978;Psmd4_9599;Ubc_36001;Psmb2_34468;Psma6_43801;Tubb5_10105;Psmb10_9588;Psmd12_51584;Psmc2_53761;Prkar2b_33052;Optn_49443;Rps27a_32458	246294(0.2707);100912032(-0.1026)	452.0941417	472.249	60.9401	303.9762404	527.3394492	295.7384481	255.7653333	297.6485	39.2889	184.4767328	297.3685125	182.0136169	1108.40875	914.7415	134.219	724.6210577	1248.8344	699.5685233	4.5	312.542	10.5	822.558	715.652;60.9401;832.57;83.4286;318.869;733.672;306.215;625.629;653.328;163.955;118.325;812.546	454.216;39.2889;504.741;48.9597;235.108;379.93;80.5359;411.452;425.136;69.4574;60.1701;360.189
R-RNO-69273	Cyclin A/B1/B2 associated events during G2/M transition	17	20	1	1	1	1	1	1	0	1	1	0	0	474	20	5301	0.18094	1	0.40236	0
R-RNO-69275	G2/M Transition	102	114	21	21	15	21	21	20	20	21	20	12	12	462	102	5219	0.8624	0.22012	0.38484	10.53	85492;83499;50522;29675;29673;29214;291983;287772;25581;24679;246294;100912032	psmb7;psmd4;ubc;psmb2;psma6;tubb5;psmb10;psmd12;psmc2;prkar2b;optn;rps27a	Psmb7_43978;Psmd4_9599;Ubc_36001;Psmb2_34468;Psma6_43801;Tubb5_10105;Psmb10_9588;Psmd12_51584;Psmc2_53761;Prkar2b_33052;Optn_49443;Rps27a_32458	246294(0.2707);100912032(-0.1026)	452.0941417	472.249	60.9401	303.9762404	527.3394492	295.7384481	255.7653333	297.6485	39.2889	184.4767328	297.3685125	182.0136169	1108.40875	914.7415	134.219	724.6210577	1248.8344	699.5685233	4.5	312.542	10.5	822.558	715.652;60.9401;832.57;83.4286;318.869;733.672;306.215;625.629;653.328;163.955;118.325;812.546	454.216;39.2889;504.741;48.9597;235.108;379.93;80.5359;411.452;425.136;69.4574;60.1701;360.189
R-RNO-2172127	DAP12 interactions	27	29	3	1	3	3	1	1	3	3	3	1	1	473	28	5293	0.30094	0.91634	0.51018	3.45	85385	shc1	Shc1_9825		762.111	762.111	762.111		762.111		434.231	434.231	434.231		434.231		2193.1	2193.1	2193.1		2193.1						762.111	434.231
R-RNO-2046104	alpha-linolenic (omega3) and linoleic (omega6) acid metabolism	7	7	3	3	3	3	2	2	3	3	3	2	2	472	5	5316	0.98517	0.1065	0.1065	28.57	50681;25288	acox1;acsl1	Acox1_7973;Acsl1_51788		87.155	87.155	67.542	27.7369706	97.92994274	23.17629729	62.51195	62.51195	42.4835	28.32450562	73.51513166	23.6672264	155.2325	155.2325	144.66	14.95177289	149.4242054	12.49331581	0	67.542	0	67.542	106.768;67.542	82.5404;42.4835
R-RNO-2046106	alpha-linolenic acid (ALA) metabolism	7	7	3	3	3	3	2	2	3	3	3	2	2	472	5	5316	0.98517	0.1065	0.1065	28.57	50681;25288	acox1;acsl1	Acox1_7973;Acsl1_51788		87.155	87.155	67.542	27.7369706	97.92994274	23.17629729	62.51195	62.51195	42.4835	28.32450562	73.51513166	23.6672264	155.2325	155.2325	144.66	14.95177289	149.4242054	12.49331581	0	67.542	0	67.542	106.768;67.542	82.5404;42.4835
R-RNO-389887	Beta-oxidation of pristanoyl-CoA	3	3	2	2	2	2	2	2	2	2	2	2	2	472	1	5320	0.99946	0.018944	0.018944	66.67	83842;311849	crot;crat	Crot_44678;Crat_8375		137.289	137.289	117.393	28.13719304	136.9519837	28.1331561	110.7385	110.7385	100.425	14.58549158	110.5638007	14.58339894	204.571	204.571	191.322	18.73691549	204.3465765	18.73422724	0	117.393	0	117.393	117.393;157.185	100.425;121.052
R-RNO-9033241	Peroxisomal protein import	45	49	22	22	21	22	22	22	22	22	21	20	20	454	29	5292	1	3.66E-10	3.66E-10	40.82	85255;85239;83842;681337;65192;65030;64526;50681;50559;50522;365571;314304;311849;291075;266686;24792;24248;171142;113956;100912032	hacl1;mlycd;crot;acot4;slc27a2;ephx2;ech1;acox1;acot1;ubc;tysnd1;acot3;crat;eci2;dhrs4;agxt;cat;ehhadh;pecr;rps27a	Hacl1_8775;Mlycd_35199;Crot_44678;Acot4_7971;Slc27a2_45132;Ephx2_39355;Ech1_8516;Acox1_7973;Acot1_7968;Ubc_36001;Tysnd1_36636;Acot3_7970;Crat_8375;Eci2_8521;Dhrs4_37920;Agxt_40164;Cat_8206;Ehhadh_46776;Pecr_9456;Rps27a_32458	100912032(-0.1026)	328.757445	192.014	41.9351	266.1271757	331.906099	258.6147206	227.8977085	146.488	9.22207	178.1400971	230.0964088	173.3236922	582.94845	401.1685	107.176	539.656852	582.2569876	507.6139987	1.5	73.9346	3.5	100.6738	516.851;94.5796;117.393;315.594;692.47;585.381;109.05;106.768;144.038;832.57;468.832;610.545;157.185;158.208;225.82;437.514;54.1809;93.6883;41.9351;812.546	354.697;53.1451;100.425;232.941;510.236;483.0;84.3336;82.5404;79.3287;504.741;327.79;510.487;121.052;121.821;171.155;341.741;35.7511;73.3582;9.22207;360.189
R-RNO-70171	Glycolysis	40	46	3	3	3	3	3	3	3	3	3	3	3	471	43	5278	0.47387	0.73844	1	6.52	24959;24644;24638	pgam2;pgk1;pfkfb1	Pgam2_32589;Pgk1_35826;Pfkfb1_36575		496.1200667	646.619	56.5082	386.9720988	467.6120737	375.6787654	356.6062233	421.746	9.58867	319.4678809	321.0577278	297.5477281	973.2983333	1188.38	363.885	535.3233591	978.9243571	560.0133603	1.5	715.926			785.233;56.5082;646.619	638.484;9.58867;421.746
R-RNO-70326	Glucose metabolism	47	53	3	3	3	3	3	3	3	3	3	3	3	471	50	5271	0.35965	0.82041	0.79893	5.66	24959;24644;24638	pgam2;pgk1;pfkfb1	Pgam2_32589;Pgk1_35826;Pfkfb1_36575		496.1200667	646.619	56.5082	386.9720988	467.6120737	375.6787654	356.6062233	421.746	9.58867	319.4678809	321.0577278	297.5477281	973.2983333	1188.38	363.885	535.3233591	978.9243571	560.0133603	1.5	715.926			785.233;56.5082;646.619	638.484;9.58867;421.746
R-RNO-1474151	Tetrahydrobiopterin (BH4) synthesis, recycling, salvage and regulation	6	8	1	1	0	1	1	1	1	1	1	0	0	474	8	5313	0.50505	1	1	0
R-RNO-2995410	Nuclear Envelope (NE) Reassembly	38	45	3	3	1	3	2	2	3	3	3	0	0	474	45	5276	0.021166	1	0.048705	0
R-RNO-9615933	Postmitotic nuclear pore complex (NPC) reformation	12	14	1	1	0	1	1	1	1	1	1	0	0	474	14	5307	0.30238	1	0.62197	0
R-RNO-168928	DDX58/IFIH1-mediated induction of interferon-alpha/beta	18	20	2	2	2	2	2	2	2	2	2	2	2	472	18	5303	0.77858	0.49555	0.67649	10	50522;100912032	ubc;rps27a	Ubc_36001;Rps27a_32458	100912032(-0.1026)	822.558	822.558	812.546	14.15910619	821.3756213	14.06002309	432.465	432.465	360.189	102.2136994	423.9294823	101.4984248	1642.1035	1642.1035	935.807	998.8540894	1558.692599	991.8642725	0	812.546	1	832.57	832.57;812.546	504.741;360.189
R-RNO-936964	Activation of IRF3, IRF7 mediated by TBK1, IKKÎµ (IKBKE)	14	14	4	4	4	3	3	3	4	4	4	3	3	471	11	5310	0.97716	0.10067	0.10067	21.43	50522;246294;100912032	ubc;optn;rps27a	Ubc_36001;Optn_49443;Rps27a_32458	246294(0.2707);100912032(-0.1026)	587.8136667	812.546	118.325	406.712363	655.2893298	365.9055333	308.3667	360.189	60.1701	226.7707749	337.996201	204.2374614	1357.158333	935.807	787.268	861.6472538	1376.453871	851.2335349	0	118.325	0.5	465.4355	832.57;118.325;812.546	504.741;60.1701;360.189
R-RNO-9824878	Regulation of TBK1, IKKÎµ (IKBKE)-mediated activation of IRF3, IRF7	10	10	4	4	4	3	3	3	4	4	4	3	3	471	7	5314	0.99377	0.042273	0.042273	30	50522;246294;100912032	ubc;optn;rps27a	Ubc_36001;Optn_49443;Rps27a_32458	246294(0.2707);100912032(-0.1026)	587.8136667	812.546	118.325	406.712363	655.2893298	365.9055333	308.3667	360.189	60.1701	226.7707749	337.996201	204.2374614	1357.158333	935.807	787.268	861.6472538	1376.453871	851.2335349	0	118.325	0	118.325	832.57;118.325;812.546	504.741;60.1701;360.189
R-RNO-5621480	Dectin-2 family	7	7	2	2	2	2	2	2	2	2	2	2	2	472	5	5316	0.98517	0.1065	0.1065	28.57	81515;25441	lyn;fcer1g	Lyn_9167;Fcer1g_47135		579.798	579.798	476.076	146.6850591	588.0529101	146.2197644	363.5795	363.5795	331.858	44.86097552	366.1041151	44.71867352	1310.7895	1310.7895	828.639	681.8637762	1349.162353	679.7008589	0	476.076	0	476.076	683.52;476.076	395.301;331.858
R-RNO-8866427	VLDLR internalisation and degradation	9	10	2	2	2	2	2	2	2	2	2	2	2	472	8	5313	0.95773	0.19445	0.19445	20	50522;100912032	ubc;rps27a	Ubc_36001;Rps27a_32458	100912032(-0.1026)	822.558	822.558	812.546	14.15910619	821.3756213	14.06002309	432.465	432.465	360.189	102.2136994	423.9294823	101.4984248	1642.1035	1642.1035	935.807	998.8540894	1558.692599	991.8642725	0	812.546	0	812.546	832.57;812.546	504.741;360.189
R-RNO-199977	ER to Golgi Anterograde Transport	103	107	12	12	8	11	12	11	12	12	12	7	7	467	100	5221	0.34245	0.78374	0.72048	6.54	89868;64159;64154;58842;287427;24648;140734	sec16b;sptan1;gosr2;preb;trappc1;serpina1;dynll2	Sec16b_38934;Sptan1_9932;Gosr2_41476;Preb_37404;Trappc1_51058;Serpina1_9807;Dynll2_53767		430.3679571	570.675	16.3628	373.4984962	358.523445	358.5081325	270.7345814	383.513	5.41257	232.5669483	227.977653	226.2917944	1073.130643	1099.23	85.9655	1003.107832	858.75643	909.7606324	4.5	721.1465			65.5533;46.8896;757.811;570.675;684.482;16.3628;870.802	41.163;32.0355;473.054;383.513;439.813;5.41257;520.151
R-RNO-204005	COPII-mediated vesicle transport	52	53	8	8	6	7	8	7	8	8	8	5	5	469	48	5273	0.73636	0.43928	0.61887	9.43	89868;64154;58842;287427;24648	sec16b;gosr2;preb;trappc1;serpina1	Sec16b_38934;Gosr2_41476;Preb_37404;Trappc1_51058;Serpina1_9807		418.97682	570.675	16.3628	351.8949323	377.6595977	350.7896573	268.591114	383.513	5.41257	226.5587887	242.7914405	226.3734405	956.7938	1099.23	114.677	795.9110032	858.5354978	793.5840686	1.5	318.11415			65.5533;757.811;570.675;684.482;16.3628	41.163;473.054;383.513;439.813;5.41257
R-RNO-6807878	COPI-mediated anterograde transport	64	67	5	5	3	5	5	5	5	5	5	3	3	471	64	5257	0.19035	0.92059	0.3691	4.48	64159;64154;140734	sptan1;gosr2;dynll2	Sptan1_9932;Gosr2_41476;Dynll2_53767		558.5008667	757.811	46.8896	446.6556925	485.2168524	451.8679099	341.7468333	473.054	32.0355	269.249632	299.8409204	275.2159866	1536.5385	1881.67	85.9655	1312.49356	1278.003239	1265.053059					46.8896;757.811;870.802	32.0355;473.054;520.151
R-RNO-6811434	COPI-dependent Golgi-to-ER retrograde traffic	60	63	2	2	0	2	2	2	2	2	2	0	0	474	63	5258	0.0044882	1	0.0088964	0
R-RNO-6811442	Intra-Golgi and retrograde Golgi-to-ER traffic	121	125	8	8	5	8	7	7	8	8	8	4	4	470	121	5200	0.020188	0.99347	0.045227	3.2	84589;64154;140734;116691	rab9a;gosr2;dynll2;cyth1	Rab9a_51037;Gosr2_41476;Dynll2_53767;Cyth1_8433	116691(-0.1244)	728.185	770.528	500.882	159.0760468	707.5914633	154.3681133	506.1715	496.6025	374.676	117.2940934	505.9465438	126.1871739	1587.181	1465.655	775.434	846.0118636	1421.202854	740.8707632					500.882;757.811;870.802;783.245	374.676;473.054;520.151;656.805
R-RNO-8856688	Golgi-to-ER retrograde transport	83	86	3	3	1	3	3	3	3	3	3	1	1	473	85	5236	0.0053942	0.99939	0.0091483	1.16	140734	dynll2	Dynll2_53767		870.802	870.802	870.802		870.802		520.151	520.151	520.151		520.151		2641.98	2641.98	2641.98		2641.98						870.802	520.151
R-RNO-3371453	Regulation of HSF1-mediated heat shock response	39	41	1	1	0	1	1	1	1	1	1	0	0	474	41	5280	0.029856	1	0.046103	0
R-RNO-3371556	Cellular response to heat stress	52	56	1	1	0	1	1	1	1	1	1	0	0	474	56	5265	0.0082088	1	0.013149	0
R-RNO-75105	Fatty acyl-CoA biosynthesis	24	25	8	8	8	7	7	7	8	8	8	7	7	467	18	5303	0.99941	0.0030665	0.0030665	28	83792;65192;60581;50671;498962;25288;24159	scd2;slc27a2;acaca;fasn;acsf3;acsl1;acly	Scd2_45383,Scd_9786;Slc27a2_45132;Acaca_32532;Fasn_8611;Acsf3_49805;Acsl1_51788;Acly_7965		304.9259429	111.424	60.6392	289.7308881	262.2975805	256.6606345	206.7541429	58.1944	40.1353	206.5329978	175.1160092	180.0513007	675.2486429	750.525	145.24	509.2389338	603.1244039	455.509271	0.5	64.0906	1.5	72.31195	475.3855;692.47;60.6392;111.424;649.939;67.542;77.0819	326.5715;510.236;40.1353;58.1944;423.356;42.4835;46.3023
R-RNO-1362409	Mitochondrial iron-sulfur cluster biogenesis	6	6	1	1	1	1	1	1	1	1	1	1	1	473	5	5316	0.9197	0.40085	0.40085	16.67	29189	fdx1	Fdx1_49761		517.202	517.202	517.202		517.202		354.858	354.858	354.858		354.858		938.784	938.784	938.784		938.784		0	517.202	0	517.202	517.202	354.858
R-RNO-196108	Pregnenolone biosynthesis	9	9	2	2	2	2	2	2	2	2	1	1	1	473	8	5313	0.83598	0.53632	0.53632	11.11	29189	fdx1	Fdx1_49761		517.202	517.202	517.202		517.202		354.858	354.858	354.858		354.858		938.784	938.784	938.784		938.784		0	517.202	0	517.202	517.202	354.858
R-RNO-211976	Endogenous sterols	16	16	4	4	3	3	3	3	4	4	4	2	2	472	14	5307	0.86251	0.38096	0.38096	12.5	29189;25427	fdx1;cyp51	Fdx1_49761;Cyp51_8429		677.531	677.531	517.202	226.7394462	697.733953	224.9321183	386.0575	386.0575	354.858	44.12275604	389.9889287	43.77105593	2018.597	2018.597	938.784	1527.086189	2154.663534	1514.913868	0	517.202	0.5	677.531	517.202;837.86	354.858;417.257
R-RNO-2395516	Electron transport from NADPH to Ferredoxin	3	3	1	1	1	1	1	1	1	1	1	1	1	473	2	5319	0.98106	0.2259	0.2259	33.33	29189	fdx1	Fdx1_49761		517.202	517.202	517.202		517.202		354.858	354.858	354.858		354.858		938.784	938.784	938.784		938.784		0	517.202	0	517.202	517.202	354.858
R-RNO-9857492	Protein lipoylation	9	9	3	3	3	3	3	3	3	3	3	3	3	471	6	5315	0.99601	0.03146	0.03146	33.33	299201;29611;29189	dlst;dbt;fdx1	Dlst_44045;Dbt_43983;Fdx1_49761		541.648	550.974	517.202	21.3681491	545.7228548	19.72655612	380.6563333	373.136	354.858	30.26749878	388.3289759	31.13660695	955.5873333	938.784	890.238	75.17296063	943.6763756	76.34219139	0	517.202	0	517.202	550.974;556.768;517.202	373.136;413.975;354.858
R-RNO-157118	Signaling by NOTCH	20	21	3	3	3	3	3	3	3	3	3	3	3	471	18	5303	0.91301	0.24382	0.24382	14.29	50522;291999;100912032	ubc;wwp2;rps27a	Ubc_36001;Wwp2_47282;Rps27a_32458	100912032(-0.1026)	553.9217	812.546	16.6491	465.3994254	545.8656231	467.7650779	289.62313	360.189	3.93939	257.7503049	280.1396773	254.2702548	1144.091	935.807	148.066	1114.856088	1075.743769	1075.762478	0.5	414.59755	1.5	822.558	832.57;16.6491;812.546	504.741;3.93939;360.189
R-RNO-1980143	Signaling by NOTCH1	4	4	2	2	2	2	2	2	2	2	2	2	2	472	2	5319	0.99796	0.035845	0.035845	50	50522;100912032	ubc;rps27a	Ubc_36001;Rps27a_32458	100912032(-0.1026)	822.558	822.558	812.546	14.15910619	821.3756213	14.06002309	432.465	432.465	360.189	102.2136994	423.9294823	101.4984248	1642.1035	1642.1035	935.807	998.8540894	1558.692599	991.8642725	0	812.546	0	812.546	832.57;812.546	504.741;360.189
R-RNO-3371511	HSF1 activation	4	6	1	1	0	1	1	1	1	1	1	0	0	474	6	5315	0.59915	1	1	0
R-RNO-350054	Notch-HLH transcription pathway	13	13	1	1	1	1	0	0	1	1	1	0	0	474	13	5308	0.32938	1	0.6177	0
R-RNO-9646399	Aggrephagy	26	28	5	5	4	5	5	5	5	5	5	4	4	470	24	5297	0.92644	0.19186	0.28302	14.29	50522;140734;117287;100912032	ubc;dynll2;park7;rps27a	Ubc_36001;Dynll2_53767;Park7_43282;Rps27a_32458	100912032(-0.1026)	778.65275	822.558	598.693	122.3830301	765.6503061	121.1836135	445.755	451.34	360.189	78.78668082	428.5296499	76.52582778	1779.56675	1770.24	935.807	841.5064027	1589.946635	796.1533161	0.5	705.6195	1.5	822.558	832.57;870.802;598.693;812.546	504.741;520.151;397.939;360.189
R-RNO-9663891	Selective autophagy	46	48	8	8	7	7	7	7	8	8	8	6	6	468	42	5279	0.90673	0.19542	0.28231	12.5	83529;685620;50522;140734;117287;100912032	vdac1;tomm7;ubc;dynll2;park7;rps27a	Vdac1_32318;Tomm7_41815;Ubc_36001;Dynll2_53767;Park7_43282;Rps27a_32458	100912032(-0.1026)	717.231	712.149	577.023	134.7645698	700.470146	128.4459591	432.5261667	411.634	360.189	65.51943425	420.4116718	59.56731384	1562.177833	1163.615	935.807	733.7049128	1412.915892	642.2356835	1.5	605.2225	3.5	822.558	577.023;611.752;832.57;870.802;598.693;812.546	386.808;425.329;504.741;520.151;397.939;360.189
R-RNO-1614558	Degradation of cysteine and homocysteine	9	10	1	1	1	1	1	1	1	1	1	1	1	473	9	5312	0.80555	0.57431	0.57431	10	81718	cdo1	Cdo1_8275		467.09	467.09	467.09		467.09		289.324	289.324	289.324		289.324		973.009	973.009	973.009		973.009		0	467.09	0	467.09	467.09	289.324
R-RNO-373760	L1CAM interactions	45	50	6	6	3	5	5	5	6	6	5	2	2	472	48	5273	0.21163	0.92436	0.43354	4	81521;64159	msn;sptan1	Msn_9253;Sptan1_9932		304.7438	304.7438	46.8896	364.6609068	269.4827831	361.2352395	187.06525	187.06525	32.0355	219.245175	165.8652593	217.1855602	674.83775	674.83775	85.9655	832.7911225	594.3107143	824.9677852					562.598;46.8896	342.095;32.0355
R-RNO-174411	Polymerase switching on the C-strand of the telomere	17	17	2	2	2	2	1	1	2	2	2	1	1	473	16	5305	0.58923	0.76608	1	5.88	360664	ten1	Ten1_38604	360664(0.2355)	394.157	394.157	394.157		394.157		320.94	320.94	320.94		320.94		504.638	504.638	504.638		504.638		0	394.157			394.157	320.94
R-RNO-174417	Telomere C-strand (Lagging Strand) Synthesis	21	21	2	2	2	2	1	1	2	2	2	1	1	473	20	5301	0.47795	0.83391	1	4.76	360664	ten1	Ten1_38604	360664(0.2355)	394.157	394.157	394.157		394.157		320.94	320.94	320.94		320.94		504.638	504.638	504.638		504.638						394.157	320.94
R-RNO-174430	Telomere C-strand synthesis initiation	9	9	2	2	2	2	1	1	2	2	2	1	1	473	8	5313	0.83598	0.53632	0.53632	11.11	360664	ten1	Ten1_38604	360664(0.2355)	394.157	394.157	394.157		394.157		320.94	320.94	320.94		320.94		504.638	504.638	504.638		504.638		0	394.157	0	394.157	394.157	320.94
R-RNO-180786	Extension of Telomeres	33	33	5	5	4	5	3	3	5	5	4	2	2	472	31	5290	0.48605	0.7651	1	6.06	360664;301965	ten1;tert	Ten1_38604;Tert_9999	360664(0.2355)	567.033	567.033	394.157	244.4835838	594.4296763	241.3940078	306.4405	306.4405	291.941	20.50538955	304.142679	20.24625984	1774.239	1774.239	504.638	1795.486953	1975.440136	1772.797113	0.5	567.033			394.157;739.909	320.94;291.941
R-RNO-451927	Interleukin-2 family signaling	28	28	5	5	4	5	3	3	5	5	4	2	2	472	26	5295	0.59527	0.68032	1	7.14	85385;84477	shc1;gab2	Shc1_9825;Gab2_42171		421.58255	421.58255	81.0541	481.5799524	446.9549058	480.2413327	241.02715	241.02715	47.8233	273.231505	255.4225311	272.4720193	1226.4185	1226.4185	259.737	1367.094088	1298.444749	1363.294056	0.5	421.58255			762.111;81.0541	434.231;47.8233
R-RNO-8963896	HDL assembly	3	5	1	1	1	0	0	0	1	1	1	0	0	474	5	5316	0.65258	1	1	0
R-RNO-8963898	Plasma lipoprotein assembly	12	14	4	4	2	3	3	3	3	4	4	0	0	474	14	5307	0.30238	1	0.62197	0
R-RNO-163841	Gamma carboxylation, hypusinylation, hydroxylation, and arylsulfatase activation	36	38	5	5	3	5	4	4	5	5	5	2	2	472	36	5285	0.38841	0.82966	0.76634	5.26	362154;288617	zc3h15;tpst1	Zc3h15_41301;Tpst1_47419		44.89415	44.89415	31.2541	19.2899437	45.37133412	19.27813577	18.5067	18.5067	14.2768	5.981981947	18.35872099	5.978320203	136.91315	136.91315	48.9443	124.4067407	139.9906562	124.3305878	0.5	44.89415			31.2541;58.5342	22.7366;14.2768
R-RNO-9629569	Protein hydroxylation	12	14	1	1	1	1	1	1	1	1	1	1	1	473	13	5308	0.68041	0.69762	1	7.14	362154	zc3h15	Zc3h15_41301		31.2541	31.2541	31.2541		31.2541		22.7366	22.7366	22.7366		22.7366		48.9443	48.9443	48.9443		48.9443		0	31.2541			31.2541	22.7366
R-RNO-1482788	Acyl chain remodelling of PC	15	16	2	2	1	2	2	2	2	2	2	1	1	473	15	5306	0.61904	0.74518	1	6.25	24913	pla2g16	Pla2g16_37801		815.293	815.293	815.293		815.293		390.877	390.877	390.877		390.877		3077.59	3077.59	3077.59		3077.59		0	815.293			815.293	390.877
R-RNO-1482801	Acyl chain remodelling of PS	14	15	4	3	4	4	4	4	4	4	4	3	3	471	12	5309	0.97082	0.11855	0.11855	20	85311;314824;24913	pla1a;osbpl8;pla2g16	Pla1a_41300;Osbpl8_51940;Pla2g16_37801	314824(0.3299)	491.60151	656.094	3.41753	430.2078325	414.7136432	454.0053957	272.5680013	390.877	0.499004	236.2844638	227.737234	248.1253701	1499.3931	1405.14	15.4493	1533.244648	1284.631838	1579.863545	0	3.41753	0.5	329.755765	3.41753;656.094;815.293	0.499004;426.328;390.877
R-RNO-1482839	Acyl chain remodelling of PE	16	17	3	2	2	3	3	3	3	3	3	1	1	473	16	5305	0.58923	0.76608	1	5.88	24913	pla2g16	Pla2g16_37801		815.293	815.293	815.293		815.293		390.877	390.877	390.877		390.877		3077.59	3077.59	3077.59		3077.59		0	815.293			815.293	390.877
R-RNO-1483115	Hydrolysis of LPC	5	5	1	1	0	1	1	1	1	1	1	0	0	474	5	5316	0.65258	1	1	0
R-RNO-1483166	Synthesis of PA	27	28	5	5	3	5	5	5	5	5	5	3	3	471	25	5296	0.80814	0.40473	0.49588	10.71	305166;29653;25062	gpat3;gpam;gpd2	Gpat3_47655;Gpam_49919;Gpd2_44777		655.829	624.654	560.773	113.8898352	675.4402865	118.1637462	482.539	410.876	378.322	153.1837835	509.4490795	160.604925	1118.846667	1067.95	1004.92	146.1788071	1103.155144	144.8505764	0.5	592.7135	1.5	703.357	782.06;624.654;560.773	658.419;410.876;378.322
R-RNO-381119	Unfolded Protein Response (UPR)	7	7	2	2	1	2	2	2	2	2	2	1	1	473	6	5315	0.8935	0.4499	0.4499	14.29	314638	creb3l3	Creb3l3_41148		430.01	430.01	430.01		430.01		336.487	336.487	336.487		336.487		599.524	599.524	599.524		599.524		0	430.01	0	430.01	430.01	336.487
R-RNO-8943724	Regulation of PTEN gene transcription	18	19	2	2	1	2	2	2	2	2	2	1	1	473	18	5303	0.53186	0.80289	1	5.26	360776	lamtor4	Lamtor4_37164		108.838	108.838	108.838		108.838		46.9609	46.9609	46.9609		46.9609		533.025	533.025	533.025		533.025		0	108.838			108.838	46.9609
R-RNO-433692	Proton-coupled monocarboxylate transport	6	6	3	3	2	2	2	2	2	3	3	1	1	473	5	5316	0.9197	0.40085	0.40085	16.67	25027	slc16a1	Slc16a1_35679		537.224	537.224	537.224		537.224		365.92	365.92	365.92		365.92		997.333	997.333	997.333		997.333		0	537.224	0	537.224	537.224	365.92
R-RNO-114508	Effects of PIP2 hydrolysis	17	17	2	2	2	2	2	2	2	2	2	2	2	472	15	5306	0.84262	0.41077	0.64469	11.76	305795;29254	abhd6;mgll	Abhd6_7951;Mgll_9227		391.829	391.829	260.432	185.8234195	397.0296153	185.6778135	276.85	276.85	195.513	115.0278885	280.0692702	114.9377559	668.3785	668.3785	380.766	406.7454982	679.7620321	406.4267839	0	260.432	0.5	391.829	523.226;260.432	358.187;195.513
R-RNO-8956319	Nucleotide catabolism	20	20	2	2	1	2	2	2	2	2	2	1	1	473	19	5302	0.50445	0.81906	1	5	171047	dnph1	Dnph1_45657		367.332	367.332	367.332		367.332		266.448	266.448	266.448		266.448		579.85	579.85	579.85		579.85		0	367.332			367.332	266.448
R-RNO-71384	Ethanol oxidation	5	5	3	3	3	3	3	3	3	3	3	3	3	471	2	5319	0.99979	0.0047985	0.0047985	60	29539;24188;100145871	aldh2;aldh1a1;adh5	Aldh2_45826;Aldh1a1_8022;Adh5_50076		449.0440667	570.666	67.3682	337.7102383	271.0513553	324.2408769	290.3282333	383.535	36.1797	222.6895042	173.9171483	218.1978228	974.953	1099.36	190.039	730.6971281	587.210891	650.9070269	0	67.3682	0	67.3682	570.666;67.3682;709.098	383.535;36.1797;451.27
R-RNO-68867	Assembly of the pre-replicative complex	58	68	15	15	11	15	15	14	15	15	14	9	9	465	59	5262	0.95176	0.10056	0.12135	13.24	85492;83499;50522;29675;29673;291983;287772;25581;100912032	psmb7;psmd4;ubc;psmb2;psma6;psmb10;psmd12;psmc2;rps27a	Psmb7_43978;Psmd4_9599;Ubc_36001;Psmb2_34468;Psma6_43801;Psmb10_9588;Psmd12_51584;Psmc2_53761;Rps27a_32458	100912032(-0.1026)	489.9086333	625.629	60.9401	302.0421297	568.0770864	283.0980405	284.4029444	360.189	39.2889	186.6086459	326.7754555	178.3399064	1033.197889	935.807	134.219	716.3158126	1192.014101	679.3570555	2.5	312.542	5.5	684.49	715.652;60.9401;832.57;83.4286;318.869;306.215;625.629;653.328;812.546	454.216;39.2889;504.741;48.9597;235.108;80.5359;411.452;425.136;360.189
R-RNO-69002	DNA Replication Pre-Initiation	68	79	15	15	11	15	15	14	15	15	14	9	9	465	70	5251	0.89138	0.19464	0.29742	11.39	85492;83499;50522;29675;29673;291983;287772;25581;100912032	psmb7;psmd4;ubc;psmb2;psma6;psmb10;psmd12;psmc2;rps27a	Psmb7_43978;Psmd4_9599;Ubc_36001;Psmb2_34468;Psma6_43801;Psmb10_9588;Psmd12_51584;Psmc2_53761;Rps27a_32458	100912032(-0.1026)	489.9086333	625.629	60.9401	302.0421297	568.0770864	283.0980405	284.4029444	360.189	39.2889	186.6086459	326.7754555	178.3399064	1033.197889	935.807	134.219	716.3158126	1192.014101	679.3570555	2.5	312.542	6.5	764.099	715.652;60.9401;832.57;83.4286;318.869;306.215;625.629;653.328;812.546	454.216;39.2889;504.741;48.9597;235.108;80.5359;411.452;425.136;360.189
R-RNO-69306	DNA Replication	85	96	15	15	11	15	15	14	15	15	14	9	9	465	87	5234	0.74222	0.38558	0.57677	9.38	85492;83499;50522;29675;29673;291983;287772;25581;100912032	psmb7;psmd4;ubc;psmb2;psma6;psmb10;psmd12;psmc2;rps27a	Psmb7_43978;Psmd4_9599;Ubc_36001;Psmb2_34468;Psma6_43801;Psmb10_9588;Psmd12_51584;Psmc2_53761;Rps27a_32458	100912032(-0.1026)	489.9086333	625.629	60.9401	302.0421297	568.0770864	283.0980405	284.4029444	360.189	39.2889	186.6086459	326.7754555	178.3399064	1033.197889	935.807	134.219	716.3158126	1192.014101	679.3570555	3.5	472.249			715.652;60.9401;832.57;83.4286;318.869;306.215;625.629;653.328;812.546	454.216;39.2889;504.741;48.9597;235.108;80.5359;411.452;425.136;360.189
R-RNO-936837	Ion transport by P-type ATPases	33	33	2	2	1	2	2	2	2	2	2	1	1	473	32	5289	0.2349	0.94064	0.51735	3.03	25650	atp1b1	Atp1b1_8103		667.431	667.431	667.431		667.431		431.844	431.844	431.844		431.844		1452.14	1452.14	1452.14		1452.14						667.431	431.844
R-RNO-70268	Pyruvate metabolism	26	27	9	9	8	8	8	8	9	9	9	7	7	467	20	5301	0.99896	0.0049099	0.0049099	25.93	89813;83529;81670;681913;50522;24533;100912032	pdk4;vdac1;gpt;gstz1;ubc;ldha;rps27a	Pdk4_41021;Vdac1_32318;Gpt_47940;Gstz1_8764;Ubc_36001;Ldha_48233;Rps27a_32458	100912032(-0.1026)	527.2754286	577.023	225.809	249.1781536	532.9908715	246.3663228	327.2761429	360.189	171.145	122.1430948	327.2784157	116.6318372	989.2197143	935.807	323.466	691.2627786	973.2485904	666.2953587	0.5	227.504	1.5	324.8635	225.809;577.023;420.528;593.253;832.57;229.199;812.546	171.145;386.808;299.314;395.164;504.741;173.572;360.189
R-RNO-8964540	Alanine metabolism	1	1	1	1	1	1	1	1	1	1	1	1	1	473	0	5321	1	0.081795	0.081795	100	81670	gpt	Gpt_47940		420.528	420.528	420.528		420.528		299.314	299.314	299.314		299.314		694.741	694.741	694.741		694.741		0	420.528	0	420.528	420.528	299.314
R-RNO-1483249	Inositol phosphate metabolism	32	32	6	6	4	6	5	5	6	6	5	3	3	471	29	5292	0.73629	0.49291	0.74303	9.38	85238;252899;116699	synj1;miox;inpp4b	Synj1_40392;Miox_51615;Inpp4b_8905		518.2816667	654.413	168.063	305.79261	469.0846907	302.1229266	308.6736667	335.111	129.137	167.8864991	267.4034517	146.0070534	1310.811333	1748.07	233.954	938.0573843	1241.37112	1009.228736	0.5	411.238			654.413;168.063;732.369	335.111;129.137;461.773
R-RNO-1855204	Synthesis of IP3 and IP4 in the cytosol	19	19	4	4	2	4	3	3	4	4	3	1	1	473	18	5303	0.53186	0.80289	1	5.26	85238	synj1	Synj1_40392		654.413	654.413	654.413		654.413		335.111	335.111	335.111		335.111		1950.41	1950.41	1950.41		1950.41		0	654.413			654.413	335.111
R-RNO-1638074	Keratan sulfate/keratin metabolism	23	23	1	1	1	1	1	1	1	1	1	1	1	473	22	5299	0.42783	0.86007	1	4.35	363040	st3gal4	St3gal4_46725		97.5749	97.5749	97.5749		97.5749		31.4205	31.4205	31.4205		31.4205		223.868	223.868	223.868		223.868						97.5749	31.4205
R-RNO-2022854	Keratan sulfate biosynthesis	18	18	1	1	1	1	1	1	1	1	1	1	1	473	17	5304	0.56014	0.78527	1	5.56	363040	st3gal4	St3gal4_46725		97.5749	97.5749	97.5749		97.5749		31.4205	31.4205	31.4205		31.4205		223.868	223.868	223.868		223.868		0	97.5749			97.5749	31.4205
R-RNO-975577	N-Glycan antennae elongation	11	11	4	4	3	3	3	3	4	4	4	2	2	472	9	5312	0.94531	0.22551	0.22551	18.18	65271;363040	mgat5;st3gal4	Mgat5_39015;St3gal4_46725		487.81695	487.81695	97.5749	551.8855997	589.2194402	532.9284991	211.48525	211.48525	31.4205	254.6500116	258.2741956	245.902862	2074.824	2074.824	223.868	2617.647079	2555.785874	2527.731706	0	97.5749	0.5	487.81695	878.059;97.5749	391.55;31.4205
R-RNO-6796648	TP53 Regulates Transcription of DNA Repair Genes	21	22	4	4	4	3	3	3	4	4	4	3	3	471	19	5302	0.90022	0.26657	0.41902	13.64	288651;288588;287608	gtf2h3;polr2j;supt4h1	Gtf2h3_34422;Polr2j_42844;Supt4h1_53512		482.8381667	559.763	98.3515	352.3788502	331.8630983	317.9059224	297.6651	377.79	28.0773	239.7850829	199.2528828	229.1732799	1128.106333	1064.81	249.379	912.0243255	715.0761714	698.4744143	0.5	329.05725	1.5	675.0815	790.4;559.763;98.3515	487.128;377.79;28.0773
R-RNO-6807505	RNA polymerase II transcribes snRNA genes	38	39	8	8	7	8	8	8	8	8	8	7	7	467	32	5289	0.98792	0.036392	0.036392	17.95	81673;363227;362813;298688;298681;288588;287608	gtf2b;nabp1;nabp2;ints11;ssu72;polr2j;supt4h1	Gtf2b_39052;Nabp1_36779;Nabp2_37504;Ints11_34838;Ssu72_49960;Polr2j_42844;Supt4h1_53512		378.2822143	512.896	98.3515	222.8435522	372.8269414	225.7030853	243.4965429	352.52	28.0773	166.0518767	238.5552929	169.6379039	842.8477143	1040.3	249.379	359.1866866	775.7611725	390.4953421	0.5	112.34725	2.5	359.4865	563.738;206.077;512.896;126.343;580.807;559.763;98.3515	379.881;116.041;352.52;61.3925;388.774;377.79;28.0773
R-RNO-72086	mRNA Capping	13	14	2	2	2	2	2	2	2	2	2	2	2	472	12	5309	0.89933	0.31959	0.31959	14.29	288651;288588	gtf2h3;polr2j	Gtf2h3_34422;Polr2j_42844		675.0815	675.0815	559.763	163.0849867	604.072168	128.4992701	432.459	432.459	377.79	77.31364124	398.7956314	60.91760296	1567.47	1567.47	1064.81	710.8685893	1257.948537	560.1134519	0	559.763	0.5	675.0815	790.4;559.763	487.128;377.79
R-RNO-77075	RNA Pol II CTD phosphorylation and interaction with CE	13	13	2	2	2	2	2	2	2	2	2	2	2	472	11	5310	0.91601	0.28832	0.28832	15.38	288651;288588	gtf2h3;polr2j	Gtf2h3_34422;Polr2j_42844		675.0815	675.0815	559.763	163.0849867	604.072168	128.4992701	432.459	432.459	377.79	77.31364124	398.7956314	60.91760296	1567.47	1567.47	1064.81	710.8685893	1257.948537	560.1134519	0	559.763	0.5	675.0815	790.4;559.763	487.128;377.79
R-RNO-111931	PKA-mediated phosphorylation of CREB	10	11	3	3	2	3	3	3	3	3	3	2	2	472	9	5312	0.94531	0.22551	0.22551	18.18	25725;24679	prkar1a;prkar2b	Prkar1a_44977;Prkar2b_33052		492.727	492.727	163.955	464.9538213	615.068758	431.5634884	285.6967	285.6967	69.4574	305.8085508	366.1630904	283.8471239	1597.773	1597.773	893.676	995.7435266	1859.779694	924.2349028	0	163.955	0.5	492.727	821.499;163.955	501.936;69.4574
R-RNO-111933	Calmodulin induced events	18	19	4	4	3	4	4	4	4	4	4	3	3	471	16	5305	0.93599	0.19946	0.19946	15.79	25725;25238;24679	prkar1a;grk2;prkar2b	Prkar1a_44977;Grk2_35564;Prkar2b_33052		626.5973333	821.499	163.955	402.3118522	709.9527279	344.1931077	366.9258	501.936	69.4574	257.9804933	421.6187065	221.0444662	2014.038667	2301.87	893.676	1007.761828	2195.049633	866.3958864	0	163.955	0.5	492.727	821.499;894.338;163.955	501.936;529.384;69.4574
R-RNO-111996	Ca-dependent events	19	20	4	4	3	4	4	4	4	4	4	3	3	471	17	5304	0.92495	0.22142	0.22142	15	25725;25238;24679	prkar1a;grk2;prkar2b	Prkar1a_44977;Grk2_35564;Prkar2b_33052		626.5973333	821.499	163.955	402.3118522	709.9527279	344.1931077	366.9258	501.936	69.4574	257.9804933	421.6187065	221.0444662	2014.038667	2301.87	893.676	1007.761828	2195.049633	866.3958864	0	163.955	1	821.499	821.499;894.338;163.955	501.936;529.384;69.4574
R-RNO-111997	CaM pathway	18	19	4	4	3	4	4	4	4	4	4	3	3	471	16	5305	0.93599	0.19946	0.19946	15.79	25725;25238;24679	prkar1a;grk2;prkar2b	Prkar1a_44977;Grk2_35564;Prkar2b_33052		626.5973333	821.499	163.955	402.3118522	709.9527279	344.1931077	366.9258	501.936	69.4574	257.9804933	421.6187065	221.0444662	2014.038667	2301.87	893.676	1007.761828	2195.049633	866.3958864	0	163.955	0.5	492.727	821.499;894.338;163.955	501.936;529.384;69.4574
R-RNO-112043	PLC beta mediated events	25	26	4	4	3	4	4	4	4	4	4	3	3	471	23	5298	0.84139	0.35893	0.46713	11.54	25725;25238;24679	prkar1a;grk2;prkar2b	Prkar1a_44977;Grk2_35564;Prkar2b_33052		626.5973333	821.499	163.955	402.3118522	709.9527279	344.1931077	366.9258	501.936	69.4574	257.9804933	421.6187065	221.0444662	2014.038667	2301.87	893.676	1007.761828	2195.049633	866.3958864	0.5	492.727	1.5	857.9185	821.499;894.338;163.955	501.936;529.384;69.4574
R-RNO-1489509	DAG and IP3 signaling	19	20	4	4	3	4	4	4	4	4	4	3	3	471	17	5304	0.92495	0.22142	0.22142	15	25725;25238;24679	prkar1a;grk2;prkar2b	Prkar1a_44977;Grk2_35564;Prkar2b_33052		626.5973333	821.499	163.955	402.3118522	709.9527279	344.1931077	366.9258	501.936	69.4574	257.9804933	421.6187065	221.0444662	2014.038667	2301.87	893.676	1007.761828	2195.049633	866.3958864	0	163.955	1	821.499	821.499;894.338;163.955	501.936;529.384;69.4574
R-RNO-163615	PKA activation	10	11	3	3	2	3	3	3	3	3	3	2	2	472	9	5312	0.94531	0.22551	0.22551	18.18	25725;24679	prkar1a;prkar2b	Prkar1a_44977;Prkar2b_33052		492.727	492.727	163.955	464.9538213	615.068758	431.5634884	285.6967	285.6967	69.4574	305.8085508	366.1630904	283.8471239	1597.773	1597.773	893.676	995.7435266	1859.779694	924.2349028	0	163.955	0.5	492.727	821.499;163.955	501.936;69.4574
R-RNO-428643	Organic anion transporters	9	10	1	1	0	1	1	1	1	1	1	0	0	474	10	5311	0.42569	1	1	0
R-RNO-450385	Butyrate Response Factor 1 (BRF1) binds and destabilizes mRNA	9	9	2	2	1	2	2	2	2	2	2	1	1	473	8	5313	0.83598	0.53632	0.53632	11.11	300045	exosc4	Exosc4_45374		61.7357	61.7357	61.7357		61.7357		39.6459	39.6459	39.6459		39.6459		135.338	135.338	135.338		135.338		0	61.7357	0	61.7357	61.7357	39.6459
R-RNO-450531	Regulation of mRNA stability by proteins that bind AU-rich elements	45	52	19	19	14	19	19	18	19	19	18	12	12	462	40	5281	0.9998	7.78E-04	7.78E-04	23.08	85492;83499;50522;300045;29675;29673;291983;287772;25581;25379;171350;100912032	psmb7;psmd4;ubc;exosc4;psmb2;psma6;psmb10;psmd12;psmc2;anp32a;pabpc1;rps27a	Psmb7_43978;Psmd4_9599;Ubc_36001;Exosc4_45374;Psmb2_34468;Psma6_43801;Psmb10_9588;Psmd12_51584;Psmc2_53761;Anp32a_42783;Pabpc1_52255;Rps27a_32458	100912032(-0.1026)	503.5602833	623.8665	60.9401	321.9006719	579.0245468	287.9391299	269.0937833	297.6485	39.2889	179.7626803	317.2966999	171.3105923	973.5885833	955.2905	134.219	669.4543779	1144.654976	634.0478217	1.5	72.58215	4.5	470.4865	715.652;60.9401;832.57;61.7357;83.4286;318.869;306.215;625.629;653.328;622.104;949.706;812.546	454.216;39.2889;504.741;39.6459;48.9597;235.108;80.5359;411.452;425.136;409.588;220.265;360.189
R-RNO-450604	KSRP (KHSRP) binds and destabilizes mRNA	5	5	1	1	1	1	1	1	1	1	1	1	1	473	4	5317	0.94346	0.34742	0.34742	20	300045	exosc4	Exosc4_45374		61.7357	61.7357	61.7357		61.7357		39.6459	39.6459	39.6459		39.6459		135.338	135.338	135.338		135.338		0	61.7357	0	61.7357	61.7357	39.6459
R-RNO-8849469	PTK6 Regulates RTKs and Their Effectors AKT1 and DOK1	6	6	2	2	2	2	2	2	2	2	2	2	2	472	4	5317	0.99098	0.080305	0.080305	33.33	50522;100912032	ubc;rps27a	Ubc_36001;Rps27a_32458	100912032(-0.1026)	822.558	822.558	812.546	14.15910619	821.3756213	14.06002309	432.465	432.465	360.189	102.2136994	423.9294823	101.4984248	1642.1035	1642.1035	935.807	998.8540894	1558.692599	991.8642725	0	812.546	0	812.546	832.57;812.546	504.741;360.189
R-RNO-5213460	RIPK1-mediated regulated necrosis	24	25	3	3	2	3	3	3	3	3	3	2	2	472	23	5298	0.66419	0.61837	1	8	50522;100912032	ubc;rps27a	Ubc_36001;Rps27a_32458	100912032(-0.1026)	822.558	822.558	812.546	14.15910619	821.3756213	14.06002309	432.465	432.465	360.189	102.2136994	423.9294823	101.4984248	1642.1035	1642.1035	935.807	998.8540894	1558.692599	991.8642725	0.5	822.558			832.57;812.546	504.741;360.189
R-RNO-5218859	Regulated Necrosis	31	35	5	5	3	5	5	5	5	5	5	3	3	471	32	5289	0.67957	0.5546	0.76146	8.57	50522;25402;100912032	ubc;casp3;rps27a	Ubc_36001;Casp3_8201;Rps27a_32458	100912032(-0.1026)	836.4093333	832.57	812.546	25.99650841	830.531272	24.03497595	460.8073333	504.741	360.189	87.37095486	443.9738978	91.00334689	1957.189	2348.4	935.807	892.5756903	1779.069704	920.3076796	0.5	822.558			832.57;864.112;812.546	504.741;517.492;360.189
R-RNO-5675482	Regulation of necroptotic cell death	24	25	3	3	2	3	3	3	3	3	3	2	2	472	23	5298	0.66419	0.61837	1	8	50522;100912032	ubc;rps27a	Ubc_36001;Rps27a_32458	100912032(-0.1026)	822.558	822.558	812.546	14.15910619	821.3756213	14.06002309	432.465	432.465	360.189	102.2136994	423.9294823	101.4984248	1642.1035	1642.1035	935.807	998.8540894	1558.692599	991.8642725	0.5	822.558			832.57;812.546	504.741;360.189
R-RNO-2046105	Linoleic acid (LA) metabolism	5	5	2	2	2	2	1	1	2	2	2	1	1	473	4	5317	0.94346	0.34742	0.34742	20	25288	acsl1	Acsl1_51788		67.542	67.542	67.542		67.542		42.4835	42.4835	42.4835		42.4835		165.805	165.805	165.805		165.805		0	67.542	0	67.542	67.542	42.4835
R-RNO-75876	Synthesis of very long-chain fatty acyl-CoAs	16	17	3	3	3	2	2	2	3	3	3	2	2	472	15	5306	0.84262	0.41077	0.64469	11.76	498962;25288	acsf3;acsl1	Acsf3_49805;Acsl1_51788		358.7405	358.7405	67.542	411.816868	417.2373289	403.4220802	232.91975	232.91975	42.4835	269.3175275	271.1751556	263.8275545	773.2325	773.2325	165.805	859.0322087	895.2543598	841.5210437	0	67.542	0.5	358.7405	649.939;67.542	423.356;42.4835
R-RNO-445355	Smooth Muscle Contraction	23	24	8	8	5	6	6	6	8	8	7	3	3	471	21	5300	0.87224	0.31266	0.4411	12.5	305679;29539;288057	vcl;aldh2;mylk	Vcl_35619;Aldh2_45826;Mylk_9277		533.8763333	570.666	74.864	441.7679153	596.05169	431.0224624	219.6894333	230.201	45.3323	169.3462026	232.8543355	158.8175492	764.925	983.677	211.738	482.5531389	819.6242359	448.3407646	0.5	322.765	1.5	763.3825	956.099;570.666;74.864	230.201;383.535;45.3323
R-RNO-6806834	Signaling by MET	45	48	6	6	3	6	6	6	6	6	6	3	3	471	45	5276	0.43941	0.76448	0.79527	6.25	85385;50522;100912032	shc1;ubc;rps27a	Shc1_9825;Ubc_36001;Rps27a_32458	100912032(-0.1026)	802.409	812.546	762.111	36.3068416	808.4038238	31.88358751	433.0536667	434.231	360.189	72.28319142	426.184271	77.86208252	1825.769	2193.1	935.807	774.6313921	1697.551233	824.3565233	1.5	822.558			762.111;832.57;812.546	434.231;504.741;360.189
R-RNO-6807004	Negative regulation of MET activity	15	15	3	3	2	3	3	3	3	3	3	2	2	472	13	5308	0.88145	0.35052	0.35052	13.33	50522;100912032	ubc;rps27a	Ubc_36001;Rps27a_32458	100912032(-0.1026)	822.558	822.558	812.546	14.15910619	821.3756213	14.06002309	432.465	432.465	360.189	102.2136994	423.9294823	101.4984248	1642.1035	1642.1035	935.807	998.8540894	1558.692599	991.8642725	0	812.546	0.5	822.558	832.57;812.546	504.741;360.189
R-RNO-8851805	MET activates RAS signaling	7	7	1	1	1	1	1	1	1	1	1	1	1	473	6	5315	0.8935	0.4499	0.4499	14.29	85385	shc1	Shc1_9825		762.111	762.111	762.111		762.111		434.231	434.231	434.231		434.231		2193.1	2193.1	2193.1		2193.1		0	762.111	0	762.111	762.111	434.231
R-RNO-382556	ABC-family proteins mediated transport	65	71	21	21	14	19	19	18	21	21	20	10	10	464	61	5260	0.97191	0.061708	0.078371	14.08	85492;83499;50522;29675;29673;291983;287772;25581;25270;100912032	psmb7;psmd4;ubc;psmb2;psma6;psmb10;psmd12;psmc2;abcd3;rps27a	Psmb7_43978;Psmd4_9599;Ubc_36001;Psmb2_34468;Psma6_43801;Psmb10_9588;Psmd12_51584;Psmc2_53761;Abcd3_41926;Rps27a_32458	100912032(-0.1026)	487.46667	545.559	60.9401	284.872734	553.3177079	263.0728607	288.54175	342.99	39.2889	176.4224626	326.6338216	163.9917014	1010.0672	868.849	134.219	679.2986037	1135.886974	641.1530031	2.5	312.542	6.5	684.49	715.652;60.9401;832.57;83.4286;318.869;306.215;625.629;653.328;465.489;812.546	454.216;39.2889;504.741;48.9597;235.108;80.5359;411.452;425.136;325.791;360.189
R-RNO-111465	Apoptotic cleavage of cellular proteins	22	22	3	3	3	3	3	3	3	3	3	3	3	471	19	5302	0.90022	0.26657	0.41902	13.64	83502;64159;25402	cdh1;sptan1;casp3	Cdh1_8262;Sptan1_9932;Casp3_8201		318.5304667	46.8896	44.5898	472.488867	226.1245586	415.5119306	193.4393667	32.0355	30.7906	280.6385029	138.5551353	246.795875	917.5783667	85.9655	79.4096	1446.077028	634.7691678	1271.693223	0.5	45.7397	1.5	455.5008	44.5898;46.8896;864.112	30.7906;32.0355;517.492
R-RNO-75153	Apoptotic execution phase	29	31	3	3	3	3	3	3	3	3	3	3	3	471	28	5293	0.75477	0.47142	0.73761	9.68	83502;64159;25402	cdh1;sptan1;casp3	Cdh1_8262;Sptan1_9932;Casp3_8201		318.5304667	46.8896	44.5898	472.488867	226.1245586	415.5119306	193.4393667	32.0355	30.7906	280.6385029	138.5551353	246.795875	917.5783667	85.9655	79.4096	1446.077028	634.7691678	1271.693223	0.5	45.7397			44.5898;46.8896;864.112	30.7906;32.0355;517.492
R-RNO-418346	Platelet homeostasis	42	45	4	4	3	3	3	3	3	4	4	1	1	473	44	5277	0.10672	0.97883	0.17743	2.22	191569	pde9a	Pde9a_34668		901.845	901.845	901.845		901.845		761.699	761.699	761.699		761.699		1305.02	1305.02	1305.02		1305.02						901.845	761.699
R-RNO-210500	Glutamate Neurotransmitter Release Cycle	17	17	2	2	2	2	2	2	2	2	1	1	1	473	16	5305	0.58923	0.76608	1	5.88	293645	ppfia1	Ppfia1_41244	293645(0.1218)	752.133	752.133	752.133		752.133		426.291	426.291	426.291		426.291		2155.64	2155.64	2155.64		2155.64		0	752.133			752.133	426.291
R-RNO-2173793	Transcriptional activity of SMAD2/SMAD3:SMAD4 heterotrimer	26	26	4	4	4	3	3	3	4	4	4	3	3	471	23	5298	0.84139	0.35893	0.46713	11.54	50522;25591;100912032	ubc;parp1;rps27a	Ubc_36001;Parp1_9425;Rps27a_32458	100912032(-0.1026)	572.1809333	812.546	71.4268	433.7813582	640.1471168	393.3381922	302.9314	360.189	43.8642	235.7131324	332.084998	213.463235	1158.354333	935.807	190.856	1095.853327	1228.148735	1036.266548	0.5	441.9864	1.5	822.558	832.57;71.4268;812.546	504.741;43.8642;360.189
R-RNO-2173795	Downregulation of SMAD2/3:SMAD4 transcriptional activity	16	16	4	4	4	3	3	3	4	4	4	3	3	471	13	5308	0.96354	0.13749	0.13749	18.75	50522;25591;100912032	ubc;parp1;rps27a	Ubc_36001;Parp1_9425;Rps27a_32458	100912032(-0.1026)	572.1809333	812.546	71.4268	433.7813582	640.1471168	393.3381922	302.9314	360.189	43.8642	235.7131324	332.084998	213.463235	1158.354333	935.807	190.856	1095.853327	1228.148735	1036.266548	0	71.4268	0.5	441.9864	832.57;71.4268;812.546	504.741;43.8642;360.189
R-RNO-264642	Acetylcholine Neurotransmitter Release Cycle	12	12	1	1	1	1	1	1	1	1	1	1	1	473	11	5310	0.74311	0.64121	1	8.33	293645	ppfia1	Ppfia1_41244	293645(0.1218)	752.133	752.133	752.133		752.133		426.291	426.291	426.291		426.291		2155.64	2155.64	2155.64		2155.64		0	752.133			752.133	426.291
R-RNO-193648	NRAGE signals death through JNK	31	32	1	1	1	1	1	1	1	1	1	1	1	473	31	5290	0.25013	0.93532	0.51384	3.12	287537	abr	Abr_53368		747.673	747.673	747.673		747.673		468.59	468.59	468.59		468.59		1827.11	1827.11	1827.11		1827.11						747.673	468.59
R-RNO-193704	p75 NTR receptor-mediated signalling	58	59	9	9	7	9	8	8	9	9	7	5	5	469	54	5267	0.64816	0.53557	0.81282	8.47	83765;50522;287537;25402;100912032	rtn4;ubc;abr;casp3;rps27a	Rtn4_35209;Ubc_36001;Abr_53368;Casp3_8201;Rps27a_32458	100912032(-0.1026)	665.67626	812.546	71.4803	334.8855357	715.6885495	277.8470867	378.9956	468.59	43.966	197.2427667	398.6554393	165.8004751	1576.938	1827.11	186.013	1003.047055	1587.455411	903.6840258	1.5	780.1095			71.4803;832.57;747.673;864.112;812.546	43.966;504.741;468.59;517.492;360.189
R-RNO-204998	Cell death signalling via NRAGE, NRIF and NADE	46	47	6	6	5	6	5	5	6	6	6	4	4	470	43	5278	0.66086	0.54352	0.79179	8.51	50522;287537;25402;100912032	ubc;abr;casp3;rps27a	Ubc_36001;Abr_53368;Casp3_8201;Rps27a_32458	100912032(-0.1026)	814.22525	822.558	747.673	49.18414222	809.4005278	46.0616149	462.753	486.6655	360.189	71.44413885	450.2515638	75.0839192	1924.66925	2087.755	935.807	731.6814278	1791.321072	749.2979029	1.5	822.558			832.57;747.673;864.112;812.546	504.741;468.59;517.492;360.189
R-RNO-73887	Death Receptor Signaling	95	97	12	12	8	12	11	11	12	12	10	6	6	468	91	5230	0.3092	0.81659	0.57741	6.19	83765;50522;287537;25402;246294;100912032	rtn4;ubc;abr;casp3;optn;rps27a	Rtn4_35209;Ubc_36001;Abr_53368;Casp3_8201;Optn_49443;Rps27a_32458	246294(0.2707);100912032(-0.1026)	574.45105	780.1095	71.4803	373.6989313	634.1532387	338.3272707	325.8580167	414.3895	43.966	219.2381896	352.4549182	197.4654612	1445.326333	1381.4585	186.013	953.3165795	1478.236278	876.0893528	3.5	822.558			71.4803;832.57;747.673;864.112;118.325;812.546	43.966;504.741;468.59;517.492;60.1701;360.189
R-RNO-8878159	Transcriptional regulation by RUNX3	41	46	15	15	11	15	15	14	15	15	14	9	9	465	37	5284	0.99662	0.010884	0.010884	19.57	85492;83499;50522;29675;29673;291983;287772;25581;100912032	psmb7;psmd4;ubc;psmb2;psma6;psmb10;psmd12;psmc2;rps27a	Psmb7_43978;Psmd4_9599;Ubc_36001;Psmb2_34468;Psma6_43801;Psmb10_9588;Psmd12_51584;Psmc2_53761;Rps27a_32458	100912032(-0.1026)	489.9086333	625.629	60.9401	302.0421297	568.0770864	283.0980405	284.4029444	360.189	39.2889	186.6086459	326.7754555	178.3399064	1033.197889	935.807	134.219	716.3158126	1192.014101	679.3570555	1.5	194.8218	3.5	472.249	715.652;60.9401;832.57;83.4286;318.869;306.215;625.629;653.328;812.546	454.216;39.2889;504.741;48.9597;235.108;80.5359;411.452;425.136;360.189
R-RNO-5205647	Mitophagy	19	19	4	4	4	4	4	4	4	4	4	4	4	470	15	5306	0.98409	0.064006	0.064006	21.05	83529;685620;50522;100912032	vdac1;tomm7;ubc;rps27a	Vdac1_32318;Tomm7_41815;Ubc_36001;Rps27a_32458	100912032(-0.1026)	708.47275	712.149	577.023	132.7470139	706.4757298	131.3937885	419.26675	406.0685	360.189	62.94534477	415.4905455	60.95890817	1384.75175	1127.4	935.807	648.7807307	1339.525624	619.725576	0	577.023	0.5	594.3875	577.023;611.752;832.57;812.546	386.808;425.329;504.741;360.189
R-RNO-5205685	PINK1-PRKN Mediated Mitophagy	13	13	4	4	4	4	4	4	4	4	4	4	4	470	9	5312	0.99735	0.017412	0.017412	30.77	83529;685620;50522;100912032	vdac1;tomm7;ubc;rps27a	Vdac1_32318;Tomm7_41815;Ubc_36001;Rps27a_32458	100912032(-0.1026)	708.47275	712.149	577.023	132.7470139	706.4757298	131.3937885	419.26675	406.0685	360.189	62.94534477	415.4905455	60.95890817	1384.75175	1127.4	935.807	648.7807307	1339.525624	619.725576	0	577.023	0.5	594.3875	577.023;611.752;832.57;812.546	386.808;425.329;504.741;360.189
R-RNO-1433557	Signaling by SCF-KIT	30	30	3	3	2	3	3	3	3	3	3	2	2	472	28	5293	0.55047	0.71689	1	6.67	84477;81515	gab2;lyn	Gab2_42171;Lyn_9167		382.28705	382.28705	81.0541	426.0077233	283.5856748	402.4905681	221.56215	221.56215	47.8233	245.703838	164.6352321	232.1401043	1026.3385	1026.3385	259.737	1084.138238	775.155413	1024.289917	0.5	382.28705			81.0541;683.52	47.8233;395.301
R-RNO-1433559	Regulation of KIT signaling	9	9	1	1	1	1	1	1	1	1	1	1	1	473	8	5313	0.83598	0.53632	0.53632	11.11	81515	lyn	Lyn_9167		683.52	683.52	683.52		683.52		395.301	395.301	395.301		395.301		1792.94	1792.94	1792.94		1792.94		0	683.52	0	683.52	683.52	395.301
R-RNO-111458	Formation of apoptosome	7	8	1	1	0	1	1	1	1	1	1	0	0	474	8	5313	0.50505	1	1	0
R-RNO-111459	Activation of caspases through apoptosome-mediated cleavage	5	6	2	2	1	2	2	2	2	2	2	1	1	473	5	5316	0.9197	0.40085	0.40085	16.67	25402	casp3	Casp3_8201		864.112	864.112	864.112		864.112		517.492	517.492	517.492		517.492		2587.36	2587.36	2587.36		2587.36		0	864.112	0	864.112	864.112	517.492
R-RNO-111461	Cytochrome c-mediated apoptotic response	9	10	2	2	1	2	2	2	2	2	2	1	1	473	9	5312	0.80555	0.57431	0.57431	10	25402	casp3	Casp3_8201		864.112	864.112	864.112		864.112		517.492	517.492	517.492		517.492		2587.36	2587.36	2587.36		2587.36		0	864.112	0	864.112	864.112	517.492
R-RNO-111471	Apoptotic factor-mediated response	9	10	2	2	1	2	2	2	2	2	2	1	1	473	9	5312	0.80555	0.57431	0.57431	10	25402	casp3	Casp3_8201		864.112	864.112	864.112		864.112		517.492	517.492	517.492		517.492		2587.36	2587.36	2587.36		2587.36		0	864.112	0	864.112	864.112	517.492
R-RNO-5357905	Regulation of TNFR1 signaling	35	36	5	5	3	5	5	5	5	5	5	3	3	471	33	5288	0.66042	0.57414	1	8.33	50522;246294;100912032	ubc;optn;rps27a	Ubc_36001;Optn_49443;Rps27a_32458	246294(0.2707);100912032(-0.1026)	587.8136667	812.546	118.325	406.712363	655.2893298	365.9055333	308.3667	360.189	60.1701	226.7707749	337.996201	204.2374614	1357.158333	935.807	787.268	861.6472538	1376.453871	851.2335349	0.5	465.4355			832.57;118.325;812.546	504.741;60.1701;360.189
R-RNO-75893	TNF signaling	39	40	5	5	3	5	5	5	5	5	5	3	3	471	37	5284	0.58393	0.64678	1	7.5	50522;246294;100912032	ubc;optn;rps27a	Ubc_36001;Optn_49443;Rps27a_32458	246294(0.2707);100912032(-0.1026)	587.8136667	812.546	118.325	406.712363	655.2893298	365.9055333	308.3667	360.189	60.1701	226.7707749	337.996201	204.2374614	1357.158333	935.807	787.268	861.6472538	1376.453871	851.2335349	1	812.546			832.57;118.325;812.546	504.741;60.1701;360.189
R-RNO-9627069	Regulation of the apoptosome activity	7	8	1	1	0	1	1	1	1	1	1	0	0	474	8	5313	0.50505	1	1	0
R-RNO-8983432	Interleukin-15 signaling	10	10	2	2	2	2	1	1	2	2	2	1	1	473	9	5312	0.80555	0.57431	0.57431	10	85385	shc1	Shc1_9825		762.111	762.111	762.111		762.111		434.231	434.231	434.231		434.231		2193.1	2193.1	2193.1		2193.1		0	762.111	0	762.111	762.111	434.231
R-RNO-110362	POLB-Dependent Long Patch Base Excision Repair	7	7	2	2	1	2	2	2	2	2	2	1	1	473	6	5315	0.8935	0.4499	0.4499	14.29	25591	parp1	Parp1_9425		71.4268	71.4268	71.4268		71.4268		43.8642	43.8642	43.8642		43.8642		190.856	190.856	190.856		190.856		0	71.4268	0	71.4268	71.4268	43.8642
R-RNO-110373	Resolution of AP sites via the multiple-nucleotide patch replacement pathway	19	20	2	2	1	2	2	2	2	2	2	1	1	473	19	5302	0.50445	0.81906	1	5	25591	parp1	Parp1_9425		71.4268	71.4268	71.4268		71.4268		43.8642	43.8642	43.8642		43.8642		190.856	190.856	190.856		190.856		0	71.4268			71.4268	43.8642
R-RNO-73933	Resolution of Abasic Sites (AP sites)	25	26	2	2	1	2	2	2	2	2	2	1	1	473	25	5296	0.36001	0.89179	0.71894	3.85	25591	parp1	Parp1_9425		71.4268	71.4268	71.4268		71.4268		43.8642	43.8642	43.8642		43.8642		190.856	190.856	190.856		190.856						71.4268	43.8642
R-RNO-1296071	Potassium Channels	78	82	3	3	3	0	1	0	3	3	3	0	0	474	82	5239	8.68E-04	1	0.0016877	0
R-RNO-8955332	Carboxyterminal post-translational modifications of tubulin	15	17	2	2	0	2	2	2	2	2	2	0	0	474	17	5304	0.23392	1	0.3913	0
R-RNO-196299	Beta-catenin phosphorylation cascade	12	14	1	1	1	1	1	1	0	1	1	0	0	474	14	5307	0.30238	1	0.62197	0
R-RNO-163125	Post-translational modification: synthesis of GPI-anchored proteins	52	55	6	6	5	5	5	5	6	6	6	4	4	470	51	5270	0.52794	0.66948	1	7.27	81613;415062;29142;192263	ceacam1;ly6g6d;vnn1;pigl	Ceacam1_8277;Ly6g6d_51554;Vnn1_10157;Pigl_46347		339.46615	276.90785	13.9409	371.5525705	288.7309228	363.1594676	239.3282525	163.6768	4.87541	287.3201309	202.6770617	278.1777919	658.892325	623.421	98.6673	641.8564691	567.134028	632.2186716	1.5	276.90785			497.455;13.9409;56.3607;790.108	291.028;4.87541;36.3256;625.084
R-RNO-416482	G alpha (12/13) signalling events	35	36	3	3	2	3	2	2	3	3	2	1	1	473	35	5286	0.19398	0.95412	0.36123	2.78	287537	abr	Abr_53368		747.673	747.673	747.673		747.673		468.59	468.59	468.59		468.59		1827.11	1827.11	1827.11		1827.11						747.673	468.59
R-RNO-166658	Complement cascade	28	30	11	11	8	11	11	9	11	11	11	6	6	468	24	5297	0.99091	0.031832	0.031832	20	64023;365466;298566;29687;24237;192262	masp1;cpn1;c1qa;c1qb;c6;c1s	Masp1_53802,Masp1_9055;Cpn1_51137;C1qa_38543;C1qb_8168;C6_40727;C1s_8172	64023(0.4156)	432.2270167	456.583	58.6764	343.8188704	347.2134372	307.3528363	201.7380167	178.98	17.0649	169.8439307	163.2665923	155.5916702	1535.092167	953.8145	128.384	1608.500172	1138.248669	1323.451082	0.5	59.18805	2	338.9	574.2660000000001;923.556;338.9;59.6997;638.264;58.6764	359.71000000000004;437.052;211.892;38.6412;146.068;17.0649
R-RNO-166663	Initial triggering of complement	12	14	6	6	5	6	6	5	6	6	6	4	4	470	10	5311	0.99615	0.022836	0.022836	28.57	64023;298566;29687;192262	masp1;c1qa;c1qb;c1s	Masp1_53802,Masp1_9055;C1qa_38543;C1qb_8168;C1s_8172	64023(0.4156)	257.885525	199.29985	58.6764	248.7447466	237.5071737	234.9808228	156.827025	125.2666	17.0649	160.9295848	140.4207448	155.6714537	571.03075	453.5295	128.384	505.6850406	545.3094678	452.2297293	0	58.6764	0.5	59.18805	574.2660000000001;338.9;59.6997;58.6764	359.71000000000004;211.892;38.6412;17.0649
R-RNO-174577	Activation of C3 and C5	2	3	1	1	0	1	1	1	1	1	1	0	0	474	3	5318	0.7741	1	1	0
R-RNO-977606	Regulation of Complement cascade	22	23	9	9	6	9	9	7	9	9	9	4	4	470	19	5302	0.96485	0.11339	0.11339	17.39	365466;298566;29687;192262	cpn1;c1qa;c1qb;c1s	Cpn1_51137;C1qa_38543;C1qb_8168;C1s_8172		345.208025	199.29985	58.6764	407.4888739	238.2597225	308.5010214	176.162525	125.2666	17.0649	194.5628285	125.077208	158.9253437	1302.87075	453.5295	128.384	1928.874985	778.7108215	1366.563559	0.5	59.18805	1.5	199.29985	923.556;338.9;59.6997;58.6764	437.052;211.892;38.6412;17.0649
R-RNO-9033658	Blood group systems biosynthesis	11	11	2	2	2	1	1	1	2	2	2	1	1	473	10	5311	0.77449	0.60919	0.60919	9.09	363040	st3gal4	St3gal4_46725		97.5749	97.5749	97.5749		97.5749		31.4205	31.4205	31.4205		31.4205		223.868	223.868	223.868		223.868		0	97.5749			97.5749	31.4205
R-RNO-9840373	Cellular response to mitochondrial stress	7	7	3	3	0	3	3	3	3	3	3	0	0	474	7	5314	0.5501	1	1	0
R-RNO-140534	Caspase activation via Death Receptors in the presence of ligand	12	12	1	1	1	0	0	0	1	1	1	0	0	474	12	5309	0.35879	1	0.61567	0
R-RNO-2562578	TRIF-mediated programmed cell death	8	8	1	1	1	0	0	0	1	1	1	0	0	474	8	5313	0.50505	1	1	0
R-RNO-5357769	Caspase activation via extrinsic apoptotic signalling pathway	15	15	2	2	2	1	1	1	2	2	2	1	1	473	14	5307	0.64948	0.72242	1	6.67	25402	casp3	Casp3_8201		864.112	864.112	864.112		864.112		517.492	517.492	517.492		517.492		2587.36	2587.36	2587.36		2587.36		0	864.112			864.112	517.492
R-RNO-937041	IKK complex recruitment mediated by RIP1	16	16	3	3	3	2	2	2	3	3	3	2	2	472	14	5307	0.86251	0.38096	0.38096	12.5	50522;100912032	ubc;rps27a	Ubc_36001;Rps27a_32458	100912032(-0.1026)	822.558	822.558	812.546	14.15910619	821.3756213	14.06002309	432.465	432.465	360.189	102.2136994	423.9294823	101.4984248	1642.1035	1642.1035	935.807	998.8540894	1558.692599	991.8642725	0	812.546	0.5	822.558	832.57;812.546	504.741;360.189
R-RNO-937072	TRAF6-mediated induction of TAK1 complex within TLR4 complex	10	10	3	3	3	2	2	2	3	3	3	2	2	472	8	5313	0.95773	0.19445	0.19445	20	50522;100912032	ubc;rps27a	Ubc_36001;Rps27a_32458	100912032(-0.1026)	822.558	822.558	812.546	14.15910619	821.3756213	14.06002309	432.465	432.465	360.189	102.2136994	423.9294823	101.4984248	1642.1035	1642.1035	935.807	998.8540894	1558.692599	991.8642725	0	812.546	0	812.546	832.57;812.546	504.741;360.189
R-RNO-975163	IRAK2 mediated activation of TAK1 complex upon TLR7/8 or 9 stimulation	9	9	3	3	3	2	2	2	3	3	3	2	2	472	7	5314	0.96854	0.16402	0.16402	22.22	50522;100912032	ubc;rps27a	Ubc_36001;Rps27a_32458	100912032(-0.1026)	822.558	822.558	812.546	14.15910619	821.3756213	14.06002309	432.465	432.465	360.189	102.2136994	423.9294823	101.4984248	1642.1035	1642.1035	935.807	998.8540894	1558.692599	991.8642725	0	812.546	0	812.546	832.57;812.546	504.741;360.189
R-RNO-8963691	Phenylalanine and tyrosine metabolism	9	9	2	2	1	2	2	2	2	2	2	1	1	473	8	5313	0.83598	0.53632	0.53632	11.11	681913	gstz1	Gstz1_8764		593.253	593.253	593.253		593.253		395.164	395.164	395.164		395.164		1173.5	1173.5	1173.5		1173.5		0	593.253	0	593.253	593.253	395.164
R-RNO-8964208	Phenylalanine metabolism	5	5	1	1	0	1	1	1	1	1	1	0	0	474	5	5316	0.65258	1	1	0
R-RNO-168638	NOD1/2 Signaling Pathway	14	14	3	3	3	3	2	2	3	3	3	2	2	472	12	5309	0.89933	0.31959	0.31959	14.29	50522;100912032	ubc;rps27a	Ubc_36001;Rps27a_32458	100912032(-0.1026)	822.558	822.558	812.546	14.15910619	821.3756213	14.06002309	432.465	432.465	360.189	102.2136994	423.9294823	101.4984248	1642.1035	1642.1035	935.807	998.8540894	1558.692599	991.8642725	0	812.546	0.5	822.558	832.57;812.546	504.741;360.189
R-RNO-168643	Nucleotide-binding domain, leucine rich repeat containing receptor (NLR) signaling pathways	24	24	5	5	5	5	4	4	5	5	5	4	4	470	20	5301	0.95848	0.12776	0.12776	16.67	50522;290408;287362;100912032	ubc;sugt1;nlrp3;rps27a	Ubc_36001;Sugt1_43129;Nlrp3_44672;Rps27a_32458	290408(0.2198);100912032(-0.1026)	597.972275	733.797	91.7251	346.7092041	548.2285467	381.9859774	270.5124	262.7655	51.7776	201.5032303	256.2273677	206.7595487	1633.5395	1642.1035	383.871	1166.002233	1376.231167	1129.568667	0.5	373.38655	1.5	733.797	832.57;91.7251;655.048;812.546	504.741;51.7776;165.342;360.189
R-RNO-2122948	Activated NOTCH1 Transmits Signal to the Nucleus	4	4	2	2	2	2	2	2	2	2	2	2	2	472	2	5319	0.99796	0.035845	0.035845	50	50522;100912032	ubc;rps27a	Ubc_36001;Rps27a_32458	100912032(-0.1026)	822.558	822.558	812.546	14.15910619	821.3756213	14.06002309	432.465	432.465	360.189	102.2136994	423.9294823	101.4984248	1642.1035	1642.1035	935.807	998.8540894	1558.692599	991.8642725	0	812.546	0	812.546	832.57;812.546	504.741;360.189
R-RNO-8939236	RUNX1 regulates transcription of genes involved in differentiation of HSCs	35	42	15	15	11	15	15	14	15	15	14	9	9	465	33	5288	0.99836	0.0058956	0.0058956	21.43	85492;83499;50522;29675;29673;291983;287772;25581;100912032	psmb7;psmd4;ubc;psmb2;psma6;psmb10;psmd12;psmc2;rps27a	Psmb7_43978;Psmd4_9599;Ubc_36001;Psmb2_34468;Psma6_43801;Psmb10_9588;Psmd12_51584;Psmc2_53761;Rps27a_32458	100912032(-0.1026)	489.9086333	625.629	60.9401	302.0421297	568.0770864	283.0980405	284.4029444	360.189	39.2889	186.6086459	326.7754555	178.3399064	1033.197889	935.807	134.219	716.3158126	1192.014101	679.3570555	1.5	194.8218	3.5	472.249	715.652;60.9401;832.57;83.4286;318.869;306.215;625.629;653.328;812.546	454.216;39.2889;504.741;48.9597;235.108;80.5359;411.452;425.136;360.189
R-RNO-5654708	Downstream signaling of activated FGFR3	21	21	1	1	1	1	1	1	1	1	1	1	1	473	20	5301	0.47795	0.83391	1	4.76	85385	shc1	Shc1_9825		762.111	762.111	762.111		762.111		434.231	434.231	434.231		434.231		2193.1	2193.1	2193.1		2193.1						762.111	434.231
R-RNO-5654741	Signaling by FGFR3	31	33	3	3	3	3	3	3	3	3	3	3	3	471	30	5291	0.71755	0.51395	0.74886	9.09	85385;50522;100912032	shc1;ubc;rps27a	Shc1_9825;Ubc_36001;Rps27a_32458	100912032(-0.1026)	802.409	812.546	762.111	36.3068416	808.4038238	31.88358751	433.0536667	434.231	360.189	72.28319142	426.184271	77.86208252	1825.769	2193.1	935.807	774.6313921	1697.551233	824.3565233	0.5	787.3285			762.111;832.57;812.546	434.231;504.741;360.189
R-RNO-2022090	Assembly of collagen fibrils and other multimeric structures	26	27	2	2	1	1	2	1	2	2	2	0	0	474	27	5294	0.099317	1	0.16388	0
R-RNO-209776	Metabolism of amine-derived hormones	15	15	1	1	1	0	1	0	1	1	1	0	0	474	15	5306	0.27758	1	0.62811	0
R-RNO-209968	Thyroxine biosynthesis	8	8	1	1	1	0	1	0	1	1	1	0	0	474	8	5313	0.50505	1	1	0
R-RNO-1168372	Downstream signaling events of B Cell Receptor (BCR)	48	53	17	17	12	17	17	16	17	17	16	10	10	464	43	5278	0.99684	0.0096449	0.0096449	18.87	85492;83499;50522;29675;29673;291983;287772;25581;25023;100912032	psmb7;psmd4;ubc;psmb2;psma6;psmb10;psmd12;psmc2;prkcb;rps27a	Psmb7_43978;Psmd4_9599;Ubc_36001;Psmb2_34468;Psma6_43801;Psmb10_9588;Psmd12_51584;Psmc2_53761;Prkcb_9566;Rps27a_32458	100912032(-0.1026)	490.10097	558.7305	60.9401	284.7687003	559.9860358	267.147743	282.04455	310.504	39.2889	176.0943169	319.7762239	168.9304988	1054.2561	1089.7935	134.219	678.6241875	1197.507445	638.5441046	1.5	194.8218	4.5	558.7305	715.652;60.9401;832.57;83.4286;318.869;306.215;625.629;653.328;491.832;812.546	454.216;39.2889;504.741;48.9597;235.108;80.5359;411.452;425.136;260.819;360.189
R-RNO-1169091	Activation of NF-kappaB in B cells	37	42	16	16	12	16	16	15	16	16	15	10	10	464	32	5289	0.9996	0.0016388	0.0016388	23.81	85492;83499;50522;29675;29673;291983;287772;25581;25023;100912032	psmb7;psmd4;ubc;psmb2;psma6;psmb10;psmd12;psmc2;prkcb;rps27a	Psmb7_43978;Psmd4_9599;Ubc_36001;Psmb2_34468;Psma6_43801;Psmb10_9588;Psmd12_51584;Psmc2_53761;Prkcb_9566;Rps27a_32458	100912032(-0.1026)	490.10097	558.7305	60.9401	284.7687003	559.9860358	267.147743	282.04455	310.504	39.2889	176.0943169	319.7762239	168.9304988	1054.2561	1089.7935	134.219	678.6241875	1197.507445	638.5441046	1.5	194.8218	3.5	405.3505	715.652;60.9401;832.57;83.4286;318.869;306.215;625.629;653.328;491.832;812.546	454.216;39.2889;504.741;48.9597;235.108;80.5359;411.452;425.136;260.819;360.189
R-RNO-1236978	Cross-presentation of soluble exogenous antigens (endosomes)	28	33	14	14	10	13	14	12	14	14	13	7	7	467	26	5295	0.9958	0.015419	0.015419	21.21	85492;83499;29675;29673;291983;287772;25581	psmb7;psmd4;psmb2;psma6;psmb10;psmd12;psmc2	Psmb7_43978;Psmd4_9599;Psmb2_34468;Psma6_43801;Psmb10_9588;Psmd12_51584;Psmc2_53761		394.8659571	318.869	60.9401	272.3637672	473.791329	275.2686513	242.0995	235.108	39.2889	187.8664592	290.6116419	193.3874425	859.2248571	787.692	134.219	599.1325478	1055.524721	602.5257325	0.5	72.18435	2.5	312.542	715.652;60.9401;83.4286;318.869;306.215;625.629;653.328	454.216;39.2889;48.9597;235.108;80.5359;411.452;425.136
R-RNO-350562	Regulation of ornithine decarboxylase (ODC)	30	35	13	13	9	13	13	12	13	13	12	7	7	467	28	5293	0.99384	0.021074	0.021074	20	85492;83499;29675;29673;291983;287772;25581	psmb7;psmd4;psmb2;psma6;psmb10;psmd12;psmc2	Psmb7_43978;Psmd4_9599;Psmb2_34468;Psma6_43801;Psmb10_9588;Psmd12_51584;Psmc2_53761		394.8659571	318.869	60.9401	272.3637672	473.791329	275.2686513	242.0995	235.108	39.2889	187.8664592	290.6116419	193.3874425	859.2248571	787.692	134.219	599.1325478	1055.524721	602.5257325	0.5	72.18435	2.5	312.542	715.652;60.9401;83.4286;318.869;306.215;625.629;653.328	454.216;39.2889;48.9597;235.108;80.5359;411.452;425.136
R-RNO-351202	Metabolism of polyamines	33	38	13	13	9	13	13	12	13	13	12	7	7	467	31	5290	0.98969	0.032028	0.032028	18.42	85492;83499;29675;29673;291983;287772;25581	psmb7;psmd4;psmb2;psma6;psmb10;psmd12;psmc2	Psmb7_43978;Psmd4_9599;Psmb2_34468;Psma6_43801;Psmb10_9588;Psmd12_51584;Psmc2_53761		394.8659571	318.869	60.9401	272.3637672	473.791329	275.2686513	242.0995	235.108	39.2889	187.8664592	290.6116419	193.3874425	859.2248571	787.692	134.219	599.1325478	1055.524721	602.5257325	0.5	72.18435	2.5	312.542	715.652;60.9401;83.4286;318.869;306.215;625.629;653.328	454.216;39.2889;48.9597;235.108;80.5359;411.452;425.136
R-RNO-3858494	Beta-catenin independent WNT signaling	71	82	21	21	15	20	20	19	21	21	19	12	12	462	70	5251	0.9851	0.033431	0.04074	14.63	85492;83499;50522;29675;29673;291983;287772;25581;25388;25023;116561;100912032	psmb7;psmd4;ubc;psmb2;psma6;psmb10;psmd12;psmc2;arrb2;prkcb;cltb;rps27a	Psmb7_43978;Psmd4_9599;Ubc_36001;Psmb2_34468;Psma6_43801;Psmb10_9588;Psmd12_51584;Psmc2_53761;Arrb2_40704;Prkcb_9566;Cltb_50395;Rps27a_32458	100912032(-0.1026)	467.3625583	529.538	60.9401	278.3209912	507.0259155	280.2772828	272.236425	310.504	39.2889	174.5421749	290.884708	176.6646056	1058.952583	1082.435	134.219	613.9417754	1175.899221	573.4504306	3.5	312.542	7.5	639.4785	715.652;60.9401;832.57;83.4286;318.869;306.215;625.629;653.328;140.097;491.832;567.244;812.546	454.216;39.2889;504.741;48.9597;235.108;80.5359;411.452;425.136;64.6716;260.819;381.72;360.189
R-RNO-4086400	PCP/CE pathway	51	58	20	20	15	19	19	18	20	20	18	12	12	462	46	5275	0.99936	0.002142	0.002142	20.69	85492;83499;50522;29675;29673;291983;287772;25581;25388;25023;116561;100912032	psmb7;psmd4;ubc;psmb2;psma6;psmb10;psmd12;psmc2;arrb2;prkcb;cltb;rps27a	Psmb7_43978;Psmd4_9599;Ubc_36001;Psmb2_34468;Psma6_43801;Psmb10_9588;Psmd12_51584;Psmc2_53761;Arrb2_40704;Prkcb_9566;Cltb_50395;Rps27a_32458	100912032(-0.1026)	467.3625583	529.538	60.9401	278.3209912	507.0259155	280.2772828	272.236425	310.504	39.2889	174.5421749	290.884708	176.6646056	1058.952583	1082.435	134.219	613.9417754	1175.899221	573.4504306	1.5	111.7628	4.5	405.3505	715.652;60.9401;832.57;83.4286;318.869;306.215;625.629;653.328;140.097;491.832;567.244;812.546	454.216;39.2889;504.741;48.9597;235.108;80.5359;411.452;425.136;64.6716;260.819;381.72;360.189
R-RNO-450408	AUF1 (hnRNP D0) binds and destabilizes mRNA	30	36	16	16	12	16	16	15	16	16	15	10	10	464	26	5295	0.99991	4.42E-04	4.42E-04	27.78	85492;83499;50522;29675;29673;291983;287772;25581;171350;100912032	psmb7;psmd4;ubc;psmb2;psma6;psmb10;psmd12;psmc2;pabpc1;rps27a	Psmb7_43978;Psmd4_9599;Ubc_36001;Psmb2_34468;Psma6_43801;Psmb10_9588;Psmd12_51584;Psmc2_53761;Pabpc1_52255;Rps27a_32458	100912032(-0.1026)	535.88837	639.4785	60.9401	319.7408397	597.6241611	290.8358134	277.98915	297.6485	39.2889	177.1015409	318.5290353	172.8605326	1027.3555	955.2905	134.219	675.6016877	1175.194596	651.3692037	0.5	72.18435	2.5	312.542	715.652;60.9401;832.57;83.4286;318.869;306.215;625.629;653.328;949.706;812.546	454.216;39.2889;504.741;48.9597;235.108;80.5359;411.452;425.136;220.265;360.189
R-RNO-4608870	Asymmetric localization of PCP proteins	32	38	16	16	12	15	15	14	16	16	15	9	9	465	29	5292	0.99929	0.0028884	0.0028884	23.68	85492;83499;50522;29675;29673;291983;287772;25581;100912032	psmb7;psmd4;ubc;psmb2;psma6;psmb10;psmd12;psmc2;rps27a	Psmb7_43978;Psmd4_9599;Ubc_36001;Psmb2_34468;Psma6_43801;Psmb10_9588;Psmd12_51584;Psmc2_53761;Rps27a_32458	100912032(-0.1026)	489.9086333	625.629	60.9401	302.0421297	568.0770864	283.0980405	284.4029444	360.189	39.2889	186.6086459	326.7754555	178.3399064	1033.197889	935.807	134.219	716.3158126	1192.014101	679.3570555	0.5	72.18435	2.5	312.542	715.652;60.9401;832.57;83.4286;318.869;306.215;625.629;653.328;812.546	454.216;39.2889;504.741;48.9597;235.108;80.5359;411.452;425.136;360.189
R-RNO-4641257	Degradation of AXIN	31	37	15	15	11	15	15	14	15	15	14	9	9	465	28	5293	0.99944	0.0023722	0.0023722	24.32	85492;83499;50522;29675;29673;291983;287772;25581;100912032	psmb7;psmd4;ubc;psmb2;psma6;psmb10;psmd12;psmc2;rps27a	Psmb7_43978;Psmd4_9599;Ubc_36001;Psmb2_34468;Psma6_43801;Psmb10_9588;Psmd12_51584;Psmc2_53761;Rps27a_32458	100912032(-0.1026)	489.9086333	625.629	60.9401	302.0421297	568.0770864	283.0980405	284.4029444	360.189	39.2889	186.6086459	326.7754555	178.3399064	1033.197889	935.807	134.219	716.3158126	1192.014101	679.3570555	0.5	72.18435	2.5	312.542	715.652;60.9401;832.57;83.4286;318.869;306.215;625.629;653.328;812.546	454.216;39.2889;504.741;48.9597;235.108;80.5359;411.452;425.136;360.189
R-RNO-4641258	Degradation of DVL	31	36	15	15	11	15	15	14	15	15	14	9	9	465	27	5294	0.99956	0.001932	0.001932	25	85492;83499;50522;29675;29673;291983;287772;25581;100912032	psmb7;psmd4;ubc;psmb2;psma6;psmb10;psmd12;psmc2;rps27a	Psmb7_43978;Psmd4_9599;Ubc_36001;Psmb2_34468;Psma6_43801;Psmb10_9588;Psmd12_51584;Psmc2_53761;Rps27a_32458	100912032(-0.1026)	489.9086333	625.629	60.9401	302.0421297	568.0770864	283.0980405	284.4029444	360.189	39.2889	186.6086459	326.7754555	178.3399064	1033.197889	935.807	134.219	716.3158126	1192.014101	679.3570555	0.5	72.18435	2.5	312.542	715.652;60.9401;832.57;83.4286;318.869;306.215;625.629;653.328;812.546	454.216;39.2889;504.741;48.9597;235.108;80.5359;411.452;425.136;360.189
R-RNO-5358346	Hedgehog ligand biogenesis	38	43	16	16	12	15	15	14	16	16	15	9	9	465	34	5287	0.99802	0.0069313	0.0069313	20.93	85492;83499;50522;29675;29673;291983;287772;25581;100912032	psmb7;psmd4;ubc;psmb2;psma6;psmb10;psmd12;psmc2;rps27a	Psmb7_43978;Psmd4_9599;Ubc_36001;Psmb2_34468;Psma6_43801;Psmb10_9588;Psmd12_51584;Psmc2_53761;Rps27a_32458	100912032(-0.1026)	489.9086333	625.629	60.9401	302.0421297	568.0770864	283.0980405	284.4029444	360.189	39.2889	186.6086459	326.7754555	178.3399064	1033.197889	935.807	134.219	716.3158126	1192.014101	679.3570555	1.5	194.8218	3.5	472.249	715.652;60.9401;832.57;83.4286;318.869;306.215;625.629;653.328;812.546	454.216;39.2889;504.741;48.9597;235.108;80.5359;411.452;425.136;360.189
R-RNO-5687128	MAPK6/MAPK4 signaling	41	48	16	16	12	15	15	14	16	16	14	9	9	465	39	5282	0.99533	0.014328	0.014328	18.75	85492;83499;50522;29675;29673;291983;287772;25581;100912032	psmb7;psmd4;ubc;psmb2;psma6;psmb10;psmd12;psmc2;rps27a	Psmb7_43978;Psmd4_9599;Ubc_36001;Psmb2_34468;Psma6_43801;Psmb10_9588;Psmd12_51584;Psmc2_53761;Rps27a_32458	100912032(-0.1026)	489.9086333	625.629	60.9401	302.0421297	568.0770864	283.0980405	284.4029444	360.189	39.2889	186.6086459	326.7754555	178.3399064	1033.197889	935.807	134.219	716.3158126	1192.014101	679.3570555	1.5	194.8218	3.5	472.249	715.652;60.9401;832.57;83.4286;318.869;306.215;625.629;653.328;812.546	454.216;39.2889;504.741;48.9597;235.108;80.5359;411.452;425.136;360.189
R-RNO-5689603	UCH proteinases	46	54	18	18	13	18	18	17	18	18	17	11	11	463	43	5278	0.99889	0.0036847	0.0036847	20.37	85492;83499;50522;498560;29675;29673;291983;287772;25581;25490;100912032	psmb7;psmd4;ubc;uchl3;psmb2;psma6;psmb10;psmd12;psmc2;nedd8;rps27a	Psmb7_43978;Psmd4_9599;Ubc_36001;Uchl3_42204;Psmb2_34468;Psma6_43801;Psmb10_9588;Psmd12_51584;Psmc2_53761;Nedd8_34519;Rps27a_32458	498560(0.2804);100912032(-0.1026)	454.9953636	499.627	60.9401	295.2239965	541.2056873	270.9770507	271.8977091	360.189	39.2889	184.1013162	323.9030888	170.3225535	950.1456364	787.692	134.219	671.707655	1102.014849	645.9985261	1.5	89.78645	4.5	409.248	715.652;60.9401;832.57;96.1443;83.4286;318.869;306.215;625.629;653.328;499.627;812.546	454.216;39.2889;504.741;53.4363;48.9597;235.108;80.5359;411.452;425.136;377.812;360.189
R-RNO-69017	CDK-mediated phosphorylation and removal of Cdc6	42	47	15	15	11	15	15	14	15	15	14	9	9	465	38	5283	0.99602	0.012518	0.012518	19.15	85492;83499;50522;29675;29673;291983;287772;25581;100912032	psmb7;psmd4;ubc;psmb2;psma6;psmb10;psmd12;psmc2;rps27a	Psmb7_43978;Psmd4_9599;Ubc_36001;Psmb2_34468;Psma6_43801;Psmb10_9588;Psmd12_51584;Psmc2_53761;Rps27a_32458	100912032(-0.1026)	489.9086333	625.629	60.9401	302.0421297	568.0770864	283.0980405	284.4029444	360.189	39.2889	186.6086459	326.7754555	178.3399064	1033.197889	935.807	134.219	716.3158126	1192.014101	679.3570555	1.5	194.8218	3.5	472.249	715.652;60.9401;832.57;83.4286;318.869;306.215;625.629;653.328;812.546	454.216;39.2889;504.741;48.9597;235.108;80.5359;411.452;425.136;360.189
R-RNO-69052	Switching of origins to a post-replicative state	55	60	15	15	11	15	15	14	15	15	14	9	9	465	51	5270	0.97765	0.053233	0.059047	15	85492;83499;50522;29675;29673;291983;287772;25581;100912032	psmb7;psmd4;ubc;psmb2;psma6;psmb10;psmd12;psmc2;rps27a	Psmb7_43978;Psmd4_9599;Ubc_36001;Psmb2_34468;Psma6_43801;Psmb10_9588;Psmd12_51584;Psmc2_53761;Rps27a_32458	100912032(-0.1026)	489.9086333	625.629	60.9401	302.0421297	568.0770864	283.0980405	284.4029444	360.189	39.2889	186.6086459	326.7754555	178.3399064	1033.197889	935.807	134.219	716.3158126	1192.014101	679.3570555	2	306.215	5	653.328	715.652;60.9401;832.57;83.4286;318.869;306.215;625.629;653.328;812.546	454.216;39.2889;504.741;48.9597;235.108;80.5359;411.452;425.136;360.189
R-RNO-69239	Synthesis of DNA	73	79	15	15	11	15	15	14	15	15	14	9	9	465	70	5251	0.89138	0.19464	0.29742	11.39	85492;83499;50522;29675;29673;291983;287772;25581;100912032	psmb7;psmd4;ubc;psmb2;psma6;psmb10;psmd12;psmc2;rps27a	Psmb7_43978;Psmd4_9599;Ubc_36001;Psmb2_34468;Psma6_43801;Psmb10_9588;Psmd12_51584;Psmc2_53761;Rps27a_32458	100912032(-0.1026)	489.9086333	625.629	60.9401	302.0421297	568.0770864	283.0980405	284.4029444	360.189	39.2889	186.6086459	326.7754555	178.3399064	1033.197889	935.807	134.219	716.3158126	1192.014101	679.3570555	2.5	312.542	6.5	764.099	715.652;60.9401;832.57;83.4286;318.869;306.215;625.629;653.328;812.546	454.216;39.2889;504.741;48.9597;235.108;80.5359;411.452;425.136;360.189
R-RNO-75815	Ubiquitin-dependent degradation of Cyclin D	29	34	16	16	12	16	16	15	16	16	15	10	10	464	24	5297	0.99995	2.65E-04	2.65E-04	29.41	94201;85492;83499;50522;29675;29673;291983;287772;25581;100912032	cdk4;psmb7;psmd4;ubc;psmb2;psma6;psmb10;psmd12;psmc2;rps27a	Cdk4_8267;Psmb7_43978;Psmd4_9599;Ubc_36001;Psmb2_34468;Psma6_43801;Psmb10_9588;Psmd12_51584;Psmc2_53761;Rps27a_32458	100912032(-0.1026)	531.03387	639.4785	60.9401	313.0586106	604.910766	287.2737806	309.16535	385.8205	39.2889	192.5755838	349.472948	180.3958625	1220.8591	1111.8785	134.219	899.0348196	1381.974472	853.1686446	0.5	72.18435	2.5	312.542	901.161;715.652;60.9401;832.57;83.4286;318.869;306.215;625.629;653.328;812.546	532.027;454.216;39.2889;504.741;48.9597;235.108;80.5359;411.452;425.136;360.189
R-RNO-8852276	The role of GTSE1 in G2/M progression after G2 checkpoint	45	54	16	16	11	16	16	15	16	16	15	9	9	465	45	5276	0.989	0.029446	0.039199	16.67	85492;83499;50522;29675;29673;291983;287772;25581;100912032	psmb7;psmd4;ubc;psmb2;psma6;psmb10;psmd12;psmc2;rps27a	Psmb7_43978;Psmd4_9599;Ubc_36001;Psmb2_34468;Psma6_43801;Psmb10_9588;Psmd12_51584;Psmc2_53761;Rps27a_32458	100912032(-0.1026)	489.9086333	625.629	60.9401	302.0421297	568.0770864	283.0980405	284.4029444	360.189	39.2889	186.6086459	326.7754555	178.3399064	1033.197889	935.807	134.219	716.3158126	1192.014101	679.3570555	1.5	194.8218	4.5	639.4785	715.652;60.9401;832.57;83.4286;318.869;306.215;625.629;653.328;812.546	454.216;39.2889;504.741;48.9597;235.108;80.5359;411.452;425.136;360.189
R-RNO-8854050	FBXL7 down-regulates AURKA during mitotic entry and in early mitosis	30	35	15	15	11	15	15	14	15	15	14	9	9	465	26	5295	0.99966	0.0015595	0.0015595	25.71	85492;83499;50522;29675;29673;291983;287772;25581;100912032	psmb7;psmd4;ubc;psmb2;psma6;psmb10;psmd12;psmc2;rps27a	Psmb7_43978;Psmd4_9599;Ubc_36001;Psmb2_34468;Psma6_43801;Psmb10_9588;Psmd12_51584;Psmc2_53761;Rps27a_32458	100912032(-0.1026)	489.9086333	625.629	60.9401	302.0421297	568.0770864	283.0980405	284.4029444	360.189	39.2889	186.6086459	326.7754555	178.3399064	1033.197889	935.807	134.219	716.3158126	1192.014101	679.3570555	0.5	72.18435	2.5	312.542	715.652;60.9401;832.57;83.4286;318.869;306.215;625.629;653.328;812.546	454.216;39.2889;504.741;48.9597;235.108;80.5359;411.452;425.136;360.189
R-RNO-400042	Adrenaline,noradrenaline inhibits insulin secretion	13	16	1	1	1	1	1	1	1	1	0	0	0	474	16	5305	0.25482	1	0.63578	0
R-RNO-428930	Thromboxane signalling through TP receptor	13	16	1	1	1	1	0	0	1	1	1	0	0	474	16	5305	0.25482	1	0.63578	0
R-RNO-456926	Thrombin signalling through proteinase activated receptors (PARs)	17	20	1	1	1	1	1	1	1	1	1	1	1	473	19	5302	0.50445	0.81906	1	5	25388	arrb2	Arrb2_40704		140.097	140.097	140.097		140.097		64.6716	64.6716	64.6716		64.6716		1076.56	1076.56	1076.56		1076.56		0	140.097			140.097	64.6716
R-RNO-446652	Interleukin-1 family signaling	48	49	8	8	6	8	6	6	8	8	6	3	3	471	46	5275	0.4227	0.77668	0.7953	6.12	50522;303604;100912032	ubc;map3k3;rps27a	Ubc_36001;Map3k3_35077;Rps27a_32458	100912032(-0.1026)	710.2826667	812.546	485.732	194.7241422	690.5900081	200.6968157	400.759	360.189	337.347	90.77241588	390.1920825	85.96553411	1379.277333	935.807	853.625	840.2901449	1283.958648	792.2630045	1.5	822.558			832.57;485.732;812.546	504.741;337.347;360.189
R-RNO-9020702	Interleukin-1 signaling	34	35	6	6	6	6	4	4	6	6	4	3	3	471	32	5289	0.67957	0.5546	0.76146	8.57	50522;303604;100912032	ubc;map3k3;rps27a	Ubc_36001;Map3k3_35077;Rps27a_32458	100912032(-0.1026)	710.2826667	812.546	485.732	194.7241422	690.5900081	200.6968157	400.759	360.189	337.347	90.77241588	390.1920825	85.96553411	1379.277333	935.807	853.625	840.2901449	1283.958648	792.2630045	0.5	649.139			832.57;485.732;812.546	504.741;337.347;360.189
R-RNO-2029485	Role of phospholipids in phagocytosis	19	19	3	3	2	1	2	1	3	3	3	0	0	474	19	5302	0.19711	1	0.39658	0
R-RNO-877300	Interferon gamma signaling	15	16	2	2	1	2	2	2	2	2	2	1	1	473	15	5306	0.61904	0.74518	1	6.25	89829	socs3	Socs3_32863		902.203	902.203	902.203		902.203		532.429	532.429	532.429		532.429		2919.64	2919.64	2919.64		2919.64		0	902.203			902.203	532.429
R-RNO-877312	Regulation of IFNG signaling	6	6	2	2	1	2	2	2	2	2	2	1	1	473	5	5316	0.9197	0.40085	0.40085	16.67	89829	socs3	Socs3_32863		902.203	902.203	902.203		902.203		532.429	532.429	532.429		532.429		2919.64	2919.64	2919.64		2919.64		0	902.203	0	902.203	902.203	532.429
R-RNO-8948216	Collagen chain trimerization	13	15	1	1	0	1	1	1	1	1	1	0	0	474	15	5306	0.27758	1	0.62811	0
R-RNO-5689901	Metalloprotease DUBs	15	17	5	5	5	4	4	4	5	5	5	4	4	470	13	5308	0.9903	0.044694	0.044694	23.53	50522;290631;287362;100912032	ubc;babam1;nlrp3;rps27a	Ubc_36001;Babam1_53222;Nlrp3_44672;Rps27a_32458	100912032(-0.1026)	778.44275	813.0765	655.048	82.77596201	783.164368	80.50390426	381.79375	428.546	165.342	158.8335513	371.6401519	147.7321159	2092.06675	2283.19	935.807	820.0800778	1909.105379	923.2056597	0	655.048	0.5	733.797	832.57;813.607;655.048;812.546	504.741;496.903;165.342;360.189
R-RNO-879518	Transport of organic anions	8	8	2	2	2	1	1	1	2	2	2	1	1	473	7	5314	0.86544	0.49495	0.49495	12.5	58978	slco1b2	Slco1b2_32950		70.0549	70.0549	70.0549		70.0549		43.6078	43.6078	43.6078		43.6078		185.467	185.467	185.467		185.467		0	70.0549	0	70.0549	70.0549	43.6078
R-RNO-5223345	Miscellaneous transport and binding events	21	21	2	2	2	2	2	2	2	2	2	2	2	472	19	5302	0.75618	0.52205	0.68813	9.52	362899;24171	nipal2;add2	Nipal2_39970;Add2_50014	24171(0.2117)	681.714	681.714	428.902	357.5301591	661.0539709	356.3343108	555.709	555.709	339.743	305.4220462	538.0600599	304.4004864	1132.022	1132.022	583.814	775.2831886	1087.221938	772.6900617	0.5	681.714			428.902;934.526	339.743;771.675
R-RNO-8849932	Synaptic adhesion-like molecules	19	19	2	2	2	2	2	2	2	2	2	2	2	472	17	5304	0.80054	0.46814	0.66525	10.53	360406;24411	ptprf;grin2c	Ptprf_9621;Grin2c_33254		504.4425	504.4425	368.09	192.8315548	541.5553938	185.5512725	342.9185	342.9185	266.927	107.4682099	363.6021286	103.4107884	963.2315	963.2315	581.403	539.9870432	1067.158898	519.6000371	0	368.09	0.5	504.4425	640.795;368.09	418.91;266.927
R-RNO-166208	mTORC1-mediated signalling	17	19	3	3	2	3	3	3	3	3	3	2	2	472	17	5304	0.80054	0.46814	0.66525	10.53	360776;116636	lamtor4;eif4ebp1	Lamtor4_37164;Eif4ebp1_8550		374.446	374.446	108.838	375.6264359	260.1230627	339.0512518	253.52045	253.52045	46.9609	292.119317	164.6131336	263.6753185	835.1475	835.1475	533.025	427.265737	705.1079996	385.6623739	0	108.838	0.5	374.446	108.838;640.054	46.9609;460.08
R-RNO-9639288	Amino acids regulate mTORC1	37	38	6	6	4	6	6	6	6	6	6	4	4	470	34	5287	0.8042	0.37794	0.54828	10.53	500034;360776;310538;116664	bmt2;lamtor4;fnip2;atp6v1f	Bmt2_36423;Lamtor4_37164;Fnip2_36010,Fnip2_39943;Atp6v1f_50146		362.0008625	333.229	61.48345	327.0457538	291.4630383	314.087052	211.81495	211.80995	29.2889	200.819643	167.5836217	193.9275452	969.010375	795.5875	181.1865	837.8883649	814.649339	786.7044476	0.5	85.160725	2.5	638.841	720.062;108.838;61.483450000000005;557.62	394.351;46.9609;29.2889;376.659
R-RNO-9711097	Cellular response to starvation	37	38	6	6	4	6	6	6	6	6	6	4	4	470	34	5287	0.8042	0.37794	0.54828	10.53	500034;360776;310538;116664	bmt2;lamtor4;fnip2;atp6v1f	Bmt2_36423;Lamtor4_37164;Fnip2_36010,Fnip2_39943;Atp6v1f_50146		362.0008625	333.229	61.48345	327.0457538	291.4630383	314.087052	211.81495	211.80995	29.2889	200.819643	167.5836217	193.9275452	969.010375	795.5875	181.1865	837.8883649	814.649339	786.7044476	0.5	85.160725	2.5	638.841	720.062;108.838;61.483450000000005;557.62	394.351;46.9609;29.2889;376.659
R-RNO-2168880	Scavenging of heme from plasma	11	12	4	4	4	1	2	1	4	4	4	1	1	473	11	5310	0.74311	0.64121	1	8.33	312701	cd163	Cd163_51333		46.6786	46.6786	46.6786		46.6786		31.9238	31.9238	31.9238		31.9238		84.8703	84.8703	84.8703		84.8703		0	46.6786			46.6786	31.9238
R-RNO-2173782	Binding and Uptake of Ligands by Scavenger Receptors	18	19	9	9	7	5	6	5	9	9	9	3	3	471	16	5305	0.93599	0.19946	0.19946	15.79	367391;362862;312701	marco;hsp90b1;cd163	Marco_51748;Hsp90b1_46330;Cd163_51333		476.3312	604.041	46.6786	382.1521975	620.1827464	328.5286541	269.1352667	368.499	31.9238	206.3303528	318.628587	160.059098	1399.8001	1261.2	84.8703	1389.424258	2075.351264	1334.733472	0	46.6786	0.5	325.3598	778.274;604.041;46.6786	368.499;406.983;31.9238
R-RNO-9707616	Heme signaling	11	11	2	2	2	1	1	1	2	2	2	1	1	473	10	5311	0.77449	0.60919	0.60919	9.09	361940	pgrmc2	Pgrmc2_38619		60.1334	60.1334	60.1334		60.1334		39.2577	39.2577	39.2577		39.2577		126.284	126.284	126.284		126.284		0	60.1334			60.1334	39.2577
R-RNO-71336	Pentose phosphate pathway	10	10	2	2	2	1	1	1	2	2	2	1	1	473	9	5312	0.80555	0.57431	0.57431	10	24377	g6pd	G6pd_8674		582.386	582.386	582.386		582.386		389.606	389.606	389.606		389.606		1137.34	1137.34	1137.34		1137.34		0	582.386	0	582.386	582.386	389.606
R-RNO-5689896	Ovarian tumor domain proteases	19	19	4	4	3	4	4	4	4	4	3	3	3	471	16	5305	0.93599	0.19946	0.19946	15.79	50522;24890;100912032	ubc;esr1;rps27a	Ubc_36001;Esr1_44963;Rps27a_32458	24890(0.1439);100912032(-0.1026)	719.4283333	812.546	513.169	178.9061893	736.627638	168.8608849	385.7946667	360.189	292.454	108.4351429	387.7774946	103.7838948	1500.662333	1217.78	935.807	747.5771243	1464.95141	754.7945131	0	513.169	0.5	662.8575	832.57;513.169;812.546	504.741;292.454;360.189
R-RNO-1234174	Cellular response to hypoxia	42	47	18	18	14	17	17	16	18	18	17	11	11	463	36	5285	0.99971	0.0011299	0.0011299	23.4	85492;83499;50522;361258;29675;29673;29560;291983;287772;25581;100912032	psmb7;psmd4;ubc;cul2;psmb2;psma6;hif1a;psmb10;psmd12;psmc2;rps27a	Psmb7_43978;Psmd4_9599;Ubc_36001;Cul2_49857;Psmb2_34468;Psma6_43801;Hif1a_51548;Psmb10_9588;Psmd12_51584;Psmc2_53761;Rps27a_32458	100912032(-0.1026)	526.1854273	653.328	60.9401	282.0120314	577.496618	270.8084136	317.1546818	411.452	39.2889	182.2693266	337.8339273	173.8959992	1105.136455	1254.39	134.219	664.9749313	1208.639359	649.4711842	1.5	194.8218	3.5	472.249	715.652;60.9401;832.57;676.586;83.4286;318.869;702.276;306.215;625.629;653.328;812.546	454.216;39.2889;504.741;480.989;48.9597;235.108;448.086;80.5359;411.452;425.136;360.189
R-RNO-1234176	Oxygen-dependent proline hydroxylation of Hypoxia-inducible Factor Alpha	40	45	18	18	14	17	17	16	18	18	17	11	11	463	34	5287	0.99982	7.65E-04	7.65E-04	24.44	85492;83499;50522;361258;29675;29673;29560;291983;287772;25581;100912032	psmb7;psmd4;ubc;cul2;psmb2;psma6;hif1a;psmb10;psmd12;psmc2;rps27a	Psmb7_43978;Psmd4_9599;Ubc_36001;Cul2_49857;Psmb2_34468;Psma6_43801;Hif1a_51548;Psmb10_9588;Psmd12_51584;Psmc2_53761;Rps27a_32458	100912032(-0.1026)	526.1854273	653.328	60.9401	282.0120314	577.496618	270.8084136	317.1546818	411.452	39.2889	182.2693266	337.8339273	173.8959992	1105.136455	1254.39	134.219	664.9749313	1208.639359	649.4711842	1.5	194.8218	3.5	472.249	715.652;60.9401;832.57;676.586;83.4286;318.869;702.276;306.215;625.629;653.328;812.546	454.216;39.2889;504.741;480.989;48.9597;235.108;448.086;80.5359;411.452;425.136;360.189
R-RNO-174084	Autodegradation of Cdh1 by Cdh1:APC/C	37	42	15	15	11	15	15	14	15	15	14	9	9	465	33	5288	0.99836	0.0058956	0.0058956	21.43	85492;83499;50522;29675;29673;291983;287772;25581;100912032	psmb7;psmd4;ubc;psmb2;psma6;psmb10;psmd12;psmc2;rps27a	Psmb7_43978;Psmd4_9599;Ubc_36001;Psmb2_34468;Psma6_43801;Psmb10_9588;Psmd12_51584;Psmc2_53761;Rps27a_32458	100912032(-0.1026)	489.9086333	625.629	60.9401	302.0421297	568.0770864	283.0980405	284.4029444	360.189	39.2889	186.6086459	326.7754555	178.3399064	1033.197889	935.807	134.219	716.3158126	1192.014101	679.3570555	1.5	194.8218	3.5	472.249	715.652;60.9401;832.57;83.4286;318.869;306.215;625.629;653.328;812.546	454.216;39.2889;504.741;48.9597;235.108;80.5359;411.452;425.136;360.189
R-RNO-174113	SCF-beta-TrCP mediated degradation of Emi1	33	38	15	15	11	15	15	14	15	15	14	9	9	465	29	5292	0.99929	0.0028884	0.0028884	23.68	85492;83499;50522;29675;29673;291983;287772;25581;100912032	psmb7;psmd4;ubc;psmb2;psma6;psmb10;psmd12;psmc2;rps27a	Psmb7_43978;Psmd4_9599;Ubc_36001;Psmb2_34468;Psma6_43801;Psmb10_9588;Psmd12_51584;Psmc2_53761;Rps27a_32458	100912032(-0.1026)	489.9086333	625.629	60.9401	302.0421297	568.0770864	283.0980405	284.4029444	360.189	39.2889	186.6086459	326.7754555	178.3399064	1033.197889	935.807	134.219	716.3158126	1192.014101	679.3570555	0.5	72.18435	2.5	312.542	715.652;60.9401;832.57;83.4286;318.869;306.215;625.629;653.328;812.546	454.216;39.2889;504.741;48.9597;235.108;80.5359;411.452;425.136;360.189
R-RNO-174143	APC/C-mediated degradation of cell cycle proteins	53	58	15	15	11	15	15	14	15	15	14	9	9	465	49	5272	0.9821	0.044242	0.051151	15.52	85492;83499;50522;29675;29673;291983;287772;25581;100912032	psmb7;psmd4;ubc;psmb2;psma6;psmb10;psmd12;psmc2;rps27a	Psmb7_43978;Psmd4_9599;Ubc_36001;Psmb2_34468;Psma6_43801;Psmb10_9588;Psmd12_51584;Psmc2_53761;Rps27a_32458	100912032(-0.1026)	489.9086333	625.629	60.9401	302.0421297	568.0770864	283.0980405	284.4029444	360.189	39.2889	186.6086459	326.7754555	178.3399064	1033.197889	935.807	134.219	716.3158126	1192.014101	679.3570555	1.5	194.8218	4.5	639.4785	715.652;60.9401;832.57;83.4286;318.869;306.215;625.629;653.328;812.546	454.216;39.2889;504.741;48.9597;235.108;80.5359;411.452;425.136;360.189
R-RNO-174154	APC/C:Cdc20 mediated degradation of Securin	39	44	15	15	11	15	15	14	15	15	14	9	9	465	35	5286	0.99762	0.0081009	0.0081009	20.45	85492;83499;50522;29675;29673;291983;287772;25581;100912032	psmb7;psmd4;ubc;psmb2;psma6;psmb10;psmd12;psmc2;rps27a	Psmb7_43978;Psmd4_9599;Ubc_36001;Psmb2_34468;Psma6_43801;Psmb10_9588;Psmd12_51584;Psmc2_53761;Rps27a_32458	100912032(-0.1026)	489.9086333	625.629	60.9401	302.0421297	568.0770864	283.0980405	284.4029444	360.189	39.2889	186.6086459	326.7754555	178.3399064	1033.197889	935.807	134.219	716.3158126	1192.014101	679.3570555	1.5	194.8218	3.5	472.249	715.652;60.9401;832.57;83.4286;318.869;306.215;625.629;653.328;812.546	454.216;39.2889;504.741;48.9597;235.108;80.5359;411.452;425.136;360.189
R-RNO-174178	APC/C:Cdh1 mediated degradation of Cdc20 and other APC/C:Cdh1 targeted proteins in late mitosis/early G1	43	48	15	15	11	15	15	14	15	15	14	9	9	465	39	5282	0.99533	0.014328	0.014328	18.75	85492;83499;50522;29675;29673;291983;287772;25581;100912032	psmb7;psmd4;ubc;psmb2;psma6;psmb10;psmd12;psmc2;rps27a	Psmb7_43978;Psmd4_9599;Ubc_36001;Psmb2_34468;Psma6_43801;Psmb10_9588;Psmd12_51584;Psmc2_53761;Rps27a_32458	100912032(-0.1026)	489.9086333	625.629	60.9401	302.0421297	568.0770864	283.0980405	284.4029444	360.189	39.2889	186.6086459	326.7754555	178.3399064	1033.197889	935.807	134.219	716.3158126	1192.014101	679.3570555	1.5	194.8218	3.5	472.249	715.652;60.9401;832.57;83.4286;318.869;306.215;625.629;653.328;812.546	454.216;39.2889;504.741;48.9597;235.108;80.5359;411.452;425.136;360.189
R-RNO-174184	Cdc20:Phospho-APC/C mediated degradation of Cyclin A	43	48	15	15	11	15	15	14	15	15	14	9	9	465	39	5282	0.99533	0.014328	0.014328	18.75	85492;83499;50522;29675;29673;291983;287772;25581;100912032	psmb7;psmd4;ubc;psmb2;psma6;psmb10;psmd12;psmc2;rps27a	Psmb7_43978;Psmd4_9599;Ubc_36001;Psmb2_34468;Psma6_43801;Psmb10_9588;Psmd12_51584;Psmc2_53761;Rps27a_32458	100912032(-0.1026)	489.9086333	625.629	60.9401	302.0421297	568.0770864	283.0980405	284.4029444	360.189	39.2889	186.6086459	326.7754555	178.3399064	1033.197889	935.807	134.219	716.3158126	1192.014101	679.3570555	1.5	194.8218	3.5	472.249	715.652;60.9401;832.57;83.4286;318.869;306.215;625.629;653.328;812.546	454.216;39.2889;504.741;48.9597;235.108;80.5359;411.452;425.136;360.189
R-RNO-176408	Regulation of APC/C activators between G1/S and early anaphase	50	55	15	15	11	15	15	14	15	15	14	9	9	465	46	5275	0.98751	0.032763	0.041711	16.36	85492;83499;50522;29675;29673;291983;287772;25581;100912032	psmb7;psmd4;ubc;psmb2;psma6;psmb10;psmd12;psmc2;rps27a	Psmb7_43978;Psmd4_9599;Ubc_36001;Psmb2_34468;Psma6_43801;Psmb10_9588;Psmd12_51584;Psmc2_53761;Rps27a_32458	100912032(-0.1026)	489.9086333	625.629	60.9401	302.0421297	568.0770864	283.0980405	284.4029444	360.189	39.2889	186.6086459	326.7754555	178.3399064	1033.197889	935.807	134.219	716.3158126	1192.014101	679.3570555	1.5	194.8218	4.5	639.4785	715.652;60.9401;832.57;83.4286;318.869;306.215;625.629;653.328;812.546	454.216;39.2889;504.741;48.9597;235.108;80.5359;411.452;425.136;360.189
R-RNO-176409	APC/C:Cdc20 mediated degradation of mitotic proteins	45	50	15	15	11	15	15	14	15	15	14	9	9	465	41	5280	0.99367	0.018517	0.018517	18	85492;83499;50522;29675;29673;291983;287772;25581;100912032	psmb7;psmd4;ubc;psmb2;psma6;psmb10;psmd12;psmc2;rps27a	Psmb7_43978;Psmd4_9599;Ubc_36001;Psmb2_34468;Psma6_43801;Psmb10_9588;Psmd12_51584;Psmc2_53761;Rps27a_32458	100912032(-0.1026)	489.9086333	625.629	60.9401	302.0421297	568.0770864	283.0980405	284.4029444	360.189	39.2889	186.6086459	326.7754555	178.3399064	1033.197889	935.807	134.219	716.3158126	1192.014101	679.3570555	1.5	194.8218	4	625.629	715.652;60.9401;832.57;83.4286;318.869;306.215;625.629;653.328;812.546	454.216;39.2889;504.741;48.9597;235.108;80.5359;411.452;425.136;360.189
R-RNO-176814	Activation of APC/C and APC/C:Cdc20 mediated degradation of mitotic proteins	46	51	15	15	11	15	15	14	15	15	14	9	9	465	42	5279	0.99268	0.020916	0.033545	17.65	85492;83499;50522;29675;29673;291983;287772;25581;100912032	psmb7;psmd4;ubc;psmb2;psma6;psmb10;psmd12;psmc2;rps27a	Psmb7_43978;Psmd4_9599;Ubc_36001;Psmb2_34468;Psma6_43801;Psmb10_9588;Psmd12_51584;Psmc2_53761;Rps27a_32458	100912032(-0.1026)	489.9086333	625.629	60.9401	302.0421297	568.0770864	283.0980405	284.4029444	360.189	39.2889	186.6086459	326.7754555	178.3399064	1033.197889	935.807	134.219	716.3158126	1192.014101	679.3570555	1.5	194.8218	4.5	639.4785	715.652;60.9401;832.57;83.4286;318.869;306.215;625.629;653.328;812.546	454.216;39.2889;504.741;48.9597;235.108;80.5359;411.452;425.136;360.189
R-RNO-179419	APC:Cdc20 mediated degradation of cell cycle proteins prior to satisfation of the cell cycle checkpoint	43	48	15	15	11	15	15	14	15	15	14	9	9	465	39	5282	0.99533	0.014328	0.014328	18.75	85492;83499;50522;29675;29673;291983;287772;25581;100912032	psmb7;psmd4;ubc;psmb2;psma6;psmb10;psmd12;psmc2;rps27a	Psmb7_43978;Psmd4_9599;Ubc_36001;Psmb2_34468;Psma6_43801;Psmb10_9588;Psmd12_51584;Psmc2_53761;Rps27a_32458	100912032(-0.1026)	489.9086333	625.629	60.9401	302.0421297	568.0770864	283.0980405	284.4029444	360.189	39.2889	186.6086459	326.7754555	178.3399064	1033.197889	935.807	134.219	716.3158126	1192.014101	679.3570555	1.5	194.8218	3.5	472.249	715.652;60.9401;832.57;83.4286;318.869;306.215;625.629;653.328;812.546	454.216;39.2889;504.741;48.9597;235.108;80.5359;411.452;425.136;360.189
R-RNO-187577	SCF(Skp2)-mediated degradation of p27/p21	36	41	17	17	13	16	16	15	17	17	16	10	10	464	31	5290	0.99968	0.0013448	0.0013448	24.39	94201;85492;83499;50522;29675;29673;291983;287772;25581;100912032	cdk4;psmb7;psmd4;ubc;psmb2;psma6;psmb10;psmd12;psmc2;rps27a	Cdk4_8267;Psmb7_43978;Psmd4_9599;Ubc_36001;Psmb2_34468;Psma6_43801;Psmb10_9588;Psmd12_51584;Psmc2_53761;Rps27a_32458	100912032(-0.1026)	531.03387	639.4785	60.9401	313.0586106	604.910766	287.2737806	309.16535	385.8205	39.2889	192.5755838	349.472948	180.3958625	1220.8591	1111.8785	134.219	899.0348196	1381.974472	853.1686446	1.5	194.8218	3.5	472.249	901.161;715.652;60.9401;832.57;83.4286;318.869;306.215;625.629;653.328;812.546	532.027;454.216;39.2889;504.741;48.9597;235.108;80.5359;411.452;425.136;360.189
R-RNO-453276	Regulation of mitotic cell cycle	53	58	15	15	11	15	15	14	15	15	14	9	9	465	49	5272	0.9821	0.044242	0.051151	15.52	85492;83499;50522;29675;29673;291983;287772;25581;100912032	psmb7;psmd4;ubc;psmb2;psma6;psmb10;psmd12;psmc2;rps27a	Psmb7_43978;Psmd4_9599;Ubc_36001;Psmb2_34468;Psma6_43801;Psmb10_9588;Psmd12_51584;Psmc2_53761;Rps27a_32458	100912032(-0.1026)	489.9086333	625.629	60.9401	302.0421297	568.0770864	283.0980405	284.4029444	360.189	39.2889	186.6086459	326.7754555	178.3399064	1033.197889	935.807	134.219	716.3158126	1192.014101	679.3570555	1.5	194.8218	4.5	639.4785	715.652;60.9401;832.57;83.4286;318.869;306.215;625.629;653.328;812.546	454.216;39.2889;504.741;48.9597;235.108;80.5359;411.452;425.136;360.189
R-RNO-5607761	Dectin-1 mediated noncanonical NF-kB signaling	35	40	15	15	11	15	15	14	15	15	14	9	9	465	31	5290	0.9989	0.0041847	0.0041847	22.5	85492;83499;50522;29675;29673;291983;287772;25581;100912032	psmb7;psmd4;ubc;psmb2;psma6;psmb10;psmd12;psmc2;rps27a	Psmb7_43978;Psmd4_9599;Ubc_36001;Psmb2_34468;Psma6_43801;Psmb10_9588;Psmd12_51584;Psmc2_53761;Rps27a_32458	100912032(-0.1026)	489.9086333	625.629	60.9401	302.0421297	568.0770864	283.0980405	284.4029444	360.189	39.2889	186.6086459	326.7754555	178.3399064	1033.197889	935.807	134.219	716.3158126	1192.014101	679.3570555	1	83.4286	3	318.869	715.652;60.9401;832.57;83.4286;318.869;306.215;625.629;653.328;812.546	454.216;39.2889;504.741;48.9597;235.108;80.5359;411.452;425.136;360.189
R-RNO-5607764	CLEC7A (Dectin-1) signaling	50	55	16	16	11	16	16	15	16	16	15	9	9	465	46	5275	0.98751	0.032763	0.041711	16.36	85492;83499;50522;29675;29673;291983;287772;25581;100912032	psmb7;psmd4;ubc;psmb2;psma6;psmb10;psmd12;psmc2;rps27a	Psmb7_43978;Psmd4_9599;Ubc_36001;Psmb2_34468;Psma6_43801;Psmb10_9588;Psmd12_51584;Psmc2_53761;Rps27a_32458	100912032(-0.1026)	489.9086333	625.629	60.9401	302.0421297	568.0770864	283.0980405	284.4029444	360.189	39.2889	186.6086459	326.7754555	178.3399064	1033.197889	935.807	134.219	716.3158126	1192.014101	679.3570555	1.5	194.8218	4.5	639.4785	715.652;60.9401;832.57;83.4286;318.869;306.215;625.629;653.328;812.546	454.216;39.2889;504.741;48.9597;235.108;80.5359;411.452;425.136;360.189
R-RNO-5658442	Regulation of RAS by GAPs	38	44	15	15	11	15	15	14	15	15	14	9	9	465	35	5286	0.99762	0.0081009	0.0081009	20.45	85492;83499;50522;29675;29673;291983;287772;25581;100912032	psmb7;psmd4;ubc;psmb2;psma6;psmb10;psmd12;psmc2;rps27a	Psmb7_43978;Psmd4_9599;Ubc_36001;Psmb2_34468;Psma6_43801;Psmb10_9588;Psmd12_51584;Psmc2_53761;Rps27a_32458	100912032(-0.1026)	489.9086333	625.629	60.9401	302.0421297	568.0770864	283.0980405	284.4029444	360.189	39.2889	186.6086459	326.7754555	178.3399064	1033.197889	935.807	134.219	716.3158126	1192.014101	679.3570555	1.5	194.8218	3.5	472.249	715.652;60.9401;832.57;83.4286;318.869;306.215;625.629;653.328;812.546	454.216;39.2889;504.741;48.9597;235.108;80.5359;411.452;425.136;360.189
R-RNO-5676590	NIK-->noncanonical NF-kB signaling	35	40	15	15	11	15	15	14	15	15	14	9	9	465	31	5290	0.9989	0.0041847	0.0041847	22.5	85492;83499;50522;29675;29673;291983;287772;25581;100912032	psmb7;psmd4;ubc;psmb2;psma6;psmb10;psmd12;psmc2;rps27a	Psmb7_43978;Psmd4_9599;Ubc_36001;Psmb2_34468;Psma6_43801;Psmb10_9588;Psmd12_51584;Psmc2_53761;Rps27a_32458	100912032(-0.1026)	489.9086333	625.629	60.9401	302.0421297	568.0770864	283.0980405	284.4029444	360.189	39.2889	186.6086459	326.7754555	178.3399064	1033.197889	935.807	134.219	716.3158126	1192.014101	679.3570555	1	83.4286	3	318.869	715.652;60.9401;832.57;83.4286;318.869;306.215;625.629;653.328;812.546	454.216;39.2889;504.741;48.9597;235.108;80.5359;411.452;425.136;360.189
R-RNO-68949	Orc1 removal from chromatin	42	47	15	15	11	15	15	14	15	15	14	9	9	465	38	5283	0.99602	0.012518	0.012518	19.15	85492;83499;50522;29675;29673;291983;287772;25581;100912032	psmb7;psmd4;ubc;psmb2;psma6;psmb10;psmd12;psmc2;rps27a	Psmb7_43978;Psmd4_9599;Ubc_36001;Psmb2_34468;Psma6_43801;Psmb10_9588;Psmd12_51584;Psmc2_53761;Rps27a_32458	100912032(-0.1026)	489.9086333	625.629	60.9401	302.0421297	568.0770864	283.0980405	284.4029444	360.189	39.2889	186.6086459	326.7754555	178.3399064	1033.197889	935.807	134.219	716.3158126	1192.014101	679.3570555	1.5	194.8218	3.5	472.249	715.652;60.9401;832.57;83.4286;318.869;306.215;625.629;653.328;812.546	454.216;39.2889;504.741;48.9597;235.108;80.5359;411.452;425.136;360.189
R-RNO-69601	Ubiquitin Mediated Degradation of Phosphorylated Cdc25A	30	35	15	15	11	15	15	14	15	15	14	9	9	465	26	5295	0.99966	0.0015595	0.0015595	25.71	85492;83499;50522;29675;29673;291983;287772;25581;100912032	psmb7;psmd4;ubc;psmb2;psma6;psmb10;psmd12;psmc2;rps27a	Psmb7_43978;Psmd4_9599;Ubc_36001;Psmb2_34468;Psma6_43801;Psmb10_9588;Psmd12_51584;Psmc2_53761;Rps27a_32458	100912032(-0.1026)	489.9086333	625.629	60.9401	302.0421297	568.0770864	283.0980405	284.4029444	360.189	39.2889	186.6086459	326.7754555	178.3399064	1033.197889	935.807	134.219	716.3158126	1192.014101	679.3570555	0.5	72.18435	2.5	312.542	715.652;60.9401;832.57;83.4286;318.869;306.215;625.629;653.328;812.546	454.216;39.2889;504.741;48.9597;235.108;80.5359;411.452;425.136;360.189
R-RNO-69610	p53-Independent DNA Damage Response	30	35	15	15	11	15	15	14	15	15	14	9	9	465	26	5295	0.99966	0.0015595	0.0015595	25.71	85492;83499;50522;29675;29673;291983;287772;25581;100912032	psmb7;psmd4;ubc;psmb2;psma6;psmb10;psmd12;psmc2;rps27a	Psmb7_43978;Psmd4_9599;Ubc_36001;Psmb2_34468;Psma6_43801;Psmb10_9588;Psmd12_51584;Psmc2_53761;Rps27a_32458	100912032(-0.1026)	489.9086333	625.629	60.9401	302.0421297	568.0770864	283.0980405	284.4029444	360.189	39.2889	186.6086459	326.7754555	178.3399064	1033.197889	935.807	134.219	716.3158126	1192.014101	679.3570555	0.5	72.18435	2.5	312.542	715.652;60.9401;832.57;83.4286;318.869;306.215;625.629;653.328;812.546	454.216;39.2889;504.741;48.9597;235.108;80.5359;411.452;425.136;360.189
R-RNO-69613	p53-Independent G1/S DNA damage checkpoint	30	35	15	15	11	15	15	14	15	15	14	9	9	465	26	5295	0.99966	0.0015595	0.0015595	25.71	85492;83499;50522;29675;29673;291983;287772;25581;100912032	psmb7;psmd4;ubc;psmb2;psma6;psmb10;psmd12;psmc2;rps27a	Psmb7_43978;Psmd4_9599;Ubc_36001;Psmb2_34468;Psma6_43801;Psmb10_9588;Psmd12_51584;Psmc2_53761;Rps27a_32458	100912032(-0.1026)	489.9086333	625.629	60.9401	302.0421297	568.0770864	283.0980405	284.4029444	360.189	39.2889	186.6086459	326.7754555	178.3399064	1033.197889	935.807	134.219	716.3158126	1192.014101	679.3570555	0.5	72.18435	2.5	312.542	715.652;60.9401;832.57;83.4286;318.869;306.215;625.629;653.328;812.546	454.216;39.2889;504.741;48.9597;235.108;80.5359;411.452;425.136;360.189
R-RNO-8941858	Regulation of RUNX3 expression and activity	30	35	15	15	11	15	15	14	15	15	14	9	9	465	26	5295	0.99966	0.0015595	0.0015595	25.71	85492;83499;50522;29675;29673;291983;287772;25581;100912032	psmb7;psmd4;ubc;psmb2;psma6;psmb10;psmd12;psmc2;rps27a	Psmb7_43978;Psmd4_9599;Ubc_36001;Psmb2_34468;Psma6_43801;Psmb10_9588;Psmd12_51584;Psmc2_53761;Rps27a_32458	100912032(-0.1026)	489.9086333	625.629	60.9401	302.0421297	568.0770864	283.0980405	284.4029444	360.189	39.2889	186.6086459	326.7754555	178.3399064	1033.197889	935.807	134.219	716.3158126	1192.014101	679.3570555	0.5	72.18435	2.5	312.542	715.652;60.9401;832.57;83.4286;318.869;306.215;625.629;653.328;812.546	454.216;39.2889;504.741;48.9597;235.108;80.5359;411.452;425.136;360.189
R-RNO-9759194	Nuclear events mediated by NFE2L2	33	38	15	15	11	15	15	14	15	15	14	9	9	465	29	5292	0.99929	0.0028884	0.0028884	23.68	85492;83499;50522;29675;29673;291983;287772;25581;100912032	psmb7;psmd4;ubc;psmb2;psma6;psmb10;psmd12;psmc2;rps27a	Psmb7_43978;Psmd4_9599;Ubc_36001;Psmb2_34468;Psma6_43801;Psmb10_9588;Psmd12_51584;Psmc2_53761;Rps27a_32458	100912032(-0.1026)	489.9086333	625.629	60.9401	302.0421297	568.0770864	283.0980405	284.4029444	360.189	39.2889	186.6086459	326.7754555	178.3399064	1033.197889	935.807	134.219	716.3158126	1192.014101	679.3570555	0.5	72.18435	2.5	312.542	715.652;60.9401;832.57;83.4286;318.869;306.215;625.629;653.328;812.546	454.216;39.2889;504.741;48.9597;235.108;80.5359;411.452;425.136;360.189
R-RNO-9762114	GSK3B and BTRC:CUL1-mediated-degradation of NFE2L2	31	36	15	15	11	15	15	14	15	15	14	9	9	465	27	5294	0.99956	0.001932	0.001932	25	85492;83499;50522;29675;29673;291983;287772;25581;100912032	psmb7;psmd4;ubc;psmb2;psma6;psmb10;psmd12;psmc2;rps27a	Psmb7_43978;Psmd4_9599;Ubc_36001;Psmb2_34468;Psma6_43801;Psmb10_9588;Psmd12_51584;Psmc2_53761;Rps27a_32458	100912032(-0.1026)	489.9086333	625.629	60.9401	302.0421297	568.0770864	283.0980405	284.4029444	360.189	39.2889	186.6086459	326.7754555	178.3399064	1033.197889	935.807	134.219	716.3158126	1192.014101	679.3570555	0.5	72.18435	2.5	312.542	715.652;60.9401;832.57;83.4286;318.869;306.215;625.629;653.328;812.546	454.216;39.2889;504.741;48.9597;235.108;80.5359;411.452;425.136;360.189
R-RNO-166786	Creation of C4 and C2 activators	10	11	5	5	5	5	5	4	5	5	5	4	4	470	7	5314	0.99891	0.0091634	0.0091634	36.36	64023;298566;29687;192262	masp1;c1qa;c1qb;c1s	Masp1_53802,Masp1_9055;C1qa_38543;C1qb_8168;C1s_8172	64023(0.4156)	257.885525	199.29985	58.6764	248.7447466	237.5071737	234.9808228	156.827025	125.2666	17.0649	160.9295848	140.4207448	155.6714537	571.03075	453.5295	128.384	505.6850406	545.3094678	452.2297293	0	58.6764	0.5	59.18805	574.2660000000001;338.9;59.6997;58.6764	359.71000000000004;211.892;38.6412;17.0649
R-RNO-173623	Classical antibody-mediated complement activation	6	6	4	4	4	4	4	3	4	4	4	3	3	471	3	5318	0.99942	0.0090166	0.0090166	50	298566;29687;192262	c1qa;c1qb;c1s	C1qa_38543;C1qb_8168;C1s_8172		152.4253667	59.6997	58.6764	161.4925801	157.4494493	163.8024002	89.19936667	38.6412	17.0649	106.801198	88.28907858	111.8908134	345.1476667	248.11	128.384	278.2751091	378.0970898	257.7077104	0	58.6764	0	58.6764	338.9;59.6997;58.6764	211.892;38.6412;17.0649
R-RNO-2029481	FCGR activation	11	11	3	3	3	1	2	1	3	3	3	1	1	473	10	5311	0.77449	0.60919	0.60919	9.09	81515	lyn	Lyn_9167		683.52	683.52	683.52		683.52		395.301	395.301	395.301		395.301		1792.94	1792.94	1792.94		1792.94		0	683.52			683.52	395.301
R-RNO-2454202	Fc epsilon receptor (FCERI) signaling	44	47	6	6	5	5	5	5	6	6	5	4	4	470	43	5278	0.66086	0.54352	0.79179	8.51	85385;84477;81515;25441	shc1;gab2;lyn;fcer1g	Shc1_9825;Gab2_42171;Lyn_9167;Fcer1g_47135		500.690275	579.798	81.0541	304.6680629	489.6670557	342.240851	302.303325	363.5795	47.8233	174.8208997	288.927246	195.8643103	1268.604	1310.7895	259.737	883.3653302	1313.797609	978.7389638	1.5	579.798			762.111;81.0541;683.52;476.076	434.231;47.8233;395.301;331.858
R-RNO-2730905	Role of LAT2/NTAL/LAB on calcium mobilization	14	14	4	4	4	4	4	4	4	4	4	4	4	470	10	5311	0.99615	0.022836	0.022836	28.57	85385;84477;81515;25441	shc1;gab2;lyn;fcer1g	Shc1_9825;Gab2_42171;Lyn_9167;Fcer1g_47135		500.690275	579.798	81.0541	304.6680629	489.6670557	342.240851	302.303325	363.5795	47.8233	174.8208997	288.927246	195.8643103	1268.604	1310.7895	259.737	883.3653302	1313.797609	978.7389638	0	81.0541	0.5	278.56505	762.111;81.0541;683.52;476.076	434.231;47.8233;395.301;331.858
R-RNO-2871796	FCERI mediated MAPK activation	25	28	4	4	4	3	3	3	4	4	3	3	3	471	25	5296	0.80814	0.40473	0.49588	10.71	85385;81515;25441	shc1;lyn;fcer1g	Shc1_9825;Lyn_9167;Fcer1g_47135		640.569	683.52	476.076	147.7754939	684.321259	135.6445464	387.13	395.301	331.858	51.67331722	403.7838503	48.89946514	1604.893	1792.94	828.639	701.3983966	1815.928844	647.2489532	0.5	579.798	1.5	722.8155	762.111;683.52;476.076	434.231;395.301;331.858
R-RNO-2871809	FCERI mediated Ca+2 mobilization	20	21	4	4	3	4	4	4	4	4	4	3	3	471	18	5303	0.91301	0.24382	0.24382	14.29	85385;81515;25441	shc1;lyn;fcer1g	Shc1_9825;Lyn_9167;Fcer1g_47135		640.569	683.52	476.076	147.7754939	684.321259	135.6445464	387.13	395.301	331.858	51.67331722	403.7838503	48.89946514	1604.893	1792.94	828.639	701.3983966	1815.928844	647.2489532	0.5	579.798	1.5	722.8155	762.111;683.52;476.076	434.231;395.301;331.858
R-RNO-2871837	FCERI mediated NF-kB activation	11	11	2	2	2	2	2	2	2	2	2	2	2	472	9	5312	0.94531	0.22551	0.22551	18.18	81515;25441	lyn;fcer1g	Lyn_9167;Fcer1g_47135		579.798	579.798	476.076	146.6850591	588.0529101	146.2197644	363.5795	363.5795	331.858	44.86097552	366.1041151	44.71867352	1310.7895	1310.7895	828.639	681.8637762	1349.162353	679.7008589	0	476.076	0.5	579.798	683.52;476.076	395.301;331.858
R-RNO-5690714	CD22 mediated BCR regulation	4	4	2	2	2	2	2	2	2	2	2	2	2	472	2	5319	0.99796	0.035845	0.035845	50	81515;308501	lyn;cd22	Lyn_9167;Cd22_42265		408.179	408.179	132.838	389.3909765	301.1203584	358.7509262	229.2129	229.2129	63.1248	234.8840436	164.6341908	216.4016972	1351.6325	1351.6325	910.325	624.1030517	1180.04243	574.9941868	0	132.838	0	132.838	683.52;132.838	395.301;63.1248
R-RNO-111463	SMAC (DIABLO) binds to IAPs	3	3	1	1	0	1	1	1	1	1	1	0	0	474	3	5318	0.7741	1	1	0
R-RNO-111464	SMAC(DIABLO)-mediated dissociation of IAP:caspase complexes	3	3	1	1	0	1	1	1	1	1	1	0	0	474	3	5318	0.7741	1	1	0
R-RNO-111469	SMAC, XIAP-regulated apoptotic response	4	4	2	2	1	2	2	2	2	2	2	1	1	473	3	5318	0.96416	0.28925	0.28925	25	25402	casp3	Casp3_8201		864.112	864.112	864.112		864.112		517.492	517.492	517.492		517.492		2587.36	2587.36	2587.36		2587.36		0	864.112	0	864.112	864.112	517.492
R-RNO-210991	Basigin interactions	17	18	5	5	3	5	5	5	5	5	5	3	3	471	15	5306	0.94612	0.17808	0.17808	16.67	310392;25650;25027	slc7a11;atp1b1;slc16a1	Slc7a11_9884;Atp1b1_8103;Slc16a1_35679		625.576	667.431	537.224	76.55027086	630.0577904	75.31699935	410.5753333	431.844	365.92	38.68715003	412.806027	38.03630392	1306.734333	1452.14	997.333	268.1105851	1322.782259	264.0726137	0	537.224	0.5	602.3275	672.073;667.431;537.224	433.962;431.844;365.92
R-RNO-447115	Interleukin-12 family signaling	12	12	3	3	2	2	2	2	3	3	3	1	1	473	11	5310	0.74311	0.64121	1	8.33	29144	canx	Canx_45850		617.829	617.829	617.829		617.829		445.145	445.145	445.145		445.145		1078.65	1078.65	1078.65		1078.65		0	617.829			617.829	445.145
R-RNO-6785807	Interleukin-4 and Interleukin-13 signaling	10	10	3	3	2	3	3	3	3	3	3	2	2	472	8	5313	0.95773	0.19445	0.19445	20	362862;25084	hsp90b1;il4r	Hsp90b1_46330;Il4r_8896		348.58935	348.58935	93.1377	361.263188	329.8774254	360.2926848	229.38	229.38	51.777	251.1685713	216.3705168	250.4938281	1069.503	1069.503	877.806	271.1004973	1055.461126	270.3722086	0	93.1377	0	93.1377	604.041;93.1377	406.983;51.777
R-RNO-8984722	Interleukin-35 Signalling	7	7	3	3	2	2	2	2	3	3	3	1	1	473	6	5315	0.8935	0.4499	0.4499	14.29	29144	canx	Canx_45850		617.829	617.829	617.829		617.829		445.145	445.145	445.145		445.145		1078.65	1078.65	1078.65		1078.65		0	617.829	0	617.829	617.829	445.145
R-RNO-9020591	Interleukin-12 signaling	7	7	1	1	0	1	1	1	1	1	1	0	0	474	7	5314	0.5501	1	1	0
R-RNO-9020933	Interleukin-23 signaling	6	6	1	1	0	1	1	1	1	1	1	0	0	474	6	5315	0.59915	1	1	0
R-RNO-9020956	Interleukin-27 signaling	6	6	3	3	2	2	2	2	3	3	3	1	1	473	5	5316	0.9197	0.40085	0.40085	16.67	29144	canx	Canx_45850		617.829	617.829	617.829		617.829		445.145	445.145	445.145		445.145		1078.65	1078.65	1078.65		1078.65		0	617.829	0	617.829	617.829	445.145
R-RNO-909733	Interferon alpha/beta signaling	14	15	5	5	4	5	5	5	5	5	5	4	4	470	11	5310	0.9946	0.029178	0.029178	26.67	89829;50522;359726;100912032	socs3;ubc;rnasel;rps27a	Socs3_32863;Ubc_36001;Rnasel_53658;Rps27a_32458	100912032(-0.1026)	818.30875	822.558	725.916	72.59765371	825.1003062	46.56406916	464.05725	481.8055	360.189	75.59846699	441.1480741	85.25282461	1979.93175	2032.14	935.807	852.2011239	1753.611534	895.8812589	0	725.916	0.5	769.231	902.203;832.57;725.916;812.546	532.429;504.741;458.87;360.189
R-RNO-912694	Regulation of IFNA/IFNB signaling	9	10	1	1	0	1	1	1	1	1	1	0	0	474	10	5311	0.42569	1	1	0
R-RNO-9674555	Signaling by CSF3 (G-CSF)	18	18	7	7	6	7	7	7	7	7	7	6	6	468	12	5309	0.99966	0.0022975	0.0022975	33.33	89829;85385;84477;81515;50522;100912032	socs3;shc1;gab2;lyn;ubc;rps27a	Socs3_32863;Shc1_9825;Gab2_42171;Lyn_9167;Ubc_36001;Rps27a_32458	100912032(-0.1026)	679.0006833	787.3285	81.0541	301.895686	712.0196661	275.9392864	379.11905	414.766	47.8233	174.7565269	383.7336562	159.5764921	1741.604	1993.02	259.737	980.5807296	1627.364132	936.3450378	0	81.0541	0.5	382.28705	902.203;762.111;81.0541;683.52;832.57;812.546	532.429;434.231;47.8233;395.301;504.741;360.189
R-RNO-9705462	Inactivation of CSF3 (G-CSF) signaling	14	14	5	5	4	5	5	5	5	5	5	4	4	470	10	5311	0.99615	0.022836	0.022836	28.57	89829;81515;50522;100912032	socs3;lyn;ubc;rps27a	Socs3_32863;Lyn_9167;Ubc_36001;Rps27a_32458	100912032(-0.1026)	807.70975	822.558	683.52	91.27520592	818.985026	60.31476666	448.165	450.021	360.189	83.33795563	435.5128729	85.47339396	1999.19675	2070.67	935.807	845.0834857	1760.097657	886.3186945	0	683.52	0.5	748.033	902.203;683.52;832.57;812.546	532.429;395.301;504.741;360.189
R-RNO-6811440	Retrograde transport at the Trans-Golgi-Network	28	29	3	3	2	3	2	2	3	3	3	1	1	473	28	5293	0.30094	0.91634	0.51018	3.45	84589	rab9a	Rab9a_51037		500.882	500.882	500.882		500.882		374.676	374.676	374.676		374.676		775.434	775.434	775.434		775.434						500.882	374.676
R-RNO-176187	Activation of ATR in response to replication stress	26	26	1	1	0	1	1	1	1	1	1	0	0	474	26	5295	0.10821	1	0.26681	0
R-RNO-5685938	HDR through Single Strand Annealing (SSA)	23	24	2	2	1	1	1	1	2	2	2	0	0	474	24	5297	0.12844	1	0.25621	0
R-RNO-5173105	O-linked glycosylation	59	60	7	7	6	5	5	5	7	7	7	4	4	470	56	5265	0.44909	0.73502	1	6.67	363040;311952;299314;114489	st3gal4;galnt11;cfp;dag1	St3gal4_46725;Galnt11_32432;Cfp_43319;Dag1_8435		421.956075	393.75745	39.3474	414.790763	385.8091263	397.5470977	248.9820725	236.90625	5.88079	267.8698681	227.8554763	260.2579515	1135.2645	885.929	207.06	1139.959532	999.8390864	1043.997921	2	689.94			97.5749;689.94;39.3474;860.962	31.4205;442.392;5.88079;516.235
R-RNO-913709	O-linked glycosylation of mucins	33	33	3	3	3	2	2	2	3	3	3	2	2	472	31	5290	0.48605	0.7651	1	6.06	363040;311952	st3gal4;galnt11	St3gal4_46725;Galnt11_32432		393.75745	393.75745	97.5749	418.8653791	403.5749517	418.6352101	236.90625	236.90625	31.4205	290.6007345	243.7174436	290.4410477	885.929	885.929	223.868	936.2956453	907.8741989	935.7811453	0.5	393.75745			97.5749;689.94	31.4205;442.392
R-RNO-5696394	DNA Damage Recognition in GG-NER	22	22	5	5	3	5	5	5	5	5	5	3	3	471	19	5302	0.90022	0.26657	0.41902	13.64	50522;25591;100912032	ubc;parp1;rps27a	Ubc_36001;Parp1_9425;Rps27a_32458	100912032(-0.1026)	572.1809333	812.546	71.4268	433.7813582	640.1471168	393.3381922	302.9314	360.189	43.8642	235.7131324	332.084998	213.463235	1158.354333	935.807	190.856	1095.853327	1228.148735	1036.266548	0.5	441.9864	1.5	822.558	832.57;71.4268;812.546	504.741;43.8642;360.189
R-RNO-2565942	Regulation of PLK1 Activity at G2/M Transition	48	51	7	7	5	7	7	7	7	7	7	5	5	469	46	5275	0.76442	0.40606	0.60651	9.8	50522;29214;24679;246294;100912032	ubc;tubb5;prkar2b;optn;rps27a	Ubc_36001;Tubb5_10105;Prkar2b_33052;Optn_49443;Rps27a_32458	246294(0.2707);100912032(-0.1026)	532.2136	733.672	118.325	359.2714427	597.5016776	338.0852907	274.8975	360.189	60.1701	199.6546966	306.2218037	187.1447186	1457.2662	935.807	787.268	802.9504502	1502.121308	802.7894003	1.5	448.8135			832.57;733.672;163.955;118.325;812.546	504.741;379.93;69.4574;60.1701;360.189
R-RNO-380259	Loss of Nlp from mitotic centrosomes	35	37	4	4	2	4	4	4	4	4	4	2	2	472	35	5286	0.40685	0.81818	0.76562	5.41	29214;24679	tubb5;prkar2b	Tubb5_10105;Prkar2b_33052		448.8135	448.8135	163.955	402.8507541	495.3997889	397.4269309	224.6937	224.6937	69.4574	219.5372808	250.0813332	216.5815178	1607.428	1607.428	893.676	1009.397759	1724.15633	995.8076266	0.5	448.8135			733.672;163.955	379.93;69.4574
R-RNO-380270	Recruitment of mitotic centrosome proteins and complexes	38	40	4	4	2	4	4	4	4	4	4	2	2	472	38	5283	0.35322	0.85068	0.76929	5	29214;24679	tubb5;prkar2b	Tubb5_10105;Prkar2b_33052		448.8135	448.8135	163.955	402.8507541	495.3997889	397.4269309	224.6937	224.6937	69.4574	219.5372808	250.0813332	216.5815178	1607.428	1607.428	893.676	1009.397759	1724.15633	995.8076266	1	733.672			733.672;163.955	379.93;69.4574
R-RNO-380284	Loss of proteins required for interphase microtubule organization from the centrosome	35	37	4	4	2	4	4	4	4	4	4	2	2	472	35	5286	0.40685	0.81818	0.76562	5.41	29214;24679	tubb5;prkar2b	Tubb5_10105;Prkar2b_33052		448.8135	448.8135	163.955	402.8507541	495.3997889	397.4269309	224.6937	224.6937	69.4574	219.5372808	250.0813332	216.5815178	1607.428	1607.428	893.676	1009.397759	1724.15633	995.8076266	0.5	448.8135			733.672;163.955	379.93;69.4574
R-RNO-380287	Centrosome maturation	38	40	4	4	2	4	4	4	4	4	4	2	2	472	38	5283	0.35322	0.85068	0.76929	5	29214;24679	tubb5;prkar2b	Tubb5_10105;Prkar2b_33052		448.8135	448.8135	163.955	402.8507541	495.3997889	397.4269309	224.6937	224.6937	69.4574	219.5372808	250.0813332	216.5815178	1607.428	1607.428	893.676	1009.397759	1724.15633	995.8076266	1	733.672			733.672;163.955	379.93;69.4574
R-RNO-380320	Recruitment of NuMA to mitotic centrosomes	46	50	4	4	2	4	4	4	4	4	4	2	2	472	48	5273	0.21163	0.92436	0.43354	4	29214;24679	tubb5;prkar2b	Tubb5_10105;Prkar2b_33052		448.8135	448.8135	163.955	402.8507541	495.3997889	397.4269309	224.6937	224.6937	69.4574	219.5372808	250.0813332	216.5815178	1607.428	1607.428	893.676	1009.397759	1724.15633	995.8076266					733.672;163.955	379.93;69.4574
R-RNO-5620912	Anchoring of the basal body to the plasma membrane	54	58	4	4	2	4	4	4	4	4	4	2	2	472	56	5265	0.13537	0.95701	0.23327	3.45	29214;24679	tubb5;prkar2b	Tubb5_10105;Prkar2b_33052		448.8135	448.8135	163.955	402.8507541	495.3997889	397.4269309	224.6937	224.6937	69.4574	219.5372808	250.0813332	216.5815178	1607.428	1607.428	893.676	1009.397759	1724.15633	995.8076266					733.672;163.955	379.93;69.4574
R-RNO-8854518	AURKA Activation by TPX2	36	38	4	4	2	4	4	4	4	4	4	2	2	472	36	5285	0.38841	0.82966	0.76634	5.26	29214;24679	tubb5;prkar2b	Tubb5_10105;Prkar2b_33052		448.8135	448.8135	163.955	402.8507541	495.3997889	397.4269309	224.6937	224.6937	69.4574	219.5372808	250.0813332	216.5815178	1607.428	1607.428	893.676	1009.397759	1724.15633	995.8076266	0.5	448.8135			733.672;163.955	379.93;69.4574
R-RNO-8852135	Protein ubiquitination	32	36	5	5	3	5	5	5	5	5	4	3	3	471	33	5288	0.66042	0.57414	1	8.33	50522;498560;100912032	ubc;uchl3;rps27a	Ubc_36001;Uchl3_42204;Rps27a_32458	498560(0.2804);100912032(-0.1026)	580.4201	812.546	96.1443	419.5146338	719.1730273	309.2573321	306.1221	360.189	53.4363	230.4591185	371.7180524	177.664073	1226.498667	935.807	395.289	1008.482463	1394.740957	937.9010721	0.5	454.34515			832.57;96.1443;812.546	504.741;53.4363;360.189
R-RNO-8866652	Synthesis of active ubiquitin: roles of E1 and E2 enzymes	16	18	4	4	3	4	4	4	4	4	3	3	3	471	15	5306	0.94612	0.17808	0.17808	16.67	50522;498560;100912032	ubc;uchl3;rps27a	Ubc_36001;Uchl3_42204;Rps27a_32458	498560(0.2804);100912032(-0.1026)	580.4201	812.546	96.1443	419.5146338	719.1730273	309.2573321	306.1221	360.189	53.4363	230.4591185	371.7180524	177.664073	1226.498667	935.807	395.289	1008.482463	1394.740957	937.9010721	0	96.1443	0.5	454.34515	832.57;96.1443;812.546	504.741;53.4363;360.189
R-RNO-8953750	Transcriptional Regulation by E2F6	15	16	2	1	2	2	1	1	2	2	2	1	1	473	15	5306	0.61904	0.74518	1	6.25	100362678	epc1	Epc1_44192		95.8741	95.8741	95.8741		95.8741		53.1937	53.1937	53.1937		53.1937		470.43	470.43	470.43		470.43		0	95.8741			95.8741	53.1937
R-RNO-432722	Golgi Associated Vesicle Biogenesis	39	40	4	4	0	4	4	4	4	4	4	0	0	474	40	5281	0.032536	1	0.073667	0
R-RNO-3000497	Scavenging by Class H Receptors	2	2	2	2	0	2	2	2	2	2	2	0	0	474	2	5319	0.84309	1	1	0
R-RNO-74259	Purine catabolism	10	10	2	2	1	2	2	2	2	2	2	1	1	473	9	5312	0.80555	0.57431	0.57431	10	171047	dnph1	Dnph1_45657		367.332	367.332	367.332		367.332		266.448	266.448	266.448		266.448		579.85	579.85	579.85		579.85		0	367.332	0	367.332	367.332	266.448
R-RNO-5685939	HDR through MMEJ (alt-NHEJ)	9	9	1	1	1	1	1	1	1	1	1	1	1	473	8	5313	0.83598	0.53632	0.53632	11.11	25591	parp1	Parp1_9425		71.4268	71.4268	71.4268		71.4268		43.8642	43.8642	43.8642		43.8642		190.856	190.856	190.856		190.856		0	71.4268	0	71.4268	71.4268	43.8642
R-RNO-9012852	Signaling by NOTCH3	12	13	3	3	3	3	3	3	3	3	3	3	3	471	10	5311	0.98259	0.083994	0.083994	23.08	50522;291999;100912032	ubc;wwp2;rps27a	Ubc_36001;Wwp2_47282;Rps27a_32458	100912032(-0.1026)	553.9217	812.546	16.6491	465.3994254	545.8656231	467.7650779	289.62313	360.189	3.93939	257.7503049	280.1396773	254.2702548	1144.091	935.807	148.066	1114.856088	1075.743769	1075.762478	0	16.6491	0.5	414.59755	832.57;16.6491;812.546	504.741;3.93939;360.189
R-RNO-9861718	Regulation of pyruvate metabolism	17	18	6	6	5	6	6	6	6	6	6	5	5	469	13	5308	0.9977	0.012545	0.012545	27.78	89813;681913;50522;24533;100912032	pdk4;gstz1;ubc;ldha;rps27a	Pdk4_41021;Gstz1_8764;Ubc_36001;Ldha_48233;Rps27a_32458	100912032(-0.1026)	538.6754	593.253	225.809	299.1733955	556.4468831	304.4502897	320.9622	360.189	171.145	145.7638165	322.3837865	144.2088016	1022.0294	935.807	323.466	830.3543257	1023.086917	826.6764336	0	225.809	0.5	227.504	225.809;593.253;832.57;229.199;812.546	171.145;395.164;504.741;173.572;360.189
R-RNO-983189	Kinesins	36	38	1	1	0	1	1	1	1	1	1	0	0	474	38	5283	0.038637	1	0.070664	0
R-RNO-1296052	Ca2+ activated K+ channels	8	8	2	2	2	0	1	0	2	2	2	0	0	474	8	5313	0.50505	1	1	0
R-RNO-351906	Apoptotic cleavage of cell adhesion proteins	4	4	2	2	2	2	2	2	2	2	2	2	2	472	2	5319	0.99796	0.035845	0.035845	50	83502;25402	cdh1;casp3	Cdh1_8262;Casp3_8201		454.3509	454.3509	44.5898	579.489705	336.6237807	555.0576266	274.1413	274.1413	30.7906	344.1498604	204.2250076	329.6400317	1333.3848	1333.3848	79.4096	1773.388735	973.1092931	1698.620241	0	44.5898	0	44.5898	44.5898;864.112	30.7906;517.492
R-RNO-157858	Gap junction trafficking and regulation	33	36	2	2	1	2	2	2	2	2	2	1	1	473	35	5286	0.19398	0.95412	0.36123	2.78	116561	cltb	Cltb_50395		567.244	567.244	567.244		567.244		381.72	381.72	381.72		381.72		1088.31	1088.31	1088.31		1088.31						567.244	381.72
R-RNO-190828	Gap junction trafficking	32	35	2	2	1	2	2	2	2	2	2	1	1	473	34	5287	0.20686	0.95001	0.3605	2.86	116561	cltb	Cltb_50395		567.244	567.244	567.244		567.244		381.72	381.72	381.72		381.72		1088.31	1088.31	1088.31		1088.31						567.244	381.72
R-RNO-190861	Gap junction assembly	24	26	1	1	0	1	1	1	1	1	1	0	0	474	26	5295	0.10821	1	0.26681	0
R-RNO-5620971	Pyroptosis	7	10	2	2	1	2	2	2	2	2	2	1	1	473	9	5312	0.80555	0.57431	0.57431	10	25402	casp3	Casp3_8201		864.112	864.112	864.112		864.112		517.492	517.492	517.492		517.492		2587.36	2587.36	2587.36		2587.36		0	864.112	0	864.112	864.112	517.492
R-RNO-917729	Endosomal Sorting Complex Required For Transport (ESCRT)	17	17	3	3	3	3	3	3	3	3	3	3	3	471	14	5307	0.95531	0.15738	0.15738	17.65	50522;297995;100912032	ubc;chmp5;rps27a	Ubc_36001;Chmp5_40804;Rps27a_32458	100912032(-0.1026)	577.0644667	812.546	86.0774	425.3251284	616.8077202	403.6862597	304.8620333	360.189	49.6561	232.532517	319.8025879	218.566097	1198.098	935.807	310.087	1044.163492	1211.317045	1001.083036	0	86.0774	0.5	449.3117	832.57;86.0774;812.546	504.741;49.6561;360.189
R-RNO-9668328	Sealing of the nuclear envelope (NE) by ESCRT-III	18	20	1	1	0	1	1	1	1	1	1	0	0	474	20	5301	0.18094	1	0.40236	0
R-RNO-5576886	Phase 4 - resting membrane potential	15	16	1	1	1	0	0	0	1	1	1	0	0	474	16	5305	0.25482	1	0.63578	0
R-RNO-2424491	DAP12 signaling	20	22	2	1	2	2	1	1	2	2	2	1	1	473	21	5300	0.45241	0.84755	1	4.55	85385	shc1	Shc1_9825		762.111	762.111	762.111		762.111		434.231	434.231	434.231		434.231		2193.1	2193.1	2193.1		2193.1						762.111	434.231
R-RNO-2187338	Visual phototransduction	64	66	7	7	6	5	5	5	6	7	7	3	3	471	63	5258	0.19984	0.91562	0.36843	4.55	314941;25703;116673	lrp12;rbp4;sdc3	Lrp12_42804;Rbp4_44903;Sdc3_46721		394.067	223.795	47.358	456.3272066	281.9063196	407.8307511	172.739	79.5019	32.2811	203.7583514	125.0513976	179.30682	646.9587333	833.159	87.4572	493.4908007	508.7057976	509.8326893					47.358;223.795;911.048	32.2811;79.5019;406.434
R-RNO-2514856	The phototransduction cascade	23	24	1	1	0	1	1	1	1	1	1	0	0	474	24	5297	0.12844	1	0.25621	0
R-RNO-2514859	Inactivation, recovery and regulation of the phototransduction cascade	23	23	1	1	0	1	1	1	1	1	1	0	0	474	23	5298	0.13993	1	0.25332	0
R-RNO-9648002	RAS processing	18	18	4	3	3	4	4	4	4	4	4	2	2	472	16	5305	0.82192	0.43986	0.65459	11.11	50522;100912032	ubc;rps27a	Ubc_36001;Rps27a_32458	100912032(-0.1026)	822.558	822.558	812.546	14.15910619	821.3756213	14.06002309	432.465	432.465	360.189	102.2136994	423.9294823	101.4984248	1642.1035	1642.1035	935.807	998.8540894	1558.692599	991.8642725	0	812.546	0.5	822.558	832.57;812.546	504.741;360.189
R-RNO-3108214	SUMOylation of DNA damage response and repair proteins	39	42	4	3	4	4	3	3	4	4	4	3	3	471	39	5282	0.54634	0.67964	1	7.14	361645;314949;25591	nsmce1;rad21;parp1	Nsmce1_38087;Rad21_33184;Parp1_9425		158.6228667	97.0048	71.4268	129.5098191	190.0479652	135.5747271	102.1291333	43.8642	27.6912	115.2082011	128.399261	122.7035609	267.7826667	190.856	174.126	147.9661395	301.7342229	157.4264139	1.5	202.2209			97.0048;307.437;71.4268	27.6912;234.832;43.8642
R-RNO-3899300	SUMOylation of transcription cofactors	22	24	2	1	2	2	1	1	2	2	2	1	1	473	23	5298	0.40424	0.87156	0.71689	4.17	117287	park7	Park7_43282		598.693	598.693	598.693		598.693		397.939	397.939	397.939		397.939		1192.08	1192.08	1192.08		1192.08						598.693	397.939
R-RNO-4570464	SUMOylation of RNA binding proteins	25	29	1	0	1	1	0	0	1	1	1	0	0	474	29	5292	0.083663	1	0.16687	0
R-RNO-8939243	RUNX1 interacts with co-factors whose precise effect on RUNX1 targets is not known	16	16	2	1	2	2	1	1	2	2	2	1	1	473	15	5306	0.61904	0.74518	1	6.25	681178	pcgf5	Pcgf5_36796		793.894	793.894	793.894		793.894		446.169	446.169	446.169		446.169		2412.99	2412.99	2412.99		2412.99		0	793.894			793.894	446.169
R-RNO-6781823	Formation of TC-NER Pre-Incision Complex	28	28	6	6	5	6	6	6	6	6	6	5	5	469	23	5298	0.97681	0.073561	0.073561	17.86	50522;497967;288651;288588;100912032	ubc;zfp830;gtf2h3;polr2j;rps27a	Ubc_36001;Zfp830_35191;Gtf2h3_34422;Polr2j_42844;Rps27a_32458	100912032(-0.1026)	747.1332	790.4	559.763	110.2308943	741.2835828	118.3014945	431.7016	428.66	360.189	64.10265921	417.5479635	64.05989481	1690.6834	2034.27	935.807	643.4629927	1567.986912	676.3645719	0.5	650.075	1.5	765.3935	832.57;740.387;790.4;559.763;812.546	504.741;428.66;487.128;377.79;360.189
[truncated: 485 more rows]
[truncated: 56 more columns]
